# Supplementary material for: De novo design of obligate ABC-type heterotrimeric proteins
Source: Nat Struct Mol Biol. 2022 Dec 15;29(12):1266–76. doi: 10.1038/s41594-022-00879-4 (PMC9758053; doi:10.1038/s41594-022-00879-4)
Supplement: Supplementary file 4 — This compressed file contains all PDB files and scripts used in our design protocols and analyses, as well as the final design model outputs. [file 41594_2022_879_MOESM4_ESM.zip › source_data/pdbs/AF-Monomer for worms fusions/C4-DHT03-01/C4-DHT03-01_chnB_model_1_ptm_seed_0_unrelaxed.pdb]

ATOM      1  N   MET A   1      -0.484 -17.913  -6.861  1.00 57.80           N  
ATOM      2  CA  MET A   1       0.483 -18.379  -5.871  1.00 57.80           C  
ATOM      3  C   MET A   1       0.098 -19.756  -5.340  1.00 57.80           C  
ATOM      4  O   MET A   1      -0.980 -19.925  -4.768  1.00 57.80           O  
ATOM      5  CB  MET A   1       0.593 -17.384  -4.715  1.00 57.80           C  
ATOM      6  CG  MET A   1       1.705 -16.363  -4.889  1.00 57.80           C  
ATOM      7  SD  MET A   1       1.992 -15.370  -3.372  1.00 57.80           S  
ATOM      8  CE  MET A   1       2.915 -13.975  -4.072  1.00 57.80           C  
ATOM      9  N   GLY A   2       0.491 -20.845  -6.132  1.00 77.12           N  
ATOM     10  CA  GLY A   2      -0.016 -22.201  -5.980  1.00 77.12           C  
ATOM     11  C   GLY A   2       0.667 -22.971  -4.866  1.00 77.12           C  
ATOM     12  O   GLY A   2       1.793 -22.649  -4.481  1.00 77.12           O  
ATOM     13  N   THR A   3      -0.068 -23.447  -3.885  1.00 84.76           N  
ATOM     14  CA  THR A   3       0.373 -24.339  -2.818  1.00 84.76           C  
ATOM     15  C   THR A   3       0.200 -25.799  -3.227  1.00 84.76           C  
ATOM     16  O   THR A   3      -0.849 -26.182  -3.752  1.00 84.76           O  
ATOM     17  CB  THR A   3      -0.400 -24.074  -1.513  1.00 84.76           C  
ATOM     18  CG2 THR A   3       0.140 -24.930  -0.371  1.00 84.76           C  
ATOM     19  OG1 THR A   3      -0.269 -22.690  -1.160  1.00 84.76           O  
ATOM     20  N   THR A   4       1.250 -26.632  -3.304  1.00 86.20           N  
ATOM     21  CA  THR A   4       1.189 -28.073  -3.523  1.00 86.20           C  
ATOM     22  C   THR A   4       1.200 -28.822  -2.193  1.00 86.20           C  
ATOM     23  O   THR A   4       2.050 -28.568  -1.337  1.00 86.20           O  
ATOM     24  CB  THR A   4       2.363 -28.555  -4.396  1.00 86.20           C  
ATOM     25  CG2 THR A   4       2.207 -30.027  -4.761  1.00 86.20           C  
ATOM     26  OG1 THR A   4       2.407 -27.777  -5.599  1.00 86.20           O  
ATOM     27  N   ASN A   5       0.137 -29.667  -2.038  1.00 87.88           N  
ATOM     28  CA  ASN A   5      -0.007 -30.427  -0.801  1.00 87.88           C  
ATOM     29  C   ASN A   5       0.358 -31.895  -0.999  1.00 87.88           C  
ATOM     30  O   ASN A   5      -0.136 -32.542  -1.924  1.00 87.88           O  
ATOM     31  CB  ASN A   5      -1.431 -30.301  -0.256  1.00 87.88           C  
ATOM     32  CG  ASN A   5      -1.825 -28.865   0.027  1.00 87.88           C  
ATOM     33  ND2 ASN A   5      -2.937 -28.430  -0.552  1.00 87.88           N  
ATOM     34  OD1 ASN A   5      -1.134 -28.153   0.761  1.00 87.88           O  
ATOM     35  N   PHE A   6       1.344 -32.440  -0.244  1.00 86.76           N  
ATOM     36  CA  PHE A   6       1.672 -33.858  -0.162  1.00 86.76           C  
ATOM     37  C   PHE A   6       1.163 -34.457   1.144  1.00 86.76           C  
ATOM     38  O   PHE A   6       1.244 -33.820   2.198  1.00 86.76           O  
ATOM     39  CB  PHE A   6       3.185 -34.070  -0.282  1.00 86.76           C  
ATOM     40  CG  PHE A   6       3.779 -33.500  -1.541  1.00 86.76           C  
ATOM     41  CD1 PHE A   6       3.812 -34.248  -2.712  1.00 86.76           C  
ATOM     42  CD2 PHE A   6       4.303 -32.214  -1.555  1.00 86.76           C  
ATOM     43  CE1 PHE A   6       4.361 -33.723  -3.879  1.00 86.76           C  
ATOM     44  CE2 PHE A   6       4.854 -31.683  -2.718  1.00 86.76           C  
ATOM     45  CZ  PHE A   6       4.884 -32.439  -3.879  1.00 86.76           C  
ATOM     46  N   HIS A   7       0.489 -35.693   0.897  1.00 86.32           N  
ATOM     47  CA  HIS A   7       0.039 -36.397   2.092  1.00 86.32           C  
ATOM     48  C   HIS A   7       0.663 -37.785   2.182  1.00 86.32           C  
ATOM     49  O   HIS A   7       0.627 -38.550   1.216  1.00 86.32           O  
ATOM     50  CB  HIS A   7      -1.487 -36.505   2.107  1.00 86.32           C  
ATOM     51  CG  HIS A   7      -2.183 -35.183   2.032  1.00 86.32           C  
ATOM     52  CD2 HIS A   7      -2.631 -34.473   0.971  1.00 86.32           C  
ATOM     53  ND1 HIS A   7      -2.487 -34.438   3.151  1.00 86.32           N  
ATOM     54  CE1 HIS A   7      -3.095 -33.324   2.779  1.00 86.32           C  
ATOM     55  NE2 HIS A   7      -3.195 -33.320   1.461  1.00 86.32           N  
ATOM     56  N   LEU A   8       1.379 -37.997   3.355  1.00 85.08           N  
ATOM     57  CA  LEU A   8       1.777 -39.362   3.680  1.00 85.08           C  
ATOM     58  C   LEU A   8       0.892 -39.939   4.780  1.00 85.08           C  
ATOM     59  O   LEU A   8       0.903 -39.450   5.912  1.00 85.08           O  
ATOM     60  CB  LEU A   8       3.245 -39.402   4.117  1.00 85.08           C  
ATOM     61  CG  LEU A   8       3.818 -40.783   4.438  1.00 85.08           C  
ATOM     62  CD1 LEU A   8       3.909 -41.626   3.171  1.00 85.08           C  
ATOM     63  CD2 LEU A   8       5.187 -40.652   5.099  1.00 85.08           C  
ATOM     64  N   ILE A   9       0.077 -40.959   4.430  1.00 84.14           N  
ATOM     65  CA  ILE A   9      -0.888 -41.530   5.363  1.00 84.14           C  
ATOM     66  C   ILE A   9      -0.316 -42.801   5.984  1.00 84.14           C  
ATOM     67  O   ILE A   9       0.077 -43.726   5.271  1.00 84.14           O  
ATOM     68  CB  ILE A   9      -2.235 -41.832   4.668  1.00 84.14           C  
ATOM     69  CG1 ILE A   9      -2.792 -40.565   4.008  1.00 84.14           C  
ATOM     70  CG2 ILE A   9      -3.239 -42.415   5.666  1.00 84.14           C  
ATOM     71  CD1 ILE A   9      -3.980 -40.816   3.090  1.00 84.14           C  
ATOM     72  N   ASN A  10      -0.083 -42.816   7.349  1.00 81.57           N  
ATOM     73  CA  ASN A  10       0.337 -43.995   8.100  1.00 81.57           C  
ATOM     74  C   ASN A  10       1.762 -44.407   7.744  1.00 81.57           C  
ATOM     75  O   ASN A  10       2.056 -45.598   7.623  1.00 81.57           O  
ATOM     76  CB  ASN A  10      -0.629 -45.157   7.858  1.00 81.57           C  
ATOM     77  CG  ASN A  10      -1.998 -44.912   8.459  1.00 81.57           C  
ATOM     78  ND2 ASN A  10      -3.035 -45.401   7.788  1.00 81.57           N  
ATOM     79  OD1 ASN A  10      -2.125 -44.288   9.515  1.00 81.57           O  
ATOM     80  N   GLY A  11       2.517 -43.539   7.269  1.00 80.52           N  
ATOM     81  CA  GLY A  11       3.912 -43.828   6.977  1.00 80.52           C  
ATOM     82  C   GLY A  11       4.760 -43.996   8.224  1.00 80.52           C  
ATOM     83  O   GLY A  11       4.411 -43.487   9.291  1.00 80.52           O  
ATOM     84  N   SER A  12       5.698 -44.921   8.154  1.00 84.08           N  
ATOM     85  CA  SER A  12       6.637 -45.097   9.257  1.00 84.08           C  
ATOM     86  C   SER A  12       7.383 -43.802   9.561  1.00 84.08           C  
ATOM     87  O   SER A  12       7.411 -42.887   8.734  1.00 84.08           O  
ATOM     88  CB  SER A  12       7.638 -46.208   8.938  1.00 84.08           C  
ATOM     89  OG  SER A  12       8.524 -45.806   7.908  1.00 84.08           O  
ATOM     90  N   GLU A  13       7.759 -43.602  10.783  1.00 83.80           N  
ATOM     91  CA  GLU A  13       8.543 -42.442  11.194  1.00 83.80           C  
ATOM     92  C   GLU A  13       9.757 -42.248  10.288  1.00 83.80           C  
ATOM     93  O   GLU A  13      10.104 -41.118   9.939  1.00 83.80           O  
ATOM     94  CB  GLU A  13       8.992 -42.584  12.650  1.00 83.80           C  
ATOM     95  CG  GLU A  13       9.700 -41.354  13.198  1.00 83.80           C  
ATOM     96  CD  GLU A  13       8.785 -40.148  13.340  1.00 83.80           C  
ATOM     97  OE1 GLU A  13       9.293 -39.015  13.502  1.00 83.80           O  
ATOM     98  OE2 GLU A  13       7.550 -40.337  13.290  1.00 83.80           O1-
ATOM     99  N   GLU A  14      10.321 -43.252   9.862  1.00 81.78           N  
ATOM    100  CA  GLU A  14      11.462 -43.282   8.952  1.00 81.78           C  
ATOM    101  C   GLU A  14      11.085 -42.739   7.576  1.00 81.78           C  
ATOM    102  O   GLU A  14      11.830 -41.952   6.988  1.00 81.78           O  
ATOM    103  CB  GLU A  14      12.011 -44.705   8.823  1.00 81.78           C  
ATOM    104  CG  GLU A  14      13.306 -44.795   8.028  1.00 81.78           C  
ATOM    105  CD  GLU A  14      13.862 -46.207   7.946  1.00 81.78           C  
ATOM    106  OE1 GLU A  14      14.973 -46.392   7.397  1.00 81.78           O  
ATOM    107  OE2 GLU A  14      13.182 -47.138   8.433  1.00 81.78           O1-
ATOM    108  N   ALA A  15       9.895 -43.195   7.005  1.00 80.50           N  
ATOM    109  CA  ALA A  15       9.384 -42.724   5.719  1.00 80.50           C  
ATOM    110  C   ALA A  15       9.067 -41.232   5.769  1.00 80.50           C  
ATOM    111  O   ALA A  15       9.390 -40.491   4.838  1.00 80.50           O  
ATOM    112  CB  ALA A  15       8.141 -43.515   5.319  1.00 80.50           C  
ATOM    113  N   ARG A  16       8.542 -40.760   6.927  1.00 84.77           N  
ATOM    114  CA  ARG A  16       8.202 -39.357   7.140  1.00 84.77           C  
ATOM    115  C   ARG A  16       9.454 -38.489   7.176  1.00 84.77           C  
ATOM    116  O   ARG A  16       9.480 -37.402   6.592  1.00 84.77           O  
ATOM    117  CB  ARG A  16       7.409 -39.188   8.437  1.00 84.77           C  
ATOM    118  CG  ARG A  16       5.979 -39.698   8.358  1.00 84.77           C  
ATOM    119  CD  ARG A  16       5.169 -39.299   9.584  1.00 84.77           C  
ATOM    120  NE  ARG A  16       5.499 -40.127  10.740  1.00 84.77           N  
ATOM    121  CZ  ARG A  16       4.632 -40.500  11.677  1.00 84.77           C  
ATOM    122  NH1 ARG A  16       3.360 -40.127  11.611  1.00 84.77           N1+
ATOM    123  NH2 ARG A  16       5.040 -41.254  12.687  1.00 84.77           N  
ATOM    124  N   GLN A  17      10.515 -38.907   7.792  1.00 83.94           N  
ATOM    125  CA  GLN A  17      11.777 -38.184   7.901  1.00 83.94           C  
ATOM    126  C   GLN A  17      12.484 -38.106   6.550  1.00 83.94           C  
ATOM    127  O   GLN A  17      13.020 -37.059   6.184  1.00 83.94           O  
ATOM    128  CB  GLN A  17      12.690 -38.850   8.933  1.00 83.94           C  
ATOM    129  CG  GLN A  17      12.246 -38.637  10.373  1.00 83.94           C  
ATOM    130  CD  GLN A  17      13.136 -39.351  11.373  1.00 83.94           C  
ATOM    131  NE2 GLN A  17      12.857 -39.159  12.658  1.00 83.94           N  
ATOM    132  OE1 GLN A  17      14.066 -40.070  10.994  1.00 83.94           O  
ATOM    133  N   LEU A  18      12.459 -39.164   5.826  1.00 81.24           N  
ATOM    134  CA  LEU A  18      13.113 -39.271   4.526  1.00 81.24           C  
ATOM    135  C   LEU A  18      12.411 -38.397   3.492  1.00 81.24           C  
ATOM    136  O   LEU A  18      13.068 -37.711   2.706  1.00 81.24           O  
ATOM    137  CB  LEU A  18      13.131 -40.727   4.054  1.00 81.24           C  
ATOM    138  CG  LEU A  18      14.149 -41.646   4.731  1.00 81.24           C  
ATOM    139  CD1 LEU A  18      13.922 -43.093   4.304  1.00 81.24           C  
ATOM    140  CD2 LEU A  18      15.571 -41.204   4.402  1.00 81.24           C  
ATOM    141  N   ILE A  19      11.074 -38.395   3.564  1.00 85.46           N  
ATOM    142  CA  ILE A  19      10.256 -37.618   2.639  1.00 85.46           C  
ATOM    143  C   ILE A  19      10.379 -36.131   2.965  1.00 85.46           C  
ATOM    144  O   ILE A  19      10.492 -35.298   2.063  1.00 85.46           O  
ATOM    145  CB  ILE A  19       8.776 -38.057   2.688  1.00 85.46           C  
ATOM    146  CG1 ILE A  19       8.618 -39.470   2.116  1.00 85.46           C  
ATOM    147  CG2 ILE A  19       7.891 -37.059   1.935  1.00 85.46           C  
ATOM    148  CD1 ILE A  19       7.226 -40.060   2.296  1.00 85.46           C  
ATOM    149  N   GLN A  20      10.450 -35.741   4.248  1.00 85.57           N  
ATOM    150  CA  GLN A  20      10.678 -34.371   4.696  1.00 85.57           C  
ATOM    151  C   GLN A  20      12.030 -33.852   4.212  1.00 85.57           C  
ATOM    152  O   GLN A  20      12.127 -32.727   3.717  1.00 85.57           O  
ATOM    153  CB  GLN A  20      10.597 -34.282   6.220  1.00 85.57           C  
ATOM    154  CG  GLN A  20       9.178 -34.368   6.767  1.00 85.57           C  
ATOM    155  CD  GLN A  20       9.128 -34.304   8.282  1.00 85.57           C  
ATOM    156  NE2 GLN A  20       7.924 -34.175   8.830  1.00 85.57           N  
ATOM    157  OE1 GLN A  20      10.162 -34.370   8.954  1.00 85.57           O  
ATOM    158  N   LYS A  21      13.063 -34.631   4.333  1.00 82.67           N  
ATOM    159  CA  LYS A  21      14.416 -34.276   3.910  1.00 82.67           C  
ATOM    160  C   LYS A  21      14.488 -34.099   2.396  1.00 82.67           C  
ATOM    161  O   LYS A  21      15.138 -33.174   1.904  1.00 82.67           O  
ATOM    162  CB  LYS A  21      15.417 -35.339   4.362  1.00 82.67           C  
ATOM    163  CG  LYS A  21      15.746 -35.289   5.847  1.00 82.67           C  
ATOM    164  CD  LYS A  21      16.794 -36.328   6.223  1.00 82.67           C  
ATOM    165  CE  LYS A  21      17.054 -36.343   7.723  1.00 82.67           C  
ATOM    166  NZ  LYS A  21      18.030 -37.407   8.105  1.00 82.67           N1+
ATOM    167  N   ALA A  22      13.786 -34.937   1.726  1.00 79.12           N  
ATOM    168  CA  ALA A  22      13.774 -34.961   0.265  1.00 79.12           C  
ATOM    169  C   ALA A  22      13.048 -33.742  -0.298  1.00 79.12           C  
ATOM    170  O   ALA A  22      13.537 -33.098  -1.229  1.00 79.12           O  
ATOM    171  CB  ALA A  22      13.120 -36.245  -0.239  1.00 79.12           C  
ATOM    172  N   VAL A  23      11.933 -33.435   0.275  1.00 84.90           N  
ATOM    173  CA  VAL A  23      11.113 -32.299  -0.132  1.00 84.90           C  
ATOM    174  C   VAL A  23      11.840 -30.995   0.184  1.00 84.90           C  
ATOM    175  O   VAL A  23      11.856 -30.071  -0.633  1.00 84.90           O  
ATOM    176  CB  VAL A  23       9.731 -32.320   0.561  1.00 84.90           C  
ATOM    177  CG1 VAL A  23       8.960 -31.035   0.264  1.00 84.90           C  
ATOM    178  CG2 VAL A  23       8.930 -33.543   0.116  1.00 84.90           C  
ATOM    179  N   GLU A  24      12.551 -30.956   1.272  1.00 83.20           N  
ATOM    180  CA  GLU A  24      13.363 -29.804   1.651  1.00 83.20           C  
ATOM    181  C   GLU A  24      14.555 -29.636   0.713  1.00 83.20           C  
ATOM    182  O   GLU A  24      14.913 -28.514   0.350  1.00 83.20           O  
ATOM    183  CB  GLU A  24      13.846 -29.938   3.098  1.00 83.20           C  
ATOM    184  CG  GLU A  24      12.770 -29.650   4.135  1.00 83.20           C  
ATOM    185  CD  GLU A  24      13.234 -29.889   5.563  1.00 83.20           C  
ATOM    186  OE1 GLU A  24      12.463 -29.606   6.507  1.00 83.20           O  
ATOM    187  OE2 GLU A  24      14.379 -30.360   5.739  1.00 83.20           O1-
ATOM    188  N   ALA A  25      15.120 -30.761   0.292  1.00 78.16           N  
ATOM    189  CA  ALA A  25      16.297 -30.804  -0.571  1.00 78.16           C  
ATOM    190  C   ALA A  25      15.956 -30.346  -1.986  1.00 78.16           C  
ATOM    191  O   ALA A  25      16.725 -29.608  -2.609  1.00 78.16           O  
ATOM    192  CB  ALA A  25      16.887 -32.212  -0.598  1.00 78.16           C  
ATOM    193  N   ILE A  26      14.849 -30.528  -2.437  1.00 77.18           N  
ATOM    194  CA  ILE A  26      14.451 -30.292  -3.820  1.00 77.18           C  
ATOM    195  C   ILE A  26      13.713 -28.959  -3.925  1.00 77.18           C  
ATOM    196  O   ILE A  26      13.778 -28.286  -4.955  1.00 77.18           O  
ATOM    197  CB  ILE A  26      13.565 -31.439  -4.357  1.00 77.18           C  
ATOM    198  CG1 ILE A  26      14.344 -32.760  -4.355  1.00 77.18           C  
ATOM    199  CG2 ILE A  26      13.048 -31.109  -5.760  1.00 77.18           C  
ATOM    200  CD1 ILE A  26      13.494 -33.978  -4.690  1.00 77.18           C  
ATOM    201  N   SER A  27      13.218 -28.438  -2.773  1.00 79.27           N  
ATOM    202  CA  SER A  27      12.378 -27.247  -2.722  1.00 79.27           C  
ATOM    203  C   SER A  27      13.185 -26.017  -2.320  1.00 79.27           C  
ATOM    204  O   SER A  27      12.632 -24.924  -2.177  1.00 79.27           O  
ATOM    205  CB  SER A  27      11.219 -27.448  -1.744  1.00 79.27           C  
ATOM    206  OG  SER A  27      11.703 -27.697  -0.435  1.00 79.27           O  
ATOM    207  N   LYS A  28      14.626 -26.056  -2.152  1.00 69.86           N  
ATOM    208  CA  LYS A  28      15.486 -24.965  -1.702  1.00 69.86           C  
ATOM    209  C   LYS A  28      15.779 -23.991  -2.839  1.00 69.86           C  
ATOM    210  O   LYS A  28      16.674 -23.150  -2.728  1.00 69.86           O  
ATOM    211  CB  LYS A  28      16.794 -25.514  -1.131  1.00 69.86           C  
ATOM    212  CG  LYS A  28      16.679 -26.028   0.297  1.00 69.86           C  
ATOM    213  CD  LYS A  28      18.038 -26.422   0.860  1.00 69.86           C  
ATOM    214  CE  LYS A  28      17.918 -26.985   2.270  1.00 69.86           C  
ATOM    215  NZ  LYS A  28      19.249 -27.370   2.828  1.00 69.86           N1+
ATOM    216  N   LYS A  29      14.822 -23.650  -3.691  1.00 67.68           N  
ATOM    217  CA  LYS A  29      14.919 -22.556  -4.653  1.00 67.68           C  
ATOM    218  C   LYS A  29      14.326 -21.270  -4.084  1.00 67.68           C  
ATOM    219  O   LYS A  29      13.466 -21.314  -3.202  1.00 67.68           O  
ATOM    220  CB  LYS A  29      14.214 -22.925  -5.959  1.00 67.68           C  
ATOM    221  CG  LYS A  29      15.033 -23.828  -6.871  1.00 67.68           C  
ATOM    222  CD  LYS A  29      14.422 -23.918  -8.263  1.00 67.68           C  
ATOM    223  CE  LYS A  29      15.230 -24.836  -9.170  1.00 67.68           C  
ATOM    224  NZ  LYS A  29      14.655 -24.901 -10.548  1.00 67.68           N1+
ATOM    225  N   GLU A  30      15.058 -20.056  -4.340  1.00 63.91           N  
ATOM    226  CA  GLU A  30      14.670 -18.719  -3.904  1.00 63.91           C  
ATOM    227  C   GLU A  30      13.167 -18.503  -4.056  1.00 63.91           C  
ATOM    228  O   GLU A  30      12.601 -18.769  -5.118  1.00 63.91           O  
ATOM    229  CB  GLU A  30      15.437 -17.653  -4.690  1.00 63.91           C  
ATOM    230  CG  GLU A  30      15.702 -16.378  -3.902  1.00 63.91           C  
ATOM    231  CD  GLU A  30      16.583 -15.386  -4.643  1.00 63.91           C  
ATOM    232  OE1 GLU A  30      16.789 -14.260  -4.137  1.00 63.91           O  
ATOM    233  OE2 GLU A  30      17.071 -15.737  -5.741  1.00 63.91           O1-
ATOM    234  N   GLY A  31      12.309 -18.550  -2.822  1.00 70.75           N  
ATOM    235  CA  GLY A  31      10.912 -18.155  -2.912  1.00 70.75           C  
ATOM    236  C   GLY A  31       9.951 -19.306  -2.684  1.00 70.75           C  
ATOM    237  O   GLY A  31       8.733 -19.117  -2.694  1.00 70.75           O  
ATOM    238  N   THR A  32      10.544 -20.672  -2.413  1.00 82.27           N  
ATOM    239  CA  THR A  32       9.746 -21.846  -2.078  1.00 82.27           C  
ATOM    240  C   THR A  32       9.704 -22.058  -0.567  1.00 82.27           C  
ATOM    241  O   THR A  32      10.746 -22.078   0.092  1.00 82.27           O  
ATOM    242  CB  THR A  32      10.299 -23.112  -2.761  1.00 82.27           C  
ATOM    243  CG2 THR A  32       9.382 -24.307  -2.528  1.00 82.27           C  
ATOM    244  OG1 THR A  32      10.410 -22.876  -4.170  1.00 82.27           O  
ATOM    245  N   GLU A  33       8.505 -21.898   0.058  1.00 83.88           N  
ATOM    246  CA  GLU A  33       8.257 -22.126   1.478  1.00 83.88           C  
ATOM    247  C   GLU A  33       7.676 -23.515   1.720  1.00 83.88           C  
ATOM    248  O   GLU A  33       6.699 -23.907   1.076  1.00 83.88           O  
ATOM    249  CB  GLU A  33       7.317 -21.056   2.038  1.00 83.88           C  
ATOM    250  CG  GLU A  33       7.896 -19.650   2.007  1.00 83.88           C  
ATOM    251  CD  GLU A  33       6.939 -18.595   2.538  1.00 83.88           C  
ATOM    252  OE1 GLU A  33       7.290 -17.393   2.522  1.00 83.88           O  
ATOM    253  OE2 GLU A  33       5.828 -18.973   2.975  1.00 83.88           O1-
ATOM    254  N   VAL A  34       8.354 -24.281   2.574  1.00 86.18           N  
ATOM    255  CA  VAL A  34       7.917 -25.640   2.877  1.00 86.18           C  
ATOM    256  C   VAL A  34       7.420 -25.714   4.319  1.00 86.18           C  
ATOM    257  O   VAL A  34       8.110 -25.280   5.243  1.00 86.18           O  
ATOM    258  CB  VAL A  34       9.051 -26.665   2.650  1.00 86.18           C  
ATOM    259  CG1 VAL A  34       8.549 -28.088   2.887  1.00 86.18           C  
ATOM    260  CG2 VAL A  34       9.624 -26.524   1.241  1.00 86.18           C  
ATOM    261  N   HIS A  35       6.125 -26.147   4.505  1.00 88.00           N  
ATOM    262  CA  HIS A  35       5.519 -26.350   5.816  1.00 88.00           C  
ATOM    263  C   HIS A  35       5.198 -27.822   6.052  1.00 88.00           C  
ATOM    264  O   HIS A  35       4.557 -28.463   5.218  1.00 88.00           O  
ATOM    265  CB  HIS A  35       4.251 -25.507   5.957  1.00 88.00           C  
ATOM    266  CG  HIS A  35       4.496 -24.034   5.862  1.00 88.00           C  
ATOM    267  CD2 HIS A  35       4.217 -23.147   4.877  1.00 88.00           C  
ATOM    268  ND1 HIS A  35       5.101 -23.315   6.869  1.00 88.00           N  
ATOM    269  CE1 HIS A  35       5.185 -22.046   6.508  1.00 88.00           C  
ATOM    270  NE2 HIS A  35       4.655 -21.918   5.303  1.00 88.00           N  
ATOM    271  N   PHE A  36       5.712 -28.324   7.324  1.00 88.38           N  
ATOM    272  CA  PHE A  36       5.432 -29.704   7.704  1.00 88.38           C  
ATOM    273  C   PHE A  36       4.466 -29.757   8.882  1.00 88.38           C  
ATOM    274  O   PHE A  36       4.659 -29.063   9.881  1.00 88.38           O  
ATOM    275  CB  PHE A  36       6.730 -30.439   8.056  1.00 88.38           C  
ATOM    276  CG  PHE A  36       7.740 -30.457   6.941  1.00 88.38           C  
ATOM    277  CD1 PHE A  36       7.705 -31.450   5.969  1.00 88.38           C  
ATOM    278  CD2 PHE A  36       8.723 -29.480   6.861  1.00 88.38           C  
ATOM    279  CE1 PHE A  36       8.638 -31.470   4.935  1.00 88.38           C  
ATOM    280  CE2 PHE A  36       9.659 -29.493   5.831  1.00 88.38           C  
ATOM    281  CZ  PHE A  36       9.615 -30.489   4.870  1.00 88.38           C  
ATOM    282  N   GLU A  37       3.373 -30.489   8.690  1.00 87.70           N  
ATOM    283  CA  GLU A  37       2.439 -30.732   9.784  1.00 87.70           C  
ATOM    284  C   GLU A  37       2.305 -32.224  10.075  1.00 87.70           C  
ATOM    285  O   GLU A  37       2.045 -33.018   9.168  1.00 87.70           O  
ATOM    286  CB  GLU A  37       1.066 -30.135   9.462  1.00 87.70           C  
ATOM    287  CG  GLU A  37       0.135 -30.051  10.663  1.00 87.70           C  
ATOM    288  CD  GLU A  37      -1.190 -29.374  10.348  1.00 87.70           C  
ATOM    289  OE1 GLU A  37      -2.045 -29.264  11.255  1.00 87.70           O  
ATOM    290  OE2 GLU A  37      -1.374 -28.951   9.185  1.00 87.70           O1-
ATOM    291  N   LYS A  38       2.713 -32.576  11.380  1.00 82.59           N  
ATOM    292  CA  LYS A  38       2.600 -33.973  11.790  1.00 82.59           C  
ATOM    293  C   LYS A  38       1.304 -34.217  12.558  1.00 82.59           C  
ATOM    294  O   LYS A  38       1.014 -33.519  13.531  1.00 82.59           O  
ATOM    295  CB  LYS A  38       3.801 -34.382  12.643  1.00 82.59           C  
ATOM    296  CG  LYS A  38       5.126 -34.362  11.897  1.00 82.59           C  
ATOM    297  CD  LYS A  38       6.280 -34.792  12.794  1.00 82.59           C  
ATOM    298  CE  LYS A  38       7.621 -34.663  12.083  1.00 82.59           C  
ATOM    299  NZ  LYS A  38       8.755 -35.077  12.962  1.00 82.59           N1+
ATOM    300  N   SER A  39       0.323 -34.950  11.972  1.00 81.17           N  
ATOM    301  CA  SER A  39      -0.878 -35.364  12.688  1.00 81.17           C  
ATOM    302  C   SER A  39      -0.949 -36.883  12.818  1.00 81.17           C  
ATOM    303  O   SER A  39      -0.131 -37.599  12.237  1.00 81.17           O  
ATOM    304  CB  SER A  39      -2.131 -34.847  11.980  1.00 81.17           C  
ATOM    305  OG  SER A  39      -2.301 -35.485  10.726  1.00 81.17           O  
ATOM    306  N   ASP A  40      -1.638 -37.553  13.976  1.00 75.56           N  
ATOM    307  CA  ASP A  40      -1.783 -38.969  14.299  1.00 75.56           C  
ATOM    308  C   ASP A  40      -1.707 -39.830  13.038  1.00 75.56           C  
ATOM    309  O   ASP A  40      -2.716 -40.037  12.361  1.00 75.56           O  
ATOM    310  CB  ASP A  40      -3.104 -39.222  15.028  1.00 75.56           C  
ATOM    311  CG  ASP A  40      -3.085 -40.486  15.869  1.00 75.56           C  
ATOM    312  OD1 ASP A  40      -2.003 -41.088  16.040  1.00 75.56           O  
ATOM    313  OD2 ASP A  40      -4.161 -40.885  16.363  1.00 75.56           O1-
ATOM    314  N   GLY A  41      -0.393 -40.099  12.512  1.00 73.92           N  
ATOM    315  CA  GLY A  41      -0.110 -41.099  11.495  1.00 73.92           C  
ATOM    316  C   GLY A  41      -0.084 -40.528  10.089  1.00 73.92           C  
ATOM    317  O   GLY A  41       0.147 -41.258   9.122  1.00 73.92           O  
ATOM    318  N   THR A  42      -0.349 -39.095   9.908  1.00 85.63           N  
ATOM    319  CA  THR A  42      -0.331 -38.450   8.600  1.00 85.63           C  
ATOM    320  C   THR A  42       0.680 -37.307   8.575  1.00 85.63           C  
ATOM    321  O   THR A  42       0.713 -36.481   9.489  1.00 85.63           O  
ATOM    322  CB  THR A  42      -1.724 -37.915   8.221  1.00 85.63           C  
ATOM    323  CG2 THR A  42      -1.726 -37.337   6.811  1.00 85.63           C  
ATOM    324  OG1 THR A  42      -2.675 -38.985   8.289  1.00 85.63           O  
ATOM    325  N   LEU A  43       1.651 -37.311   7.599  1.00 86.13           N  
ATOM    326  CA  LEU A  43       2.564 -36.210   7.311  1.00 86.13           C  
ATOM    327  C   LEU A  43       2.040 -35.353   6.164  1.00 86.13           C  
ATOM    328  O   LEU A  43       1.806 -35.858   5.064  1.00 86.13           O  
ATOM    329  CB  LEU A  43       3.958 -36.745   6.970  1.00 86.13           C  
ATOM    330  CG  LEU A  43       5.016 -35.700   6.612  1.00 86.13           C  
ATOM    331  CD1 LEU A  43       5.332 -34.831   7.825  1.00 86.13           C  
ATOM    332  CD2 LEU A  43       6.279 -36.375   6.089  1.00 86.13           C  
ATOM    333  N   GLU A  44       1.576 -34.074   6.586  1.00 89.22           N  
ATOM    334  CA  GLU A  44       1.128 -33.122   5.574  1.00 89.22           C  
ATOM    335  C   GLU A  44       2.234 -32.133   5.218  1.00 89.22           C  
ATOM    336  O   GLU A  44       2.809 -31.492   6.100  1.00 89.22           O  
ATOM    337  CB  GLU A  44      -0.116 -32.370   6.055  1.00 89.22           C  
ATOM    338  CG  GLU A  44      -1.355 -33.244   6.174  1.00 89.22           C  
ATOM    339  CD  GLU A  44      -2.590 -32.477   6.622  1.00 89.22           C  
ATOM    340  OE1 GLU A  44      -3.654 -33.105   6.826  1.00 89.22           O  
ATOM    341  OE2 GLU A  44      -2.493 -31.237   6.767  1.00 89.22           O1-
ATOM    342  N   ILE A  45       2.642 -32.134   3.877  1.00 89.14           N  
ATOM    343  CA  ILE A  45       3.679 -31.242   3.373  1.00 89.14           C  
ATOM    344  C   ILE A  45       3.053 -30.186   2.464  1.00 89.14           C  
ATOM    345  O   ILE A  45       2.433 -30.518   1.452  1.00 89.14           O  
ATOM    346  CB  ILE A  45       4.775 -32.021   2.612  1.00 89.14           C  
ATOM    347  CG1 ILE A  45       5.303 -33.175   3.473  1.00 89.14           C  
ATOM    348  CG2 ILE A  45       5.913 -31.084   2.195  1.00 89.14           C  
ATOM    349  CD1 ILE A  45       6.125 -34.197   2.699  1.00 89.14           C  
ATOM    350  N   ARG A  46       3.153 -28.947   2.995  1.00 88.94           N  
ATOM    351  CA  ARG A  46       2.669 -27.840   2.177  1.00 88.94           C  
ATOM    352  C   ARG A  46       3.830 -27.038   1.597  1.00 88.94           C  
ATOM    353  O   ARG A  46       4.674 -26.534   2.339  1.00 88.94           O  
ATOM    354  CB  ARG A  46       1.757 -26.923   2.996  1.00 88.94           C  
ATOM    355  CG  ARG A  46       0.445 -27.569   3.409  1.00 88.94           C  
ATOM    356  CD  ARG A  46      -0.440 -26.604   4.186  1.00 88.94           C  
ATOM    357  NE  ARG A  46      -0.023 -26.496   5.581  1.00 88.94           N  
ATOM    358  CZ  ARG A  46      -0.596 -25.705   6.485  1.00 88.94           C  
ATOM    359  NH1 ARG A  46      -1.627 -24.935   6.154  1.00 88.94           N1+
ATOM    360  NH2 ARG A  46      -0.136 -25.684   7.727  1.00 88.94           N  
ATOM    361  N   VAL A  47       3.952 -27.001   0.221  1.00 88.00           N  
ATOM    362  CA  VAL A  47       5.027 -26.269  -0.439  1.00 88.00           C  
ATOM    363  C   VAL A  47       4.445 -25.096  -1.225  1.00 88.00           C  
ATOM    364  O   VAL A  47       3.621 -25.288  -2.122  1.00 88.00           O  
ATOM    365  CB  VAL A  47       5.846 -27.184  -1.376  1.00 88.00           C  
ATOM    366  CG1 VAL A  47       7.059 -26.441  -1.932  1.00 88.00           C  
ATOM    367  CG2 VAL A  47       6.283 -28.448  -0.637  1.00 88.00           C  
ATOM    368  N   LYS A  48       4.850 -23.857  -0.787  1.00 86.33           N  
ATOM    369  CA  LYS A  48       4.361 -22.658  -1.460  1.00 86.33           C  
ATOM    370  C   LYS A  48       5.311 -22.226  -2.573  1.00 86.33           C  
ATOM    371  O   LYS A  48       6.531 -22.319  -2.427  1.00 86.33           O  
ATOM    372  CB  LYS A  48       4.176 -21.518  -0.458  1.00 86.33           C  
ATOM    373  CG  LYS A  48       3.017 -21.723   0.508  1.00 86.33           C  
ATOM    374  CD  LYS A  48       2.799 -20.499   1.387  1.00 86.33           C  
ATOM    375  CE  LYS A  48       1.664 -20.718   2.379  1.00 86.33           C  
ATOM    376  NZ  LYS A  48       1.458 -19.527   3.255  1.00 86.33           N1+
ATOM    377  N   ASN A  49       4.812 -21.888  -3.812  1.00 83.76           N  
ATOM    378  CA  ASN A  49       5.577 -21.323  -4.919  1.00 83.76           C  
ATOM    379  C   ASN A  49       6.502 -22.361  -5.548  1.00 83.76           C  
ATOM    380  O   ASN A  49       7.651 -22.057  -5.876  1.00 83.76           O  
ATOM    381  CB  ASN A  49       6.382 -20.109  -4.450  1.00 83.76           C  
ATOM    382  CG  ASN A  49       5.499 -18.961  -4.000  1.00 83.76           C  
ATOM    383  ND2 ASN A  49       5.934 -18.249  -2.967  1.00 83.76           N  
ATOM    384  OD1 ASN A  49       4.435 -18.718  -4.575  1.00 83.76           O  
ATOM    385  N   LEU A  50       6.006 -23.685  -5.642  1.00 82.80           N  
ATOM    386  CA  LEU A  50       6.772 -24.795  -6.198  1.00 82.80           C  
ATOM    387  C   LEU A  50       6.634 -24.843  -7.716  1.00 82.80           C  
ATOM    388  O   LEU A  50       5.519 -24.909  -8.240  1.00 82.80           O  
ATOM    389  CB  LEU A  50       6.313 -26.122  -5.589  1.00 82.80           C  
ATOM    390  CG  LEU A  50       7.169 -27.348  -5.911  1.00 82.80           C  
ATOM    391  CD1 LEU A  50       8.549 -27.211  -5.276  1.00 82.80           C  
ATOM    392  CD2 LEU A  50       6.479 -28.622  -5.434  1.00 82.80           C  
ATOM    393  N   HIS A  51       7.656 -24.760  -8.452  1.00 83.77           N  
ATOM    394  CA  HIS A  51       7.671 -24.921  -9.901  1.00 83.77           C  
ATOM    395  C   HIS A  51       7.202 -26.316 -10.305  1.00 83.77           C  
ATOM    396  O   HIS A  51       7.562 -27.306  -9.666  1.00 83.77           O  
ATOM    397  CB  HIS A  51       9.072 -24.659 -10.455  1.00 83.77           C  
ATOM    398  CG  HIS A  51       9.105 -24.473 -11.939  1.00 83.77           C  
ATOM    399  CD2 HIS A  51       9.210 -23.353 -12.692  1.00 83.77           C  
ATOM    400  ND1 HIS A  51       9.022 -25.527 -12.823  1.00 83.77           N  
ATOM    401  CE1 HIS A  51       9.076 -25.061 -14.060  1.00 83.77           C  
ATOM    402  NE2 HIS A  51       9.190 -23.746 -14.008  1.00 83.77           N  
ATOM    403  N   PRO A  52       6.241 -26.474 -11.358  1.00 83.53           N  
ATOM    404  CA  PRO A  52       5.703 -27.758 -11.813  1.00 83.53           C  
ATOM    405  C   PRO A  52       6.791 -28.801 -12.056  1.00 83.53           C  
ATOM    406  O   PRO A  52       6.568 -29.994 -11.837  1.00 83.53           O  
ATOM    407  CB  PRO A  52       4.990 -27.398 -13.119  1.00 83.53           C  
ATOM    408  CG  PRO A  52       4.593 -25.966 -12.956  1.00 83.53           C  
ATOM    409  CD  PRO A  52       5.644 -25.271 -12.139  1.00 83.53           C  
ATOM    410  N   ARG A  53       7.893 -28.472 -12.518  1.00 83.71           N  
ATOM    411  CA  ARG A  53       9.025 -29.370 -12.720  1.00 83.71           C  
ATOM    412  C   ARG A  53       9.557 -29.886 -11.386  1.00 83.71           C  
ATOM    413  O   ARG A  53       9.907 -31.062 -11.265  1.00 83.71           O  
ATOM    414  CB  ARG A  53      10.141 -28.665 -13.492  1.00 83.71           C  
ATOM    415  CG  ARG A  53      11.293 -29.578 -13.882  1.00 83.71           C  
ATOM    416  CD  ARG A  53      12.321 -28.855 -14.741  1.00 83.71           C  
ATOM    417  NE  ARG A  53      13.515 -29.667 -14.949  1.00 83.71           N  
ATOM    418  CZ  ARG A  53      14.583 -29.281 -15.643  1.00 83.71           C  
ATOM    419  NH1 ARG A  53      14.625 -28.080 -16.210  1.00 83.71           N1+
ATOM    420  NH2 ARG A  53      15.617 -30.101 -15.770  1.00 83.71           N  
ATOM    421  N   GLN A  54       9.625 -29.099 -10.340  1.00 82.93           N  
ATOM    422  CA  GLN A  54      10.058 -29.464  -8.995  1.00 82.93           C  
ATOM    423  C   GLN A  54       9.039 -30.379  -8.319  1.00 82.93           C  
ATOM    424  O   GLN A  54       9.412 -31.294  -7.583  1.00 82.93           O  
ATOM    425  CB  GLN A  54      10.284 -28.212  -8.145  1.00 82.93           C  
ATOM    426  CG  GLN A  54      11.507 -27.404  -8.555  1.00 82.93           C  
ATOM    427  CD  GLN A  54      11.698 -26.159  -7.709  1.00 82.93           C  
ATOM    428  NE2 GLN A  54      12.949 -25.741  -7.543  1.00 82.93           N  
ATOM    429  OE1 GLN A  54      10.730 -25.576  -7.210  1.00 82.93           O  
ATOM    430  N   GLU A  55       7.811 -30.045  -8.680  1.00 85.19           N  
ATOM    431  CA  GLU A  55       6.738 -30.902  -8.186  1.00 85.19           C  
ATOM    432  C   GLU A  55       6.883 -32.327  -8.713  1.00 85.19           C  
ATOM    433  O   GLU A  55       6.751 -33.291  -7.956  1.00 85.19           O  
ATOM    434  CB  GLU A  55       5.372 -30.333  -8.577  1.00 85.19           C  
ATOM    435  CG  GLU A  55       4.195 -31.153  -8.068  1.00 85.19           C  
ATOM    436  CD  GLU A  55       2.846 -30.593  -8.489  1.00 85.19           C  
ATOM    437  OE1 GLU A  55       1.808 -31.234  -8.210  1.00 85.19           O  
ATOM    438  OE2 GLU A  55       2.827 -29.504  -9.105  1.00 85.19           O1-
ATOM    439  N   ASP A  56       7.109 -32.459 -10.029  1.00 87.23           N  
ATOM    440  CA  ASP A  56       7.306 -33.762 -10.657  1.00 87.23           C  
ATOM    441  C   ASP A  56       8.524 -34.474 -10.071  1.00 87.23           C  
ATOM    442  O   ASP A  56       8.474 -35.676  -9.799  1.00 87.23           O  
ATOM    443  CB  ASP A  56       7.466 -33.609 -12.171  1.00 87.23           C  
ATOM    444  CG  ASP A  56       7.507 -34.940 -12.901  1.00 87.23           C  
ATOM    445  OD1 ASP A  56       6.529 -35.713 -12.815  1.00 87.23           O  
ATOM    446  OD2 ASP A  56       8.529 -35.220 -13.564  1.00 87.23           O1-
ATOM    447  N   LEU A  57       9.591 -33.781  -9.841  1.00 86.76           N  
ATOM    448  CA  LEU A  57      10.827 -34.304  -9.271  1.00 86.76           C  
ATOM    449  C   LEU A  57      10.611 -34.761  -7.832  1.00 86.76           C  
ATOM    450  O   LEU A  57      11.109 -35.815  -7.429  1.00 86.76           O  
ATOM    451  CB  LEU A  57      11.931 -33.245  -9.323  1.00 86.76           C  
ATOM    452  CG  LEU A  57      12.541 -32.968 -10.697  1.00 86.76           C  
ATOM    453  CD1 LEU A  57      13.495 -31.779 -10.625  1.00 86.76           C  
ATOM    454  CD2 LEU A  57      13.262 -34.205 -11.222  1.00 86.76           C  
ATOM    455  N   ILE A  58       9.853 -33.965  -7.110  1.00 85.49           N  
ATOM    456  CA  ILE A  58       9.539 -34.294  -5.725  1.00 85.49           C  
ATOM    457  C   ILE A  58       8.695 -35.566  -5.676  1.00 85.49           C  
ATOM    458  O   ILE A  58       8.955 -36.461  -4.868  1.00 85.49           O  
ATOM    459  CB  ILE A  58       8.801 -33.134  -5.021  1.00 85.49           C  
ATOM    460  CG1 ILE A  58       9.751 -31.950  -4.805  1.00 85.49           C  
ATOM    461  CG2 ILE A  58       8.201 -33.603  -3.692  1.00 85.49           C  
ATOM    462  CD1 ILE A  58       9.072 -30.705  -4.251  1.00 85.49           C  
ATOM    463  N   LYS A  59       7.741 -35.729  -6.549  1.00 86.91           N  
ATOM    464  CA  LYS A  59       6.890 -36.912  -6.631  1.00 86.91           C  
ATOM    465  C   LYS A  59       7.709 -38.155  -6.972  1.00 86.91           C  
ATOM    466  O   LYS A  59       7.542 -39.204  -6.349  1.00 86.91           O  
ATOM    467  CB  LYS A  59       5.788 -36.710  -7.672  1.00 86.91           C  
ATOM    468  CG  LYS A  59       4.657 -35.804  -7.207  1.00 86.91           C  
ATOM    469  CD  LYS A  59       3.547 -35.718  -8.246  1.00 86.91           C  
ATOM    470  CE  LYS A  59       2.448 -34.756  -7.814  1.00 86.91           C  
ATOM    471  NZ  LYS A  59       1.365 -34.656  -8.837  1.00 86.91           N1+
ATOM    472  N   LYS A  60       8.568 -38.039  -7.980  1.00 89.26           N  
ATOM    473  CA  LYS A  60       9.412 -39.155  -8.397  1.00 89.26           C  
ATOM    474  C   LYS A  60      10.402 -39.536  -7.301  1.00 89.26           C  
ATOM    475  O   LYS A  60      10.674 -40.720  -7.087  1.00 89.26           O  
ATOM    476  CB  LYS A  60      10.162 -38.809  -9.684  1.00 89.26           C  
ATOM    477  CG  LYS A  60       9.285 -38.791 -10.927  1.00 89.26           C  
ATOM    478  CD  LYS A  60      10.084 -38.421 -12.170  1.00 89.26           C  
ATOM    479  CE  LYS A  60       9.192 -38.319 -13.400  1.00 89.26           C  
ATOM    480  NZ  LYS A  60       9.953 -37.859 -14.600  1.00 89.26           N1+
ATOM    481  N   PHE A  61      10.863 -38.547  -6.688  1.00 86.85           N  
ATOM    482  CA  PHE A  61      11.810 -38.750  -5.599  1.00 86.85           C  
ATOM    483  C   PHE A  61      11.140 -39.448  -4.421  1.00 86.85           C  
ATOM    484  O   PHE A  61      11.695 -40.393  -3.856  1.00 86.85           O  
ATOM    485  CB  PHE A  61      12.406 -37.413  -5.146  1.00 86.85           C  
ATOM    486  CG  PHE A  61      13.696 -37.550  -4.383  1.00 86.85           C  
ATOM    487  CD1 PHE A  61      13.690 -37.690  -3.001  1.00 86.85           C  
ATOM    488  CD2 PHE A  61      14.914 -37.540  -5.049  1.00 86.85           C  
ATOM    489  CE1 PHE A  61      14.882 -37.817  -2.291  1.00 86.85           C  
ATOM    490  CE2 PHE A  61      16.110 -37.666  -4.347  1.00 86.85           C  
ATOM    491  CZ  PHE A  61      16.091 -37.804  -2.968  1.00 86.85           C  
ATOM    492  N   ILE A  62       9.949 -39.049  -4.017  1.00 86.75           N  
ATOM    493  CA  ILE A  62       9.169 -39.652  -2.942  1.00 86.75           C  
ATOM    494  C   ILE A  62       8.806 -41.089  -3.310  1.00 86.75           C  
ATOM    495  O   ILE A  62       8.894 -41.991  -2.474  1.00 86.75           O  
ATOM    496  CB  ILE A  62       7.891 -38.835  -2.645  1.00 86.75           C  
ATOM    497  CG1 ILE A  62       8.254 -37.479  -2.031  1.00 86.75           C  
ATOM    498  CG2 ILE A  62       6.951 -39.620  -1.724  1.00 86.75           C  
ATOM    499  CD1 ILE A  62       7.068 -36.542  -1.855  1.00 86.75           C  
ATOM    500  N   GLU A  63       8.451 -41.307  -4.555  1.00 88.46           N  
ATOM    501  CA  GLU A  63       8.131 -42.645  -5.044  1.00 88.46           C  
ATOM    502  C   GLU A  63       9.329 -43.582  -4.914  1.00 88.46           C  
ATOM    503  O   GLU A  63       9.179 -44.741  -4.520  1.00 88.46           O  
ATOM    504  CB  GLU A  63       7.663 -42.590  -6.499  1.00 88.46           C  
ATOM    505  CG  GLU A  63       6.252 -42.046  -6.672  1.00 88.46           C  
ATOM    506  CD  GLU A  63       5.833 -41.916  -8.127  1.00 88.46           C  
ATOM    507  OE1 GLU A  63       4.701 -41.453  -8.394  1.00 88.46           O  
ATOM    508  OE2 GLU A  63       6.643 -42.280  -9.008  1.00 88.46           O1-
ATOM    509  N   ALA A  64      10.431 -43.091  -5.242  1.00 88.11           N  
ATOM    510  CA  ALA A  64      11.667 -43.863  -5.150  1.00 88.11           C  
ATOM    511  C   ALA A  64      11.999 -44.198  -3.699  1.00 88.11           C  
ATOM    512  O   ALA A  64      12.392 -45.325  -3.389  1.00 88.11           O  
ATOM    513  CB  ALA A  64      12.821 -43.098  -5.794  1.00 88.11           C  
ATOM    514  N   LEU A  65      11.767 -43.213  -2.806  1.00 87.21           N  
ATOM    515  CA  LEU A  65      12.026 -43.411  -1.384  1.00 87.21           C  
ATOM    516  C   LEU A  65      11.072 -44.444  -0.795  1.00 87.21           C  
ATOM    517  O   LEU A  65      11.479 -45.288   0.006  1.00 87.21           O  
ATOM    518  CB  LEU A  65      11.895 -42.087  -0.626  1.00 87.21           C  
ATOM    519  CG  LEU A  65      13.005 -41.061  -0.855  1.00 87.21           C  
ATOM    520  CD1 LEU A  65      12.674 -39.752  -0.144  1.00 87.21           C  
ATOM    521  CD2 LEU A  65      14.346 -41.610  -0.378  1.00 87.21           C  
ATOM    522  N   LEU A  66       9.852 -44.392  -1.183  1.00 87.23           N  
ATOM    523  CA  LEU A  66       8.859 -45.360  -0.728  1.00 87.23           C  
ATOM    524  C   LEU A  66       9.200 -46.762  -1.220  1.00 87.23           C  
ATOM    525  O   LEU A  66       9.030 -47.740  -0.490  1.00 87.23           O  
ATOM    526  CB  LEU A  66       7.462 -44.963  -1.211  1.00 87.23           C  
ATOM    527  CG  LEU A  66       6.845 -43.726  -0.556  1.00 87.23           C  
ATOM    528  CD1 LEU A  66       5.533 -43.360  -1.244  1.00 87.23           C  
ATOM    529  CD2 LEU A  66       6.624 -43.962   0.934  1.00 87.23           C  
ATOM    530  N   LEU A  67       9.606 -46.850  -2.496  1.00 89.84           N  
ATOM    531  CA  LEU A  67      10.032 -48.126  -3.058  1.00 89.84           C  
ATOM    532  C   LEU A  67      11.194 -48.711  -2.262  1.00 89.84           C  
ATOM    533  O   LEU A  67      11.258 -49.922  -2.046  1.00 89.84           O  
ATOM    534  CB  LEU A  67      10.436 -47.959  -4.525  1.00 89.84           C  
ATOM    535  CG  LEU A  67       9.293 -47.790  -5.528  1.00 89.84           C  
ATOM    536  CD1 LEU A  67       9.841 -47.380  -6.891  1.00 89.84           C  
ATOM    537  CD2 LEU A  67       8.483 -49.077  -5.636  1.00 89.84           C  
ATOM    538  N   ALA A  68      12.138 -47.866  -1.830  1.00 87.26           N  
ATOM    539  CA  ALA A  68      13.275 -48.283  -1.012  1.00 87.26           C  
ATOM    540  C   ALA A  68      12.810 -48.832   0.334  1.00 87.26           C  
ATOM    541  O   ALA A  68      13.340 -49.835   0.818  1.00 87.26           O  
ATOM    542  CB  ALA A  68      14.236 -47.115  -0.804  1.00 87.26           C  
ATOM    543  N   LEU A  69      11.800 -48.211   0.942  1.00 87.08           N  
ATOM    544  CA  LEU A  69      11.245 -48.632   2.224  1.00 87.08           C  
ATOM    545  C   LEU A  69      10.563 -49.990   2.102  1.00 87.08           C  
ATOM    546  O   LEU A  69      10.704 -50.841   2.982  1.00 87.08           O  
ATOM    547  CB  LEU A  69      10.248 -47.592   2.744  1.00 87.08           C  
ATOM    548  CG  LEU A  69      10.847 -46.302   3.306  1.00 87.08           C  
ATOM    549  CD1 LEU A  69       9.743 -45.292   3.605  1.00 87.08           C  
ATOM    550  CD2 LEU A  69      11.666 -46.594   4.560  1.00 87.08           C  
ATOM    551  N   VAL A  70       9.787 -50.146   1.075  1.00 87.89           N  
ATOM    552  CA  VAL A  70       9.125 -51.419   0.811  1.00 87.89           C  
ATOM    553  C   VAL A  70      10.169 -52.518   0.629  1.00 87.89           C  
ATOM    554  O   VAL A  70      10.031 -53.611   1.183  1.00 87.89           O  
ATOM    555  CB  VAL A  70       8.214 -51.337  -0.434  1.00 87.89           C  
ATOM    556  CG1 VAL A  70       7.681 -52.720  -0.805  1.00 87.89           C  
ATOM    557  CG2 VAL A  70       7.062 -50.365  -0.191  1.00 87.89           C  
ATOM    558  N   ALA A  71      11.131 -52.259  -0.206  1.00 88.04           N  
ATOM    559  CA  ALA A  71      12.216 -53.203  -0.462  1.00 88.04           C  
ATOM    560  C   ALA A  71      12.934 -53.577   0.831  1.00 88.04           C  
ATOM    561  O   ALA A  71      13.296 -54.739   1.035  1.00 88.04           O  
ATOM    562  CB  ALA A  71      13.205 -52.618  -1.466  1.00 88.04           C  
ATOM    563  N   LYS A  72      13.152 -52.648   1.644  1.00 87.75           N  
ATOM    564  CA  LYS A  72      13.749 -52.896   2.953  1.00 87.75           C  
ATOM    565  C   LYS A  72      12.866 -53.810   3.795  1.00 87.75           C  
ATOM    566  O   LYS A  72      13.365 -54.701   4.486  1.00 87.75           O  
ATOM    567  CB  LYS A  72      13.994 -51.578   3.689  1.00 87.75           C  
ATOM    568  CG  LYS A  72      14.794 -51.728   4.976  1.00 87.75           C  
ATOM    569  CD  LYS A  72      15.019 -50.382   5.653  1.00 87.75           C  
ATOM    570  CE  LYS A  72      15.699 -50.544   7.006  1.00 87.75           C  
ATOM    571  NZ  LYS A  72      15.909 -49.227   7.680  1.00 87.75           N1+
ATOM    572  N   GLY A  73      11.507 -53.524   3.877  1.00 87.72           N  
ATOM    573  CA  GLY A  73      10.563 -54.406   4.544  1.00 87.72           C  
ATOM    574  C   GLY A  73      10.614 -55.833   4.031  1.00 87.72           C  
ATOM    575  O   GLY A  73      10.581 -56.782   4.817  1.00 87.72           O  
ATOM    576  N   GLU A  74      10.680 -56.003   2.673  1.00 90.43           N  
ATOM    577  CA  GLU A  74      10.805 -57.310   2.037  1.00 90.43           C  
ATOM    578  C   GLU A  74      12.077 -58.023   2.485  1.00 90.43           C  
ATOM    579  O   GLU A  74      12.073 -59.238   2.698  1.00 90.43           O  
ATOM    580  CB  GLU A  74      10.790 -57.170   0.513  1.00 90.43           C  
ATOM    581  CG  GLU A  74       9.450 -56.723  -0.051  1.00 90.43           C  
ATOM    582  CD  GLU A  74       9.475 -56.503  -1.555  1.00 90.43           C  
ATOM    583  OE1 GLU A  74       8.433 -56.109  -2.128  1.00 90.43           O  
ATOM    584  OE2 GLU A  74      10.543 -56.727  -2.166  1.00 90.43           O1-
ATOM    585  N   LEU A  75      13.120 -57.317   2.608  1.00 90.53           N  
ATOM    586  CA  LEU A  75      14.410 -57.848   3.037  1.00 90.53           C  
ATOM    587  C   LEU A  75      14.333 -58.377   4.465  1.00 90.53           C  
ATOM    588  O   LEU A  75      14.823 -59.472   4.753  1.00 90.53           O  
ATOM    589  CB  LEU A  75      15.493 -56.771   2.937  1.00 90.53           C  
ATOM    590  CG  LEU A  75      16.899 -57.180   3.378  1.00 90.53           C  
ATOM    591  CD1 LEU A  75      17.494 -58.179   2.392  1.00 90.53           C  
ATOM    592  CD2 LEU A  75      17.796 -55.954   3.511  1.00 90.53           C  
ATOM    593  N   GLU A  76      13.804 -57.542   5.360  1.00 89.52           N  
ATOM    594  CA  GLU A  76      13.663 -57.944   6.757  1.00 89.52           C  
ATOM    595  C   GLU A  76      12.850 -59.229   6.882  1.00 89.52           C  
ATOM    596  O   GLU A  76      13.194 -60.113   7.670  1.00 89.52           O  
ATOM    597  CB  GLU A  76      13.010 -56.826   7.575  1.00 89.52           C  
ATOM    598  CG  GLU A  76      13.916 -55.626   7.808  1.00 89.52           C  
ATOM    599  CD  GLU A  76      13.221 -54.482   8.531  1.00 89.52           C  
ATOM    600  OE1 GLU A  76      13.885 -53.466   8.837  1.00 89.52           O  
ATOM    601  OE2 GLU A  76      12.004 -54.605   8.794  1.00 89.52           O1-
ATOM    602  N   GLN A  77      11.815 -59.310   6.132  1.00 91.14           N  
ATOM    603  CA  GLN A  77      10.995 -60.516   6.093  1.00 91.14           C  
ATOM    604  C   GLN A  77      11.788 -61.705   5.560  1.00 91.14           C  
ATOM    605  O   GLN A  77      11.693 -62.813   6.092  1.00 91.14           O  
ATOM    606  CB  GLN A  77       9.747 -60.291   5.239  1.00 91.14           C  
ATOM    607  CG  GLN A  77       8.777 -61.464   5.244  1.00 91.14           C  
ATOM    608  CD  GLN A  77       8.166 -61.714   6.610  1.00 91.14           C  
ATOM    609  NE2 GLN A  77       7.720 -62.944   6.844  1.00 91.14           N  
ATOM    610  OE1 GLN A  77       8.094 -60.810   7.448  1.00 91.14           O  
ATOM    611  N   ALA A  78      12.468 -61.453   4.478  1.00 91.25           N  
ATOM    612  CA  ALA A  78      13.292 -62.493   3.867  1.00 91.25           C  
ATOM    613  C   ALA A  78      14.368 -62.978   4.833  1.00 91.25           C  
ATOM    614  O   ALA A  78      14.657 -64.175   4.901  1.00 91.25           O  
ATOM    615  CB  ALA A  78      13.930 -61.978   2.580  1.00 91.25           C  
ATOM    616  N   GLU A  79      14.986 -62.095   5.578  1.00 89.87           N  
ATOM    617  CA  GLU A  79      16.012 -62.443   6.555  1.00 89.87           C  
ATOM    618  C   GLU A  79      15.441 -63.319   7.666  1.00 89.87           C  
ATOM    619  O   GLU A  79      16.097 -64.259   8.122  1.00 89.87           O  
ATOM    620  CB  GLU A  79      16.638 -61.179   7.152  1.00 89.87           C  
ATOM    621  CG  GLU A  79      17.587 -60.457   6.206  1.00 89.87           C  
ATOM    622  CD  GLU A  79      18.241 -59.235   6.830  1.00 89.87           C  
ATOM    623  OE1 GLU A  79      19.231 -58.719   6.262  1.00 89.87           O  
ATOM    624  OE2 GLU A  79      17.760 -58.790   7.896  1.00 89.87           O1-
ATOM    625  N   LYS A  80      14.241 -63.015   8.116  1.00 91.45           N  
ATOM    626  CA  LYS A  80      13.558 -63.796   9.144  1.00 91.45           C  
ATOM    627  C   LYS A  80      13.244 -65.204   8.646  1.00 91.45           C  
ATOM    628  O   LYS A  80      13.360 -66.173   9.399  1.00 91.45           O  
ATOM    629  CB  LYS A  80      12.271 -63.096   9.581  1.00 91.45           C  
ATOM    630  CG  LYS A  80      12.499 -61.864  10.446  1.00 91.45           C  
ATOM    631  CD  LYS A  80      11.183 -61.251  10.904  1.00 91.45           C  
ATOM    632  CE  LYS A  80      11.407 -59.975  11.704  1.00 91.45           C  
ATOM    633  NZ  LYS A  80      10.117 -59.339  12.107  1.00 91.45           N1+
ATOM    634  N   GLU A  81      12.954 -65.250   7.435  1.00 92.55           N  
ATOM    635  CA  GLU A  81      12.566 -66.512   6.813  1.00 92.55           C  
ATOM    636  C   GLU A  81      13.790 -67.305   6.362  1.00 92.55           C  
ATOM    637  O   GLU A  81      13.679 -68.480   6.009  1.00 92.55           O  
ATOM    638  CB  GLU A  81      11.634 -66.262   5.624  1.00 92.55           C  
ATOM    639  CG  GLU A  81      10.267 -65.720   6.018  1.00 92.55           C  
ATOM    640  CD  GLU A  81       9.392 -65.375   4.822  1.00 92.55           C  
ATOM    641  OE1 GLU A  81       8.250 -64.902   5.024  1.00 92.55           O  
ATOM    642  OE2 GLU A  81       9.852 -65.579   3.677  1.00 92.55           O1-
ATOM    643  N   GLY A  82      14.976 -66.590   6.445  1.00 91.50           N  
ATOM    644  CA  GLY A  82      16.210 -67.237   6.028  1.00 91.50           C  
ATOM    645  C   GLY A  82      16.282 -67.478   4.533  1.00 91.50           C  
ATOM    646  O   GLY A  82      16.897 -68.447   4.085  1.00 91.50           O  
ATOM    647  N   ASP A  83      15.518 -66.773   3.721  1.00 94.10           N  
ATOM    648  CA  ASP A  83      15.481 -66.902   2.268  1.00 94.10           C  
ATOM    649  C   ASP A  83      16.440 -65.915   1.604  1.00 94.10           C  
ATOM    650  O   ASP A  83      16.078 -64.764   1.355  1.00 94.10           O  
ATOM    651  CB  ASP A  83      14.060 -66.688   1.745  1.00 94.10           C  
ATOM    652  CG  ASP A  83      13.887 -67.124   0.300  1.00 94.10           C  
ATOM    653  OD1 ASP A  83      14.883 -67.139  -0.455  1.00 94.10           O  
ATOM    654  OD2 ASP A  83      12.744 -67.451  -0.087  1.00 94.10           O1-
ATOM    655  N   ALA A  84      17.669 -66.286   1.308  1.00 93.91           N  
ATOM    656  CA  ALA A  84      18.743 -65.456   0.771  1.00 93.91           C  
ATOM    657  C   ALA A  84      18.405 -64.965  -0.635  1.00 93.91           C  
ATOM    658  O   ALA A  84      18.744 -63.838  -1.003  1.00 93.91           O  
ATOM    659  CB  ALA A  84      20.060 -66.228   0.760  1.00 93.91           C  
ATOM    660  N   GLU A  85      17.668 -65.760  -1.410  1.00 94.80           N  
ATOM    661  CA  GLU A  85      17.268 -65.411  -2.771  1.00 94.80           C  
ATOM    662  C   GLU A  85      16.268 -64.259  -2.774  1.00 94.80           C  
ATOM    663  O   GLU A  85      16.389 -63.327  -3.571  1.00 94.80           O  
ATOM    664  CB  GLU A  85      16.675 -66.627  -3.486  1.00 94.80           C  
ATOM    665  CG  GLU A  85      16.416 -66.402  -4.969  1.00 94.80           C  
ATOM    666  CD  GLU A  85      17.690 -66.290  -5.790  1.00 94.80           C  
ATOM    667  OE1 GLU A  85      17.626 -65.821  -6.949  1.00 94.80           O  
ATOM    668  OE2 GLU A  85      18.761 -66.675  -5.270  1.00 94.80           O1-
ATOM    669  N   VAL A  86      15.277 -64.305  -1.973  1.00 93.48           N  
ATOM    670  CA  VAL A  86      14.273 -63.254  -1.839  1.00 93.48           C  
ATOM    671  C   VAL A  86      14.912 -62.002  -1.245  1.00 93.48           C  
ATOM    672  O   VAL A  86      14.614 -60.883  -1.670  1.00 93.48           O  
ATOM    673  CB  VAL A  86      13.085 -63.713  -0.964  1.00 93.48           C  
ATOM    674  CG1 VAL A  86      12.109 -62.560  -0.731  1.00 93.48           C  
ATOM    675  CG2 VAL A  86      12.372 -64.898  -1.612  1.00 93.48           C  
ATOM    676  N   ALA A  87      15.840 -62.139  -0.262  1.00 94.24           N  
ATOM    677  CA  ALA A  87      16.603 -61.028   0.300  1.00 94.24           C  
ATOM    678  C   ALA A  87      17.438 -60.337  -0.774  1.00 94.24           C  
ATOM    679  O   ALA A  87      17.522 -59.107  -0.809  1.00 94.24           O  
ATOM    680  CB  ALA A  87      17.501 -61.518   1.434  1.00 94.24           C  
ATOM    681  N   LEU A  88      18.061 -61.148  -1.636  1.00 95.82           N  
ATOM    682  CA  LEU A  88      18.868 -60.623  -2.732  1.00 95.82           C  
ATOM    683  C   LEU A  88      18.010 -59.821  -3.704  1.00 95.82           C  
ATOM    684  O   LEU A  88      18.415 -58.747  -4.156  1.00 95.82           O  
ATOM    685  CB  LEU A  88      19.571 -61.763  -3.474  1.00 95.82           C  
ATOM    686  CG  LEU A  88      20.545 -61.354  -4.579  1.00 95.82           C  
ATOM    687  CD1 LEU A  88      21.742 -60.618  -3.986  1.00 95.82           C  
ATOM    688  CD2 LEU A  88      21.002 -62.577  -5.369  1.00 95.82           C  
ATOM    689  N   ARG A  89      16.831 -60.285  -4.054  1.00 95.29           N  
ATOM    690  CA  ARG A  89      15.918 -59.569  -4.938  1.00 95.29           C  
ATOM    691  C   ARG A  89      15.500 -58.235  -4.328  1.00 95.29           C  
ATOM    692  O   ARG A  89      15.387 -57.232  -5.035  1.00 95.29           O  
ATOM    693  CB  ARG A  89      14.682 -60.419  -5.237  1.00 95.29           C  
ATOM    694  CG  ARG A  89      14.937 -61.558  -6.210  1.00 95.29           C  
ATOM    695  CD  ARG A  89      13.640 -62.206  -6.674  1.00 95.29           C  
ATOM    696  NE  ARG A  89      13.029 -63.006  -5.617  1.00 95.29           N  
ATOM    697  CZ  ARG A  89      12.026 -63.861  -5.797  1.00 95.29           C  
ATOM    698  NH1 ARG A  89      11.501 -64.046  -7.003  1.00 95.29           N1+
ATOM    699  NH2 ARG A  89      11.545 -64.538  -4.765  1.00 95.29           N  
ATOM    700  N   ALA A  90      15.186 -58.229  -3.089  1.00 93.35           N  
ATOM    701  CA  ALA A  90      14.823 -57.014  -2.364  1.00 93.35           C  
ATOM    702  C   ALA A  90      15.950 -55.986  -2.415  1.00 93.35           C  
ATOM    703  O   ALA A  90      15.700 -54.790  -2.581  1.00 93.35           O  
ATOM    704  CB  ALA A  90      14.473 -57.344  -0.915  1.00 93.35           C  
ATOM    705  N   VAL A  91      17.217 -56.440  -2.243  1.00 95.02           N  
ATOM    706  CA  VAL A  91      18.379 -55.562  -2.306  1.00 95.02           C  
ATOM    707  C   VAL A  91      18.539 -55.015  -3.723  1.00 95.02           C  
ATOM    708  O   VAL A  91      18.870 -53.842  -3.908  1.00 95.02           O  
ATOM    709  CB  VAL A  91      19.668 -56.295  -1.868  1.00 95.02           C  
ATOM    710  CG1 VAL A  91      20.892 -55.403  -2.072  1.00 95.02           C  
ATOM    711  CG2 VAL A  91      19.561 -56.736  -0.411  1.00 95.02           C  
ATOM    712  N   GLU A  92      18.311 -55.849  -4.768  1.00 95.68           N  
ATOM    713  CA  GLU A  92      18.347 -55.407  -6.158  1.00 95.68           C  
ATOM    714  C   GLU A  92      17.397 -54.234  -6.388  1.00 95.68           C  
ATOM    715  O   GLU A  92      17.732 -53.290  -7.108  1.00 95.68           O  
ATOM    716  CB  GLU A  92      17.994 -56.561  -7.100  1.00 95.68           C  
ATOM    717  CG  GLU A  92      19.094 -57.604  -7.231  1.00 95.68           C  
ATOM    718  CD  GLU A  92      18.696 -58.791  -8.095  1.00 95.68           C  
ATOM    719  OE1 GLU A  92      19.536 -59.691  -8.314  1.00 95.68           O  
ATOM    720  OE2 GLU A  92      17.532 -58.819  -8.556  1.00 95.68           O1-
ATOM    721  N   LYS A  93      16.203 -54.324  -5.812  1.00 94.18           N  
ATOM    722  CA  LYS A  93      15.226 -53.243  -5.911  1.00 94.18           C  
ATOM    723  C   LYS A  93      15.760 -51.961  -5.279  1.00 94.18           C  
ATOM    724  O   LYS A  93      15.566 -50.869  -5.820  1.00 94.18           O  
ATOM    725  CB  LYS A  93      13.909 -53.646  -5.245  1.00 94.18           C  
ATOM    726  CG  LYS A  93      13.135 -54.716  -6.002  1.00 94.18           C  
ATOM    727  CD  LYS A  93      11.837 -55.075  -5.291  1.00 94.18           C  
ATOM    728  CE  LYS A  93      11.112 -56.217  -5.990  1.00 94.18           C  
ATOM    729  NZ  LYS A  93       9.872 -56.616  -5.260  1.00 94.18           N1+
ATOM    730  N   VAL A  94      16.438 -52.056  -4.151  1.00 93.39           N  
ATOM    731  CA  VAL A  94      17.010 -50.915  -3.444  1.00 93.39           C  
ATOM    732  C   VAL A  94      18.104 -50.275  -4.295  1.00 93.39           C  
ATOM    733  O   VAL A  94      18.205 -49.047  -4.367  1.00 93.39           O  
ATOM    734  CB  VAL A  94      17.578 -51.328  -2.068  1.00 93.39           C  
ATOM    735  CG1 VAL A  94      18.261 -50.142  -1.388  1.00 93.39           C  
ATOM    736  CG2 VAL A  94      16.470 -51.890  -1.180  1.00 93.39           C  
ATOM    737  N   VAL A  95      18.936 -51.079  -4.921  1.00 94.81           N  
ATOM    738  CA  VAL A  95      19.989 -50.597  -5.808  1.00 94.81           C  
ATOM    739  C   VAL A  95      19.371 -49.821  -6.969  1.00 94.81           C  
ATOM    740  O   VAL A  95      19.863 -48.752  -7.341  1.00 94.81           O  
ATOM    741  CB  VAL A  95      20.855 -51.758  -6.345  1.00 94.81           C  
ATOM    742  CG1 VAL A  95      21.843 -51.255  -7.396  1.00 94.81           C  
ATOM    743  CG2 VAL A  95      21.593 -52.448  -5.199  1.00 94.81           C  
ATOM    744  N   ARG A  96      18.302 -50.377  -7.556  1.00 94.35           N  
ATOM    745  CA  ARG A  96      17.604 -49.685  -8.635  1.00 94.35           C  
ATOM    746  C   ARG A  96      17.080 -48.331  -8.169  1.00 94.35           C  
ATOM    747  O   ARG A  96      17.133 -47.349  -8.912  1.00 94.35           O  
ATOM    748  CB  ARG A  96      16.451 -50.539  -9.166  1.00 94.35           C  
ATOM    749  CG  ARG A  96      16.899 -51.735  -9.990  1.00 94.35           C  
ATOM    750  CD  ARG A  96      15.720 -52.446 -10.641  1.00 94.35           C  
ATOM    751  NE  ARG A  96      15.229 -53.544  -9.814  1.00 94.35           N  
ATOM    752  CZ  ARG A  96      14.392 -54.490 -10.230  1.00 94.35           C  
ATOM    753  NH1 ARG A  96      13.933 -54.490 -11.477  1.00 94.35           N1+
ATOM    754  NH2 ARG A  96      14.010 -55.444  -9.393  1.00 94.35           N  
ATOM    755  N   VAL A  97      16.543 -48.303  -6.970  1.00 93.07           N  
ATOM    756  CA  VAL A  97      16.058 -47.064  -6.371  1.00 93.07           C  
ATOM    757  C   VAL A  97      17.211 -46.074  -6.222  1.00 93.07           C  
ATOM    758  O   VAL A  97      17.056 -44.884  -6.505  1.00 93.07           O  
ATOM    759  CB  VAL A  97      15.393 -47.319  -5.000  1.00 93.07           C  
ATOM    760  CG1 VAL A  97      15.092 -46.000  -4.291  1.00 93.07           C  
ATOM    761  CG2 VAL A  97      14.116 -48.141  -5.171  1.00 93.07           C  
ATOM    762  N   ALA A  98      18.334 -46.508  -5.721  1.00 92.76           N  
ATOM    763  CA  ALA A  98      19.516 -45.663  -5.573  1.00 92.76           C  
ATOM    764  C   ALA A  98      19.936 -45.067  -6.914  1.00 92.76           C  
ATOM    765  O   ALA A  98      20.293 -43.888  -6.991  1.00 92.76           O  
ATOM    766  CB  ALA A  98      20.667 -46.461  -4.966  1.00 92.76           C  
ATOM    767  N   GLU A  99      19.940 -45.870  -7.934  1.00 94.50           N  
ATOM    768  CA  GLU A  99      20.255 -45.391  -9.276  1.00 94.50           C  
ATOM    769  C   GLU A  99      19.267 -44.317  -9.725  1.00 94.50           C  
ATOM    770  O   GLU A  99      19.661 -43.316 -10.327  1.00 94.50           O  
ATOM    771  CB  GLU A  99      20.260 -46.551 -10.276  1.00 94.50           C  
ATOM    772  CG  GLU A  99      21.441 -47.496 -10.113  1.00 94.50           C  
ATOM    773  CD  GLU A  99      21.364 -48.714 -11.020  1.00 94.50           C  
ATOM    774  OE1 GLU A  99      22.344 -49.491 -11.077  1.00 94.50           O  
ATOM    775  OE2 GLU A  99      20.316 -48.892 -11.680  1.00 94.50           O1-
ATOM    776  N   LEU A 100      17.937 -44.593  -9.538  1.00 93.50           N  
ATOM    777  CA  LEU A 100      16.886 -43.634  -9.861  1.00 93.50           C  
ATOM    778  C   LEU A 100      17.092 -42.327  -9.104  1.00 93.50           C  
ATOM    779  O   LEU A 100      16.971 -41.245  -9.682  1.00 93.50           O  
ATOM    780  CB  LEU A 100      15.509 -44.217  -9.533  1.00 93.50           C  
ATOM    781  CG  LEU A 100      14.306 -43.321  -9.826  1.00 93.50           C  
ATOM    782  CD1 LEU A 100      14.233 -43.004 -11.317  1.00 93.50           C  
ATOM    783  CD2 LEU A 100      13.017 -43.983  -9.352  1.00 93.50           C  
ATOM    784  N   LEU A 101      17.450 -42.386  -7.830  1.00 91.32           N  
ATOM    785  CA  LEU A 101      17.674 -41.210  -6.998  1.00 91.32           C  
ATOM    786  C   LEU A 101      18.850 -40.390  -7.519  1.00 91.32           C  
ATOM    787  O   LEU A 101      18.825 -39.158  -7.467  1.00 91.32           O  
ATOM    788  CB  LEU A 101      17.929 -41.621  -5.546  1.00 91.32           C  
ATOM    789  CG  LEU A 101      16.704 -42.063  -4.742  1.00 91.32           C  
ATOM    790  CD1 LEU A 101      17.134 -42.641  -3.397  1.00 91.32           C  
ATOM    791  CD2 LEU A 101      15.743 -40.895  -4.545  1.00 91.32           C  
ATOM    792  N   LEU A 102      19.927 -41.058  -7.891  1.00 93.04           N  
ATOM    793  CA  LEU A 102      21.075 -40.381  -8.484  1.00 93.04           C  
ATOM    794  C   LEU A 102      20.659 -39.580  -9.714  1.00 93.04           C  
ATOM    795  O   LEU A 102      21.058 -38.425  -9.872  1.00 93.04           O  
ATOM    796  CB  LEU A 102      22.159 -41.394  -8.862  1.00 93.04           C  
ATOM    797  CG  LEU A 102      23.387 -40.835  -9.583  1.00 93.04           C  
ATOM    798  CD1 LEU A 102      24.067 -39.773  -8.726  1.00 93.04           C  
ATOM    799  CD2 LEU A 102      24.361 -41.957  -9.928  1.00 93.04           C  
ATOM    800  N   ARG A 103      19.863 -40.232 -10.581  1.00 92.85           N  
ATOM    801  CA  ARG A 103      19.370 -39.548 -11.772  1.00 92.85           C  
ATOM    802  C   ARG A 103      18.547 -38.320 -11.397  1.00 92.85           C  
ATOM    803  O   ARG A 103      18.716 -37.249 -11.985  1.00 92.85           O  
ATOM    804  CB  ARG A 103      18.531 -40.498 -12.630  1.00 92.85           C  
ATOM    805  CG  ARG A 103      19.352 -41.521 -13.397  1.00 92.85           C  
ATOM    806  CD  ARG A 103      18.503 -42.287 -14.402  1.00 92.85           C  
ATOM    807  NE  ARG A 103      17.514 -43.132 -13.740  1.00 92.85           N  
ATOM    808  CZ  ARG A 103      16.570 -43.829 -14.367  1.00 92.85           C  
ATOM    809  NH1 ARG A 103      16.469 -43.794 -15.691  1.00 92.85           N1+
ATOM    810  NH2 ARG A 103      15.721 -44.566 -13.666  1.00 92.85           N  
ATOM    811  N   LEU A 104      17.589 -38.486 -10.454  1.00 90.53           N  
ATOM    812  CA  LEU A 104      16.721 -37.411  -9.981  1.00 90.53           C  
ATOM    813  C   LEU A 104      17.538 -36.298  -9.335  1.00 90.53           C  
ATOM    814  O   LEU A 104      17.232 -35.116  -9.509  1.00 90.53           O  
ATOM    815  CB  LEU A 104      15.692 -37.952  -8.984  1.00 90.53           C  
ATOM    816  CG  LEU A 104      14.607 -38.864  -9.557  1.00 90.53           C  
ATOM    817  CD1 LEU A 104      13.768 -39.460  -8.432  1.00 90.53           C  
ATOM    818  CD2 LEU A 104      13.728 -38.099 -10.539  1.00 90.53           C  
ATOM    819  N   ALA A 105      18.557 -36.703  -8.595  1.00 88.75           N  
ATOM    820  CA  ALA A 105      19.453 -35.751  -7.944  1.00 88.75           C  
ATOM    821  C   ALA A 105      20.209 -34.915  -8.973  1.00 88.75           C  
ATOM    822  O   ALA A 105      20.382 -33.707  -8.796  1.00 88.75           O  
ATOM    823  CB  ALA A 105      20.435 -36.482  -7.032  1.00 88.75           C  
ATOM    824  N   LYS A 106      20.637 -35.500 -10.078  1.00 89.83           N  
ATOM    825  CA  LYS A 106      21.313 -34.802 -11.168  1.00 89.83           C  
ATOM    826  C   LYS A 106      20.377 -33.809 -11.850  1.00 89.83           C  
ATOM    827  O   LYS A 106      20.779 -32.688 -12.170  1.00 89.83           O  
ATOM    828  CB  LYS A 106      21.854 -35.802 -12.192  1.00 89.83           C  
ATOM    829  CG  LYS A 106      23.100 -36.544 -11.734  1.00 89.83           C  
ATOM    830  CD  LYS A 106      23.644 -37.452 -12.830  1.00 89.83           C  
ATOM    831  CE  LYS A 106      24.906 -38.177 -12.382  1.00 89.83           C  
ATOM    832  NZ  LYS A 106      25.422 -39.096 -13.439  1.00 89.83           N1+
ATOM    833  N   GLU A 107      19.165 -34.276 -11.964  1.00 88.28           N  
ATOM    834  CA  GLU A 107      18.145 -33.453 -12.608  1.00 88.28           C  
ATOM    835  C   GLU A 107      17.773 -32.255 -11.739  1.00 88.28           C  
ATOM    836  O   GLU A 107      17.554 -31.154 -12.250  1.00 88.28           O  
ATOM    837  CB  GLU A 107      16.898 -34.286 -12.918  1.00 88.28           C  
ATOM    838  CG  GLU A 107      17.087 -35.274 -14.059  1.00 88.28           C  
ATOM    839  CD  GLU A 107      15.830 -36.068 -14.379  1.00 88.28           C  
ATOM    840  OE1 GLU A 107      15.907 -37.031 -15.175  1.00 88.28           O  
ATOM    841  OE2 GLU A 107      14.760 -35.724 -13.829  1.00 88.28           O1-
ATOM    842  N   ALA A 108      17.819 -32.469 -10.482  1.00 83.24           N  
ATOM    843  CA  ALA A 108      17.429 -31.437  -9.525  1.00 83.24           C  
ATOM    844  C   ALA A 108      18.581 -30.473  -9.258  1.00 83.24           C  
ATOM    845  O   ALA A 108      18.360 -29.311  -8.913  1.00 83.24           O  
ATOM    846  CB  ALA A 108      16.957 -32.073  -8.220  1.00 83.24           C  
ATOM    847  N   GLY A 109      19.876 -30.957  -9.559  1.00 83.96           N  
ATOM    848  CA  GLY A 109      21.064 -30.181  -9.238  1.00 83.96           C  
ATOM    849  C   GLY A 109      21.211 -29.900  -7.755  1.00 83.96           C  
ATOM    850  O   GLY A 109      21.683 -28.830  -7.366  1.00 83.96           O  
ATOM    851  N   SER A 110      20.715 -30.772  -6.917  1.00 82.50           N  
ATOM    852  CA  SER A 110      20.693 -30.587  -5.470  1.00 82.50           C  
ATOM    853  C   SER A 110      21.716 -31.485  -4.782  1.00 82.50           C  
ATOM    854  O   SER A 110      21.696 -32.706  -4.958  1.00 82.50           O  
ATOM    855  CB  SER A 110      19.297 -30.870  -4.914  1.00 82.50           C  
ATOM    856  OG  SER A 110      19.315 -30.895  -3.497  1.00 82.50           O  
ATOM    857  N   GLU A 111      22.563 -30.874  -4.066  1.00 85.20           N  
ATOM    858  CA  GLU A 111      23.571 -31.581  -3.281  1.00 85.20           C  
ATOM    859  C   GLU A 111      22.922 -32.461  -2.216  1.00 85.20           C  
ATOM    860  O   GLU A 111      23.394 -33.568  -1.947  1.00 85.20           O  
ATOM    861  CB  GLU A 111      24.537 -30.589  -2.627  1.00 85.20           C  
ATOM    862  CG  GLU A 111      25.537 -29.975  -3.595  1.00 85.20           C  
ATOM    863  CD  GLU A 111      26.558 -29.078  -2.914  1.00 85.20           C  
ATOM    864  OE1 GLU A 111      27.440 -28.525  -3.610  1.00 85.20           O  
ATOM    865  OE2 GLU A 111      26.475 -28.927  -1.675  1.00 85.20           O1-
ATOM    866  N   GLU A 112      21.808 -31.992  -1.658  1.00 83.11           N  
ATOM    867  CA  GLU A 112      21.053 -32.725  -0.646  1.00 83.11           C  
ATOM    868  C   GLU A 112      20.430 -33.989  -1.230  1.00 83.11           C  
ATOM    869  O   GLU A 112      20.360 -35.020  -0.558  1.00 83.11           O  
ATOM    870  CB  GLU A 112      19.966 -31.835  -0.037  1.00 83.11           C  
ATOM    871  CG  GLU A 112      20.500 -30.772   0.912  1.00 83.11           C  
ATOM    872  CD  GLU A 112      20.866 -29.473   0.213  1.00 83.11           C  
ATOM    873  OE1 GLU A 112      21.318 -28.524   0.893  1.00 83.11           O  
ATOM    874  OE2 GLU A 112      20.697 -29.402  -1.025  1.00 83.11           O1-
ATOM    875  N   ALA A 113      19.939 -33.951  -2.486  1.00 83.39           N  
ATOM    876  CA  ALA A 113      19.416 -35.104  -3.214  1.00 83.39           C  
ATOM    877  C   ALA A 113      20.525 -36.107  -3.521  1.00 83.39           C  
ATOM    878  O   ALA A 113      20.308 -37.320  -3.456  1.00 83.39           O  
ATOM    879  CB  ALA A 113      18.737 -34.654  -4.505  1.00 83.39           C  
ATOM    880  N   LEU A 114      21.753 -35.596  -3.830  1.00 89.24           N  
ATOM    881  CA  LEU A 114      22.928 -36.434  -4.044  1.00 89.24           C  
ATOM    882  C   LEU A 114      23.341 -37.131  -2.753  1.00 89.24           C  
ATOM    883  O   LEU A 114      23.739 -38.299  -2.772  1.00 89.24           O  
ATOM    884  CB  LEU A 114      24.092 -35.599  -4.583  1.00 89.24           C  
ATOM    885  CG  LEU A 114      24.013 -35.195  -6.056  1.00 89.24           C  
ATOM    886  CD1 LEU A 114      25.127 -34.212  -6.397  1.00 89.24           C  
ATOM    887  CD2 LEU A 114      24.086 -36.426  -6.952  1.00 89.24           C  
ATOM    888  N   LYS A 115      23.200 -36.430  -1.618  1.00 88.70           N  
ATOM    889  CA  LYS A 115      23.472 -37.020  -0.310  1.00 88.70           C  
ATOM    890  C   LYS A 115      22.492 -38.147  -0.000  1.00 88.70           C  
ATOM    891  O   LYS A 115      22.880 -39.182   0.545  1.00 88.70           O  
ATOM    892  CB  LYS A 115      23.407 -35.953   0.784  1.00 88.70           C  
ATOM    893  CG  LYS A 115      23.923 -36.421   2.137  1.00 88.70           C  
ATOM    894  CD  LYS A 115      23.918 -35.292   3.158  1.00 88.70           C  
ATOM    895  CE  LYS A 115      24.373 -35.775   4.529  1.00 88.70           C  
ATOM    896  NZ  LYS A 115      24.376 -34.669   5.532  1.00 88.70           N1+
ATOM    897  N   ALA A 116      21.195 -37.932  -0.317  1.00 84.90           N  
ATOM    898  CA  ALA A 116      20.167 -38.952  -0.130  1.00 84.90           C  
ATOM    899  C   ALA A 116      20.457 -40.185  -0.982  1.00 84.90           C  
ATOM    900  O   ALA A 116      20.296 -41.318  -0.519  1.00 84.90           O  
ATOM    901  CB  ALA A 116      18.790 -38.387  -0.470  1.00 84.90           C  
ATOM    902  N   ALA A 117      20.810 -40.012  -2.267  1.00 90.11           N  
ATOM    903  CA  ALA A 117      21.199 -41.095  -3.166  1.00 90.11           C  
ATOM    904  C   ALA A 117      22.403 -41.857  -2.618  1.00 90.11           C  
ATOM    905  O   ALA A 117      22.450 -43.087  -2.687  1.00 90.11           O  
ATOM    906  CB  ALA A 117      21.508 -40.547  -4.557  1.00 90.11           C  
ATOM    907  N   LEU A 118      23.394 -41.047  -2.070  1.00 92.41           N  
ATOM    908  CA  LEU A 118      24.590 -41.616  -1.459  1.00 92.41           C  
ATOM    909  C   LEU A 118      24.225 -42.508  -0.277  1.00 92.41           C  
ATOM    910  O   LEU A 118      24.734 -43.624  -0.156  1.00 92.41           O  
ATOM    911  CB  LEU A 118      25.538 -40.505  -1.000  1.00 92.41           C  
ATOM    912  CG  LEU A 118      26.852 -40.955  -0.361  1.00 92.41           C  
ATOM    913  CD1 LEU A 118      27.714 -41.692  -1.381  1.00 92.41           C  
ATOM    914  CD2 LEU A 118      27.603 -39.760   0.217  1.00 92.41           C  
ATOM    915  N   GLU A 119      23.352 -42.115   0.640  1.00 90.79           N  
ATOM    916  CA  GLU A 119      22.923 -42.853   1.824  1.00 90.79           C  
ATOM    917  C   GLU A 119      22.197 -44.140   1.439  1.00 90.79           C  
ATOM    918  O   GLU A 119      22.431 -45.192   2.037  1.00 90.79           O  
ATOM    919  CB  GLU A 119      22.021 -41.984   2.703  1.00 90.79           C  
ATOM    920  CG  GLU A 119      22.756 -40.852   3.407  1.00 90.79           C  
ATOM    921  CD  GLU A 119      21.837 -39.958   4.226  1.00 90.79           C  
ATOM    922  OE1 GLU A 119      22.324 -38.971   4.821  1.00 90.79           O  
ATOM    923  OE2 GLU A 119      20.621 -40.249   4.272  1.00 90.79           O1-
ATOM    924  N   ILE A 120      21.330 -44.053   0.456  1.00 90.99           N  
ATOM    925  CA  ILE A 120      20.555 -45.201  -0.001  1.00 90.99           C  
ATOM    926  C   ILE A 120      21.477 -46.209  -0.684  1.00 90.99           C  
ATOM    927  O   ILE A 120      21.321 -47.419  -0.510  1.00 90.99           O  
ATOM    928  CB  ILE A 120      19.423 -44.773  -0.961  1.00 90.99           C  
ATOM    929  CG1 ILE A 120      18.404 -43.894  -0.226  1.00 90.99           C  
ATOM    930  CG2 ILE A 120      18.744 -46.000  -1.578  1.00 90.99           C  
ATOM    931  CD1 ILE A 120      17.662 -44.610   0.894  1.00 90.99           C  
ATOM    932  N   ALA A 121      22.381 -45.730  -1.543  1.00 93.74           N  
ATOM    933  CA  ALA A 121      23.372 -46.592  -2.180  1.00 93.74           C  
ATOM    934  C   ALA A 121      24.222 -47.313  -1.138  1.00 93.74           C  
ATOM    935  O   ALA A 121      24.485 -48.512  -1.262  1.00 93.74           O  
ATOM    936  CB  ALA A 121      24.262 -45.779  -3.118  1.00 93.74           C  
ATOM    937  N   GLU A 122      24.706 -46.623  -0.147  1.00 92.47           N  
ATOM    938  CA  GLU A 122      25.469 -47.225   0.943  1.00 92.47           C  
ATOM    939  C   GLU A 122      24.648 -48.282   1.674  1.00 92.47           C  
ATOM    940  O   GLU A 122      25.161 -49.352   2.008  1.00 92.47           O  
ATOM    941  CB  GLU A 122      25.940 -46.150   1.926  1.00 92.47           C  
ATOM    942  CG  GLU A 122      26.804 -46.687   3.058  1.00 92.47           C  
ATOM    943  CD  GLU A 122      27.207 -45.621   4.063  1.00 92.47           C  
ATOM    944  OE1 GLU A 122      27.869 -45.956   5.071  1.00 92.47           O  
ATOM    945  OE2 GLU A 122      26.856 -44.440   3.842  1.00 92.47           O1-
ATOM    946  N   GLN A 123      23.415 -47.946   1.983  1.00 91.40           N  
ATOM    947  CA  GLN A 123      22.507 -48.888   2.629  1.00 91.40           C  
ATOM    948  C   GLN A 123      22.332 -50.149   1.787  1.00 91.40           C  
ATOM    949  O   GLN A 123      22.265 -51.257   2.324  1.00 91.40           O  
ATOM    950  CB  GLN A 123      21.147 -48.235   2.885  1.00 91.40           C  
ATOM    951  CG  GLN A 123      20.188 -49.105   3.686  1.00 91.40           C  
ATOM    952  CD  GLN A 123      18.884 -48.400   4.006  1.00 91.40           C  
ATOM    953  NE2 GLN A 123      18.003 -49.083   4.729  1.00 91.40           N  
ATOM    954  OE1 GLN A 123      18.670 -47.251   3.607  1.00 91.40           O  
ATOM    955  N   ALA A 124      22.164 -49.952   0.486  1.00 92.80           N  
ATOM    956  CA  ALA A 124      22.048 -51.079  -0.436  1.00 92.80           C  
ATOM    957  C   ALA A 124      23.256 -52.004  -0.328  1.00 92.80           C  
ATOM    958  O   ALA A 124      23.111 -53.229  -0.342  1.00 92.80           O  
ATOM    959  CB  ALA A 124      21.889 -50.580  -1.871  1.00 92.80           C  
ATOM    960  N   ALA A 125      24.458 -51.439  -0.297  1.00 93.46           N  
ATOM    961  CA  ALA A 125      25.694 -52.201  -0.149  1.00 93.46           C  
ATOM    962  C   ALA A 125      25.700 -52.990   1.157  1.00 93.46           C  
ATOM    963  O   ALA A 125      26.094 -54.158   1.183  1.00 93.46           O  
ATOM    964  CB  ALA A 125      26.904 -51.270  -0.210  1.00 93.46           C  
ATOM    965  N   ARG A 126      25.272 -52.335   2.240  1.00 92.23           N  
ATOM    966  CA  ARG A 126      25.199 -52.999   3.538  1.00 92.23           C  
ATOM    967  C   ARG A 126      24.211 -54.160   3.503  1.00 92.23           C  
ATOM    968  O   ARG A 126      24.478 -55.227   4.060  1.00 92.23           O  
ATOM    969  CB  ARG A 126      24.801 -52.005   4.630  1.00 92.23           C  
ATOM    970  CG  ARG A 126      25.906 -51.033   5.010  1.00 92.23           C  
ATOM    971  CD  ARG A 126      25.477 -50.104   6.138  1.00 92.23           C  
ATOM    972  NE  ARG A 126      26.466 -49.056   6.378  1.00 92.23           N  
ATOM    973  CZ  ARG A 126      26.512 -48.293   7.466  1.00 92.23           C  
ATOM    974  NH1 ARG A 126      25.622 -48.446   8.441  1.00 92.23           N1+
ATOM    975  NH2 ARG A 126      27.454 -47.368   7.582  1.00 92.23           N  
ATOM    976  N   LEU A 127      23.059 -53.894   2.908  1.00 92.56           N  
ATOM    977  CA  LEU A 127      22.051 -54.940   2.767  1.00 92.56           C  
ATOM    978  C   LEU A 127      22.584 -56.099   1.932  1.00 92.56           C  
ATOM    979  O   LEU A 127      22.332 -57.265   2.247  1.00 92.56           O  
ATOM    980  CB  LEU A 127      20.779 -54.377   2.128  1.00 92.56           C  
ATOM    981  CG  LEU A 127      19.954 -53.421   2.990  1.00 92.56           C  
ATOM    982  CD1 LEU A 127      18.827 -52.806   2.168  1.00 92.56           C  
ATOM    983  CD2 LEU A 127      19.397 -54.146   4.211  1.00 92.56           C  
ATOM    984  N   ALA A 128      23.198 -55.769   0.833  1.00 94.18           N  
ATOM    985  CA  ALA A 128      23.820 -56.787  -0.009  1.00 94.18           C  
ATOM    986  C   ALA A 128      24.831 -57.611   0.783  1.00 94.18           C  
ATOM    987  O   ALA A 128      24.919 -58.830   0.611  1.00 94.18           O  
ATOM    988  CB  ALA A 128      24.494 -56.140  -1.216  1.00 94.18           C  
ATOM    989  N   ALA A 129      25.660 -56.961   1.642  1.00 93.93           N  
ATOM    990  CA  ALA A 129      26.622 -57.637   2.508  1.00 93.93           C  
ATOM    991  C   ALA A 129      25.918 -58.589   3.471  1.00 93.93           C  
ATOM    992  O   ALA A 129      26.414 -59.685   3.743  1.00 93.93           O  
ATOM    993  CB  ALA A 129      27.450 -56.616   3.283  1.00 93.93           C  
ATOM    994  N   ARG A 130      24.799 -58.219   4.000  1.00 92.09           N  
ATOM    995  CA  ARG A 130      24.006 -59.076   4.875  1.00 92.09           C  
ATOM    996  C   ARG A 130      23.510 -60.310   4.129  1.00 92.09           C  
ATOM    997  O   ARG A 130      23.495 -61.411   4.683  1.00 92.09           O  
ATOM    998  CB  ARG A 130      22.821 -58.302   5.455  1.00 92.09           C  
ATOM    999  CG  ARG A 130      23.212 -57.257   6.487  1.00 92.09           C  
ATOM   1000  CD  ARG A 130      22.028 -56.391   6.892  1.00 92.09           C  
ATOM   1001  NE  ARG A 130      20.995 -57.172   7.567  1.00 92.09           N  
ATOM   1002  CZ  ARG A 130      19.786 -56.717   7.882  1.00 92.09           C  
ATOM   1003  NH1 ARG A 130      19.432 -55.471   7.588  1.00 92.09           N1+
ATOM   1004  NH2 ARG A 130      18.924 -57.513   8.497  1.00 92.09           N  
ATOM   1005  N   VAL A 131      22.966 -60.099   2.916  1.00 94.76           N  
ATOM   1006  CA  VAL A 131      22.533 -61.197   2.058  1.00 94.76           C  
ATOM   1007  C   VAL A 131      23.702 -62.146   1.804  1.00 94.76           C  
ATOM   1008  O   VAL A 131      23.534 -63.367   1.822  1.00 94.76           O  
ATOM   1009  CB  VAL A 131      21.965 -60.680   0.717  1.00 94.76           C  
ATOM   1010  CG1 VAL A 131      21.684 -61.842  -0.233  1.00 94.76           C  
ATOM   1011  CG2 VAL A 131      20.698 -59.861   0.956  1.00 94.76           C  
ATOM   1012  N   PHE A 132      24.865 -61.560   1.504  1.00 95.63           N  
ATOM   1013  CA  PHE A 132      26.075 -62.354   1.322  1.00 95.63           C  
ATOM   1014  C   PHE A 132      26.328 -63.240   2.536  1.00 95.63           C  
ATOM   1015  O   PHE A 132      26.594 -64.435   2.394  1.00 95.63           O  
ATOM   1016  CB  PHE A 132      27.283 -61.446   1.073  1.00 95.63           C  
ATOM   1017  CG  PHE A 132      28.593 -62.183   1.006  1.00 95.63           C  
ATOM   1018  CD1 PHE A 132      29.414 -62.272   2.123  1.00 95.63           C  
ATOM   1019  CD2 PHE A 132      29.003 -62.786  -0.176  1.00 95.63           C  
ATOM   1020  CE1 PHE A 132      30.628 -62.954   2.064  1.00 95.63           C  
ATOM   1021  CE2 PHE A 132      30.214 -63.469  -0.243  1.00 95.63           C  
ATOM   1022  CZ  PHE A 132      31.025 -63.552   0.878  1.00 95.63           C  
ATOM   1023  N   THR A 133      26.309 -62.642   3.750  1.00 93.45           N  
ATOM   1024  CA  THR A 133      26.516 -63.364   4.999  1.00 93.45           C  
ATOM   1025  C   THR A 133      25.498 -64.491   5.147  1.00 93.45           C  
ATOM   1026  O   THR A 133      25.843 -65.592   5.583  1.00 93.45           O  
ATOM   1027  CB  THR A 133      26.420 -62.420   6.213  1.00 93.45           C  
ATOM   1028  CG2 THR A 133      26.605 -63.184   7.520  1.00 93.45           C  
ATOM   1029  OG1 THR A 133      27.438 -61.416   6.110  1.00 93.45           O  
ATOM   1030  N   LEU A 134      24.241 -64.198   4.900  1.00 93.46           N  
ATOM   1031  CA  LEU A 134      23.174 -65.193   4.912  1.00 93.46           C  
ATOM   1032  C   LEU A 134      23.475 -66.323   3.934  1.00 93.46           C  
ATOM   1033  O   LEU A 134      23.301 -67.500   4.264  1.00 93.46           O  
ATOM   1034  CB  LEU A 134      21.832 -64.545   4.565  1.00 93.46           C  
ATOM   1035  CG  LEU A 134      20.607 -65.460   4.606  1.00 93.46           C  
ATOM   1036  CD1 LEU A 134      20.426 -66.041   6.004  1.00 93.46           C  
ATOM   1037  CD2 LEU A 134      19.357 -64.700   4.173  1.00 93.46           C  
ATOM   1038  N   ALA A 135      23.887 -65.995   2.680  1.00 92.95           N  
ATOM   1039  CA  ALA A 135      24.227 -66.967   1.644  1.00 92.95           C  
ATOM   1040  C   ALA A 135      25.378 -67.863   2.090  1.00 92.95           C  
ATOM   1041  O   ALA A 135      25.376 -69.067   1.821  1.00 92.95           O  
ATOM   1042  CB  ALA A 135      24.585 -66.254   0.342  1.00 92.95           C  
ATOM   1043  N   VAL A 136      26.391 -67.266   2.766  1.00 92.59           N  
ATOM   1044  CA  VAL A 136      27.541 -68.007   3.274  1.00 92.59           C  
ATOM   1045  C   VAL A 136      27.083 -69.014   4.326  1.00 92.59           C  
ATOM   1046  O   VAL A 136      27.537 -70.161   4.334  1.00 92.59           O  
ATOM   1047  CB  VAL A 136      28.607 -67.061   3.870  1.00 92.59           C  
ATOM   1048  CG1 VAL A 136      29.680 -67.855   4.613  1.00 92.59           C  
ATOM   1049  CG2 VAL A 136      29.236 -66.206   2.771  1.00 92.59           C  
ATOM   1050  N   LYS A 137      26.182 -68.659   5.195  1.00 90.66           N  
ATOM   1051  CA  LYS A 137      25.634 -69.532   6.229  1.00 90.66           C  
ATOM   1052  C   LYS A 137      24.873 -70.703   5.614  1.00 90.66           C  
ATOM   1053  O   LYS A 137      24.933 -71.825   6.121  1.00 90.66           O  
ATOM   1054  CB  LYS A 137      24.717 -68.745   7.166  1.00 90.66           C  
ATOM   1055  CG  LYS A 137      25.457 -67.879   8.174  1.00 90.66           C  
ATOM   1056  CD  LYS A 137      24.494 -67.178   9.123  1.00 90.66           C  
ATOM   1057  CE  LYS A 137      25.225 -66.230  10.064  1.00 90.66           C  
ATOM   1058  NZ  LYS A 137      24.280 -65.506  10.965  1.00 90.66           N1+
ATOM   1059  N   GLN A 138      24.248 -70.457   4.521  1.00 90.96           N  
ATOM   1060  CA  GLN A 138      23.422 -71.448   3.839  1.00 90.96           C  
ATOM   1061  C   GLN A 138      24.244 -72.252   2.835  1.00 90.96           C  
ATOM   1062  O   GLN A 138      23.704 -73.098   2.119  1.00 90.96           O  
ATOM   1063  CB  GLN A 138      22.245 -70.773   3.133  1.00 90.96           C  
ATOM   1064  CG  GLN A 138      21.229 -70.157   4.084  1.00 90.96           C  
ATOM   1065  CD  GLN A 138      20.106 -69.439   3.359  1.00 90.96           C  
ATOM   1066  NE2 GLN A 138      19.159 -68.899   4.118  1.00 90.96           N  
ATOM   1067  OE1 GLN A 138      20.091 -69.369   2.126  1.00 90.96           O  
ATOM   1068  N   ASN A 139      25.501 -71.913   2.827  1.00 90.80           N  
ATOM   1069  CA  ASN A 139      26.398 -72.544   1.866  1.00 90.80           C  
ATOM   1070  C   ASN A 139      25.865 -72.425   0.441  1.00 90.80           C  
ATOM   1071  O   ASN A 139      25.944 -73.379  -0.337  1.00 90.80           O  
ATOM   1072  CB  ASN A 139      26.626 -74.012   2.228  1.00 90.80           C  
ATOM   1073  CG  ASN A 139      27.970 -74.529   1.754  1.00 90.80           C  
ATOM   1074  ND2 ASN A 139      28.076 -75.843   1.590  1.00 90.80           N  
ATOM   1075  OD1 ASN A 139      28.905 -73.755   1.537  1.00 90.80           O  
ATOM   1076  N   ASP A 140      25.164 -71.368   0.146  1.00 93.81           N  
ATOM   1077  CA  ASP A 140      24.644 -71.060  -1.183  1.00 93.81           C  
ATOM   1078  C   ASP A 140      25.631 -70.206  -1.974  1.00 93.81           C  
ATOM   1079  O   ASP A 140      25.558 -68.975  -1.943  1.00 93.81           O  
ATOM   1080  CB  ASP A 140      23.295 -70.347  -1.080  1.00 93.81           C  
ATOM   1081  CG  ASP A 140      22.544 -70.304  -2.399  1.00 93.81           C  
ATOM   1082  OD1 ASP A 140      23.185 -70.393  -3.468  1.00 93.81           O  
ATOM   1083  OD2 ASP A 140      21.301 -70.177  -2.369  1.00 93.81           O1-
ATOM   1084  N   SER A 141      26.529 -70.833  -2.726  1.00 93.34           N  
ATOM   1085  CA  SER A 141      27.620 -70.159  -3.422  1.00 93.34           C  
ATOM   1086  C   SER A 141      27.100 -69.316  -4.581  1.00 93.34           C  
ATOM   1087  O   SER A 141      27.668 -68.269  -4.898  1.00 93.34           O  
ATOM   1088  CB  SER A 141      28.639 -71.177  -3.938  1.00 93.34           C  
ATOM   1089  OG  SER A 141      28.047 -72.038  -4.895  1.00 93.34           O  
ATOM   1090  N   ASP A 142      25.997 -69.725  -5.214  1.00 94.95           N  
ATOM   1091  CA  ASP A 142      25.381 -68.976  -6.306  1.00 94.95           C  
ATOM   1092  C   ASP A 142      24.858 -67.627  -5.819  1.00 94.95           C  
ATOM   1093  O   ASP A 142      25.145 -66.590  -6.421  1.00 94.95           O  
ATOM   1094  CB  ASP A 142      24.245 -69.784  -6.936  1.00 94.95           C  
ATOM   1095  CG  ASP A 142      24.739 -70.955  -7.767  1.00 94.95           C  
ATOM   1096  OD1 ASP A 142      25.935 -70.984  -8.128  1.00 94.95           O  
ATOM   1097  OD2 ASP A 142      23.925 -71.855  -8.066  1.00 94.95           O1-
ATOM   1098  N   VAL A 143      24.086 -67.594  -4.739  1.00 95.63           N  
ATOM   1099  CA  VAL A 143      23.521 -66.385  -4.147  1.00 95.63           C  
ATOM   1100  C   VAL A 143      24.641 -65.515  -3.582  1.00 95.63           C  
ATOM   1101  O   VAL A 143      24.602 -64.288  -3.698  1.00 95.63           O  
ATOM   1102  CB  VAL A 143      22.496 -66.719  -3.041  1.00 95.63           C  
ATOM   1103  CG1 VAL A 143      22.020 -65.445  -2.344  1.00 95.63           C  
ATOM   1104  CG2 VAL A 143      21.311 -67.485  -3.627  1.00 95.63           C  
ATOM   1105  N   ALA A 144      25.694 -66.034  -2.981  1.00 94.97           N  
ATOM   1106  CA  ALA A 144      26.861 -65.308  -2.489  1.00 94.97           C  
ATOM   1107  C   ALA A 144      27.558 -64.559  -3.620  1.00 94.97           C  
ATOM   1108  O   ALA A 144      27.948 -63.399  -3.458  1.00 94.97           O  
ATOM   1109  CB  ALA A 144      27.836 -66.266  -1.809  1.00 94.97           C  
ATOM   1110  N   LYS A 145      27.757 -65.187  -4.850  1.00 96.45           N  
ATOM   1111  CA  LYS A 145      28.377 -64.563  -6.015  1.00 96.45           C  
ATOM   1112  C   LYS A 145      27.535 -63.399  -6.530  1.00 96.45           C  
ATOM   1113  O   LYS A 145      28.069 -62.343  -6.872  1.00 96.45           O  
ATOM   1114  CB  LYS A 145      28.585 -65.592  -7.128  1.00 96.45           C  
ATOM   1115  CG  LYS A 145      29.724 -66.566  -6.866  1.00 96.45           C  
ATOM   1116  CD  LYS A 145      29.893 -67.551  -8.016  1.00 96.45           C  
ATOM   1117  CE  LYS A 145      30.972 -68.583  -7.715  1.00 96.45           C  
ATOM   1118  NZ  LYS A 145      31.084 -69.600  -8.804  1.00 96.45           N1+
ATOM   1119  N   ARG A 146      26.262 -63.642  -6.578  1.00 97.19           N  
ATOM   1120  CA  ARG A 146      25.359 -62.589  -7.030  1.00 97.19           C  
ATOM   1121  C   ARG A 146      25.324 -61.434  -6.036  1.00 97.19           C  
ATOM   1122  O   ARG A 146      25.231 -60.270  -6.431  1.00 97.19           O  
ATOM   1123  CB  ARG A 146      23.949 -63.144  -7.240  1.00 97.19           C  
ATOM   1124  CG  ARG A 146      23.823 -64.073  -8.437  1.00 97.19           C  
ATOM   1125  CD  ARG A 146      22.433 -64.685  -8.532  1.00 97.19           C  
ATOM   1126  NE  ARG A 146      21.396 -63.659  -8.612  1.00 97.19           N  
ATOM   1127  CZ  ARG A 146      20.092 -63.890  -8.497  1.00 97.19           C  
ATOM   1128  NH1 ARG A 146      19.635 -65.120  -8.296  1.00 97.19           N1+
ATOM   1129  NH2 ARG A 146      19.236 -62.882  -8.585  1.00 97.19           N  
ATOM   1130  N   ALA A 147      25.286 -61.704  -4.761  1.00 95.74           N  
ATOM   1131  CA  ALA A 147      25.375 -60.663  -3.740  1.00 95.74           C  
ATOM   1132  C   ALA A 147      26.649 -59.839  -3.907  1.00 95.74           C  
ATOM   1133  O   ALA A 147      26.626 -58.614  -3.767  1.00 95.74           O  
ATOM   1134  CB  ALA A 147      25.323 -61.280  -2.345  1.00 95.74           C  
ATOM   1135  N   VAL A 148      27.793 -60.500  -4.175  1.00 96.79           N  
ATOM   1136  CA  VAL A 148      29.068 -59.834  -4.418  1.00 96.79           C  
ATOM   1137  C   VAL A 148      28.949 -58.914  -5.631  1.00 96.79           C  
ATOM   1138  O   VAL A 148      29.423 -57.776  -5.604  1.00 96.79           O  
ATOM   1139  CB  VAL A 148      30.209 -60.855  -4.633  1.00 96.79           C  
ATOM   1140  CG1 VAL A 148      31.486 -60.148  -5.086  1.00 96.79           C  
ATOM   1141  CG2 VAL A 148      30.460 -61.651  -3.353  1.00 96.79           C  
ATOM   1142  N   GLU A 149      28.346 -59.406  -6.741  1.00 97.04           N  
ATOM   1143  CA  GLU A 149      28.138 -58.592  -7.935  1.00 97.04           C  
ATOM   1144  C   GLU A 149      27.327 -57.340  -7.614  1.00 97.04           C  
ATOM   1145  O   GLU A 149      27.596 -56.265  -8.155  1.00 97.04           O  
ATOM   1146  CB  GLU A 149      27.437 -59.408  -9.025  1.00 97.04           C  
ATOM   1147  CG  GLU A 149      28.326 -60.460  -9.674  1.00 97.04           C  
ATOM   1148  CD  GLU A 149      27.590 -61.328 -10.682  1.00 97.04           C  
ATOM   1149  OE1 GLU A 149      28.246 -62.129 -11.385  1.00 97.04           O  
ATOM   1150  OE2 GLU A 149      26.347 -61.206 -10.769  1.00 97.04           O1-
ATOM   1151  N   LEU A 150      26.331 -57.508  -6.786  1.00 96.55           N  
ATOM   1152  CA  LEU A 150      25.498 -56.384  -6.372  1.00 96.55           C  
ATOM   1153  C   LEU A 150      26.308 -55.373  -5.567  1.00 96.55           C  
ATOM   1154  O   LEU A 150      26.142 -54.163  -5.735  1.00 96.55           O  
ATOM   1155  CB  LEU A 150      24.308 -56.875  -5.545  1.00 96.55           C  
ATOM   1156  CG  LEU A 150      23.139 -57.475  -6.327  1.00 96.55           C  
ATOM   1157  CD1 LEU A 150      22.101 -58.053  -5.370  1.00 96.55           C  
ATOM   1158  CD2 LEU A 150      22.509 -56.427  -7.237  1.00 96.55           C  
ATOM   1159  N   ILE A 151      27.170 -55.824  -4.648  1.00 96.26           N  
ATOM   1160  CA  ILE A 151      28.042 -54.959  -3.861  1.00 96.26           C  
ATOM   1161  C   ILE A 151      28.969 -54.177  -4.791  1.00 96.26           C  
ATOM   1162  O   ILE A 151      29.197 -52.982  -4.590  1.00 96.26           O  
ATOM   1163  CB  ILE A 151      28.869 -55.769  -2.838  1.00 96.26           C  
ATOM   1164  CG1 ILE A 151      27.943 -56.451  -1.824  1.00 96.26           C  
ATOM   1165  CG2 ILE A 151      29.885 -54.868  -2.130  1.00 96.26           C  
ATOM   1166  CD1 ILE A 151      28.655 -57.422  -0.892  1.00 96.26           C  
ATOM   1167  N   LYS A 152      29.586 -54.825  -5.844  1.00 96.75           N  
ATOM   1168  CA  LYS A 152      30.439 -54.176  -6.836  1.00 96.75           C  
ATOM   1169  C   LYS A 152      29.671 -53.108  -7.609  1.00 96.75           C  
ATOM   1170  O   LYS A 152      30.201 -52.029  -7.881  1.00 96.75           O  
ATOM   1171  CB  LYS A 152      31.019 -55.209  -7.803  1.00 96.75           C  
ATOM   1172  CG  LYS A 152      32.087 -56.101  -7.189  1.00 96.75           C  
ATOM   1173  CD  LYS A 152      32.624 -57.107  -8.199  1.00 96.75           C  
ATOM   1174  CE  LYS A 152      33.652 -58.039  -7.571  1.00 96.75           C  
ATOM   1175  NZ  LYS A 152      34.131 -59.069  -8.540  1.00 96.75           N1+
ATOM   1176  N   ARG A 153      28.501 -53.472  -7.961  1.00 96.73           N  
ATOM   1177  CA  ARG A 153      27.650 -52.523  -8.669  1.00 96.73           C  
ATOM   1178  C   ARG A 153      27.392 -51.282  -7.822  1.00 96.73           C  
ATOM   1179  O   ARG A 153      27.421 -50.159  -8.331  1.00 96.73           O  
ATOM   1180  CB  ARG A 153      26.322 -53.177  -9.059  1.00 96.73           C  
ATOM   1181  CG  ARG A 153      25.447 -52.311  -9.951  1.00 96.73           C  
ATOM   1182  CD  ARG A 153      24.209 -53.058 -10.424  1.00 96.73           C  
ATOM   1183  NE  ARG A 153      23.214 -52.151 -10.988  1.00 96.73           N  
ATOM   1184  CZ  ARG A 153      21.999 -52.512 -11.390  1.00 96.73           C  
ATOM   1185  NH1 ARG A 153      21.603 -53.777 -11.297  1.00 96.73           N1+
ATOM   1186  NH2 ARG A 153      21.173 -51.605 -11.889  1.00 96.73           N  
ATOM   1187  N   VAL A 154      27.058 -51.455  -6.603  1.00 96.48           N  
ATOM   1188  CA  VAL A 154      26.809 -50.353  -5.678  1.00 96.48           C  
ATOM   1189  C   VAL A 154      28.081 -49.524  -5.507  1.00 96.48           C  
ATOM   1190  O   VAL A 154      28.022 -48.295  -5.437  1.00 96.48           O  
ATOM   1191  CB  VAL A 154      26.317 -50.864  -4.306  1.00 96.48           C  
ATOM   1192  CG1 VAL A 154      26.218 -49.714  -3.306  1.00 96.48           C  
ATOM   1193  CG2 VAL A 154      24.970 -51.569  -4.450  1.00 96.48           C  
ATOM   1194  N   ALA A 155      29.221 -50.190  -5.321  1.00 95.40           N  
ATOM   1195  CA  ALA A 155      30.506 -49.500  -5.240  1.00 95.40           C  
ATOM   1196  C   ALA A 155      30.713 -48.586  -6.444  1.00 95.40           C  
ATOM   1197  O   ALA A 155      31.168 -47.449  -6.297  1.00 95.40           O  
ATOM   1198  CB  ALA A 155      31.646 -50.510  -5.139  1.00 95.40           C  
ATOM   1199  N   GLU A 156      30.456 -49.070  -7.592  1.00 96.24           N  
ATOM   1200  CA  GLU A 156      30.554 -48.282  -8.816  1.00 96.24           C  
ATOM   1201  C   GLU A 156      29.581 -47.106  -8.795  1.00 96.24           C  
ATOM   1202  O   GLU A 156      29.914 -46.011  -9.254  1.00 96.24           O  
ATOM   1203  CB  GLU A 156      30.295 -49.159 -10.043  1.00 96.24           C  
ATOM   1204  CG  GLU A 156      30.516 -48.444 -11.369  1.00 96.24           C  
ATOM   1205  CD  GLU A 156      31.938 -47.937 -11.546  1.00 96.24           C  
ATOM   1206  OE1 GLU A 156      32.158 -47.031 -12.382  1.00 96.24           O  
ATOM   1207  OE2 GLU A 156      32.838 -48.448 -10.845  1.00 96.24           O1-
ATOM   1208  N   LEU A 157      28.347 -47.374  -8.396  1.00 96.28           N  
ATOM   1209  CA  LEU A 157      27.348 -46.322  -8.248  1.00 96.28           C  
ATOM   1210  C   LEU A 157      27.844 -45.229  -7.308  1.00 96.28           C  
ATOM   1211  O   LEU A 157      27.705 -44.040  -7.602  1.00 96.28           O  
ATOM   1212  CB  LEU A 157      26.030 -46.901  -7.726  1.00 96.28           C  
ATOM   1213  CG  LEU A 157      24.885 -45.909  -7.524  1.00 96.28           C  
ATOM   1214  CD1 LEU A 157      24.568 -45.191  -8.831  1.00 96.28           C  
ATOM   1215  CD2 LEU A 157      23.649 -46.620  -6.984  1.00 96.28           C  
ATOM   1216  N   LEU A 158      28.381 -45.553  -6.155  1.00 96.20           N  
ATOM   1217  CA  LEU A 158      28.919 -44.607  -5.184  1.00 96.20           C  
ATOM   1218  C   LEU A 158      30.044 -43.780  -5.796  1.00 96.20           C  
ATOM   1219  O   LEU A 158      30.187 -42.595  -5.488  1.00 96.20           O  
ATOM   1220  CB  LEU A 158      29.430 -45.345  -3.943  1.00 96.20           C  
ATOM   1221  CG  LEU A 158      28.362 -45.879  -2.985  1.00 96.20           C  
ATOM   1222  CD1 LEU A 158      29.002 -46.768  -1.923  1.00 96.20           C  
ATOM   1223  CD2 LEU A 158      27.601 -44.727  -2.337  1.00 96.20           C  
ATOM   1224  N   LYS A 159      30.924 -44.414  -6.601  1.00 95.54           N  
ATOM   1225  CA  LYS A 159      31.977 -43.698  -7.316  1.00 95.54           C  
ATOM   1226  C   LYS A 159      31.391 -42.632  -8.235  1.00 95.54           C  
ATOM   1227  O   LYS A 159      31.925 -41.524  -8.330  1.00 95.54           O  
ATOM   1228  CB  LYS A 159      32.835 -44.674  -8.123  1.00 95.54           C  
ATOM   1229  CG  LYS A 159      33.786 -45.508  -7.278  1.00 95.54           C  
ATOM   1230  CD  LYS A 159      34.628 -46.439  -8.139  1.00 95.54           C  
ATOM   1231  CE  LYS A 159      35.540 -47.316  -7.291  1.00 95.54           C  
ATOM   1232  NZ  LYS A 159      36.315 -48.282  -8.126  1.00 95.54           N1+
ATOM   1233  N   ARG A 160      30.328 -43.041  -8.933  1.00 95.47           N  
ATOM   1234  CA  ARG A 160      29.650 -42.082  -9.801  1.00 95.47           C  
ATOM   1235  C   ARG A 160      29.073 -40.925  -8.992  1.00 95.47           C  
ATOM   1236  O   ARG A 160      29.144 -39.769  -9.415  1.00 95.47           O  
ATOM   1237  CB  ARG A 160      28.541 -42.770 -10.598  1.00 95.47           C  
ATOM   1238  CG  ARG A 160      29.050 -43.688 -11.698  1.00 95.47           C  
ATOM   1239  CD  ARG A 160      27.915 -44.214 -12.565  1.00 95.47           C  
ATOM   1240  NE  ARG A 160      27.079 -45.167 -11.840  1.00 95.47           N  
ATOM   1241  CZ  ARG A 160      26.021 -45.789 -12.352  1.00 95.47           C  
ATOM   1242  NH1 ARG A 160      25.646 -45.570 -13.606  1.00 95.47           N1+
ATOM   1243  NH2 ARG A 160      25.331 -46.637 -11.601  1.00 95.47           N  
ATOM   1244  N   ILE A 161      28.427 -41.220  -7.881  1.00 93.85           N  
ATOM   1245  CA  ILE A 161      27.880 -40.203  -6.989  1.00 93.85           C  
ATOM   1246  C   ILE A 161      29.000 -39.294  -6.492  1.00 93.85           C  
ATOM   1247  O   ILE A 161      28.836 -38.074  -6.428  1.00 93.85           O  
ATOM   1248  CB  ILE A 161      27.136 -40.841  -5.794  1.00 93.85           C  
ATOM   1249  CG1 ILE A 161      25.897 -41.601  -6.279  1.00 93.85           C  
ATOM   1250  CG2 ILE A 161      26.755 -39.774  -4.764  1.00 93.85           C  
ATOM   1251  CD1 ILE A 161      25.208 -42.417  -5.196  1.00 93.85           C  
ATOM   1252  N   ALA A 162      30.125 -39.917  -6.114  1.00 93.00           N  
ATOM   1253  CA  ALA A 162      31.297 -39.180  -5.646  1.00 93.00           C  
ATOM   1254  C   ALA A 162      31.814 -38.230  -6.722  1.00 93.00           C  
ATOM   1255  O   ALA A 162      32.200 -37.097  -6.427  1.00 93.00           O  
ATOM   1256  CB  ALA A 162      32.399 -40.148  -5.220  1.00 93.00           C  
ATOM   1257  N   LYS A 163      31.862 -38.645  -7.973  1.00 92.88           N  
ATOM   1258  CA  LYS A 163      32.299 -37.820  -9.096  1.00 92.88           C  
ATOM   1259  C   LYS A 163      31.362 -36.635  -9.306  1.00 92.88           C  
ATOM   1260  O   LYS A 163      31.813 -35.512  -9.538  1.00 92.88           O  
ATOM   1261  CB  LYS A 163      32.384 -38.655 -10.375  1.00 92.88           C  
ATOM   1262  CG  LYS A 163      32.991 -37.915 -11.557  1.00 92.88           C  
ATOM   1263  CD  LYS A 163      33.078 -38.807 -12.790  1.00 92.88           C  
ATOM   1264  CE  LYS A 163      33.602 -38.043 -13.998  1.00 92.88           C  
ATOM   1265  NZ  LYS A 163      33.684 -38.911 -15.210  1.00 92.88           N1+
ATOM   1266  N   GLU A 164      30.081 -36.893  -9.081  1.00 90.36           N  
ATOM   1267  CA  GLU A 164      29.046 -35.888  -9.309  1.00 90.36           C  
ATOM   1268  C   GLU A 164      28.965 -34.907  -8.143  1.00 90.36           C  
ATOM   1269  O   GLU A 164      28.742 -33.712  -8.346  1.00 90.36           O  
ATOM   1270  CB  GLU A 164      27.688 -36.556  -9.531  1.00 90.36           C  
ATOM   1271  CG  GLU A 164      27.579 -37.305 -10.852  1.00 90.36           C  
ATOM   1272  CD  GLU A 164      27.627 -36.390 -12.066  1.00 90.36           C  
ATOM   1273  OE1 GLU A 164      28.027 -36.853 -13.158  1.00 90.36           O  
ATOM   1274  OE2 GLU A 164      27.262 -35.202 -11.923  1.00 90.36           O1-
ATOM   1275  N   SER A 165      29.234 -35.276  -6.983  1.00 89.70           N  
ATOM   1276  CA  SER A 165      29.078 -34.456  -5.785  1.00 89.70           C  
ATOM   1277  C   SER A 165      30.379 -33.746  -5.428  1.00 89.70           C  
ATOM   1278  O   SER A 165      30.362 -32.692  -4.788  1.00 89.70           O  
ATOM   1279  CB  SER A 165      28.615 -35.313  -4.606  1.00 89.70           C  
ATOM   1280  OG  SER A 165      29.631 -36.219  -4.212  1.00 89.70           O  
ATOM   1281  N   GLY A 166      31.611 -34.278  -5.913  1.00 88.31           N  
ATOM   1282  CA  GLY A 166      32.915 -33.761  -5.529  1.00 88.31           C  
ATOM   1283  C   GLY A 166      33.183 -33.869  -4.040  1.00 88.31           C  
ATOM   1284  O   GLY A 166      34.064 -33.186  -3.511  1.00 88.31           O  
ATOM   1285  N   SER A 167      32.370 -34.660  -3.315  1.00 89.41           N  
ATOM   1286  CA  SER A 167      32.446 -34.768  -1.861  1.00 89.41           C  
ATOM   1287  C   SER A 167      33.469 -35.818  -1.439  1.00 89.41           C  
ATOM   1288  O   SER A 167      33.512 -36.913  -2.004  1.00 89.41           O  
ATOM   1289  CB  SER A 167      31.076 -35.115  -1.276  1.00 89.41           C  
ATOM   1290  OG  SER A 167      31.192 -35.496   0.084  1.00 89.41           O  
ATOM   1291  N   GLU A 168      34.377 -35.392  -0.577  1.00 92.04           N  
ATOM   1292  CA  GLU A 168      35.340 -36.310   0.024  1.00 92.04           C  
ATOM   1293  C   GLU A 168      34.635 -37.430   0.784  1.00 92.04           C  
ATOM   1294  O   GLU A 168      35.099 -38.573   0.790  1.00 92.04           O  
ATOM   1295  CB  GLU A 168      36.291 -35.557   0.958  1.00 92.04           C  
ATOM   1296  CG  GLU A 168      37.355 -34.748   0.230  1.00 92.04           C  
ATOM   1297  CD  GLU A 168      38.392 -35.611  -0.469  1.00 92.04           C  
ATOM   1298  OE1 GLU A 168      38.818 -35.258  -1.593  1.00 92.04           O  
ATOM   1299  OE2 GLU A 168      38.782 -36.648   0.111  1.00 92.04           O1-
ATOM   1300  N   GLU A 169      33.542 -37.090   1.391  1.00 90.00           N  
ATOM   1301  CA  GLU A 169      32.721 -38.066   2.102  1.00 90.00           C  
ATOM   1302  C   GLU A 169      32.246 -39.174   1.165  1.00 90.00           C  
ATOM   1303  O   GLU A 169      32.297 -40.354   1.517  1.00 90.00           O  
ATOM   1304  CB  GLU A 169      31.520 -37.382   2.759  1.00 90.00           C  
ATOM   1305  CG  GLU A 169      30.668 -38.316   3.607  1.00 90.00           C  
ATOM   1306  CD  GLU A 169      29.455 -37.632   4.218  1.00 90.00           C  
ATOM   1307  OE1 GLU A 169      28.637 -38.319   4.872  1.00 90.00           O  
ATOM   1308  OE2 GLU A 169      29.321 -36.401   4.040  1.00 90.00           O1-
ATOM   1309  N   ALA A 170      31.730 -38.914  -0.031  1.00 90.67           N  
ATOM   1310  CA  ALA A 170      31.262 -39.856  -1.045  1.00 90.67           C  
ATOM   1311  C   ALA A 170      32.406 -40.730  -1.551  1.00 90.67           C  
ATOM   1312  O   ALA A 170      32.225 -41.928  -1.782  1.00 90.67           O  
ATOM   1313  CB  ALA A 170      30.616 -39.107  -2.208  1.00 90.67           C  
ATOM   1314  N   LYS A 171      33.638 -40.124  -1.662  1.00 93.41           N  
ATOM   1315  CA  LYS A 171      34.828 -40.858  -2.080  1.00 93.41           C  
ATOM   1316  C   LYS A 171      35.222 -41.905  -1.041  1.00 93.41           C  
ATOM   1317  O   LYS A 171      35.563 -43.037  -1.392  1.00 93.41           O  
ATOM   1318  CB  LYS A 171      35.994 -39.899  -2.325  1.00 93.41           C  
ATOM   1319  CG  LYS A 171      35.873 -39.094  -3.610  1.00 93.41           C  
ATOM   1320  CD  LYS A 171      37.105 -38.229  -3.846  1.00 93.41           C  
ATOM   1321  CE  LYS A 171      36.956 -37.370  -5.095  1.00 93.41           C  
ATOM   1322  NZ  LYS A 171      38.144 -36.490  -5.307  1.00 93.41           N1+
ATOM   1323  N   GLU A 172      35.211 -41.443   0.219  1.00 92.46           N  
ATOM   1324  CA  GLU A 172      35.558 -42.334   1.323  1.00 92.46           C  
ATOM   1325  C   GLU A 172      34.565 -43.487   1.436  1.00 92.46           C  
ATOM   1326  O   GLU A 172      34.959 -44.635   1.650  1.00 92.46           O  
ATOM   1327  CB  GLU A 172      35.614 -41.558   2.642  1.00 92.46           C  
ATOM   1328  CG  GLU A 172      36.858 -40.696   2.795  1.00 92.46           C  
ATOM   1329  CD  GLU A 172      36.927 -39.975   4.132  1.00 92.46           C  
ATOM   1330  OE1 GLU A 172      37.923 -39.259   4.385  1.00 92.46           O  
ATOM   1331  OE2 GLU A 172      35.976 -40.125   4.932  1.00 92.46           O1-
ATOM   1332  N   ARG A 173      33.297 -43.269   1.309  1.00 92.93           N  
ATOM   1333  CA  ARG A 173      32.256 -44.291   1.352  1.00 92.93           C  
ATOM   1334  C   ARG A 173      32.394 -45.263   0.186  1.00 92.93           C  
ATOM   1335  O   ARG A 173      32.190 -46.468   0.349  1.00 92.93           O  
ATOM   1336  CB  ARG A 173      30.868 -43.645   1.334  1.00 92.93           C  
ATOM   1337  CG  ARG A 173      30.508 -42.921   2.622  1.00 92.93           C  
ATOM   1338  CD  ARG A 173      29.063 -42.446   2.617  1.00 92.93           C  
ATOM   1339  NE  ARG A 173      28.728 -41.725   3.841  1.00 92.93           N  
ATOM   1340  CZ  ARG A 173      27.495 -41.381   4.205  1.00 92.93           C  
ATOM   1341  NH1 ARG A 173      26.452 -41.687   3.443  1.00 92.93           N1+
ATOM   1342  NH2 ARG A 173      27.304 -40.725   5.341  1.00 92.93           N  
ATOM   1343  N   ALA A 174      32.654 -44.709  -1.017  1.00 93.13           N  
ATOM   1344  CA  ALA A 174      32.872 -45.544  -2.196  1.00 93.13           C  
ATOM   1345  C   ALA A 174      34.051 -46.489  -1.990  1.00 93.13           C  
ATOM   1346  O   ALA A 174      33.980 -47.667  -2.344  1.00 93.13           O  
ATOM   1347  CB  ALA A 174      33.099 -44.673  -3.429  1.00 93.13           C  
ATOM   1348  N   GLU A 175      35.149 -45.952  -1.471  1.00 93.98           N  
ATOM   1349  CA  GLU A 175      36.343 -46.747  -1.204  1.00 93.98           C  
ATOM   1350  C   GLU A 175      36.054 -47.854  -0.194  1.00 93.98           C  
ATOM   1351  O   GLU A 175      36.526 -48.982  -0.349  1.00 93.98           O  
ATOM   1352  CB  GLU A 175      37.481 -45.856  -0.697  1.00 93.98           C  
ATOM   1353  CG  GLU A 175      38.073 -44.948  -1.765  1.00 93.98           C  
ATOM   1354  CD  GLU A 175      39.176 -44.043  -1.240  1.00 93.98           C  
ATOM   1355  OE1 GLU A 175      39.733 -43.244  -2.027  1.00 93.98           O  
ATOM   1356  OE2 GLU A 175      39.486 -44.135  -0.031  1.00 93.98           O1-
ATOM   1357  N   LYS A 176      35.334 -47.497   0.799  1.00 94.04           N  
ATOM   1358  CA  LYS A 176      34.957 -48.465   1.825  1.00 94.04           C  
ATOM   1359  C   LYS A 176      34.160 -49.620   1.225  1.00 94.04           C  
ATOM   1360  O   LYS A 176      34.418 -50.786   1.534  1.00 94.04           O  
ATOM   1361  CB  LYS A 176      34.145 -47.788   2.930  1.00 94.04           C  
ATOM   1362  CG  LYS A 176      33.776 -48.711   4.082  1.00 94.04           C  
ATOM   1363  CD  LYS A 176      32.910 -48.001   5.113  1.00 94.04           C  
ATOM   1364  CE  LYS A 176      32.057 -48.984   5.903  1.00 94.04           C  
ATOM   1365  NZ  LYS A 176      31.169 -48.287   6.881  1.00 94.04           N1+
ATOM   1366  N   VAL A 177      33.126 -49.334   0.522  1.00 94.63           N  
ATOM   1367  CA  VAL A 177      32.269 -50.333  -0.110  1.00 94.63           C  
ATOM   1368  C   VAL A 177      33.085 -51.162  -1.101  1.00 94.63           C  
ATOM   1369  O   VAL A 177      32.874 -52.369  -1.231  1.00 94.63           O  
ATOM   1370  CB  VAL A 177      31.066 -49.679  -0.825  1.00 94.63           C  
ATOM   1371  CG1 VAL A 177      30.284 -50.719  -1.625  1.00 94.63           C  
ATOM   1372  CG2 VAL A 177      30.158 -48.985   0.188  1.00 94.63           C  
ATOM   1373  N   GLU A 178      34.017 -50.561  -1.812  1.00 94.80           N  
ATOM   1374  CA  GLU A 178      34.907 -51.269  -2.729  1.00 94.80           C  
ATOM   1375  C   GLU A 178      35.725 -52.328  -1.995  1.00 94.80           C  
ATOM   1376  O   GLU A 178      35.875 -53.451  -2.481  1.00 94.80           O  
ATOM   1377  CB  GLU A 178      35.839 -50.286  -3.441  1.00 94.80           C  
ATOM   1378  CG  GLU A 178      36.677 -50.920  -4.541  1.00 94.80           C  
ATOM   1379  CD  GLU A 178      37.537 -49.918  -5.295  1.00 94.80           C  
ATOM   1380  OE1 GLU A 178      38.238 -50.317  -6.252  1.00 94.80           O  
ATOM   1381  OE2 GLU A 178      37.509 -48.722  -4.924  1.00 94.80           O1-
ATOM   1382  N   LYS A 179      36.256 -51.941  -0.905  1.00 94.24           N  
ATOM   1383  CA  LYS A 179      37.022 -52.871  -0.081  1.00 94.24           C  
ATOM   1384  C   LYS A 179      36.138 -54.000   0.440  1.00 94.24           C  
ATOM   1385  O   LYS A 179      36.570 -55.154   0.507  1.00 94.24           O  
ATOM   1386  CB  LYS A 179      37.679 -52.137   1.090  1.00 94.24           C  
ATOM   1387  CG  LYS A 179      38.874 -51.283   0.692  1.00 94.24           C  
ATOM   1388  CD  LYS A 179      39.521 -50.627   1.906  1.00 94.24           C  
ATOM   1389  CE  LYS A 179      40.683 -49.731   1.504  1.00 94.24           C  
ATOM   1390  NZ  LYS A 179      41.283 -49.038   2.684  1.00 94.24           N1+
ATOM   1391  N   ALA A 180      34.906 -53.660   0.847  1.00 93.76           N  
ATOM   1392  CA  ALA A 180      33.931 -54.669   1.250  1.00 93.76           C  
ATOM   1393  C   ALA A 180      33.661 -55.655   0.116  1.00 93.76           C  
ATOM   1394  O   ALA A 180      33.545 -56.860   0.347  1.00 93.76           O  
ATOM   1395  CB  ALA A 180      32.630 -54.007   1.697  1.00 93.76           C  
ATOM   1396  N   ALA A 181      33.509 -55.104  -1.107  1.00 94.89           N  
ATOM   1397  CA  ALA A 181      33.301 -55.939  -2.286  1.00 94.89           C  
ATOM   1398  C   ALA A 181      34.466 -56.904  -2.488  1.00 94.89           C  
ATOM   1399  O   ALA A 181      34.261 -58.069  -2.836  1.00 94.89           O  
ATOM   1400  CB  ALA A 181      33.114 -55.070  -3.527  1.00 94.89           C  
ATOM   1401  N   GLU A 182      35.684 -56.402  -2.318  1.00 95.86           N  
ATOM   1402  CA  GLU A 182      36.878 -57.229  -2.467  1.00 95.86           C  
ATOM   1403  C   GLU A 182      36.899 -58.357  -1.440  1.00 95.86           C  
ATOM   1404  O   GLU A 182      37.234 -59.497  -1.768  1.00 95.86           O  
ATOM   1405  CB  GLU A 182      38.142 -56.375  -2.337  1.00 95.86           C  
ATOM   1406  CG  GLU A 182      38.343 -55.393  -3.481  1.00 95.86           C  
ATOM   1407  CD  GLU A 182      39.531 -54.467  -3.277  1.00 95.86           C  
ATOM   1408  OE1 GLU A 182      39.711 -53.524  -4.081  1.00 95.86           O  
ATOM   1409  OE2 GLU A 182      40.289 -54.687  -2.306  1.00 95.86           O1-
ATOM   1410  N   VAL A 183      36.584 -58.028  -0.177  1.00 96.31           N  
ATOM   1411  CA  VAL A 183      36.514 -59.018   0.893  1.00 96.31           C  
ATOM   1412  C   VAL A 183      35.450 -60.062   0.562  1.00 96.31           C  
ATOM   1413  O   VAL A 183      35.697 -61.264   0.674  1.00 96.31           O  
ATOM   1414  CB  VAL A 183      36.208 -58.359   2.257  1.00 96.31           C  
ATOM   1415  CG1 VAL A 183      35.922 -59.420   3.318  1.00 96.31           C  
ATOM   1416  CG2 VAL A 183      37.371 -57.466   2.689  1.00 96.31           C  
ATOM   1417  N   ALA A 184      34.251 -59.630   0.205  1.00 94.90           N  
ATOM   1418  CA  ALA A 184      33.151 -60.520  -0.157  1.00 94.90           C  
ATOM   1419  C   ALA A 184      33.537 -61.421  -1.326  1.00 94.90           C  
ATOM   1420  O   ALA A 184      33.193 -62.606  -1.346  1.00 94.90           O  
ATOM   1421  CB  ALA A 184      31.903 -59.712  -0.501  1.00 94.90           C  
ATOM   1422  N   GLU A 185      34.236 -60.865  -2.309  1.00 95.92           N  
ATOM   1423  CA  GLU A 185      34.664 -61.616  -3.484  1.00 95.92           C  
ATOM   1424  C   GLU A 185      35.606 -62.754  -3.099  1.00 95.92           C  
ATOM   1425  O   GLU A 185      35.445 -63.885  -3.562  1.00 95.92           O  
ATOM   1426  CB  GLU A 185      35.343 -60.692  -4.497  1.00 95.92           C  
ATOM   1427  CG  GLU A 185      35.755 -61.387  -5.786  1.00 95.92           C  
ATOM   1428  CD  GLU A 185      36.411 -60.452  -6.790  1.00 95.92           C  
ATOM   1429  OE1 GLU A 185      36.728 -60.897  -7.917  1.00 95.92           O  
ATOM   1430  OE2 GLU A 185      36.611 -59.266  -6.446  1.00 95.92           O1-
ATOM   1431  N   ILE A 186      36.636 -62.465  -2.321  1.00 95.63           N  
ATOM   1432  CA  ILE A 186      37.589 -63.472  -1.869  1.00 95.63           C  
ATOM   1433  C   ILE A 186      36.865 -64.533  -1.043  1.00 95.63           C  
ATOM   1434  O   ILE A 186      37.111 -65.730  -1.207  1.00 95.63           O  
ATOM   1435  CB  ILE A 186      38.731 -62.838  -1.044  1.00 95.63           C  
ATOM   1436  CG1 ILE A 186      39.530 -61.854  -1.906  1.00 95.63           C  
ATOM   1437  CG2 ILE A 186      39.643 -63.922  -0.462  1.00 95.63           C  
ATOM   1438  CD1 ILE A 186      40.566 -61.052  -1.131  1.00 95.63           C  
ATOM   1439  N   ALA A 187      35.957 -64.057  -0.173  1.00 94.70           N  
ATOM   1440  CA  ALA A 187      35.174 -64.969   0.656  1.00 94.70           C  
ATOM   1441  C   ALA A 187      34.336 -65.911  -0.204  1.00 94.70           C  
ATOM   1442  O   ALA A 187      34.227 -67.102   0.095  1.00 94.70           O  
ATOM   1443  CB  ALA A 187      34.277 -64.184   1.610  1.00 94.70           C  
ATOM   1444  N   ALA A 188      33.634 -65.332  -1.170  1.00 93.63           N  
ATOM   1445  CA  ALA A 188      32.846 -66.136  -2.100  1.00 93.63           C  
ATOM   1446  C   ALA A 188      33.713 -67.186  -2.788  1.00 93.63           C  
ATOM   1447  O   ALA A 188      33.277 -68.320  -3.002  1.00 93.63           O  
ATOM   1448  CB  ALA A 188      32.173 -65.243  -3.139  1.00 93.63           C  
ATOM   1449  N   ARG A 189      34.933 -66.807  -3.209  1.00 94.13           N  
ATOM   1450  CA  ARG A 189      35.868 -67.733  -3.839  1.00 94.13           C  
ATOM   1451  C   ARG A 189      36.279 -68.839  -2.872  1.00 94.13           C  
ATOM   1452  O   ARG A 189      36.389 -70.003  -3.264  1.00 94.13           O  
ATOM   1453  CB  ARG A 189      37.108 -66.988  -4.338  1.00 94.13           C  
ATOM   1454  CG  ARG A 189      36.867 -66.164  -5.594  1.00 94.13           C  
ATOM   1455  CD  ARG A 189      38.153 -65.531  -6.108  1.00 94.13           C  
ATOM   1456  NE  ARG A 189      37.889 -64.557  -7.162  1.00 94.13           N  
ATOM   1457  CZ  ARG A 189      38.822 -63.842  -7.785  1.00 94.13           C  
ATOM   1458  NH1 ARG A 189      40.104 -63.979  -7.469  1.00 94.13           N1+
ATOM   1459  NH2 ARG A 189      38.471 -62.983  -8.731  1.00 94.13           N  
ATOM   1460  N   ILE A 190      36.585 -68.504  -1.594  1.00 93.16           N  
ATOM   1461  CA  ILE A 190      36.909 -69.465  -0.547  1.00 93.16           C  
ATOM   1462  C   ILE A 190      35.745 -70.434  -0.359  1.00 93.16           C  
ATOM   1463  O   ILE A 190      35.951 -71.643  -0.218  1.00 93.16           O  
ATOM   1464  CB  ILE A 190      37.240 -68.759   0.787  1.00 93.16           C  
ATOM   1465  CG1 ILE A 190      38.564 -67.996   0.673  1.00 93.16           C  
ATOM   1466  CG2 ILE A 190      37.287 -69.771   1.936  1.00 93.16           C  
ATOM   1467  CD1 ILE A 190      38.899 -67.153   1.896  1.00 93.16           C  
ATOM   1468  N   LEU A 191      34.522 -69.876  -0.278  1.00 91.99           N  
ATOM   1469  CA  LEU A 191      33.311 -70.683  -0.172  1.00 91.99           C  
ATOM   1470  C   LEU A 191      33.223 -71.684  -1.318  1.00 91.99           C  
ATOM   1471  O   LEU A 191      32.881 -72.849  -1.105  1.00 91.99           O  
ATOM   1472  CB  LEU A 191      32.070 -69.786  -0.164  1.00 91.99           C  
ATOM   1473  CG  LEU A 191      30.722 -70.496  -0.033  1.00 91.99           C  
ATOM   1474  CD1 LEU A 191      30.651 -71.259   1.286  1.00 91.99           C  
ATOM   1475  CD2 LEU A 191      29.577 -69.495  -0.139  1.00 91.99           C  
ATOM   1476  N   ASP A 192      33.601 -71.270  -2.541  1.00 90.12           N  
ATOM   1477  CA  ASP A 192      33.536 -72.078  -3.754  1.00 90.12           C  
ATOM   1478  C   ASP A 192      34.650 -73.122  -3.780  1.00 90.12           C  
ATOM   1479  O   ASP A 192      34.422 -74.270  -4.164  1.00 90.12           O  
ATOM   1480  CB  ASP A 192      33.620 -71.188  -4.997  1.00 90.12           C  
ATOM   1481  CG  ASP A 192      33.325 -71.937  -6.283  1.00 90.12           C  
ATOM   1482  OD1 ASP A 192      32.276 -72.611  -6.371  1.00 90.12           O  
ATOM   1483  OD2 ASP A 192      34.151 -71.855  -7.218  1.00 90.12           O1-
ATOM   1484  N   GLN A 193      35.899 -72.808  -3.321  1.00 88.26           N  
ATOM   1485  CA  GLN A 193      37.113 -73.592  -3.520  1.00 88.26           C  
ATOM   1486  C   GLN A 193      37.422 -74.448  -2.294  1.00 88.26           C  
ATOM   1487  O   GLN A 193      37.960 -75.550  -2.421  1.00 88.26           O  
ATOM   1488  CB  GLN A 193      38.299 -72.676  -3.832  1.00 88.26           C  
ATOM   1489  CG  GLN A 193      38.220 -72.015  -5.201  1.00 88.26           C  
ATOM   1490  CD  GLN A 193      39.359 -71.045  -5.450  1.00 88.26           C  
ATOM   1491  NE2 GLN A 193      39.474 -70.569  -6.686  1.00 88.26           N  
ATOM   1492  OE1 GLN A 193      40.130 -70.725  -4.539  1.00 88.26           O  
ATOM   1493  N   LEU A 194      37.076 -74.011  -1.098  1.00 82.66           N  
ATOM   1494  CA  LEU A 194      37.577 -74.594   0.141  1.00 82.66           C  
ATOM   1495  C   LEU A 194      36.427 -74.953   1.076  1.00 82.66           C  
ATOM   1496  O   LEU A 194      36.630 -75.119   2.282  1.00 82.66           O  
ATOM   1497  CB  LEU A 194      38.535 -73.626   0.840  1.00 82.66           C  
ATOM   1498  CG  LEU A 194      39.798 -73.244   0.066  1.00 82.66           C  
ATOM   1499  CD1 LEU A 194      40.589 -72.189   0.831  1.00 82.66           C  
ATOM   1500  CD2 LEU A 194      40.656 -74.476  -0.198  1.00 82.66           C  
ATOM   1501  N   SER A 195      35.080 -75.108   0.264  1.00 73.29           N  
ATOM   1502  CA  SER A 195      33.852 -75.229   1.043  1.00 73.29           C  
ATOM   1503  C   SER A 195      33.867 -76.488   1.905  1.00 73.29           C  
ATOM   1504  O   SER A 195      34.428 -77.511   1.509  1.00 73.29           O  
ATOM   1505  CB  SER A 195      32.631 -75.248   0.122  1.00 73.29           C  
ATOM   1506  OG  SER A 195      32.685 -76.355  -0.763  1.00 73.29           O  
ATOM   1507  N   ASN A 196      34.165 -76.397   3.334  1.00 74.81           N  
ATOM   1508  CA  ASN A 196      33.962 -77.489   4.280  1.00 74.81           C  
ATOM   1509  C   ASN A 196      35.198 -77.721   5.143  1.00 74.81           C  
ATOM   1510  O   ASN A 196      35.302 -78.742   5.825  1.00 74.81           O  
ATOM   1511  CB  ASN A 196      33.580 -78.774   3.543  1.00 74.81           C  
ATOM   1512  CG  ASN A 196      32.210 -78.693   2.898  1.00 74.81           C  
ATOM   1513  ND2 ASN A 196      32.058 -79.330   1.744  1.00 74.81           N  
ATOM   1514  OD1 ASN A 196      31.295 -78.061   3.434  1.00 74.81           O  
ATOM   1515  N   THR A 197      36.279 -76.777   4.993  1.00 87.42           N  
ATOM   1516  CA  THR A 197      37.401 -76.825   5.923  1.00 87.42           C  
ATOM   1517  C   THR A 197      37.142 -75.927   7.130  1.00 87.42           C  
ATOM   1518  O   THR A 197      36.367 -74.973   7.045  1.00 87.42           O  
ATOM   1519  CB  THR A 197      38.713 -76.401   5.238  1.00 87.42           C  
ATOM   1520  CG2 THR A 197      38.983 -77.246   3.997  1.00 87.42           C  
ATOM   1521  OG1 THR A 197      38.622 -75.024   4.853  1.00 87.42           O  
ATOM   1522  N   GLU A 198      37.593 -76.316   8.326  1.00 89.23           N  
ATOM   1523  CA  GLU A 198      37.472 -75.494   9.526  1.00 89.23           C  
ATOM   1524  C   GLU A 198      38.054 -74.102   9.302  1.00 89.23           C  
ATOM   1525  O   GLU A 198      37.490 -73.106   9.762  1.00 89.23           O  
ATOM   1526  CB  GLU A 198      38.167 -76.169  10.712  1.00 89.23           C  
ATOM   1527  CG  GLU A 198      37.410 -77.367  11.268  1.00 89.23           C  
ATOM   1528  CD  GLU A 198      36.093 -76.990  11.927  1.00 89.23           C  
ATOM   1529  OE1 GLU A 198      35.091 -77.721  11.745  1.00 89.23           O  
ATOM   1530  OE2 GLU A 198      36.059 -75.955  12.628  1.00 89.23           O1-
ATOM   1531  N   LEU A 199      39.201 -74.082   8.593  1.00 90.46           N  
ATOM   1532  CA  LEU A 199      39.873 -72.831   8.260  1.00 90.46           C  
ATOM   1533  C   LEU A 199      39.000 -71.966   7.357  1.00 90.46           C  
ATOM   1534  O   LEU A 199      38.894 -70.756   7.563  1.00 90.46           O  
ATOM   1535  CB  LEU A 199      41.214 -73.109   7.576  1.00 90.46           C  
ATOM   1536  CG  LEU A 199      42.081 -71.889   7.258  1.00 90.46           C  
ATOM   1537  CD1 LEU A 199      42.454 -71.156   8.542  1.00 90.46           C  
ATOM   1538  CD2 LEU A 199      43.331 -72.306   6.492  1.00 90.46           C  
ATOM   1539  N   ALA A 200      38.296 -72.469   6.361  1.00 89.86           N  
ATOM   1540  CA  ALA A 200      37.373 -71.776   5.466  1.00 89.86           C  
ATOM   1541  C   ALA A 200      36.175 -71.223   6.232  1.00 89.86           C  
ATOM   1542  O   ALA A 200      35.748 -70.090   5.995  1.00 89.86           O  
ATOM   1543  CB  ALA A 200      36.904 -72.713   4.356  1.00 89.86           C  
ATOM   1544  N   LYS A 201      35.617 -71.993   7.221  1.00 90.96           N  
ATOM   1545  CA  LYS A 201      34.503 -71.551   8.055  1.00 90.96           C  
ATOM   1546  C   LYS A 201      34.904 -70.361   8.921  1.00 90.96           C  
ATOM   1547  O   LYS A 201      34.144 -69.399   9.054  1.00 90.96           O  
ATOM   1548  CB  LYS A 201      34.004 -72.696   8.936  1.00 90.96           C  
ATOM   1549  CG  LYS A 201      33.265 -73.786   8.175  1.00 90.96           C  
ATOM   1550  CD  LYS A 201      32.767 -74.882   9.109  1.00 90.96           C  
ATOM   1551  CE  LYS A 201      32.082 -76.005   8.341  1.00 90.96           C  
ATOM   1552  NZ  LYS A 201      31.650 -77.112   9.245  1.00 90.96           N1+
ATOM   1553  N   GLU A 202      36.123 -70.459   9.475  1.00 93.48           N  
ATOM   1554  CA  GLU A 202      36.634 -69.364  10.296  1.00 93.48           C  
ATOM   1555  C   GLU A 202      36.890 -68.117   9.455  1.00 93.48           C  
ATOM   1556  O   GLU A 202      36.614 -66.999   9.895  1.00 93.48           O  
ATOM   1557  CB  GLU A 202      37.917 -69.786  11.017  1.00 93.48           C  
ATOM   1558  CG  GLU A 202      37.698 -70.824  12.107  1.00 93.48           C  
ATOM   1559  CD  GLU A 202      38.959 -71.148  12.891  1.00 93.48           C  
ATOM   1560  OE1 GLU A 202      38.878 -71.903  13.887  1.00 93.48           O  
ATOM   1561  OE2 GLU A 202      40.037 -70.642  12.506  1.00 93.48           O1-
ATOM   1562  N   ALA A 203      37.469 -68.328   8.266  1.00 93.64           N  
ATOM   1563  CA  ALA A 203      37.738 -67.230   7.341  1.00 93.64           C  
ATOM   1564  C   ALA A 203      36.443 -66.545   6.912  1.00 93.64           C  
ATOM   1565  O   ALA A 203      36.363 -65.315   6.888  1.00 93.64           O  
ATOM   1566  CB  ALA A 203      38.498 -67.738   6.118  1.00 93.64           C  
ATOM   1567  N   LEU A 204      35.366 -67.362   6.586  1.00 93.77           N  
ATOM   1568  CA  LEU A 204      34.075 -66.832   6.162  1.00 93.77           C  
ATOM   1569  C   LEU A 204      33.381 -66.108   7.311  1.00 93.77           C  
ATOM   1570  O   LEU A 204      32.713 -65.094   7.096  1.00 93.77           O  
ATOM   1571  CB  LEU A 204      33.179 -67.958   5.638  1.00 93.77           C  
ATOM   1572  CG  LEU A 204      33.608 -68.609   4.322  1.00 93.77           C  
ATOM   1573  CD1 LEU A 204      32.719 -69.809   4.011  1.00 93.77           C  
ATOM   1574  CD2 LEU A 204      33.564 -67.594   3.184  1.00 93.77           C  
ATOM   1575  N   LYS A 205      33.526 -66.608   8.562  1.00 93.16           N  
ATOM   1576  CA  LYS A 205      33.001 -65.925   9.741  1.00 93.16           C  
ATOM   1577  C   LYS A 205      33.655 -64.559   9.923  1.00 93.16           C  
ATOM   1578  O   LYS A 205      32.977 -63.576  10.232  1.00 93.16           O  
ATOM   1579  CB  LYS A 205      33.211 -66.778  10.994  1.00 93.16           C  
ATOM   1580  CG  LYS A 205      32.528 -66.231  12.238  1.00 93.16           C  
ATOM   1581  CD  LYS A 205      32.720 -67.154  13.434  1.00 93.16           C  
ATOM   1582  CE  LYS A 205      32.082 -66.581  14.692  1.00 93.16           C  
ATOM   1583  NZ  LYS A 205      32.283 -67.475  15.872  1.00 93.16           N1+
ATOM   1584  N   LEU A 206      34.979 -64.516   9.862  1.00 94.82           N  
ATOM   1585  CA  LEU A 206      35.723 -63.266   9.964  1.00 94.82           C  
ATOM   1586  C   LEU A 206      35.279 -62.279   8.889  1.00 94.82           C  
ATOM   1587  O   LEU A 206      35.101 -61.091   9.166  1.00 94.82           O  
ATOM   1588  CB  LEU A 206      37.227 -63.527   9.842  1.00 94.82           C  
ATOM   1589  CG  LEU A 206      38.139 -62.305   9.963  1.00 94.82           C  
ATOM   1590  CD1 LEU A 206      37.942 -61.628  11.316  1.00 94.82           C  
ATOM   1591  CD2 LEU A 206      39.598 -62.704   9.766  1.00 94.82           C  
ATOM   1592  N   ALA A 207      35.142 -62.704   7.598  1.00 93.81           N  
ATOM   1593  CA  ALA A 207      34.655 -61.875   6.498  1.00 93.81           C  
ATOM   1594  C   ALA A 207      33.280 -61.293   6.819  1.00 93.81           C  
ATOM   1595  O   ALA A 207      33.031 -60.108   6.584  1.00 93.81           O  
ATOM   1596  CB  ALA A 207      34.598 -62.684   5.206  1.00 93.81           C  
ATOM   1597  N   SER A 208      32.371 -62.120   7.389  1.00 92.88           N  
ATOM   1598  CA  SER A 208      31.036 -61.683   7.781  1.00 92.88           C  
ATOM   1599  C   SER A 208      31.101 -60.604   8.856  1.00 92.88           C  
ATOM   1600  O   SER A 208      30.358 -59.621   8.802  1.00 92.88           O  
ATOM   1601  CB  SER A 208      30.210 -62.868   8.285  1.00 92.88           C  
ATOM   1602  OG  SER A 208      29.961 -63.790   7.238  1.00 92.88           O  
ATOM   1603  N   GLU A 209      31.979 -60.744   9.801  1.00 92.34           N  
ATOM   1604  CA  GLU A 209      32.165 -59.759  10.860  1.00 92.34           C  
ATOM   1605  C   GLU A 209      32.725 -58.452  10.307  1.00 92.34           C  
ATOM   1606  O   GLU A 209      32.298 -57.367  10.709  1.00 92.34           O  
ATOM   1607  CB  GLU A 209      33.089 -60.307  11.950  1.00 92.34           C  
ATOM   1608  CG  GLU A 209      32.460 -61.408  12.793  1.00 92.34           C  
ATOM   1609  CD  GLU A 209      33.411 -61.990  13.826  1.00 92.34           C  
ATOM   1610  OE1 GLU A 209      33.006 -62.907  14.575  1.00 92.34           O  
ATOM   1611  OE2 GLU A 209      34.571 -61.523  13.889  1.00 92.34           O1-
ATOM   1612  N   ALA A 210      33.676 -58.597   9.455  1.00 92.43           N  
ATOM   1613  CA  ALA A 210      34.316 -57.422   8.869  1.00 92.43           C  
ATOM   1614  C   ALA A 210      33.326 -56.616   8.034  1.00 92.43           C  
ATOM   1615  O   ALA A 210      33.359 -55.383   8.040  1.00 92.43           O  
ATOM   1616  CB  ALA A 210      35.512 -57.838   8.015  1.00 92.43           C  
ATOM   1617  N   LEU A 211      32.498 -57.302   7.250  1.00 92.00           N  
ATOM   1618  CA  LEU A 211      31.534 -56.657   6.365  1.00 92.00           C  
ATOM   1619  C   LEU A 211      30.498 -55.876   7.166  1.00 92.00           C  
ATOM   1620  O   LEU A 211      29.888 -54.936   6.651  1.00 92.00           O  
ATOM   1621  CB  LEU A 211      30.836 -57.697   5.484  1.00 92.00           C  
ATOM   1622  CG  LEU A 211      31.664 -58.279   4.338  1.00 92.00           C  
ATOM   1623  CD1 LEU A 211      30.907 -59.418   3.661  1.00 92.00           C  
ATOM   1624  CD2 LEU A 211      32.020 -57.193   3.328  1.00 92.00           C  
ATOM   1625  N   LYS A 212      30.403 -56.203   8.480  1.00 88.57           N  
ATOM   1626  CA  LYS A 212      29.513 -55.461   9.368  1.00 88.57           C  
ATOM   1627  C   LYS A 212      30.219 -54.250   9.969  1.00 88.57           C  
ATOM   1628  O   LYS A 212      29.574 -53.368  10.541  1.00 88.57           O  
ATOM   1629  CB  LYS A 212      28.988 -56.369  10.482  1.00 88.57           C  
ATOM   1630  CG  LYS A 212      28.044 -57.459   9.998  1.00 88.57           C  
ATOM   1631  CD  LYS A 212      27.579 -58.346  11.147  1.00 88.57           C  
ATOM   1632  CE  LYS A 212      26.710 -59.494  10.651  1.00 88.57           C  
ATOM   1633  NZ  LYS A 212      26.329 -60.418  11.761  1.00 88.57           N1+
ATOM   1634  N   SER A 213      31.567 -54.188   9.805  1.00 87.63           N  
ATOM   1635  CA  SER A 213      32.391 -53.152  10.422  1.00 87.63           C  
ATOM   1636  C   SER A 213      32.389 -51.875   9.588  1.00 87.63           C  
ATOM   1637  O   SER A 213      32.309 -51.930   8.359  1.00 87.63           O  
ATOM   1638  CB  SER A 213      33.825 -53.648  10.608  1.00 87.63           C  
ATOM   1639  OG  SER A 213      34.665 -52.600  11.063  1.00 87.63           O  
ATOM   1640  N   ASP A 214      32.394 -50.777  10.273  1.00 86.61           N  
ATOM   1641  CA  ASP A 214      32.440 -49.491   9.586  1.00 86.61           C  
ATOM   1642  C   ASP A 214      33.879 -49.011   9.410  1.00 86.61           C  
ATOM   1643  O   ASP A 214      34.114 -47.878   8.988  1.00 86.61           O  
ATOM   1644  CB  ASP A 214      31.627 -48.444  10.351  1.00 86.61           C  
ATOM   1645  CG  ASP A 214      30.131 -48.696  10.293  1.00 86.61           C  
ATOM   1646  OD1 ASP A 214      29.621 -49.100   9.226  1.00 86.61           O  
ATOM   1647  OD2 ASP A 214      29.455 -48.486  11.323  1.00 86.61           O1-
ATOM   1648  N   ILE A 215      34.883 -49.861   9.664  1.00 90.08           N  
ATOM   1649  CA  ILE A 215      36.287 -49.463   9.665  1.00 90.08           C  
ATOM   1650  C   ILE A 215      36.966 -49.966   8.393  1.00 90.08           C  
ATOM   1651  O   ILE A 215      37.091 -51.175   8.185  1.00 90.08           O  
ATOM   1652  CB  ILE A 215      37.025 -49.996  10.913  1.00 90.08           C  
ATOM   1653  CG1 ILE A 215      36.345 -49.490  12.191  1.00 90.08           C  
ATOM   1654  CG2 ILE A 215      38.502 -49.591  10.882  1.00 90.08           C  
ATOM   1655  CD1 ILE A 215      36.886 -50.118  13.468  1.00 90.08           C  
ATOM   1656  N   LYS A 216      37.403 -49.060   7.485  1.00 90.93           N  
ATOM   1657  CA  LYS A 216      38.053 -49.375   6.216  1.00 90.93           C  
ATOM   1658  C   LYS A 216      39.305 -50.218   6.434  1.00 90.93           C  
ATOM   1659  O   LYS A 216      39.543 -51.187   5.710  1.00 90.93           O  
ATOM   1660  CB  LYS A 216      38.408 -48.094   5.462  1.00 90.93           C  
ATOM   1661  CG  LYS A 216      39.045 -48.332   4.101  1.00 90.93           C  
ATOM   1662  CD  LYS A 216      39.430 -47.022   3.426  1.00 90.93           C  
ATOM   1663  CE  LYS A 216      40.177 -47.263   2.121  1.00 90.93           C  
ATOM   1664  NZ  LYS A 216      40.598 -45.982   1.478  1.00 90.93           N1+
ATOM   1665  N   GLU A 217      40.073 -49.904   7.412  1.00 91.73           N  
ATOM   1666  CA  GLU A 217      41.324 -50.590   7.721  1.00 91.73           C  
ATOM   1667  C   GLU A 217      41.070 -52.031   8.157  1.00 91.73           C  
ATOM   1668  O   GLU A 217      41.856 -52.927   7.846  1.00 91.73           O  
ATOM   1669  CB  GLU A 217      42.094 -49.840   8.810  1.00 91.73           C  
ATOM   1670  CG  GLU A 217      42.696 -48.522   8.341  1.00 91.73           C  
ATOM   1671  CD  GLU A 217      41.695 -47.379   8.325  1.00 91.73           C  
ATOM   1672  OE1 GLU A 217      42.045 -46.272   7.853  1.00 91.73           O  
ATOM   1673  OE2 GLU A 217      40.552 -47.588   8.788  1.00 91.73           O1-
ATOM   1674  N   ALA A 218      40.010 -52.251   8.895  1.00 92.28           N  
ATOM   1675  CA  ALA A 218      39.604 -53.593   9.302  1.00 92.28           C  
ATOM   1676  C   ALA A 218      39.274 -54.458   8.089  1.00 92.28           C  
ATOM   1677  O   ALA A 218      39.650 -55.632   8.034  1.00 92.28           O  
ATOM   1678  CB  ALA A 218      38.404 -53.523  10.243  1.00 92.28           C  
ATOM   1679  N   LEU A 219      38.597 -53.901   7.063  1.00 94.67           N  
ATOM   1680  CA  LEU A 219      38.279 -54.603   5.824  1.00 94.67           C  
ATOM   1681  C   LEU A 219      39.552 -54.995   5.079  1.00 94.67           C  
ATOM   1682  O   LEU A 219      39.638 -56.093   4.525  1.00 94.67           O  
ATOM   1683  CB  LEU A 219      37.396 -53.732   4.926  1.00 94.67           C  
ATOM   1684  CG  LEU A 219      35.951 -53.533   5.384  1.00 94.67           C  
ATOM   1685  CD1 LEU A 219      35.258 -52.493   4.511  1.00 94.67           C  
ATOM   1686  CD2 LEU A 219      35.193 -54.855   5.354  1.00 94.67           C  
ATOM   1687  N   GLU A 220      40.550 -54.039   5.124  1.00 94.67           N  
ATOM   1688  CA  GLU A 220      41.821 -54.303   4.455  1.00 94.67           C  
ATOM   1689  C   GLU A 220      42.574 -55.444   5.134  1.00 94.67           C  
ATOM   1690  O   GLU A 220      43.157 -56.296   4.461  1.00 94.67           O  
ATOM   1691  CB  GLU A 220      42.687 -53.042   4.431  1.00 94.67           C  
ATOM   1692  CG  GLU A 220      43.993 -53.207   3.666  1.00 94.67           C  
ATOM   1693  CD  GLU A 220      43.788 -53.522   2.192  1.00 94.67           C  
ATOM   1694  OE1 GLU A 220      44.728 -54.039   1.546  1.00 94.67           O  
ATOM   1695  OE2 GLU A 220      42.679 -53.250   1.680  1.00 94.67           O1-
ATOM   1696  N   VAL A 221      42.619 -55.470   6.432  1.00 96.17           N  
ATOM   1697  CA  VAL A 221      43.259 -56.520   7.217  1.00 96.17           C  
ATOM   1698  C   VAL A 221      42.605 -57.866   6.911  1.00 96.17           C  
ATOM   1699  O   VAL A 221      43.296 -58.856   6.663  1.00 96.17           O  
ATOM   1700  CB  VAL A 221      43.182 -56.223   8.732  1.00 96.17           C  
ATOM   1701  CG1 VAL A 221      43.614 -57.442   9.544  1.00 96.17           C  
ATOM   1702  CG2 VAL A 221      44.044 -55.012   9.082  1.00 96.17           C  
ATOM   1703  N   VAL A 222      41.295 -57.936   6.903  1.00 96.44           N  
ATOM   1704  CA  VAL A 222      40.546 -59.156   6.621  1.00 96.44           C  
ATOM   1705  C   VAL A 222      40.783 -59.586   5.176  1.00 96.44           C  
ATOM   1706  O   VAL A 222      40.941 -60.776   4.894  1.00 96.44           O  
ATOM   1707  CB  VAL A 222      39.035 -58.966   6.880  1.00 96.44           C  
ATOM   1708  CG1 VAL A 222      38.249 -60.191   6.416  1.00 96.44           C  
ATOM   1709  CG2 VAL A 222      38.778 -58.693   8.362  1.00 96.44           C  
ATOM   1710  N   ARG A 223      40.774 -58.590   4.256  1.00 96.69           N  
ATOM   1711  CA  ARG A 223      41.068 -58.894   2.859  1.00 96.69           C  
ATOM   1712  C   ARG A 223      42.401 -59.624   2.727  1.00 96.69           C  
ATOM   1713  O   ARG A 223      42.487 -60.653   2.056  1.00 96.69           O  
ATOM   1714  CB  ARG A 223      41.086 -57.614   2.021  1.00 96.69           C  
ATOM   1715  CG  ARG A 223      41.286 -57.854   0.534  1.00 96.69           C  
ATOM   1716  CD  ARG A 223      41.443 -56.548  -0.232  1.00 96.69           C  
ATOM   1717  NE  ARG A 223      42.684 -55.863   0.119  1.00 96.69           N  
ATOM   1718  CZ  ARG A 223      43.825 -55.967  -0.557  1.00 96.69           C  
ATOM   1719  NH1 ARG A 223      43.905 -56.733  -1.638  1.00 96.69           N1+
ATOM   1720  NH2 ARG A 223      44.894 -55.299  -0.148  1.00 96.69           N  
ATOM   1721  N   LEU A 224      43.495 -59.077   3.361  1.00 96.40           N  
ATOM   1722  CA  LEU A 224      44.831 -59.660   3.311  1.00 96.40           C  
ATOM   1723  C   LEU A 224      44.843 -61.049   3.939  1.00 96.40           C  
ATOM   1724  O   LEU A 224      45.459 -61.973   3.403  1.00 96.40           O  
ATOM   1725  CB  LEU A 224      45.837 -58.755   4.026  1.00 96.40           C  
ATOM   1726  CG  LEU A 224      46.197 -57.447   3.318  1.00 96.40           C  
ATOM   1727  CD1 LEU A 224      47.026 -56.557   4.238  1.00 96.40           C  
ATOM   1728  CD2 LEU A 224      46.947 -57.731   2.021  1.00 96.40           C  
ATOM   1729  N   ALA A 225      44.192 -61.217   5.059  1.00 96.39           N  
ATOM   1730  CA  ALA A 225      44.118 -62.505   5.743  1.00 96.39           C  
ATOM   1731  C   ALA A 225      43.432 -63.551   4.868  1.00 96.39           C  
ATOM   1732  O   ALA A 225      43.891 -64.692   4.781  1.00 96.39           O  
ATOM   1733  CB  ALA A 225      43.379 -62.360   7.071  1.00 96.39           C  
ATOM   1734  N   LEU A 226      42.292 -63.188   4.261  1.00 96.17           N  
ATOM   1735  CA  LEU A 226      41.550 -64.097   3.394  1.00 96.17           C  
ATOM   1736  C   LEU A 226      42.390 -64.505   2.188  1.00 96.17           C  
ATOM   1737  O   LEU A 226      42.340 -65.657   1.753  1.00 96.17           O  
ATOM   1738  CB  LEU A 226      40.245 -63.448   2.927  1.00 96.17           C  
ATOM   1739  CG  LEU A 226      39.165 -63.254   3.993  1.00 96.17           C  
ATOM   1740  CD1 LEU A 226      37.934 -62.588   3.385  1.00 96.17           C  
ATOM   1741  CD2 LEU A 226      38.796 -64.589   4.631  1.00 96.17           C  
ATOM   1742  N   ARG A 227      43.069 -63.532   1.618  1.00 95.85           N  
ATOM   1743  CA  ARG A 227      43.944 -63.830   0.489  1.00 95.85           C  
ATOM   1744  C   ARG A 227      44.992 -64.872   0.868  1.00 95.85           C  
ATOM   1745  O   ARG A 227      45.293 -65.772   0.081  1.00 95.85           O  
ATOM   1746  CB  ARG A 227      44.629 -62.556  -0.012  1.00 95.85           C  
ATOM   1747  CG  ARG A 227      43.743 -61.683  -0.885  1.00 95.85           C  
ATOM   1748  CD  ARG A 227      44.531 -60.555  -1.537  1.00 95.85           C  
ATOM   1749  NE  ARG A 227      43.662 -59.661  -2.297  1.00 95.85           N  
ATOM   1750  CZ  ARG A 227      44.071 -58.567  -2.934  1.00 95.85           C  
ATOM   1751  NH1 ARG A 227      45.350 -58.208  -2.914  1.00 95.85           N1+
ATOM   1752  NH2 ARG A 227      43.195 -57.825  -3.596  1.00 95.85           N  
ATOM   1753  N   ILE A 228      45.609 -64.744   2.014  1.00 94.83           N  
ATOM   1754  CA  ILE A 228      46.590 -65.691   2.533  1.00 94.83           C  
ATOM   1755  C   ILE A 228      45.950 -67.069   2.680  1.00 94.83           C  
ATOM   1756  O   ILE A 228      46.542 -68.080   2.295  1.00 94.83           O  
ATOM   1757  CB  ILE A 228      47.167 -65.220   3.888  1.00 94.83           C  
ATOM   1758  CG1 ILE A 228      48.016 -63.959   3.696  1.00 94.83           C  
ATOM   1759  CG2 ILE A 228      47.983 -66.337   4.544  1.00 94.83           C  
ATOM   1760  CD1 ILE A 228      48.388 -63.260   4.998  1.00 94.83           C  
ATOM   1761  N   VAL A 229      44.743 -67.131   3.266  1.00 94.20           N  
ATOM   1762  CA  VAL A 229      44.002 -68.379   3.425  1.00 94.20           C  
ATOM   1763  C   VAL A 229      43.747 -69.007   2.057  1.00 94.20           C  
ATOM   1764  O   VAL A 229      43.878 -70.221   1.890  1.00 94.20           O  
ATOM   1765  CB  VAL A 229      42.665 -68.153   4.167  1.00 94.20           C  
ATOM   1766  CG1 VAL A 229      41.806 -69.416   4.127  1.00 94.20           C  
ATOM   1767  CG2 VAL A 229      42.923 -67.724   5.610  1.00 94.20           C  
ATOM   1768  N   GLN A 230      43.393 -68.155   1.108  1.00 93.10           N  
ATOM   1769  CA  GLN A 230      43.148 -68.621  -0.252  1.00 93.10           C  
ATOM   1770  C   GLN A 230      44.424 -69.166  -0.885  1.00 93.10           C  
ATOM   1771  O   GLN A 230      44.392 -70.181  -1.584  1.00 93.10           O  
ATOM   1772  CB  GLN A 230      42.576 -67.492  -1.112  1.00 93.10           C  
ATOM   1773  CG  GLN A 230      42.207 -67.921  -2.525  1.00 93.10           C  
ATOM   1774  CD  GLN A 230      41.683 -66.775  -3.369  1.00 93.10           C  
ATOM   1775  NE2 GLN A 230      40.597 -67.020  -4.094  1.00 93.10           N  
ATOM   1776  OE1 GLN A 230      42.248 -65.677  -3.369  1.00 93.10           O  
ATOM   1777  N   GLN A 231      45.595 -68.516  -0.743  1.00 91.94           N  
ATOM   1778  CA  GLN A 231      46.868 -68.855  -1.371  1.00 91.94           C  
ATOM   1779  C   GLN A 231      47.524 -70.045  -0.677  1.00 91.94           C  
ATOM   1780  O   GLN A 231      48.182 -70.863  -1.323  1.00 91.94           O  
ATOM   1781  CB  GLN A 231      47.812 -67.652  -1.355  1.00 91.94           C  
ATOM   1782  CG  GLN A 231      47.394 -66.530  -2.295  1.00 91.94           C  
ATOM   1783  CD  GLN A 231      48.273 -65.300  -2.169  1.00 91.94           C  
ATOM   1784  NE2 GLN A 231      48.083 -64.340  -3.069  1.00 91.94           N  
ATOM   1785  OE1 GLN A 231      49.115 -65.213  -1.271  1.00 91.94           O  
ATOM   1786  N   LEU A 232      47.328 -70.119   0.666  1.00 90.85           N  
ATOM   1787  CA  LEU A 232      47.948 -71.155   1.486  1.00 90.85           C  
ATOM   1788  C   LEU A 232      46.895 -71.930   2.270  1.00 90.85           C  
ATOM   1789  O   LEU A 232      46.819 -71.818   3.495  1.00 90.85           O  
ATOM   1790  CB  LEU A 232      48.967 -70.539   2.448  1.00 90.85           C  
ATOM   1791  CG  LEU A 232      50.065 -69.683   1.815  1.00 90.85           C  
ATOM   1792  CD1 LEU A 232      50.889 -68.993   2.898  1.00 90.85           C  
ATOM   1793  CD2 LEU A 232      50.957 -70.535   0.918  1.00 90.85           C  
ATOM   1794  N   PRO A 233      46.093 -72.735   1.528  1.00 87.96           N  
ATOM   1795  CA  PRO A 233      45.015 -73.431   2.235  1.00 87.96           C  
ATOM   1796  C   PRO A 233      45.532 -74.502   3.192  1.00 87.96           C  
ATOM   1797  O   PRO A 233      46.537 -75.160   2.905  1.00 87.96           O  
ATOM   1798  CB  PRO A 233      44.198 -74.059   1.102  1.00 87.96           C  
ATOM   1799  CG  PRO A 233      45.166 -74.209  -0.028  1.00 87.96           C  
ATOM   1800  CD  PRO A 233      46.214 -73.141   0.096  1.00 87.96           C  
ATOM   1801  N   ASP A 234      45.118 -74.574   4.434  1.00 85.86           N  
ATOM   1802  CA  ASP A 234      45.374 -75.656   5.380  1.00 85.86           C  
ATOM   1803  C   ASP A 234      46.785 -75.563   5.954  1.00 85.86           C  
ATOM   1804  O   ASP A 234      47.419 -76.584   6.226  1.00 85.86           O  
ATOM   1805  CB  ASP A 234      45.167 -77.015   4.709  1.00 85.86           C  
ATOM   1806  CG  ASP A 234      43.716 -77.282   4.346  1.00 85.86           C  
ATOM   1807  OD1 ASP A 234      42.813 -76.900   5.120  1.00 85.86           O  
ATOM   1808  OD2 ASP A 234      43.476 -77.883   3.276  1.00 85.86           O1-
ATOM   1809  N   THR A 235      47.443 -74.375   5.931  1.00 91.39           N  
ATOM   1810  CA  THR A 235      48.756 -74.152   6.524  1.00 91.39           C  
ATOM   1811  C   THR A 235      48.627 -73.493   7.895  1.00 91.39           C  
ATOM   1812  O   THR A 235      47.639 -72.809   8.169  1.00 91.39           O  
ATOM   1813  CB  THR A 235      49.640 -73.279   5.614  1.00 91.39           C  
ATOM   1814  CG2 THR A 235      49.770 -73.890   4.222  1.00 91.39           C  
ATOM   1815  OG1 THR A 235      49.055 -71.975   5.498  1.00 91.39           O  
ATOM   1816  N   GLU A 236      49.606 -73.765   8.824  1.00 91.86           N  
ATOM   1817  CA  GLU A 236      49.687 -73.119  10.130  1.00 91.86           C  
ATOM   1818  C   GLU A 236      49.823 -71.605   9.989  1.00 91.86           C  
ATOM   1819  O   GLU A 236      49.269 -70.850  10.791  1.00 91.86           O  
ATOM   1820  CB  GLU A 236      50.862 -73.679  10.936  1.00 91.86           C  
ATOM   1821  CG  GLU A 236      50.618 -75.075  11.490  1.00 91.86           C  
ATOM   1822  CD  GLU A 236      51.737 -75.566  12.395  1.00 91.86           C  
ATOM   1823  OE1 GLU A 236      51.614 -76.672  12.967  1.00 91.86           O  
ATOM   1824  OE2 GLU A 236      52.745 -74.837  12.533  1.00 91.86           O1-
ATOM   1825  N   LEU A 237      50.571 -71.235   9.008  1.00 92.55           N  
ATOM   1826  CA  LEU A 237      50.773 -69.824   8.695  1.00 92.55           C  
ATOM   1827  C   LEU A 237      49.448 -69.146   8.363  1.00 92.55           C  
ATOM   1828  O   LEU A 237      49.179 -68.036   8.828  1.00 92.55           O  
ATOM   1829  CB  LEU A 237      51.747 -69.669   7.523  1.00 92.55           C  
ATOM   1830  CG  LEU A 237      52.158 -68.239   7.168  1.00 92.55           C  
ATOM   1831  CD1 LEU A 237      52.893 -67.593   8.338  1.00 92.55           C  
ATOM   1832  CD2 LEU A 237      53.023 -68.227   5.913  1.00 92.55           C  
ATOM   1833  N   ALA A 238      48.528 -69.665   7.559  1.00 93.34           N  
ATOM   1834  CA  ALA A 238      47.195 -69.164   7.232  1.00 93.34           C  
ATOM   1835  C   ALA A 238      46.319 -69.082   8.478  1.00 93.34           C  
ATOM   1836  O   ALA A 238      45.583 -68.110   8.665  1.00 93.34           O  
ATOM   1837  CB  ALA A 238      46.536 -70.054   6.180  1.00 93.34           C  
ATOM   1838  N   ARG A 239      46.389 -70.066   9.382  1.00 94.66           N  
ATOM   1839  CA  ARG A 239      45.653 -70.076  10.642  1.00 94.66           C  
ATOM   1840  C   ARG A 239      46.099 -68.931  11.545  1.00 94.66           C  
ATOM   1841  O   ARG A 239      45.267 -68.249  12.146  1.00 94.66           O  
ATOM   1842  CB  ARG A 239      45.838 -71.414  11.362  1.00 94.66           C  
ATOM   1843  CG  ARG A 239      45.124 -72.577  10.693  1.00 94.66           C  
ATOM   1844  CD  ARG A 239      45.310 -73.875  11.467  1.00 94.66           C  
ATOM   1845  NE  ARG A 239      44.809 -75.026  10.721  1.00 94.66           N  
ATOM   1846  CZ  ARG A 239      45.381 -76.227  10.707  1.00 94.66           C  
ATOM   1847  NH1 ARG A 239      46.488 -76.458  11.401  1.00 94.66           N1+
ATOM   1848  NH2 ARG A 239      44.840 -77.203   9.992  1.00 94.66           N  
ATOM   1849  N   GLU A 240      47.458 -68.766  11.667  1.00 94.42           N  
ATOM   1850  CA  GLU A 240      48.035 -67.698  12.478  1.00 94.42           C  
ATOM   1851  C   GLU A 240      47.641 -66.324  11.942  1.00 94.42           C  
ATOM   1852  O   GLU A 240      47.331 -65.415  12.716  1.00 94.42           O  
ATOM   1853  CB  GLU A 240      49.560 -67.825  12.530  1.00 94.42           C  
ATOM   1854  CG  GLU A 240      50.051 -69.014  13.343  1.00 94.42           C  
ATOM   1855  CD  GLU A 240      51.565 -69.150  13.354  1.00 94.42           C  
ATOM   1856  OE1 GLU A 240      52.076 -70.223  13.746  1.00 94.42           O  
ATOM   1857  OE2 GLU A 240      52.246 -68.174  12.968  1.00 94.42           O1-
ATOM   1858  N   ALA A 241      47.681 -66.175  10.584  1.00 95.14           N  
ATOM   1859  CA  ALA A 241      47.290 -64.927   9.933  1.00 95.14           C  
ATOM   1860  C   ALA A 241      45.822 -64.606  10.202  1.00 95.14           C  
ATOM   1861  O   ALA A 241      45.476 -63.462  10.507  1.00 95.14           O  
ATOM   1862  CB  ALA A 241      47.546 -65.008   8.430  1.00 95.14           C  
ATOM   1863  N   LEU A 242      44.948 -65.599  10.101  1.00 95.50           N  
ATOM   1864  CA  LEU A 242      43.519 -65.458  10.359  1.00 95.50           C  
ATOM   1865  C   LEU A 242      43.262 -65.118  11.823  1.00 95.50           C  
ATOM   1866  O   LEU A 242      42.432 -64.259  12.129  1.00 95.50           O  
ATOM   1867  CB  LEU A 242      42.776 -66.742   9.983  1.00 95.50           C  
ATOM   1868  CG  LEU A 242      41.249 -66.685  10.040  1.00 95.50           C  
ATOM   1869  CD1 LEU A 242      40.720 -65.661   9.041  1.00 95.50           C  
ATOM   1870  CD2 LEU A 242      40.651 -68.062   9.771  1.00 95.50           C  
ATOM   1871  N   GLU A 243      43.951 -65.742  12.774  1.00 94.87           N  
ATOM   1872  CA  GLU A 243      43.824 -65.471  14.203  1.00 94.87           C  
ATOM   1873  C   GLU A 243      44.245 -64.042  14.533  1.00 94.87           C  
ATOM   1874  O   GLU A 243      43.592 -63.365  15.330  1.00 94.87           O  
ATOM   1875  CB  GLU A 243      44.657 -66.466  15.016  1.00 94.87           C  
ATOM   1876  CG  GLU A 243      44.450 -66.356  16.519  1.00 94.87           C  
ATOM   1877  CD  GLU A 243      43.014 -66.616  16.948  1.00 94.87           C  
ATOM   1878  OE1 GLU A 243      42.620 -66.170  18.049  1.00 94.87           O  
ATOM   1879  OE2 GLU A 243      42.278 -67.272  16.177  1.00 94.87           O1-
ATOM   1880  N   LEU A 244      45.378 -63.663  14.013  1.00 95.57           N  
ATOM   1881  CA  LEU A 244      45.858 -62.297  14.192  1.00 95.57           C  
ATOM   1882  C   LEU A 244      44.833 -61.290  13.679  1.00 95.57           C  
ATOM   1883  O   LEU A 244      44.559 -60.287  14.340  1.00 95.57           O  
ATOM   1884  CB  LEU A 244      47.192 -62.098  13.468  1.00 95.57           C  
ATOM   1885  CG  LEU A 244      47.854 -60.729  13.631  1.00 95.57           C  
ATOM   1886  CD1 LEU A 244      48.115 -60.438  15.105  1.00 95.57           C  
ATOM   1887  CD2 LEU A 244      49.149 -60.663  12.829  1.00 95.57           C  
ATOM   1888  N   ALA A 245      44.247 -61.466  12.465  1.00 95.17           N  
ATOM   1889  CA  ALA A 245      43.216 -60.607  11.886  1.00 95.17           C  
ATOM   1890  C   ALA A 245      41.973 -60.571  12.772  1.00 95.17           C  
ATOM   1891  O   ALA A 245      41.368 -59.513  12.959  1.00 95.17           O  
ATOM   1892  CB  ALA A 245      42.852 -61.084  10.482  1.00 95.17           C  
ATOM   1893  N   LYS A 246      41.540 -61.728  13.331  1.00 94.27           N  
ATOM   1894  CA  LYS A 246      40.404 -61.804  14.246  1.00 94.27           C  
ATOM   1895  C   LYS A 246      40.621 -60.915  15.467  1.00 94.27           C  
ATOM   1896  O   LYS A 246      39.705 -60.215  15.902  1.00 94.27           O  
ATOM   1897  CB  LYS A 246      40.165 -63.250  14.684  1.00 94.27           C  
ATOM   1898  CG  LYS A 246      39.478 -64.110  13.634  1.00 94.27           C  
ATOM   1899  CD  LYS A 246      39.207 -65.516  14.154  1.00 94.27           C  
ATOM   1900  CE  LYS A 246      38.587 -66.400  13.079  1.00 94.27           C  
ATOM   1901  NZ  LYS A 246      38.361 -67.792  13.570  1.00 94.27           N1+
ATOM   1902  N   GLU A 247      41.784 -60.943  16.024  1.00 92.39           N  
ATOM   1903  CA  GLU A 247      42.135 -60.132  17.187  1.00 92.39           C  
ATOM   1904  C   GLU A 247      42.155 -58.646  16.838  1.00 92.39           C  
ATOM   1905  O   GLU A 247      41.694 -57.813  17.622  1.00 92.39           O  
ATOM   1906  CB  GLU A 247      43.493 -60.558  17.749  1.00 92.39           C  
ATOM   1907  CG  GLU A 247      43.474 -61.912  18.444  1.00 92.39           C  
ATOM   1908  CD  GLU A 247      44.835 -62.331  18.979  1.00 92.39           C  
ATOM   1909  OE1 GLU A 247      44.954 -63.452  19.523  1.00 92.39           O  
ATOM   1910  OE2 GLU A 247      45.789 -61.532  18.853  1.00 92.39           O1-
ATOM   1911  N   ALA A 248      42.634 -58.361  15.708  1.00 91.18           N  
ATOM   1912  CA  ALA A 248      42.807 -56.975  15.283  1.00 91.18           C  
ATOM   1913  C   ALA A 248      41.461 -56.323  14.980  1.00 91.18           C  
ATOM   1914  O   ALA A 248      41.253 -55.145  15.282  1.00 91.18           O  
ATOM   1915  CB  ALA A 248      43.718 -56.903  14.061  1.00 91.18           C  
ATOM   1916  N   VAL A 249      40.513 -57.025  14.354  1.00 90.20           N  
ATOM   1917  CA  VAL A 249      39.245 -56.474  13.887  1.00 90.20           C  
ATOM   1918  C   VAL A 249      38.346 -56.160  15.082  1.00 90.20           C  
ATOM   1919  O   VAL A 249      37.373 -55.414  14.955  1.00 90.20           O  
ATOM   1920  CB  VAL A 249      38.526 -57.441  12.920  1.00 90.20           C  
ATOM   1921  CG1 VAL A 249      39.302 -57.568  11.610  1.00 90.20           C  
ATOM   1922  CG2 VAL A 249      38.345 -58.810  13.572  1.00 90.20           C  
ATOM   1923  N   LYS A 250      38.701 -56.675  16.320  1.00 88.08           N  
ATOM   1924  CA  LYS A 250      38.009 -56.328  17.558  1.00 88.08           C  
ATOM   1925  C   LYS A 250      38.477 -54.976  18.091  1.00 88.08           C  
ATOM   1926  O   LYS A 250      37.809 -54.368  18.928  1.00 88.08           O  
ATOM   1927  CB  LYS A 250      38.225 -57.411  18.616  1.00 88.08           C  
ATOM   1928  CG  LYS A 250      37.578 -58.746  18.277  1.00 88.08           C  
ATOM   1929  CD  LYS A 250      37.843 -59.786  19.357  1.00 88.08           C  
ATOM   1930  CE  LYS A 250      37.244 -61.138  18.993  1.00 88.08           C  
ATOM   1931  NZ  LYS A 250      37.554 -62.177  20.020  1.00 88.08           N1+
ATOM   1932  N   SER A 251      39.569 -54.469  17.526  1.00 85.57           N  
ATOM   1933  CA  SER A 251      40.178 -53.223  17.977  1.00 85.57           C  
ATOM   1934  C   SER A 251      39.700 -52.041  17.140  1.00 85.57           C  
ATOM   1935  O   SER A 251      39.446 -52.184  15.943  1.00 85.57           O  
ATOM   1936  CB  SER A 251      41.703 -53.318  17.917  1.00 85.57           C  
ATOM   1937  OG  SER A 251      42.297 -52.070  18.229  1.00 85.57           O  
ATOM   1938  N   THR A 252      39.448 -50.873  17.717  1.00 86.10           N  
ATOM   1939  CA  THR A 252      39.120 -49.661  16.976  1.00 86.10           C  
ATOM   1940  C   THR A 252      40.367 -48.811  16.751  1.00 86.10           C  
ATOM   1941  O   THR A 252      40.296 -47.747  16.132  1.00 86.10           O  
ATOM   1942  CB  THR A 252      38.055 -48.827  17.712  1.00 86.10           C  
ATOM   1943  CG2 THR A 252      36.734 -49.583  17.806  1.00 86.10           C  
ATOM   1944  OG1 THR A 252      38.517 -48.531  19.035  1.00 86.10           O  
ATOM   1945  N   ASP A 253      41.520 -49.362  17.246  1.00 89.56           N  
ATOM   1946  CA  ASP A 253      42.789 -48.649  17.152  1.00 89.56           C  
ATOM   1947  C   ASP A 253      43.403 -48.803  15.762  1.00 89.56           C  
ATOM   1948  O   ASP A 253      43.846 -49.891  15.390  1.00 89.56           O  
ATOM   1949  CB  ASP A 253      43.767 -49.150  18.216  1.00 89.56           C  
ATOM   1950  CG  ASP A 253      45.032 -48.313  18.301  1.00 89.56           C  
ATOM   1951  OD1 ASP A 253      45.326 -47.555  17.352  1.00 89.56           O  
ATOM   1952  OD2 ASP A 253      45.741 -48.415  19.326  1.00 89.56           O1-
ATOM   1953  N   SER A 254      43.465 -47.679  15.035  1.00 89.21           N  
ATOM   1954  CA  SER A 254      43.933 -47.670  13.653  1.00 89.21           C  
ATOM   1955  C   SER A 254      45.398 -48.085  13.563  1.00 89.21           C  
ATOM   1956  O   SER A 254      45.817 -48.693  12.575  1.00 89.21           O  
ATOM   1957  CB  SER A 254      43.749 -46.284  13.033  1.00 89.21           C  
ATOM   1958  OG  SER A 254      44.483 -45.310  13.754  1.00 89.21           O  
ATOM   1959  N   GLU A 255      46.190 -47.828  14.602  1.00 90.63           N  
ATOM   1960  CA  GLU A 255      47.605 -48.185  14.637  1.00 90.63           C  
ATOM   1961  C   GLU A 255      47.790 -49.694  14.763  1.00 90.63           C  
ATOM   1962  O   GLU A 255      48.659 -50.275  14.109  1.00 90.63           O  
ATOM   1963  CB  GLU A 255      48.310 -47.471  15.793  1.00 90.63           C  
ATOM   1964  CG  GLU A 255      48.420 -45.964  15.609  1.00 90.63           C  
ATOM   1965  CD  GLU A 255      49.409 -45.562  14.525  1.00 90.63           C  
ATOM   1966  OE1 GLU A 255      49.416 -44.379  14.118  1.00 90.63           O  
ATOM   1967  OE2 GLU A 255      50.183 -46.440  14.080  1.00 90.63           O1-
ATOM   1968  N   GLN A 256      46.977 -50.367  15.578  1.00 92.51           N  
ATOM   1969  CA  GLN A 256      46.977 -51.820  15.719  1.00 92.51           C  
ATOM   1970  C   GLN A 256      46.556 -52.498  14.419  1.00 92.51           C  
ATOM   1971  O   GLN A 256      47.140 -53.508  14.021  1.00 92.51           O  
ATOM   1972  CB  GLN A 256      46.053 -52.249  16.859  1.00 92.51           C  
ATOM   1973  CG  GLN A 256      46.595 -51.925  18.245  1.00 92.51           C  
ATOM   1974  CD  GLN A 256      45.667 -52.376  19.358  1.00 92.51           C  
ATOM   1975  NE2 GLN A 256      46.186 -52.418  20.580  1.00 92.51           N  
ATOM   1976  OE1 GLN A 256      44.495 -52.683  19.120  1.00 92.51           O  
ATOM   1977  N   LEU A 257      45.550 -51.969  13.735  1.00 93.56           N  
ATOM   1978  CA  LEU A 257      45.099 -52.492  12.450  1.00 93.56           C  
ATOM   1979  C   LEU A 257      46.186 -52.345  11.391  1.00 93.56           C  
ATOM   1980  O   LEU A 257      46.379 -53.240  10.566  1.00 93.56           O  
ATOM   1981  CB  LEU A 257      43.826 -51.772  11.996  1.00 93.56           C  
ATOM   1982  CG  LEU A 257      42.552 -52.088  12.781  1.00 93.56           C  
ATOM   1983  CD1 LEU A 257      41.427 -51.146  12.365  1.00 93.56           C  
ATOM   1984  CD2 LEU A 257      42.143 -53.542  12.575  1.00 93.56           C  
ATOM   1985  N   GLU A 258      46.947 -51.179  11.431  1.00 93.89           N  
ATOM   1986  CA  GLU A 258      48.028 -50.941  10.479  1.00 93.89           C  
ATOM   1987  C   GLU A 258      49.179 -51.920  10.696  1.00 93.89           C  
ATOM   1988  O   GLU A 258      49.761 -52.425   9.734  1.00 93.89           O  
ATOM   1989  CB  GLU A 258      48.536 -49.501  10.590  1.00 93.89           C  
ATOM   1990  CG  GLU A 258      49.632 -49.157   9.592  1.00 93.89           C  
ATOM   1991  CD  GLU A 258      49.155 -49.175   8.148  1.00 93.89           C  
ATOM   1992  OE1 GLU A 258      50.005 -49.197   7.229  1.00 93.89           O  
ATOM   1993  OE2 GLU A 258      47.922 -49.165   7.934  1.00 93.89           O1-
ATOM   1994  N   VAL A 259      49.581 -52.149  11.931  1.00 95.46           N  
ATOM   1995  CA  VAL A 259      50.626 -53.106  12.282  1.00 95.46           C  
ATOM   1996  C   VAL A 259      50.255 -54.491  11.759  1.00 95.46           C  
ATOM   1997  O   VAL A 259      51.084 -55.176  11.154  1.00 95.46           O  
ATOM   1998  CB  VAL A 259      50.859 -53.157  13.809  1.00 95.46           C  
ATOM   1999  CG1 VAL A 259      51.752 -54.339  14.178  1.00 95.46           C  
ATOM   2000  CG2 VAL A 259      51.471 -51.846  14.299  1.00 95.46           C  
ATOM   2001  N   VAL A 260      49.054 -54.931  11.973  1.00 96.39           N  
ATOM   2002  CA  VAL A 260      48.566 -56.225  11.508  1.00 96.39           C  
ATOM   2003  C   VAL A 260      48.527 -56.244   9.982  1.00 96.39           C  
ATOM   2004  O   VAL A 260      48.913 -57.236   9.358  1.00 96.39           O  
ATOM   2005  CB  VAL A 260      47.167 -56.541  12.082  1.00 96.39           C  
ATOM   2006  CG1 VAL A 260      46.617 -57.833  11.479  1.00 96.39           C  
ATOM   2007  CG2 VAL A 260      47.224 -56.640  13.604  1.00 96.39           C  
ATOM   2008  N   ARG A 261      48.023 -55.151   9.382  1.00 96.40           N  
ATOM   2009  CA  ARG A 261      48.015 -55.042   7.927  1.00 96.40           C  
ATOM   2010  C   ARG A 261      49.413 -55.256   7.355  1.00 96.40           C  
ATOM   2011  O   ARG A 261      49.591 -56.023   6.406  1.00 96.40           O  
ATOM   2012  CB  ARG A 261      47.475 -53.679   7.491  1.00 96.40           C  
ATOM   2013  CG  ARG A 261      47.349 -53.518   5.986  1.00 96.40           C  
ATOM   2014  CD  ARG A 261      46.983 -52.091   5.599  1.00 96.40           C  
ATOM   2015  NE  ARG A 261      48.094 -51.170   5.826  1.00 96.40           N  
ATOM   2016  CZ  ARG A 261      49.028 -50.873   4.928  1.00 96.40           C  
ATOM   2017  NH1 ARG A 261      49.004 -51.420   3.718  1.00 96.40           N1+
ATOM   2018  NH2 ARG A 261      49.994 -50.021   5.240  1.00 96.40           N  
ATOM   2019  N   LEU A 262      50.456 -54.555   7.887  1.00 96.32           N  
ATOM   2020  CA  LEU A 262      51.837 -54.653   7.429  1.00 96.32           C  
ATOM   2021  C   LEU A 262      52.362 -56.077   7.585  1.00 96.32           C  
ATOM   2022  O   LEU A 262      53.037 -56.595   6.694  1.00 96.32           O  
ATOM   2023  CB  LEU A 262      52.729 -53.680   8.203  1.00 96.32           C  
ATOM   2024  CG  LEU A 262      52.544 -52.195   7.892  1.00 96.32           C  
ATOM   2025  CD1 LEU A 262      53.280 -51.341   8.918  1.00 96.32           C  
ATOM   2026  CD2 LEU A 262      53.028 -51.880   6.480  1.00 96.32           C  
ATOM   2027  N   ALA A 263      52.100 -56.699   8.717  1.00 96.49           N  
ATOM   2028  CA  ALA A 263      52.517 -58.076   8.968  1.00 96.49           C  
ATOM   2029  C   ALA A 263      51.919 -59.027   7.934  1.00 96.49           C  
ATOM   2030  O   ALA A 263      52.613 -59.902   7.411  1.00 96.49           O  
ATOM   2031  CB  ALA A 263      52.116 -58.506  10.377  1.00 96.49           C  
ATOM   2032  N   LEU A 264      50.607 -58.915   7.680  1.00 96.85           N  
ATOM   2033  CA  LEU A 264      49.933 -59.757   6.697  1.00 96.85           C  
ATOM   2034  C   LEU A 264      50.476 -59.499   5.296  1.00 96.85           C  
ATOM   2035  O   LEU A 264      50.575 -60.423   4.485  1.00 96.85           O  
ATOM   2036  CB  LEU A 264      48.423 -59.509   6.726  1.00 96.85           C  
ATOM   2037  CG  LEU A 264      47.681 -59.977   7.980  1.00 96.85           C  
ATOM   2038  CD1 LEU A 264      46.203 -59.616   7.888  1.00 96.85           C  
ATOM   2039  CD2 LEU A 264      47.859 -61.479   8.175  1.00 96.85           C  
ATOM   2040  N   GLU A 265      50.798 -58.206   4.950  1.00 95.60           N  
ATOM   2041  CA  GLU A 265      51.425 -57.876   3.674  1.00 95.60           C  
ATOM   2042  C   GLU A 265      52.742 -58.626   3.497  1.00 95.60           C  
ATOM   2043  O   GLU A 265      53.040 -59.119   2.407  1.00 95.60           O  
ATOM   2044  CB  GLU A 265      51.658 -56.367   3.563  1.00 95.60           C  
ATOM   2045  CG  GLU A 265      50.402 -55.573   3.238  1.00 95.60           C  
ATOM   2046  CD  GLU A 265      50.649 -54.076   3.137  1.00 95.60           C  
ATOM   2047  OE1 GLU A 265      49.673 -53.311   2.964  1.00 95.60           O  
ATOM   2048  OE2 GLU A 265      51.826 -53.665   3.230  1.00 95.60           O1-
ATOM   2049  N   ILE A 266      53.536 -58.648   4.568  1.00 95.64           N  
ATOM   2050  CA  ILE A 266      54.805 -59.367   4.558  1.00 95.64           C  
ATOM   2051  C   ILE A 266      54.557 -60.848   4.279  1.00 95.64           C  
ATOM   2052  O   ILE A 266      55.263 -61.461   3.476  1.00 95.64           O  
ATOM   2053  CB  ILE A 266      55.564 -59.193   5.893  1.00 95.64           C  
ATOM   2054  CG1 ILE A 266      56.041 -57.745   6.050  1.00 95.64           C  
ATOM   2055  CG2 ILE A 266      56.741 -60.169   5.975  1.00 95.64           C  
ATOM   2056  CD1 ILE A 266      56.627 -57.432   7.420  1.00 95.64           C  
ATOM   2057  N   VAL A 267      53.590 -61.425   4.936  1.00 95.50           N  
ATOM   2058  CA  VAL A 267      53.234 -62.826   4.742  1.00 95.50           C  
ATOM   2059  C   VAL A 267      52.862 -63.068   3.281  1.00 95.50           C  
ATOM   2060  O   VAL A 267      53.286 -64.059   2.681  1.00 95.50           O  
ATOM   2061  CB  VAL A 267      52.070 -63.249   5.666  1.00 95.50           C  
ATOM   2062  CG1 VAL A 267      51.634 -64.681   5.363  1.00 95.50           C  
ATOM   2063  CG2 VAL A 267      52.476 -63.110   7.132  1.00 95.50           C  
ATOM   2064  N   GLN A 268      52.154 -62.187   2.649  1.00 93.49           N  
ATOM   2065  CA  GLN A 268      51.742 -62.309   1.255  1.00 93.49           C  
ATOM   2066  C   GLN A 268      52.943 -62.227   0.317  1.00 93.49           C  
ATOM   2067  O   GLN A 268      53.002 -62.939  -0.688  1.00 93.49           O  
ATOM   2068  CB  GLN A 268      50.723 -61.224   0.899  1.00 93.49           C  
ATOM   2069  CG  GLN A 268      49.315 -61.513   1.403  1.00 93.49           C  
ATOM   2070  CD  GLN A 268      48.290 -60.525   0.878  1.00 93.49           C  
ATOM   2071  NE2 GLN A 268      47.022 -60.924   0.891  1.00 93.49           N  
ATOM   2072  OE1 GLN A 268      48.634 -59.414   0.464  1.00 93.49           O  
ATOM   2073  N   LEU A 269      53.798 -61.299   0.584  1.00 91.54           N  
ATOM   2074  CA  LEU A 269      54.943 -61.044  -0.285  1.00 91.54           C  
ATOM   2075  C   LEU A 269      55.970 -62.165  -0.173  1.00 91.54           C  
ATOM   2076  O   LEU A 269      56.663 -62.477  -1.144  1.00 91.54           O  
ATOM   2077  CB  LEU A 269      55.592 -59.703   0.066  1.00 91.54           C  
ATOM   2078  CG  LEU A 269      54.800 -58.449  -0.303  1.00 91.54           C  
ATOM   2079  CD1 LEU A 269      55.431 -57.215   0.335  1.00 91.54           C  
ATOM   2080  CD2 LEU A 269      54.721 -58.292  -1.818  1.00 91.54           C  
ATOM   2081  N   ALA A 270      56.012 -62.832   0.965  1.00 91.40           N  
ATOM   2082  CA  ALA A 270      57.001 -63.877   1.215  1.00 91.40           C  
ATOM   2083  C   ALA A 270      56.389 -65.037   1.995  1.00 91.40           C  
ATOM   2084  O   ALA A 270      56.772 -65.295   3.138  1.00 91.40           O  
ATOM   2085  CB  ALA A 270      58.199 -63.306   1.970  1.00 91.40           C  
ATOM   2086  N   PRO A 271      55.398 -65.816   1.197  1.00 82.58           N  
ATOM   2087  CA  PRO A 271      54.653 -66.907   1.832  1.00 82.58           C  
ATOM   2088  C   PRO A 271      55.510 -68.149   2.065  1.00 82.58           C  
ATOM   2089  O   PRO A 271      56.334 -68.503   1.219  1.00 82.58           O  
ATOM   2090  CB  PRO A 271      53.532 -67.196   0.831  1.00 82.58           C  
ATOM   2091  CG  PRO A 271      54.057 -66.713  -0.482  1.00 82.58           C  
ATOM   2092  CD  PRO A 271      55.065 -65.630  -0.222  1.00 82.58           C  
ATOM   2093  N   ASP A 272      56.331 -68.311   3.030  1.00 76.28           N  
ATOM   2094  CA  ASP A 272      57.103 -69.516   3.320  1.00 76.28           C  
ATOM   2095  C   ASP A 272      58.485 -69.165   3.866  1.00 76.28           C  
ATOM   2096  O   ASP A 272      59.443 -69.917   3.676  1.00 76.28           O  
ATOM   2097  CB  ASP A 272      57.237 -70.382   2.066  1.00 76.28           C  
ATOM   2098  CG  ASP A 272      55.920 -70.998   1.628  1.00 76.28           C  
ATOM   2099  OD1 ASP A 272      55.079 -71.321   2.494  1.00 76.28           O  
ATOM   2100  OD2 ASP A 272      55.723 -71.165   0.404  1.00 76.28           O1-
ATOM   2101  N   THR A 273      58.532 -67.957   4.525  1.00 81.23           N  
ATOM   2102  CA  THR A 273      59.817 -67.485   5.030  1.00 81.23           C  
ATOM   2103  C   THR A 273      59.780 -67.337   6.548  1.00 81.23           C  
ATOM   2104  O   THR A 273      58.704 -67.246   7.142  1.00 81.23           O  
ATOM   2105  CB  THR A 273      60.210 -66.141   4.389  1.00 81.23           C  
ATOM   2106  CG2 THR A 273      60.324 -66.267   2.874  1.00 81.23           C  
ATOM   2107  OG1 THR A 273      59.212 -65.161   4.702  1.00 81.23           O  
ATOM   2108  N   ARG A 274      60.880 -67.578   7.240  1.00 90.20           N  
ATOM   2109  CA  ARG A 274      61.108 -67.221   8.637  1.00 90.20           C  
ATOM   2110  C   ARG A 274      60.663 -65.790   8.915  1.00 90.20           C  
ATOM   2111  O   ARG A 274      60.151 -65.493   9.997  1.00 90.20           O  
ATOM   2112  CB  ARG A 274      62.584 -67.391   9.001  1.00 90.20           C  
ATOM   2113  CG  ARG A 274      63.034 -68.842   9.087  1.00 90.20           C  
ATOM   2114  CD  ARG A 274      64.483 -68.957   9.540  1.00 90.20           C  
ATOM   2115  NE  ARG A 274      64.927 -70.347   9.575  1.00 90.20           N  
ATOM   2116  CZ  ARG A 274      66.136 -70.747   9.960  1.00 90.20           C  
ATOM   2117  NH1 ARG A 274      67.049 -69.865  10.352  1.00 90.20           N1+
ATOM   2118  NH2 ARG A 274      66.435 -72.038   9.952  1.00 90.20           N  
ATOM   2119  N   LEU A 275      60.721 -65.022   7.966  1.00 90.60           N  
ATOM   2120  CA  LEU A 275      60.360 -63.610   8.028  1.00 90.60           C  
ATOM   2121  C   LEU A 275      58.855 -63.442   8.211  1.00 90.60           C  
ATOM   2122  O   LEU A 275      58.411 -62.610   9.006  1.00 90.60           O  
ATOM   2123  CB  LEU A 275      60.815 -62.883   6.760  1.00 90.60           C  
ATOM   2124  CG  LEU A 275      60.559 -61.376   6.713  1.00 90.60           C  
ATOM   2125  CD1 LEU A 275      61.331 -60.673   7.825  1.00 90.60           C  
ATOM   2126  CD2 LEU A 275      60.941 -60.810   5.350  1.00 90.60           C  
ATOM   2127  N   ALA A 276      58.002 -64.183   7.522  1.00 91.70           N  
ATOM   2128  CA  ALA A 276      56.545 -64.171   7.627  1.00 91.70           C  
ATOM   2129  C   ALA A 276      56.094 -64.542   9.036  1.00 91.70           C  
ATOM   2130  O   ALA A 276      55.245 -63.865   9.621  1.00 91.70           O  
ATOM   2131  CB  ALA A 276      55.930 -65.126   6.606  1.00 91.70           C  
ATOM   2132  N   ARG A 277      56.694 -65.538   9.591  1.00 93.13           N  
ATOM   2133  CA  ARG A 277      56.371 -65.973  10.945  1.00 93.13           C  
ATOM   2134  C   ARG A 277      56.811 -64.938  11.973  1.00 93.13           C  
ATOM   2135  O   ARG A 277      56.091 -64.663  12.935  1.00 93.13           O  
ATOM   2136  CB  ARG A 277      57.027 -67.323  11.248  1.00 93.13           C  
ATOM   2137  CG  ARG A 277      56.423 -68.487  10.478  1.00 93.13           C  
ATOM   2138  CD  ARG A 277      57.065 -69.812  10.865  1.00 93.13           C  
ATOM   2139  NE  ARG A 277      56.610 -70.902  10.007  1.00 93.13           N  
ATOM   2140  CZ  ARG A 277      56.603 -72.187  10.352  1.00 93.13           C  
ATOM   2141  NH1 ARG A 277      57.029 -72.569  11.551  1.00 93.13           N1+
ATOM   2142  NH2 ARG A 277      56.167 -73.097   9.493  1.00 93.13           N  
ATOM   2143  N   ALA A 278      58.048 -64.400  11.803  1.00 93.67           N  
ATOM   2144  CA  ALA A 278      58.569 -63.361  12.688  1.00 93.67           C  
ATOM   2145  C   ALA A 278      57.675 -62.125  12.667  1.00 93.67           C  
ATOM   2146  O   ALA A 278      57.409 -61.526  13.711  1.00 93.67           O  
ATOM   2147  CB  ALA A 278      59.995 -62.989  12.289  1.00 93.67           C  
ATOM   2148  N   ALA A 279      57.200 -61.770  11.471  1.00 94.72           N  
ATOM   2149  CA  ALA A 279      56.320 -60.616  11.316  1.00 94.72           C  
ATOM   2150  C   ALA A 279      55.001 -60.828  12.051  1.00 94.72           C  
ATOM   2151  O   ALA A 279      54.507 -59.924  12.729  1.00 94.72           O  
ATOM   2152  CB  ALA A 279      56.062 -60.337   9.837  1.00 94.72           C  
ATOM   2153  N   LEU A 280      54.393 -62.003  11.942  1.00 95.37           N  
ATOM   2154  CA  LEU A 280      53.144 -62.332  12.621  1.00 95.37           C  
ATOM   2155  C   LEU A 280      53.332 -62.327  14.135  1.00 95.37           C  
ATOM   2156  O   LEU A 280      52.477 -61.824  14.868  1.00 95.37           O  
ATOM   2157  CB  LEU A 280      52.629 -63.698  12.163  1.00 95.37           C  
ATOM   2158  CG  LEU A 280      52.074 -63.772  10.740  1.00 95.37           C  
ATOM   2159  CD1 LEU A 280      51.647 -65.198  10.410  1.00 95.37           C  
ATOM   2160  CD2 LEU A 280      50.906 -62.806  10.570  1.00 95.37           C  
ATOM   2161  N   LYS A 281      54.455 -62.933  14.616  1.00 94.72           N  
ATOM   2162  CA  LYS A 281      54.780 -62.958  16.039  1.00 94.72           C  
ATOM   2163  C   LYS A 281      54.954 -61.545  16.588  1.00 94.72           C  
ATOM   2164  O   LYS A 281      54.431 -61.220  17.657  1.00 94.72           O  
ATOM   2165  CB  LYS A 281      56.048 -63.775  16.286  1.00 94.72           C  
ATOM   2166  CG  LYS A 281      56.353 -64.018  17.757  1.00 94.72           C  
ATOM   2167  CD  LYS A 281      57.581 -64.902  17.936  1.00 94.72           C  
ATOM   2168  CE  LYS A 281      57.912 -65.108  19.407  1.00 94.72           C  
ATOM   2169  NZ  LYS A 281      59.117 -65.974  19.587  1.00 94.72           N1+
ATOM   2170  N   LEU A 282      55.734 -60.812  15.910  1.00 94.44           N  
ATOM   2171  CA  LEU A 282      55.976 -59.421  16.276  1.00 94.44           C  
ATOM   2172  C   LEU A 282      54.668 -58.636  16.326  1.00 94.44           C  
ATOM   2173  O   LEU A 282      54.436 -57.868  17.263  1.00 94.44           O  
ATOM   2174  CB  LEU A 282      56.940 -58.766  15.284  1.00 94.44           C  
ATOM   2175  CG  LEU A 282      57.382 -57.338  15.610  1.00 94.44           C  
ATOM   2176  CD1 LEU A 282      58.116 -57.304  16.946  1.00 94.44           C  
ATOM   2177  CD2 LEU A 282      58.263 -56.783  14.496  1.00 94.44           C  
ATOM   2178  N   ALA A 283      53.778 -58.709  15.325  1.00 94.51           N  
ATOM   2179  CA  ALA A 283      52.478 -58.045  15.257  1.00 94.51           C  
ATOM   2180  C   ALA A 283      51.562 -58.516  16.383  1.00 94.51           C  
ATOM   2181  O   ALA A 283      50.850 -57.713  16.990  1.00 94.51           O  
ATOM   2182  CB  ALA A 283      51.822 -58.298  13.901  1.00 94.51           C  
ATOM   2183  N   LYS A 284      51.539 -59.793  16.673  1.00 94.21           N  
ATOM   2184  CA  LYS A 284      50.745 -60.352  17.764  1.00 94.21           C  
ATOM   2185  C   LYS A 284      51.157 -59.754  19.106  1.00 94.21           C  
ATOM   2186  O   LYS A 284      50.303 -59.388  19.916  1.00 94.21           O  
ATOM   2187  CB  LYS A 284      50.886 -61.874  17.804  1.00 94.21           C  
ATOM   2188  CG  LYS A 284      49.946 -62.556  18.787  1.00 94.21           C  
ATOM   2189  CD  LYS A 284      50.064 -64.073  18.713  1.00 94.21           C  
ATOM   2190  CE  LYS A 284      49.140 -64.756  19.711  1.00 94.21           C  
ATOM   2191  NZ  LYS A 284      49.241 -66.245  19.631  1.00 94.21           N1+
ATOM   2192  N   GLU A 285      52.434 -59.644  19.391  1.00 93.15           N  
ATOM   2193  CA  GLU A 285      52.962 -59.063  20.623  1.00 93.15           C  
ATOM   2194  C   GLU A 285      52.626 -57.578  20.722  1.00 93.15           C  
ATOM   2195  O   GLU A 285      52.291 -57.081  21.799  1.00 93.15           O  
ATOM   2196  CB  GLU A 285      54.475 -59.268  20.709  1.00 93.15           C  
ATOM   2197  CG  GLU A 285      54.889 -60.711  20.956  1.00 93.15           C  
ATOM   2198  CD  GLU A 285      56.396 -60.908  20.977  1.00 93.15           C  
ATOM   2199  OE1 GLU A 285      56.855 -62.053  21.192  1.00 93.15           O  
ATOM   2200  OE2 GLU A 285      57.124 -59.910  20.776  1.00 93.15           O1-
ATOM   2201  N   ALA A 286      52.706 -56.949  19.577  1.00 91.36           N  
ATOM   2202  CA  ALA A 286      52.440 -55.514  19.517  1.00 91.36           C  
ATOM   2203  C   ALA A 286      50.961 -55.221  19.757  1.00 91.36           C  
ATOM   2204  O   ALA A 286      50.616 -54.247  20.429  1.00 91.36           O  
ATOM   2205  CB  ALA A 286      52.881 -54.948  18.171  1.00 91.36           C  
ATOM   2206  N   VAL A 287      50.027 -55.994  19.202  1.00 89.45           N  
ATOM   2207  CA  VAL A 287      48.585 -55.804  19.304  1.00 89.45           C  
ATOM   2208  C   VAL A 287      48.121 -56.116  20.725  1.00 89.45           C  
ATOM   2209  O   VAL A 287      47.101 -55.594  21.181  1.00 89.45           O  
ATOM   2210  CB  VAL A 287      47.822 -56.685  18.289  1.00 89.45           C  
ATOM   2211  CG1 VAL A 287      46.317 -56.620  18.540  1.00 89.45           C  
ATOM   2212  CG2 VAL A 287      48.148 -56.255  16.860  1.00 89.45           C  
ATOM   2213  N   LYS A 288      48.907 -56.896  21.558  1.00 87.90           N  
ATOM   2214  CA  LYS A 288      48.625 -57.224  22.952  1.00 87.90           C  
ATOM   2215  C   LYS A 288      49.254 -56.204  23.896  1.00 87.90           C  
ATOM   2216  O   LYS A 288      48.898 -56.139  25.075  1.00 87.90           O  
ATOM   2217  CB  LYS A 288      49.130 -58.629  23.285  1.00 87.90           C  
ATOM   2218  CG  LYS A 288      48.312 -59.747  22.657  1.00 87.90           C  
ATOM   2219  CD  LYS A 288      48.830 -61.118  23.070  1.00 87.90           C  
ATOM   2220  CE  LYS A 288      48.027 -62.239  22.423  1.00 87.90           C  
ATOM   2221  NZ  LYS A 288      48.559 -63.585  22.789  1.00 87.90           N1+
ATOM   2222  N   SER A 289      50.126 -55.366  23.359  1.00 85.94           N  
ATOM   2223  CA  SER A 289      50.853 -54.390  24.166  1.00 85.94           C  
ATOM   2224  C   SER A 289      50.052 -53.103  24.334  1.00 85.94           C  
ATOM   2225  O   SER A 289      49.344 -52.683  23.417  1.00 85.94           O  
ATOM   2226  CB  SER A 289      52.210 -54.077  23.534  1.00 85.94           C  
ATOM   2227  OG  SER A 289      52.857 -53.024  24.227  1.00 85.94           O  
ATOM   2228  N   THR A 290      49.965 -52.525  25.512  1.00 84.57           N  
ATOM   2229  CA  THR A 290      49.324 -51.240  25.765  1.00 84.57           C  
ATOM   2230  C   THR A 290      50.306 -50.093  25.542  1.00 84.57           C  
ATOM   2231  O   THR A 290      49.924 -48.922  25.601  1.00 84.57           O  
ATOM   2232  CB  THR A 290      48.762 -51.168  27.197  1.00 84.57           C  
ATOM   2233  CG2 THR A 290      47.640 -52.181  27.399  1.00 84.57           C  
ATOM   2234  OG1 THR A 290      49.814 -51.444  28.130  1.00 84.57           O  
ATOM   2235  N   ASP A 291      51.511 -50.493  25.128  1.00 89.61           N  
ATOM   2236  CA  ASP A 291      52.580 -49.520  24.931  1.00 89.61           C  
ATOM   2237  C   ASP A 291      52.556 -48.957  23.512  1.00 89.61           C  
ATOM   2238  O   ASP A 291      52.939 -49.641  22.560  1.00 89.61           O  
ATOM   2239  CB  ASP A 291      53.942 -50.152  25.223  1.00 89.61           C  
ATOM   2240  CG  ASP A 291      55.078 -49.146  25.213  1.00 89.61           C  
ATOM   2241  OD1 ASP A 291      54.858 -47.981  24.816  1.00 89.61           O  
ATOM   2242  OD2 ASP A 291      56.206 -49.520  25.601  1.00 89.61           O1-
ATOM   2243  N   GLN A 292      52.134 -47.696  23.388  1.00 87.29           N  
ATOM   2244  CA  GLN A 292      51.996 -47.020  22.102  1.00 87.29           C  
ATOM   2245  C   GLN A 292      53.356 -46.825  21.436  1.00 87.29           C  
ATOM   2246  O   GLN A 292      53.461 -46.857  20.207  1.00 87.29           O  
ATOM   2247  CB  GLN A 292      51.299 -45.670  22.276  1.00 87.29           C  
ATOM   2248  CG  GLN A 292      49.808 -45.782  22.563  1.00 87.29           C  
ATOM   2249  CD  GLN A 292      49.038 -46.428  21.426  1.00 87.29           C  
ATOM   2250  NE2 GLN A 292      47.979 -47.156  21.765  1.00 87.29           N  
ATOM   2251  OE1 GLN A 292      49.390 -46.272  20.253  1.00 87.29           O  
ATOM   2252  N   GLU A 293      54.454 -46.638  22.210  1.00 87.96           N  
ATOM   2253  CA  GLU A 293      55.811 -46.490  21.692  1.00 87.96           C  
ATOM   2254  C   GLU A 293      56.299 -47.783  21.046  1.00 87.96           C  
ATOM   2255  O   GLU A 293      56.948 -47.753  19.998  1.00 87.96           O  
ATOM   2256  CB  GLU A 293      56.769 -46.067  22.809  1.00 87.96           C  
ATOM   2257  CG  GLU A 293      58.116 -45.567  22.308  1.00 87.96           C  
ATOM   2258  CD  GLU A 293      59.018 -45.053  23.419  1.00 87.96           C  
ATOM   2259  OE1 GLU A 293      60.182 -44.691  23.137  1.00 87.96           O  
ATOM   2260  OE2 GLU A 293      58.555 -45.013  24.581  1.00 87.96           O1-
ATOM   2261  N   GLU A 294      56.003 -48.888  21.690  1.00 88.68           N  
ATOM   2262  CA  GLU A 294      56.311 -50.207  21.145  1.00 88.68           C  
ATOM   2263  C   GLU A 294      55.554 -50.456  19.843  1.00 88.68           C  
ATOM   2264  O   GLU A 294      56.113 -50.997  18.888  1.00 88.68           O  
ATOM   2265  CB  GLU A 294      55.979 -51.301  22.164  1.00 88.68           C  
ATOM   2266  CG  GLU A 294      56.433 -52.691  21.743  1.00 88.68           C  
ATOM   2267  CD  GLU A 294      56.149 -53.757  22.790  1.00 88.68           C  
ATOM   2268  OE1 GLU A 294      56.445 -54.947  22.539  1.00 88.68           O  
ATOM   2269  OE2 GLU A 294      55.627 -53.399  23.869  1.00 88.68           O1-
ATOM   2270  N   LEU A 295      54.247 -50.138  19.814  1.00 90.42           N  
ATOM   2271  CA  LEU A 295      53.410 -50.248  18.625  1.00 90.42           C  
ATOM   2272  C   LEU A 295      53.976 -49.410  17.483  1.00 90.42           C  
ATOM   2273  O   LEU A 295      54.032 -49.869  16.339  1.00 90.42           O  
ATOM   2274  CB  LEU A 295      51.978 -49.808  18.934  1.00 90.42           C  
ATOM   2275  CG  LEU A 295      50.942 -50.048  17.834  1.00 90.42           C  
ATOM   2276  CD1 LEU A 295      50.790 -51.542  17.565  1.00 90.42           C  
ATOM   2277  CD2 LEU A 295      49.601 -49.430  18.219  1.00 90.42           C  
ATOM   2278  N   LYS A 296      54.517 -48.195  17.746  1.00 89.86           N  
ATOM   2279  CA  LYS A 296      55.122 -47.311  16.754  1.00 89.86           C  
ATOM   2280  C   LYS A 296      56.417 -47.905  16.208  1.00 89.86           C  
ATOM   2281  O   LYS A 296      56.677 -47.838  15.004  1.00 89.86           O  
ATOM   2282  CB  LYS A 296      55.390 -45.931  17.357  1.00 89.86           C  
ATOM   2283  CG  LYS A 296      54.138 -45.090  17.558  1.00 89.86           C  
ATOM   2284  CD  LYS A 296      54.475 -43.709  18.106  1.00 89.86           C  
ATOM   2285  CE  LYS A 296      53.219 -42.898  18.392  1.00 89.86           C  
ATOM   2286  NZ  LYS A 296      53.542 -41.564  18.982  1.00 89.86           N1+
ATOM   2287  N   LYS A 297      57.208 -48.479  17.122  1.00 89.00           N  
ATOM   2288  CA  LYS A 297      58.473 -49.101  16.735  1.00 89.00           C  
ATOM   2289  C   LYS A 297      58.237 -50.317  15.845  1.00 89.00           C  
ATOM   2290  O   LYS A 297      58.904 -50.483  14.822  1.00 89.00           O  
ATOM   2291  CB  LYS A 297      59.273 -49.505  17.975  1.00 89.00           C  
ATOM   2292  CG  LYS A 297      59.917 -48.335  18.704  1.00 89.00           C  
ATOM   2293  CD  LYS A 297      60.769 -48.807  19.875  1.00 89.00           C  
ATOM   2294  CE  LYS A 297      61.330 -47.635  20.668  1.00 89.00           C  
ATOM   2295  NZ  LYS A 297      62.117 -48.092  21.852  1.00 89.00           N1+
ATOM   2296  N   VAL A 298      57.342 -51.150  16.271  1.00 91.90           N  
ATOM   2297  CA  VAL A 298      56.999 -52.360  15.530  1.00 91.90           C  
ATOM   2298  C   VAL A 298      56.390 -51.984  14.181  1.00 91.90           C  
ATOM   2299  O   VAL A 298      56.709 -52.595  13.158  1.00 91.90           O  
ATOM   2300  CB  VAL A 298      56.022 -53.254  16.326  1.00 91.90           C  
ATOM   2301  CG1 VAL A 298      55.518 -54.407  15.460  1.00 91.90           C  
ATOM   2302  CG2 VAL A 298      56.695 -53.786  17.590  1.00 91.90           C  
ATOM   2303  N   LYS A 299      55.504 -51.091  14.147  1.00 92.04           N  
ATOM   2304  CA  LYS A 299      54.944 -50.581  12.899  1.00 92.04           C  
ATOM   2305  C   LYS A 299      56.047 -50.129  11.947  1.00 92.04           C  
ATOM   2306  O   LYS A 299      56.009 -50.437  10.753  1.00 92.04           O  
ATOM   2307  CB  LYS A 299      53.984 -49.423  13.175  1.00 92.04           C  
ATOM   2308  CG  LYS A 299      53.296 -48.879  11.931  1.00 92.04           C  
ATOM   2309  CD  LYS A 299      52.369 -47.718  12.267  1.00 92.04           C  
ATOM   2310  CE  LYS A 299      51.789 -47.083  11.011  1.00 92.04           C  
ATOM   2311  NZ  LYS A 299      50.921 -45.911  11.333  1.00 92.04           N1+
ATOM   2312  N   ALA A 300      57.034 -49.315  12.421  1.00 89.78           N  
ATOM   2313  CA  ALA A 300      58.157 -48.823  11.624  1.00 89.78           C  
ATOM   2314  C   ALA A 300      58.976 -49.981  11.060  1.00 89.78           C  
ATOM   2315  O   ALA A 300      59.358 -49.965   9.887  1.00 89.78           O  
ATOM   2316  CB  ALA A 300      59.043 -47.907  12.463  1.00 89.78           C  
ATOM   2317  N   ILE A 301      59.256 -50.940  11.901  1.00 91.04           N  
ATOM   2318  CA  ILE A 301      60.030 -52.112  11.506  1.00 91.04           C  
ATOM   2319  C   ILE A 301      59.287 -52.875  10.410  1.00 91.04           C  
ATOM   2320  O   ILE A 301      59.882 -53.261   9.402  1.00 91.04           O  
ATOM   2321  CB  ILE A 301      60.307 -53.039  12.711  1.00 91.04           C  
ATOM   2322  CG1 ILE A 301      61.266 -52.359  13.696  1.00 91.04           C  
ATOM   2323  CG2 ILE A 301      60.867 -54.384  12.240  1.00 91.04           C  
ATOM   2324  CD1 ILE A 301      61.424 -53.102  15.016  1.00 91.04           C  
ATOM   2325  N   LEU A 302      58.015 -53.170  10.638  1.00 94.21           N  
ATOM   2326  CA  LEU A 302      57.208 -53.897   9.664  1.00 94.21           C  
ATOM   2327  C   LEU A 302      57.083 -53.109   8.365  1.00 94.21           C  
ATOM   2328  O   LEU A 302      57.065 -53.694   7.279  1.00 94.21           O  
ATOM   2329  CB  LEU A 302      55.817 -54.189  10.234  1.00 94.21           C  
ATOM   2330  CG  LEU A 302      55.746 -55.230  11.351  1.00 94.21           C  
ATOM   2331  CD1 LEU A 302      54.317 -55.355  11.871  1.00 94.21           C  
ATOM   2332  CD2 LEU A 302      56.261 -56.580  10.859  1.00 94.21           C  
ATOM   2333  N   ARG A 303      56.954 -51.781   8.457  1.00 93.07           N  
ATOM   2334  CA  ARG A 303      56.893 -50.924   7.277  1.00 93.07           C  
ATOM   2335  C   ARG A 303      58.153 -51.068   6.430  1.00 93.07           C  
ATOM   2336  O   ARG A 303      58.075 -51.201   5.207  1.00 93.07           O  
ATOM   2337  CB  ARG A 303      56.698 -49.462   7.683  1.00 93.07           C  
ATOM   2338  CG  ARG A 303      56.521 -48.514   6.507  1.00 93.07           C  
ATOM   2339  CD  ARG A 303      56.247 -47.090   6.967  1.00 93.07           C  
ATOM   2340  NE  ARG A 303      56.123 -46.173   5.837  1.00 93.07           N  
ATOM   2341  CZ  ARG A 303      55.762 -44.897   5.933  1.00 93.07           C  
ATOM   2342  NH1 ARG A 303      55.482 -44.358   7.115  1.00 93.07           N1+
ATOM   2343  NH2 ARG A 303      55.681 -44.152   4.841  1.00 93.07           N  
ATOM   2344  N   VAL A 304      59.265 -50.977   7.092  1.00 90.51           N  
ATOM   2345  CA  VAL A 304      60.546 -51.133   6.411  1.00 90.51           C  
ATOM   2346  C   VAL A 304      60.623 -52.514   5.764  1.00 90.51           C  
ATOM   2347  O   VAL A 304      61.009 -52.640   4.600  1.00 90.51           O  
ATOM   2348  CB  VAL A 304      61.732 -50.931   7.381  1.00 90.51           C  
ATOM   2349  CG1 VAL A 304      63.052 -51.286   6.699  1.00 90.51           C  
ATOM   2350  CG2 VAL A 304      61.762 -49.494   7.895  1.00 90.51           C  
ATOM   2351  N   ALA A 305      60.378 -53.536   6.533  1.00 91.13           N  
ATOM   2352  CA  ALA A 305      60.411 -54.915   6.050  1.00 91.13           C  
ATOM   2353  C   ALA A 305      59.517 -55.088   4.826  1.00 91.13           C  
ATOM   2354  O   ALA A 305      59.913 -55.721   3.845  1.00 91.13           O  
ATOM   2355  CB  ALA A 305      59.986 -55.876   7.157  1.00 91.13           C  
ATOM   2356  N   SER A 306      58.270 -54.623   4.873  1.00 92.69           N  
ATOM   2357  CA  SER A 306      57.331 -54.710   3.760  1.00 92.69           C  
ATOM   2358  C   SER A 306      57.866 -53.988   2.528  1.00 92.69           C  
ATOM   2359  O   SER A 306      57.776 -54.504   1.412  1.00 92.69           O  
ATOM   2360  CB  SER A 306      55.975 -54.125   4.156  1.00 92.69           C  
ATOM   2361  OG  SER A 306      55.068 -54.174   3.067  1.00 92.69           O  
ATOM   2362  N   GLU A 307      58.365 -52.721   2.680  1.00 91.79           N  
ATOM   2363  CA  GLU A 307      58.924 -51.939   1.581  1.00 91.79           C  
ATOM   2364  C   GLU A 307      60.104 -52.659   0.935  1.00 91.79           C  
ATOM   2365  O   GLU A 307      60.250 -52.646  -0.289  1.00 91.79           O  
ATOM   2366  CB  GLU A 307      59.358 -50.554   2.072  1.00 91.79           C  
ATOM   2367  CG  GLU A 307      58.198 -49.615   2.367  1.00 91.79           C  
ATOM   2368  CD  GLU A 307      57.361 -49.292   1.139  1.00 91.79           C  
ATOM   2369  OE1 GLU A 307      56.117 -49.212   1.256  1.00 91.79           O  
ATOM   2370  OE2 GLU A 307      57.954 -49.120   0.050  1.00 91.79           O1-
ATOM   2371  N   VAL A 308      61.034 -53.247   1.752  1.00 91.00           N  
ATOM   2372  CA  VAL A 308      62.167 -54.008   1.237  1.00 91.00           C  
ATOM   2373  C   VAL A 308      61.666 -55.151   0.359  1.00 91.00           C  
ATOM   2374  O   VAL A 308      62.194 -55.383  -0.732  1.00 91.00           O  
ATOM   2375  CB  VAL A 308      63.048 -54.558   2.380  1.00 91.00           C  
ATOM   2376  CG1 VAL A 308      64.088 -55.537   1.837  1.00 91.00           C  
ATOM   2377  CG2 VAL A 308      63.728 -53.413   3.128  1.00 91.00           C  
ATOM   2378  N   LEU A 309      60.657 -55.901   0.857  1.00 91.44           N  
ATOM   2379  CA  LEU A 309      60.103 -57.026   0.111  1.00 91.44           C  
ATOM   2380  C   LEU A 309      59.487 -56.555  -1.202  1.00 91.44           C  
ATOM   2381  O   LEU A 309      59.607 -57.230  -2.226  1.00 91.44           O  
ATOM   2382  CB  LEU A 309      59.052 -57.758   0.949  1.00 91.44           C  
ATOM   2383  CG  LEU A 309      59.578 -58.600   2.111  1.00 91.44           C  
ATOM   2384  CD1 LEU A 309      58.418 -59.144   2.939  1.00 91.44           C  
ATOM   2385  CD2 LEU A 309      60.453 -59.737   1.595  1.00 91.44           C  
ATOM   2386  N   LYS A 310      58.746 -55.399  -1.211  1.00 90.73           N  
ATOM   2387  CA  LYS A 310      58.154 -54.838  -2.422  1.00 90.73           C  
ATOM   2388  C   LYS A 310      59.230 -54.459  -3.435  1.00 90.73           C  
ATOM   2389  O   LYS A 310      59.076 -54.702  -4.633  1.00 90.73           O  
ATOM   2390  CB  LYS A 310      57.298 -53.617  -2.085  1.00 90.73           C  
ATOM   2391  CG  LYS A 310      55.974 -53.954  -1.414  1.00 90.73           C  
ATOM   2392  CD  LYS A 310      55.176 -52.698  -1.090  1.00 90.73           C  
ATOM   2393  CE  LYS A 310      53.897 -53.029  -0.333  1.00 90.73           C  
ATOM   2394  NZ  LYS A 310      53.155 -51.795   0.066  1.00 90.73           N1+
ATOM   2395  N   LEU A 311      60.246 -53.810  -2.920  1.00 91.07           N  
ATOM   2396  CA  LEU A 311      61.355 -53.419  -3.783  1.00 91.07           C  
ATOM   2397  C   LEU A 311      62.038 -54.645  -4.380  1.00 91.07           C  
ATOM   2398  O   LEU A 311      62.461 -54.622  -5.539  1.00 91.07           O  
ATOM   2399  CB  LEU A 311      62.373 -52.583  -3.003  1.00 91.07           C  
ATOM   2400  CG  LEU A 311      61.947 -51.158  -2.643  1.00 91.07           C  
ATOM   2401  CD1 LEU A 311      62.982 -50.511  -1.730  1.00 91.07           C  
ATOM   2402  CD2 LEU A 311      61.743 -50.326  -3.904  1.00 91.07           C  
ATOM   2403  N   GLU A 312      62.167 -55.661  -3.540  1.00 88.79           N  
ATOM   2404  CA  GLU A 312      62.725 -56.922  -4.018  1.00 88.79           C  
ATOM   2405  C   GLU A 312      61.903 -57.489  -5.171  1.00 88.79           C  
ATOM   2406  O   GLU A 312      62.459 -57.970  -6.160  1.00 88.79           O  
ATOM   2407  CB  GLU A 312      62.805 -57.941  -2.878  1.00 88.79           C  
ATOM   2408  CG  GLU A 312      63.519 -59.232  -3.255  1.00 88.79           C  
ATOM   2409  CD  GLU A 312      63.610 -60.223  -2.107  1.00 88.79           C  
ATOM   2410  OE1 GLU A 312      64.047 -61.375  -2.333  1.00 88.79           O  
ATOM   2411  OE2 GLU A 312      63.241 -59.847  -0.972  1.00 88.79           O1-
ATOM   2412  N   GLU A 313      60.516 -57.497  -5.015  1.00 89.20           N  
ATOM   2413  CA  GLU A 313      59.616 -57.967  -6.063  1.00 89.20           C  
ATOM   2414  C   GLU A 313      59.767 -57.136  -7.334  1.00 89.20           C  
ATOM   2415  O   GLU A 313      59.771 -57.679  -8.441  1.00 89.20           O  
ATOM   2416  CB  GLU A 313      58.164 -57.929  -5.581  1.00 89.20           C  
ATOM   2417  CG  GLU A 313      57.193 -58.666  -6.493  1.00 89.20           C  
ATOM   2418  CD  GLU A 313      55.785 -58.752  -5.927  1.00 89.20           C  
ATOM   2419  OE1 GLU A 313      54.903 -59.352  -6.581  1.00 89.20           O  
ATOM   2420  OE2 GLU A 313      55.561 -58.214  -4.819  1.00 89.20           O1-
ATOM   2421  N   GLU A 314      59.816 -55.813  -7.170  1.00 89.41           N  
ATOM   2422  CA  GLU A 314      60.031 -54.912  -8.298  1.00 89.41           C  
ATOM   2423  C   GLU A 314      61.356 -55.206  -8.995  1.00 89.41           C  
ATOM   2424  O   GLU A 314      61.438 -55.167 -10.224  1.00 89.41           O  
ATOM   2425  CB  GLU A 314      59.991 -53.453  -7.836  1.00 89.41           C  
ATOM   2426  CG  GLU A 314      58.597 -52.957  -7.483  1.00 89.41           C  
ATOM   2427  CD  GLU A 314      58.571 -51.501  -7.044  1.00 89.41           C  
ATOM   2428  OE1 GLU A 314      57.510 -51.027  -6.579  1.00 89.41           O  
ATOM   2429  OE2 GLU A 314      59.620 -50.830  -7.168  1.00 89.41           O1-
ATOM   2430  N   ALA A 315      62.420 -55.434  -8.195  1.00 87.67           N  
ATOM   2431  CA  ALA A 315      63.737 -55.761  -8.735  1.00 87.67           C  
ATOM   2432  C   ALA A 315      63.692 -57.056  -9.543  1.00 87.67           C  
ATOM   2433  O   ALA A 315      64.323 -57.159 -10.597  1.00 87.67           O  
ATOM   2434  CB  ALA A 315      64.761 -55.876  -7.609  1.00 87.67           C  
ATOM   2435  N   LYS A 316      62.927 -58.087  -9.045  1.00 88.15           N  
ATOM   2436  CA  LYS A 316      62.762 -59.349  -9.761  1.00 88.15           C  
ATOM   2437  C   LYS A 316      62.070 -59.134 -11.104  1.00 88.15           C  
ATOM   2438  O   LYS A 316      62.471 -59.714 -12.114  1.00 88.15           O  
ATOM   2439  CB  LYS A 316      61.968 -60.346  -8.916  1.00 88.15           C  
ATOM   2440  CG  LYS A 316      62.766 -60.970  -7.782  1.00 88.15           C  
ATOM   2441  CD  LYS A 316      61.945 -62.006  -7.023  1.00 88.15           C  
ATOM   2442  CE  LYS A 316      62.724 -62.590  -5.852  1.00 88.15           C  
ATOM   2443  NZ  LYS A 316      61.907 -63.575  -5.081  1.00 88.15           N1+
ATOM   2444  N   LYS A 317      60.939 -58.314 -11.147  1.00 88.66           N  
ATOM   2445  CA  LYS A 317      60.216 -57.990 -12.374  1.00 88.66           C  
ATOM   2446  C   LYS A 317      61.118 -57.262 -13.367  1.00 88.66           C  
ATOM   2447  O   LYS A 317      61.072 -57.532 -14.569  1.00 88.66           O  
ATOM   2448  CB  LYS A 317      58.985 -57.138 -12.063  1.00 88.66           C  
ATOM   2449  CG  LYS A 317      57.850 -57.908 -11.406  1.00 88.66           C  
ATOM   2450  CD  LYS A 317      56.639 -57.017 -11.158  1.00 88.66           C  
ATOM   2451  CE  LYS A 317      55.530 -57.767 -10.433  1.00 88.66           C  
ATOM   2452  NZ  LYS A 317      54.364 -56.882 -10.136  1.00 88.66           N1+
ATOM   2453  N   SER A 318      61.847 -56.312 -12.846  1.00 87.67           N  
ATOM   2454  CA  SER A 318      62.775 -55.560 -13.683  1.00 87.67           C  
ATOM   2455  C   SER A 318      63.821 -56.477 -14.308  1.00 87.67           C  
ATOM   2456  O   SER A 318      64.195 -56.299 -15.470  1.00 87.67           O  
ATOM   2457  CB  SER A 318      63.467 -54.466 -12.869  1.00 87.67           C  
ATOM   2458  OG  SER A 318      62.537 -53.472 -12.470  1.00 87.67           O  
ATOM   2459  N   GLN A 319      64.355 -57.448 -13.541  1.00 88.55           N  
ATOM   2460  CA  GLN A 319      65.302 -58.438 -14.043  1.00 88.55           C  
ATOM   2461  C   GLN A 319      64.693 -59.256 -15.178  1.00 88.55           C  
ATOM   2462  O   GLN A 319      65.371 -59.572 -16.157  1.00 88.55           O  
ATOM   2463  CB  GLN A 319      65.762 -59.364 -12.916  1.00 88.55           C  
ATOM   2464  CG  GLN A 319      66.939 -60.253 -13.292  1.00 88.55           C  
ATOM   2465  CD  GLN A 319      67.488 -61.030 -12.110  1.00 88.55           C  
ATOM   2466  NE2 GLN A 319      68.518 -61.833 -12.355  1.00 88.55           N  
ATOM   2467  OE1 GLN A 319      66.992 -60.908 -10.985  1.00 88.55           O  
ATOM   2468  N   GLU A 320      63.419 -59.585 -15.014  1.00 90.21           N  
ATOM   2469  CA  GLU A 320      62.694 -60.303 -16.059  1.00 90.21           C  
ATOM   2470  C   GLU A 320      62.573 -59.458 -17.324  1.00 90.21           C  
ATOM   2471  O   GLU A 320      62.715 -59.972 -18.435  1.00 90.21           O  
ATOM   2472  CB  GLU A 320      61.305 -60.713 -15.565  1.00 90.21           C  
ATOM   2473  CG  GLU A 320      61.325 -61.827 -14.528  1.00 90.21           C  
ATOM   2474  CD  GLU A 320      59.953 -62.132 -13.948  1.00 90.21           C  
ATOM   2475  OE1 GLU A 320      59.848 -63.023 -13.075  1.00 90.21           O  
ATOM   2476  OE2 GLU A 320      58.976 -61.475 -14.372  1.00 90.21           O1-
ATOM   2477  N   GLU A 321      62.219 -58.192 -17.134  1.00 88.78           N  
ATOM   2478  CA  GLU A 321      62.132 -57.246 -18.242  1.00 88.78           C  
ATOM   2479  C   GLU A 321      63.467 -57.124 -18.971  1.00 88.78           C  
ATOM   2480  O   GLU A 321      63.504 -57.030 -20.199  1.00 88.78           O  
ATOM   2481  CB  GLU A 321      61.679 -55.871 -17.741  1.00 88.78           C  
ATOM   2482  CG  GLU A 321      60.200 -55.802 -17.389  1.00 88.78           C  
ATOM   2483  CD  GLU A 321      59.767 -54.434 -16.888  1.00 88.78           C  
ATOM   2484  OE1 GLU A 321      58.582 -54.270 -16.517  1.00 88.78           O  
ATOM   2485  OE2 GLU A 321      60.618 -53.517 -16.866  1.00 88.78           O1-
ATOM   2486  N   VAL A 322      64.539 -57.019 -18.210  1.00 88.05           N  
ATOM   2487  CA  VAL A 322      65.883 -56.938 -18.774  1.00 88.05           C  
ATOM   2488  C   VAL A 322      66.159 -58.174 -19.627  1.00 88.05           C  
ATOM   2489  O   VAL A 322      66.718 -58.067 -20.721  1.00 88.05           O  
ATOM   2490  CB  VAL A 322      66.955 -56.803 -17.670  1.00 88.05           C  
ATOM   2491  CG1 VAL A 322      68.357 -56.947 -18.258  1.00 88.05           C  
ATOM   2492  CG2 VAL A 322      66.810 -55.465 -16.948  1.00 88.05           C  
ATOM   2493  N   GLU A 323      65.767 -59.342 -19.091  1.00 90.07           N  
ATOM   2494  CA  GLU A 323      65.959 -60.589 -19.827  1.00 90.07           C  
ATOM   2495  C   GLU A 323      65.179 -60.580 -21.138  1.00 90.07           C  
ATOM   2496  O   GLU A 323      65.679 -61.038 -22.168  1.00 90.07           O  
ATOM   2497  CB  GLU A 323      65.540 -61.788 -18.973  1.00 90.07           C  
ATOM   2498  CG  GLU A 323      66.535 -62.139 -17.876  1.00 90.07           C  
ATOM   2499  CD  GLU A 323      66.106 -63.332 -17.037  1.00 90.07           C  
ATOM   2500  OE1 GLU A 323      66.890 -63.778 -16.169  1.00 90.07           O  
ATOM   2501  OE2 GLU A 323      64.975 -63.825 -17.249  1.00 90.07           O1-
ATOM   2502  N   ARG A 324      63.966 -60.094 -21.199  1.00 88.91           N  
ATOM   2503  CA  ARG A 324      63.143 -59.948 -22.395  1.00 88.91           C  
ATOM   2504  C   ARG A 324      63.773 -58.965 -23.376  1.00 88.91           C  
ATOM   2505  O   ARG A 324      63.765 -59.198 -24.587  1.00 88.91           O  
ATOM   2506  CB  ARG A 324      61.732 -59.485 -22.023  1.00 88.91           C  
ATOM   2507  CG  ARG A 324      60.879 -60.566 -21.377  1.00 88.91           C  
ATOM   2508  CD  ARG A 324      59.465 -60.078 -21.097  1.00 88.91           C  
ATOM   2509  NE  ARG A 324      58.705 -61.049 -20.317  1.00 88.91           N  
ATOM   2510  CZ  ARG A 324      57.469 -60.854 -19.862  1.00 88.91           C  
ATOM   2511  NH1 ARG A 324      56.830 -59.716 -20.102  1.00 88.91           N1+
ATOM   2512  NH2 ARG A 324      56.869 -61.806 -19.162  1.00 88.91           N  
ATOM   2513  N   LEU A 325      64.183 -57.859 -22.834  1.00 88.02           N  
ATOM   2514  CA  LEU A 325      64.836 -56.833 -23.640  1.00 88.02           C  
ATOM   2515  C   LEU A 325      66.080 -57.389 -24.325  1.00 88.02           C  
ATOM   2516  O   LEU A 325      66.351 -57.067 -25.484  1.00 88.02           O  
ATOM   2517  CB  LEU A 325      65.212 -55.628 -22.773  1.00 88.02           C  
ATOM   2518  CG  LEU A 325      65.708 -54.387 -23.515  1.00 88.02           C  
ATOM   2519  CD1 LEU A 325      64.612 -53.835 -24.418  1.00 88.02           C  
ATOM   2520  CD2 LEU A 325      66.179 -53.325 -22.526  1.00 88.02           C  
ATOM   2521  N   LYS A 326      66.867 -58.209 -23.600  1.00 87.97           N  
ATOM   2522  CA  LYS A 326      68.044 -58.863 -24.164  1.00 87.97           C  
ATOM   2523  C   LYS A 326      67.679 -59.685 -25.397  1.00 87.97           C  
ATOM   2524  O   LYS A 326      68.393 -59.658 -26.402  1.00 87.97           O  
ATOM   2525  CB  LYS A 326      68.715 -59.756 -23.118  1.00 87.97           C  
ATOM   2526  CG  LYS A 326      70.114 -60.215 -23.502  1.00 87.97           C  
ATOM   2527  CD  LYS A 326      70.749 -61.053 -22.400  1.00 87.97           C  
ATOM   2528  CE  LYS A 326      72.100 -61.610 -22.828  1.00 87.97           C  
ATOM   2529  NZ  LYS A 326      72.732 -62.423 -21.747  1.00 87.97           N1+
ATOM   2530  N   GLN A 327      66.502 -60.373 -25.337  1.00 89.45           N  
ATOM   2531  CA  GLN A 327      66.008 -61.188 -26.441  1.00 89.45           C  
ATOM   2532  C   GLN A 327      65.569 -60.315 -27.614  1.00 89.45           C  
ATOM   2533  O   GLN A 327      65.818 -60.653 -28.773  1.00 89.45           O  
ATOM   2534  CB  GLN A 327      64.846 -62.070 -25.980  1.00 89.45           C  
ATOM   2535  CG  GLN A 327      65.264 -63.193 -25.041  1.00 89.45           C  
ATOM   2536  CD  GLN A 327      64.085 -64.007 -24.539  1.00 89.45           C  
ATOM   2537  NE2 GLN A 327      64.373 -65.072 -23.799  1.00 89.45           N  
ATOM   2538  OE1 GLN A 327      62.927 -63.681 -24.815  1.00 89.45           O  
ATOM   2539  N   GLU A 328      64.854 -59.213 -27.347  1.00 86.09           N  
ATOM   2540  CA  GLU A 328      64.395 -58.249 -28.342  1.00 86.09           C  
ATOM   2541  C   GLU A 328      65.572 -57.605 -29.069  1.00 86.09           C  
ATOM   2542  O   GLU A 328      65.511 -57.377 -30.280  1.00 86.09           O  
ATOM   2543  CB  GLU A 328      63.527 -57.171 -27.687  1.00 86.09           C  
ATOM   2544  CG  GLU A 328      62.154 -57.665 -27.256  1.00 86.09           C  
ATOM   2545  CD  GLU A 328      61.289 -56.576 -26.643  1.00 86.09           C  
ATOM   2546  OE1 GLU A 328      60.204 -56.892 -26.104  1.00 86.09           O  
ATOM   2547  OE2 GLU A 328      61.699 -55.395 -26.702  1.00 86.09           O1-
ATOM   2548  N   VAL A 329      66.622 -57.276 -28.326  1.00 84.48           N  
ATOM   2549  CA  VAL A 329      67.830 -56.688 -28.896  1.00 84.48           C  
ATOM   2550  C   VAL A 329      68.503 -57.692 -29.829  1.00 84.48           C  
ATOM   2551  O   VAL A 329      68.955 -57.331 -30.918  1.00 84.48           O  
ATOM   2552  CB  VAL A 329      68.816 -56.238 -27.796  1.00 84.48           C  
ATOM   2553  CG1 VAL A 329      70.155 -55.827 -28.406  1.00 84.48           C  
ATOM   2554  CG2 VAL A 329      68.220 -55.089 -26.983  1.00 84.48           C  
ATOM   2555  N   GLU A 330      68.517 -58.962 -29.397  1.00 86.96           N  
ATOM   2556  CA  GLU A 330      69.123 -60.017 -30.203  1.00 86.96           C  
ATOM   2557  C   GLU A 330      68.353 -60.231 -31.502  1.00 86.96           C  
ATOM   2558  O   GLU A 330      68.953 -60.430 -32.561  1.00 86.96           O  
ATOM   2559  CB  GLU A 330      69.194 -61.326 -29.412  1.00 86.96           C  
ATOM   2560  CG  GLU A 330      70.276 -61.340 -28.342  1.00 86.96           C  
ATOM   2561  CD  GLU A 330      70.314 -62.633 -27.543  1.00 86.96           C  
ATOM   2562  OE1 GLU A 330      71.198 -62.782 -26.669  1.00 86.96           O  
ATOM   2563  OE2 GLU A 330      69.452 -63.506 -27.794  1.00 86.96           O1-
ATOM   2564  N   LYS A 331      67.072 -60.192 -31.466  1.00 84.35           N  
ATOM   2565  CA  LYS A 331      66.208 -60.326 -32.636  1.00 84.35           C  
ATOM   2566  C   LYS A 331      66.361 -59.130 -33.572  1.00 84.35           C  
ATOM   2567  O   LYS A 331      66.399 -59.293 -34.793  1.00 84.35           O  
ATOM   2568  CB  LYS A 331      64.747 -60.474 -32.210  1.00 84.35           C  
ATOM   2569  CG  LYS A 331      64.401 -61.846 -31.651  1.00 84.35           C  
ATOM   2570  CD  LYS A 331      62.915 -61.964 -31.340  1.00 84.35           C  
ATOM   2571  CE  LYS A 331      62.582 -63.302 -30.692  1.00 84.35           C  
ATOM   2572  NZ  LYS A 331      61.130 -63.411 -30.359  1.00 84.35           N1+
ATOM   2573  N   ALA A 332      66.390 -57.944 -33.092  1.00 79.13           N  
ATOM   2574  CA  ALA A 332      66.540 -56.696 -33.835  1.00 79.13           C  
ATOM   2575  C   ALA A 332      67.930 -56.592 -34.458  1.00 79.13           C  
ATOM   2576  O   ALA A 332      68.086 -56.054 -35.557  1.00 79.13           O  
ATOM   2577  CB  ALA A 332      66.279 -55.499 -32.924  1.00 79.13           C  
ATOM   2578  N   SER A 333      68.966 -57.051 -33.765  1.00 80.60           N  
ATOM   2579  CA  SER A 333      70.329 -57.097 -34.282  1.00 80.60           C  
ATOM   2580  C   SER A 333      70.428 -58.005 -35.503  1.00 80.60           C  
ATOM   2581  O   SER A 333      71.140 -57.693 -36.461  1.00 80.60           O  
ATOM   2582  CB  SER A 333      71.298 -57.577 -33.201  1.00 80.60           C  
ATOM   2583  OG  SER A 333      72.633 -57.555 -33.674  1.00 80.60           O  
ATOM   2584  N   LYS A 334      69.566 -59.033 -35.600  1.00 82.07           N  
ATOM   2585  CA  LYS A 334      69.556 -60.008 -36.688  1.00 82.07           C  
ATOM   2586  C   LYS A 334      68.737 -59.504 -37.872  1.00 82.07           C  
ATOM   2587  O   LYS A 334      69.065 -59.788 -39.026  1.00 82.07           O  
ATOM   2588  CB  LYS A 334      69.002 -61.349 -36.201  1.00 82.07           C  
ATOM   2589  CG  LYS A 334      69.967 -62.136 -35.326  1.00 82.07           C  
ATOM   2590  CD  LYS A 334      69.386 -63.486 -34.927  1.00 82.07           C  
ATOM   2591  CE  LYS A 334      70.321 -64.245 -33.996  1.00 82.07           C  
ATOM   2592  NZ  LYS A 334      69.740 -65.556 -33.577  1.00 82.07           N1+
ATOM   2593  N   ALA A 335      67.796 -58.585 -37.734  1.00 77.99           N  
ATOM   2594  CA  ALA A 335      66.843 -58.066 -38.712  1.00 77.99           C  
ATOM   2595  C   ALA A 335      67.293 -56.712 -39.252  1.00 77.99           C  
ATOM   2596  O   ALA A 335      66.881 -56.303 -40.340  1.00 77.99           O  
ATOM   2597  CB  ALA A 335      65.453 -57.953 -38.092  1.00 77.99           C  
ATOM   2598  N   GLY A 336      68.464 -56.097 -39.001  1.00 72.01           N  
ATOM   2599  CA  GLY A 336      69.023 -54.843 -39.481  1.00 72.01           C  
ATOM   2600  C   GLY A 336      68.186 -53.635 -39.105  1.00 72.01           C  
ATOM   2601  O   GLY A 336      67.111 -53.418 -39.670  1.00 72.01           O  
ATOM   2602  N   LEU A 337      68.308 -52.995 -37.935  1.00 69.54           N  
ATOM   2603  CA  LEU A 337      67.509 -51.990 -37.243  1.00 69.54           C  
ATOM   2604  C   LEU A 337      67.600 -50.642 -37.951  1.00 69.54           C  
ATOM   2605  O   LEU A 337      68.687 -50.214 -38.343  1.00 69.54           O  
ATOM   2606  CB  LEU A 337      67.967 -51.847 -35.789  1.00 69.54           C  
ATOM   2607  CG  LEU A 337      67.544 -52.962 -34.833  1.00 69.54           C  
ATOM   2608  CD1 LEU A 337      68.443 -52.974 -33.601  1.00 69.54           C  
ATOM   2609  CD2 LEU A 337      66.081 -52.797 -34.431  1.00 69.54           C  
ATOM   2610  N   ASP A 338      66.490 -50.184 -38.648  1.00 77.27           N  
ATOM   2611  CA  ASP A 338      66.361 -48.807 -39.113  1.00 77.27           C  
ATOM   2612  C   ASP A 338      66.288 -47.834 -37.937  1.00 77.27           C  
ATOM   2613  O   ASP A 338      66.187 -48.255 -36.783  1.00 77.27           O  
ATOM   2614  CB  ASP A 338      65.123 -48.654 -40.000  1.00 77.27           C  
ATOM   2615  CG  ASP A 338      63.828 -48.956 -39.267  1.00 77.27           C  
ATOM   2616  OD1 ASP A 338      63.864 -49.207 -38.043  1.00 77.27           O  
ATOM   2617  OD2 ASP A 338      62.762 -48.948 -39.920  1.00 77.27           O1-
ATOM   2618  N   HIS A 339      66.983 -46.675 -37.790  1.00 77.77           N  
ATOM   2619  CA  HIS A 339      67.060 -45.587 -36.822  1.00 77.77           C  
ATOM   2620  C   HIS A 339      65.814 -45.542 -35.944  1.00 77.77           C  
ATOM   2621  O   HIS A 339      65.906 -45.293 -34.740  1.00 77.77           O  
ATOM   2622  CB  HIS A 339      67.248 -44.247 -37.536  1.00 77.77           C  
ATOM   2623  CG  HIS A 339      68.127 -43.291 -36.795  1.00 77.77           C  
ATOM   2624  CD2 HIS A 339      69.318 -42.741 -37.127  1.00 77.77           C  
ATOM   2625  ND1 HIS A 339      67.807 -42.799 -35.549  1.00 77.77           N  
ATOM   2626  CE1 HIS A 339      68.767 -41.983 -35.145  1.00 77.77           C  
ATOM   2627  NE2 HIS A 339      69.695 -41.930 -36.085  1.00 77.77           N  
ATOM   2628  N   GLU A 340      64.601 -45.948 -36.404  1.00 75.56           N  
ATOM   2629  CA  GLU A 340      63.344 -45.986 -35.662  1.00 75.56           C  
ATOM   2630  C   GLU A 340      63.298 -47.183 -34.716  1.00 75.56           C  
ATOM   2631  O   GLU A 340      62.824 -47.069 -33.584  1.00 75.56           O  
ATOM   2632  CB  GLU A 340      62.154 -46.031 -36.624  1.00 75.56           C  
ATOM   2633  CG  GLU A 340      60.854 -45.521 -36.018  1.00 75.56           C  
ATOM   2634  CD  GLU A 340      59.705 -45.478 -37.012  1.00 75.56           C  
ATOM   2635  OE1 GLU A 340      58.563 -45.163 -36.606  1.00 75.56           O  
ATOM   2636  OE2 GLU A 340      59.948 -45.762 -38.206  1.00 75.56           O1-
ATOM   2637  N   GLY A 341      63.871 -48.360 -35.062  1.00 74.18           N  
ATOM   2638  CA  GLY A 341      64.033 -49.570 -34.275  1.00 74.18           C  
ATOM   2639  C   GLY A 341      65.091 -49.443 -33.195  1.00 74.18           C  
ATOM   2640  O   GLY A 341      64.895 -49.904 -32.068  1.00 74.18           O  
ATOM   2641  N   ASP A 342      66.223 -48.620 -33.516  1.00 78.41           N  
ATOM   2642  CA  ASP A 342      67.299 -48.299 -32.583  1.00 78.41           C  
ATOM   2643  C   ASP A 342      66.821 -47.328 -31.506  1.00 78.41           C  
ATOM   2644  O   ASP A 342      67.157 -47.482 -30.331  1.00 78.41           O  
ATOM   2645  CB  ASP A 342      68.497 -47.709 -33.329  1.00 78.41           C  
ATOM   2646  CG  ASP A 342      69.336 -48.763 -34.030  1.00 78.41           C  
ATOM   2647  OD1 ASP A 342      69.151 -49.969 -33.760  1.00 78.41           O  
ATOM   2648  OD2 ASP A 342      70.193 -48.383 -34.858  1.00 78.41           O1-
ATOM   2649  N   SER A 343      65.969 -46.366 -31.880  1.00 83.83           N  
ATOM   2650  CA  SER A 343      65.401 -45.368 -30.979  1.00 83.83           C  
ATOM   2651  C   SER A 343      64.389 -45.995 -30.027  1.00 83.83           C  
ATOM   2652  O   SER A 343      64.343 -45.648 -28.845  1.00 83.83           O  
ATOM   2653  CB  SER A 343      64.737 -44.244 -31.775  1.00 83.83           C  
ATOM   2654  OG  SER A 343      65.701 -43.504 -32.503  1.00 83.83           O  
ATOM   2655  N   ARG A 344      63.617 -46.988 -30.425  1.00 84.29           N  
ATOM   2656  CA  ARG A 344      62.627 -47.715 -29.638  1.00 84.29           C  
ATOM   2657  C   ARG A 344      63.301 -48.634 -28.624  1.00 84.29           C  
ATOM   2658  O   ARG A 344      62.870 -48.717 -27.472  1.00 84.29           O  
ATOM   2659  CB  ARG A 344      61.705 -48.529 -30.550  1.00 84.29           C  
ATOM   2660  CG  ARG A 344      60.618 -47.704 -31.220  1.00 84.29           C  
ATOM   2661  CD  ARG A 344      59.673 -48.573 -32.038  1.00 84.29           C  
ATOM   2662  NE  ARG A 344      58.711 -47.769 -32.786  1.00 84.29           N  
ATOM   2663  CZ  ARG A 344      57.716 -48.264 -33.516  1.00 84.29           C  
ATOM   2664  NH1 ARG A 344      57.531 -49.575 -33.612  1.00 84.29           N1+
ATOM   2665  NH2 ARG A 344      56.898 -47.441 -34.155  1.00 84.29           N  
ATOM   2666  N   ILE A 345      64.362 -49.379 -28.996  1.00 83.49           N  
ATOM   2667  CA  ILE A 345      65.124 -50.273 -28.131  1.00 83.49           C  
ATOM   2668  C   ILE A 345      65.880 -49.457 -27.083  1.00 83.49           C  
ATOM   2669  O   ILE A 345      65.904 -49.819 -25.905  1.00 83.49           O  
ATOM   2670  CB  ILE A 345      66.108 -51.144 -28.943  1.00 83.49           C  
ATOM   2671  CG1 ILE A 345      65.341 -52.134 -29.826  1.00 83.49           C  
ATOM   2672  CG2 ILE A 345      67.078 -51.876 -28.011  1.00 83.49           C  
ATOM   2673  CD1 ILE A 345      66.228 -52.952 -30.755  1.00 83.49           C  
ATOM   2674  N   PHE A 346      66.618 -48.352 -27.561  1.00 86.13           N  
ATOM   2675  CA  PHE A 346      67.305 -47.436 -26.658  1.00 86.13           C  
ATOM   2676  C   PHE A 346      66.339 -46.867 -25.625  1.00 86.13           C  
ATOM   2677  O   PHE A 346      66.685 -46.741 -24.449  1.00 86.13           O  
ATOM   2678  CB  PHE A 346      67.963 -46.298 -27.445  1.00 86.13           C  
ATOM   2679  CG  PHE A 346      68.809 -45.385 -26.597  1.00 86.13           C  
ATOM   2680  CD1 PHE A 346      68.313 -44.163 -26.158  1.00 86.13           C  
ATOM   2681  CD2 PHE A 346      70.100 -45.750 -26.240  1.00 86.13           C  
ATOM   2682  CE1 PHE A 346      69.094 -43.317 -25.374  1.00 86.13           C  
ATOM   2683  CE2 PHE A 346      70.887 -44.910 -25.457  1.00 86.13           C  
ATOM   2684  CZ  PHE A 346      70.382 -43.693 -25.026  1.00 86.13           C  
ATOM   2685  N   LYS A 347      65.153 -46.366 -25.966  1.00 88.40           N  
ATOM   2686  CA  LYS A 347      64.120 -45.868 -25.063  1.00 88.40           C  
ATOM   2687  C   LYS A 347      63.711 -46.936 -24.052  1.00 88.40           C  
ATOM   2688  O   LYS A 347      63.501 -46.637 -22.875  1.00 88.40           O  
ATOM   2689  CB  LYS A 347      62.897 -45.399 -25.853  1.00 88.40           C  
ATOM   2690  CG  LYS A 347      61.865 -44.658 -25.014  1.00 88.40           C  
ATOM   2691  CD  LYS A 347      60.722 -44.132 -25.871  1.00 88.40           C  
ATOM   2692  CE  LYS A 347      59.683 -43.400 -25.032  1.00 88.40           C  
ATOM   2693  NZ  LYS A 347      58.541 -42.913 -25.864  1.00 88.40           N1+
ATOM   2694  N   LYS A 348      63.499 -48.201 -24.385  1.00 87.42           N  
ATOM   2695  CA  LYS A 348      63.124 -49.317 -23.522  1.00 87.42           C  
ATOM   2696  C   LYS A 348      64.226 -49.628 -22.514  1.00 87.42           C  
ATOM   2697  O   LYS A 348      63.947 -49.889 -21.342  1.00 87.42           O  
ATOM   2698  CB  LYS A 348      62.811 -50.559 -24.357  1.00 87.42           C  
ATOM   2699  CG  LYS A 348      61.449 -50.523 -25.035  1.00 87.42           C  
ATOM   2700  CD  LYS A 348      61.152 -51.828 -25.763  1.00 87.42           C  
ATOM   2701  CE  LYS A 348      59.824 -51.766 -26.506  1.00 87.42           C  
ATOM   2702  NZ  LYS A 348      59.537 -53.036 -27.237  1.00 87.42           N1+
ATOM   2703  N   ILE A 349      65.534 -49.633 -23.038  1.00 86.84           N  
ATOM   2704  CA  ILE A 349      66.692 -49.796 -22.166  1.00 86.84           C  
ATOM   2705  C   ILE A 349      66.743 -48.651 -21.156  1.00 86.84           C  
ATOM   2706  O   ILE A 349      66.953 -48.877 -19.962  1.00 86.84           O  
ATOM   2707  CB  ILE A 349      68.005 -49.856 -22.977  1.00 86.84           C  
ATOM   2708  CG1 ILE A 349      68.042 -51.121 -23.840  1.00 86.84           C  
ATOM   2709  CG2 ILE A 349      69.218 -49.793 -22.044  1.00 86.84           C  
ATOM   2710  CD1 ILE A 349      69.231 -51.188 -24.790  1.00 86.84           C  
ATOM   2711  N   HIS A 350      66.688 -47.457 -21.679  1.00 89.04           N  
ATOM   2712  CA  HIS A 350      66.641 -46.262 -20.843  1.00 89.04           C  
ATOM   2713  C   HIS A 350      65.537 -46.366 -19.796  1.00 89.04           C  
ATOM   2714  O   HIS A 350      65.752 -46.038 -18.626  1.00 89.04           O  
ATOM   2715  CB  HIS A 350      66.431 -45.015 -21.703  1.00 89.04           C  
ATOM   2716  CG  HIS A 350      66.432 -43.740 -20.921  1.00 89.04           C  
ATOM   2717  CD2 HIS A 350      67.439 -42.893 -20.602  1.00 89.04           C  
ATOM   2718  ND1 HIS A 350      65.289 -43.209 -20.363  1.00 89.04           N  
ATOM   2719  CE1 HIS A 350      65.593 -42.086 -19.734  1.00 89.04           C  
ATOM   2720  NE2 HIS A 350      66.892 -41.872 -19.864  1.00 89.04           N  
ATOM   2721  N   ASP A 351      64.251 -46.731 -20.115  1.00 90.84           N  
ATOM   2722  CA  ASP A 351      63.106 -46.882 -19.223  1.00 90.84           C  
ATOM   2723  C   ASP A 351      63.388 -47.917 -18.137  1.00 90.84           C  
ATOM   2724  O   ASP A 351      63.065 -47.702 -16.967  1.00 90.84           O  
ATOM   2725  CB  ASP A 351      61.857 -47.278 -20.015  1.00 90.84           C  
ATOM   2726  CG  ASP A 351      61.278 -46.129 -20.820  1.00 90.84           C  
ATOM   2727  OD1 ASP A 351      61.666 -44.963 -20.588  1.00 90.84           O  
ATOM   2728  OD2 ASP A 351      60.423 -46.390 -21.694  1.00 90.84           O1-
ATOM   2729  N   VAL A 352      63.999 -49.085 -18.533  1.00 87.28           N  
ATOM   2730  CA  VAL A 352      64.320 -50.167 -17.609  1.00 87.28           C  
ATOM   2731  C   VAL A 352      65.384 -49.700 -16.617  1.00 87.28           C  
ATOM   2732  O   VAL A 352      65.263 -49.935 -15.412  1.00 87.28           O  
ATOM   2733  CB  VAL A 352      64.809 -51.428 -18.358  1.00 87.28           C  
ATOM   2734  CG1 VAL A 352      65.361 -52.460 -17.376  1.00 87.28           C  
ATOM   2735  CG2 VAL A 352      63.674 -52.027 -19.187  1.00 87.28           C  
ATOM   2736  N   VAL A 353      66.573 -49.043 -17.063  1.00 88.87           N  
ATOM   2737  CA  VAL A 353      67.655 -48.517 -16.238  1.00 88.87           C  
ATOM   2738  C   VAL A 353      67.108 -47.459 -15.282  1.00 88.87           C  
ATOM   2739  O   VAL A 353      67.463 -47.437 -14.101  1.00 88.87           O  
ATOM   2740  CB  VAL A 353      68.789 -47.918 -17.101  1.00 88.87           C  
ATOM   2741  CG1 VAL A 353      69.817 -47.207 -16.223  1.00 88.87           C  
ATOM   2742  CG2 VAL A 353      69.457 -49.011 -17.934  1.00 88.87           C  
ATOM   2743  N   THR A 354      66.295 -46.467 -15.812  1.00 91.30           N  
ATOM   2744  CA  THR A 354      65.652 -45.446 -14.992  1.00 91.30           C  
ATOM   2745  C   THR A 354      64.827 -46.085 -13.879  1.00 91.30           C  
ATOM   2746  O   THR A 354      64.866 -45.635 -12.733  1.00 91.30           O  
ATOM   2747  CB  THR A 354      64.750 -44.532 -15.843  1.00 91.30           C  
ATOM   2748  CG2 THR A 354      64.076 -43.469 -14.982  1.00 91.30           C  
ATOM   2749  OG1 THR A 354      65.545 -43.886 -16.845  1.00 91.30           O  
ATOM   2750  N   LYS A 355      63.988 -47.092 -14.223  1.00 88.64           N  
ATOM   2751  CA  LYS A 355      63.173 -47.823 -13.257  1.00 88.64           C  
ATOM   2752  C   LYS A 355      64.041 -48.479 -12.187  1.00 88.64           C  
ATOM   2753  O   LYS A 355      63.716 -48.430 -11.000  1.00 88.64           O  
ATOM   2754  CB  LYS A 355      62.325 -48.882 -13.964  1.00 88.64           C  
ATOM   2755  CG  LYS A 355      61.278 -49.533 -13.072  1.00 88.64           C  
ATOM   2756  CD  LYS A 355      60.416 -50.519 -13.850  1.00 88.64           C  
ATOM   2757  CE  LYS A 355      59.420 -51.229 -12.943  1.00 88.64           C  
ATOM   2758  NZ  LYS A 355      58.572 -52.198 -13.702  1.00 88.64           N1+
ATOM   2759  N   GLN A 356      65.243 -49.143 -12.565  1.00 86.98           N  
ATOM   2760  CA  GLN A 356      66.160 -49.801 -11.640  1.00 86.98           C  
ATOM   2761  C   GLN A 356      66.843 -48.787 -10.728  1.00 86.98           C  
ATOM   2762  O   GLN A 356      67.066 -49.058  -9.546  1.00 86.98           O  
ATOM   2763  CB  GLN A 356      67.208 -50.609 -12.407  1.00 86.98           C  
ATOM   2764  CG  GLN A 356      66.671 -51.898 -13.011  1.00 86.98           C  
ATOM   2765  CD  GLN A 356      67.748 -52.721 -13.693  1.00 86.98           C  
ATOM   2766  NE2 GLN A 356      67.455 -53.994 -13.940  1.00 86.98           N  
ATOM   2767  OE1 GLN A 356      68.833 -52.217 -13.996  1.00 86.98           O  
ATOM   2768  N   ILE A 357      67.331 -47.630 -11.306  1.00 90.12           N  
ATOM   2769  CA  ILE A 357      67.929 -46.565 -10.509  1.00 90.12           C  
ATOM   2770  C   ILE A 357      66.934 -46.090  -9.453  1.00 90.12           C  
ATOM   2771  O   ILE A 357      67.303 -45.874  -8.296  1.00 90.12           O  
ATOM   2772  CB  ILE A 357      68.377 -45.380 -11.394  1.00 90.12           C  
ATOM   2773  CG1 ILE A 357      69.574 -45.785 -12.262  1.00 90.12           C  
ATOM   2774  CG2 ILE A 357      68.714 -44.160 -10.532  1.00 90.12           C  
ATOM   2775  CD1 ILE A 357      69.980 -44.734 -13.286  1.00 90.12           C  
ATOM   2776  N   LYS A 358      65.571 -45.919  -9.849  1.00 90.38           N  
ATOM   2777  CA  LYS A 358      64.518 -45.505  -8.927  1.00 90.38           C  
ATOM   2778  C   LYS A 358      64.359 -46.510  -7.788  1.00 90.38           C  
ATOM   2779  O   LYS A 358      64.185 -46.122  -6.631  1.00 90.38           O  
ATOM   2780  CB  LYS A 358      63.190 -45.339  -9.668  1.00 90.38           C  
ATOM   2781  CG  LYS A 358      63.112 -44.083 -10.522  1.00 90.38           C  
ATOM   2782  CD  LYS A 358      61.751 -43.947 -11.193  1.00 90.38           C  
ATOM   2783  CE  LYS A 358      61.697 -42.730 -12.107  1.00 90.38           C  
ATOM   2784  NZ  LYS A 358      60.391 -42.637 -12.828  1.00 90.38           N1+
ATOM   2785  N   VAL A 359      64.339 -47.820  -8.092  1.00 88.06           N  
ATOM   2786  CA  VAL A 359      64.216 -48.888  -7.106  1.00 88.06           C  
ATOM   2787  C   VAL A 359      65.380 -48.821  -6.121  1.00 88.06           C  
ATOM   2788  O   VAL A 359      65.182 -48.905  -4.907  1.00 88.06           O  
ATOM   2789  CB  VAL A 359      64.166 -50.279  -7.778  1.00 88.06           C  
ATOM   2790  CG1 VAL A 359      64.270 -51.389  -6.733  1.00 88.06           C  
ATOM   2791  CG2 VAL A 359      62.887 -50.429  -8.598  1.00 88.06           C  
ATOM   2792  N   ILE A 360      66.726 -48.663  -6.534  1.00 88.21           N  
ATOM   2793  CA  ILE A 360      67.933 -48.579  -5.721  1.00 88.21           C  
ATOM   2794  C   ILE A 360      67.849 -47.366  -4.796  1.00 88.21           C  
ATOM   2795  O   ILE A 360      68.173 -47.458  -3.610  1.00 88.21           O  
ATOM   2796  CB  ILE A 360      69.202 -48.498  -6.599  1.00 88.21           C  
ATOM   2797  CG1 ILE A 360      69.425 -49.821  -7.339  1.00 88.21           C  
ATOM   2798  CG2 ILE A 360      70.423 -48.133  -5.750  1.00 88.21           C  
ATOM   2799  CD1 ILE A 360      70.540 -49.771  -8.374  1.00 88.21           C  
ATOM   2800  N   LEU A 361      67.485 -46.197  -5.434  1.00 91.08           N  
ATOM   2801  CA  LEU A 361      67.346 -44.982  -4.639  1.00 91.08           C  
ATOM   2802  C   LEU A 361      66.325 -45.178  -3.522  1.00 91.08           C  
ATOM   2803  O   LEU A 361      66.530 -44.711  -2.399  1.00 91.08           O  
ATOM   2804  CB  LEU A 361      66.930 -43.805  -5.525  1.00 91.08           C  
ATOM   2805  CG  LEU A 361      67.993 -43.272  -6.486  1.00 91.08           C  
ATOM   2806  CD1 LEU A 361      67.403 -42.186  -7.380  1.00 91.08           C  
ATOM   2807  CD2 LEU A 361      69.195 -42.738  -5.712  1.00 91.08           C  
ATOM   2808  N   ARG A 362      65.116 -45.787  -3.810  1.00 90.20           N  
ATOM   2809  CA  ARG A 362      64.077 -46.076  -2.825  1.00 90.20           C  
ATOM   2810  C   ARG A 362      64.581 -47.055  -1.770  1.00 90.20           C  
ATOM   2811  O   ARG A 362      64.240 -46.935  -0.593  1.00 90.20           O  
ATOM   2812  CB  ARG A 362      62.829 -46.638  -3.510  1.00 90.20           C  
ATOM   2813  CG  ARG A 362      61.998 -45.591  -4.233  1.00 90.20           C  
ATOM   2814  CD  ARG A 362      60.685 -46.167  -4.744  1.00 90.20           C  
ATOM   2815  NE  ARG A 362      60.890 -47.029  -5.905  1.00 90.20           N  
ATOM   2816  CZ  ARG A 362      59.924 -47.685  -6.542  1.00 90.20           C  
ATOM   2817  NH1 ARG A 362      58.662 -47.591  -6.141  1.00 90.20           N1+
ATOM   2818  NH2 ARG A 362      60.223 -48.441  -7.588  1.00 90.20           N  
ATOM   2819  N   LEU A 363      65.355 -48.148  -2.216  1.00 89.75           N  
ATOM   2820  CA  LEU A 363      65.964 -49.088  -1.283  1.00 89.75           C  
ATOM   2821  C   LEU A 363      66.890 -48.366  -0.310  1.00 89.75           C  
ATOM   2822  O   LEU A 363      66.887 -48.659   0.888  1.00 89.75           O  
ATOM   2823  CB  LEU A 363      66.743 -50.167  -2.041  1.00 89.75           C  
ATOM   2824  CG  LEU A 363      67.304 -51.315  -1.200  1.00 89.75           C  
ATOM   2825  CD1 LEU A 363      66.171 -52.084  -0.530  1.00 89.75           C  
ATOM   2826  CD2 LEU A 363      68.152 -52.245  -2.062  1.00 89.75           C  
ATOM   2827  N   ILE A 364      67.771 -47.484  -0.752  1.00 87.27           N  
ATOM   2828  CA  ILE A 364      68.672 -46.678   0.064  1.00 87.27           C  
ATOM   2829  C   ILE A 364      67.867 -45.875   1.083  1.00 87.27           C  
ATOM   2830  O   ILE A 364      68.243 -45.791   2.254  1.00 87.27           O  
ATOM   2831  CB  ILE A 364      69.530 -45.733  -0.806  1.00 87.27           C  
ATOM   2832  CG1 ILE A 364      70.501 -46.542  -1.675  1.00 87.27           C  
ATOM   2833  CG2 ILE A 364      70.285 -44.729   0.070  1.00 87.27           C  
ATOM   2834  CD1 ILE A 364      71.267 -45.705  -2.691  1.00 87.27           C  
ATOM   2835  N   ALA A 365      66.802 -45.216   0.628  1.00 87.54           N  
ATOM   2836  CA  ALA A 365      65.912 -44.439   1.487  1.00 87.54           C  
ATOM   2837  C   ALA A 365      65.334 -45.305   2.603  1.00 87.54           C  
ATOM   2838  O   ALA A 365      65.251 -44.871   3.754  1.00 87.54           O  
ATOM   2839  CB  ALA A 365      64.788 -43.816   0.664  1.00 87.54           C  
ATOM   2840  N   VAL A 366      64.851 -46.471   2.207  1.00 85.63           N  
ATOM   2841  CA  VAL A 366      64.283 -47.433   3.145  1.00 85.63           C  
ATOM   2842  C   VAL A 366      65.340 -47.844   4.168  1.00 85.63           C  
ATOM   2843  O   VAL A 366      65.063 -47.896   5.369  1.00 85.63           O  
ATOM   2844  CB  VAL A 366      63.733 -48.681   2.417  1.00 85.63           C  
ATOM   2845  CG1 VAL A 366      63.316 -49.753   3.421  1.00 85.63           C  
ATOM   2846  CG2 VAL A 366      62.558 -48.298   1.519  1.00 85.63           C  
ATOM   2847  N   TYR A 367      66.579 -48.177   3.770  1.00 85.21           N  
ATOM   2848  CA  TYR A 367      67.693 -48.546   4.637  1.00 85.21           C  
ATOM   2849  C   TYR A 367      68.058 -47.400   5.574  1.00 85.21           C  
ATOM   2850  O   TYR A 367      68.393 -47.625   6.739  1.00 85.21           O  
ATOM   2851  CB  TYR A 367      68.913 -48.947   3.804  1.00 85.21           C  
ATOM   2852  CG  TYR A 367      68.930 -50.406   3.414  1.00 85.21           C  
ATOM   2853  CD1 TYR A 367      69.210 -51.395   4.355  1.00 85.21           C  
ATOM   2854  CD2 TYR A 367      68.665 -50.798   2.107  1.00 85.21           C  
ATOM   2855  CE1 TYR A 367      69.228 -52.740   4.001  1.00 85.21           C  
ATOM   2856  CE2 TYR A 367      68.680 -52.140   1.741  1.00 85.21           C  
ATOM   2857  CZ  TYR A 367      68.962 -53.102   2.694  1.00 85.21           C  
ATOM   2858  OH  TYR A 367      68.978 -54.432   2.337  1.00 85.21           O  
ATOM   2859  N   ALA A 368      68.095 -46.186   5.045  1.00 84.97           N  
ATOM   2860  CA  ALA A 368      68.324 -44.999   5.866  1.00 84.97           C  
ATOM   2861  C   ALA A 368      67.286 -44.893   6.978  1.00 84.97           C  
ATOM   2862  O   ALA A 368      67.617 -44.546   8.114  1.00 84.97           O  
ATOM   2863  CB  ALA A 368      68.302 -43.741   5.001  1.00 84.97           C  
ATOM   2864  N   GLU A 369      65.930 -45.125   6.663  1.00 82.85           N  
ATOM   2865  CA  GLU A 369      64.828 -45.144   7.622  1.00 82.85           C  
ATOM   2866  C   GLU A 369      65.028 -46.235   8.670  1.00 82.85           C  
ATOM   2867  O   GLU A 369      64.736 -46.031   9.850  1.00 82.85           O  
ATOM   2868  CB  GLU A 369      63.492 -45.344   6.902  1.00 82.85           C  
ATOM   2869  CG  GLU A 369      63.006 -44.111   6.155  1.00 82.85           C  
ATOM   2870  CD  GLU A 369      61.667 -44.317   5.463  1.00 82.85           C  
ATOM   2871  OE1 GLU A 369      61.265 -43.453   4.651  1.00 82.85           O  
ATOM   2872  OE2 GLU A 369      61.016 -45.349   5.737  1.00 82.85           O1-
ATOM   2873  N   LEU A 370      65.467 -47.424   8.286  1.00 83.59           N  
ATOM   2874  CA  LEU A 370      65.765 -48.533   9.186  1.00 83.59           C  
ATOM   2875  C   LEU A 370      66.883 -48.161  10.154  1.00 83.59           C  
ATOM   2876  O   LEU A 370      66.792 -48.443  11.351  1.00 83.59           O  
ATOM   2877  CB  LEU A 370      66.158 -49.779   8.388  1.00 83.59           C  
ATOM   2878  CG  LEU A 370      66.397 -51.055   9.197  1.00 83.59           C  
ATOM   2879  CD1 LEU A 370      65.120 -51.468   9.922  1.00 83.59           C  
ATOM   2880  CD2 LEU A 370      66.891 -52.178   8.292  1.00 83.59           C  
ATOM   2881  N   VAL A 371      68.013 -47.606   9.667  1.00 83.21           N  
ATOM   2882  CA  VAL A 371      69.142 -47.151  10.471  1.00 83.21           C  
ATOM   2883  C   VAL A 371      68.673 -46.099  11.474  1.00 83.21           C  
ATOM   2884  O   VAL A 371      69.092 -46.107  12.633  1.00 83.21           O  
ATOM   2885  CB  VAL A 371      70.273 -46.579   9.588  1.00 83.21           C  
ATOM   2886  CG1 VAL A 371      71.358 -45.935  10.449  1.00 83.21           C  
ATOM   2887  CG2 VAL A 371      70.868 -47.676   8.706  1.00 83.21           C  
ATOM   2888  N   ALA A 372      67.842 -45.166  11.117  1.00 81.97           N  
ATOM   2889  CA  ALA A 372      67.250 -44.143  11.975  1.00 81.97           C  
ATOM   2890  C   ALA A 372      66.415 -44.774  13.085  1.00 81.97           C  
ATOM   2891  O   ALA A 372      66.420 -44.296  14.222  1.00 81.97           O  
ATOM   2892  CB  ALA A 372      66.392 -43.188  11.148  1.00 81.97           C  
ATOM   2893  N   ILE A 373      65.676 -45.779  12.822  1.00 76.82           N  
ATOM   2894  CA  ILE A 373      64.834 -46.517  13.756  1.00 76.82           C  
ATOM   2895  C   ILE A 373      65.708 -47.275  14.752  1.00 76.82           C  
ATOM   2896  O   ILE A 373      65.452 -47.249  15.958  1.00 76.82           O  
ATOM   2897  CB  ILE A 373      63.893 -47.495  13.018  1.00 76.82           C  
ATOM   2898  CG1 ILE A 373      62.888 -46.721  12.156  1.00 76.82           C  
ATOM   2899  CG2 ILE A 373      63.170 -48.406  14.014  1.00 76.82           C  
ATOM   2900  CD1 ILE A 373      62.071 -47.599  11.219  1.00 76.82           C  
ATOM   2901  N   ILE A 374      66.842 -47.965  14.260  1.00 76.37           N  
ATOM   2902  CA  ILE A 374      67.746 -48.772  15.072  1.00 76.37           C  
ATOM   2903  C   ILE A 374      68.760 -47.866  15.768  1.00 76.37           C  
ATOM   2904  O   ILE A 374      69.152 -48.124  16.909  1.00 76.37           O  
ATOM   2905  CB  ILE A 374      68.472 -49.837  14.221  1.00 76.37           C  
ATOM   2906  CG1 ILE A 374      67.461 -50.813  13.611  1.00 76.37           C  
ATOM   2907  CG2 ILE A 374      69.514 -50.580  15.062  1.00 76.37           C  
ATOM   2908  CD1 ILE A 374      68.070 -51.793  12.617  1.00 76.37           C  
ATOM   2909  N   GLY A 375      69.194 -46.643  15.144  1.00 66.95           N  
ATOM   2910  CA  GLY A 375      70.178 -45.672  15.596  1.00 66.95           C  
ATOM   2911  C   GLY A 375      69.587 -44.590  16.479  1.00 66.95           C  
ATOM   2912  O   GLY A 375      70.303 -43.963  17.264  1.00 66.95           O  
ATOM   2913  N   GLY A 376      68.290 -44.216  16.655  1.00 59.14           N  
ATOM   2914  CA  GLY A 376      67.519 -43.211  17.368  1.00 59.14           C  
ATOM   2915  C   GLY A 376      66.770 -43.771  18.564  1.00 59.14           C  
ATOM   2916  O   GLY A 376      66.183 -43.018  19.344  1.00 59.14           O  
ATOM   2917  N   SER A 377      66.957 -45.070  19.233  1.00 52.39           N  
ATOM   2918  CA  SER A 377      66.625 -45.682  20.515  1.00 52.39           C  
ATOM   2919  C   SER A 377      67.848 -45.762  21.423  1.00 52.39           C  
ATOM   2920  O   SER A 377      67.733 -46.107  22.600  1.00 52.39           O  
ATOM   2921  CB  SER A 377      66.042 -47.080  20.308  1.00 52.39           C  
ATOM   2922  OG  SER A 377      65.514 -47.216  19.000  1.00 52.39           O  
ATOM   2923  N   HIS A 378      68.988 -44.731  21.377  1.00 45.16           N  
ATOM   2924  CA  HIS A 378      70.104 -44.512  22.290  1.00 45.16           C  
ATOM   2925  C   HIS A 378      70.383 -43.025  22.472  1.00 45.16           C  
ATOM   2926  O   HIS A 378      71.274 -42.645  23.236  1.00 45.16           O  
ATOM   2927  CB  HIS A 378      71.359 -45.224  21.780  1.00 45.16           C  
ATOM   2928  CG  HIS A 378      71.696 -46.465  22.544  1.00 45.16           C  
ATOM   2929  CD2 HIS A 378      72.862 -46.885  23.088  1.00 45.16           C  
ATOM   2930  ND1 HIS A 378      70.767 -47.446  22.817  1.00 45.16           N  
ATOM   2931  CE1 HIS A 378      71.349 -48.417  23.499  1.00 45.16           C  
ATOM   2932  NE2 HIS A 378      72.621 -48.102  23.677  1.00 45.16           N  
ATOM   2933  N   HIS A 379      69.346 -42.036  22.494  1.00 45.66           N  
ATOM   2934  CA  HIS A 379      69.584 -40.709  23.049  1.00 45.66           C  
ATOM   2935  C   HIS A 379      68.380 -40.221  23.847  1.00 45.66           C  
ATOM   2936  O   HIS A 379      67.316 -39.963  23.279  1.00 45.66           O  
ATOM   2937  CB  HIS A 379      69.912 -39.713  21.933  1.00 45.66           C  
ATOM   2938  CG  HIS A 379      71.375 -39.590  21.651  1.00 45.66           C  
ATOM   2939  CD2 HIS A 379      72.075 -39.744  20.503  1.00 45.66           C  
ATOM   2940  ND1 HIS A 379      72.296 -39.271  22.625  1.00 45.66           N  
ATOM   2941  CE1 HIS A 379      73.503 -39.235  22.085  1.00 45.66           C  
ATOM   2942  NE2 HIS A 379      73.396 -39.519  20.799  1.00 45.66           N  
ATOM   2943  N   HIS A 380      67.725 -40.937  25.052  1.00 44.43           N  
ATOM   2944  CA  HIS A 380      66.994 -40.463  26.222  1.00 44.43           C  
ATOM   2945  C   HIS A 380      67.231 -41.370  27.424  1.00 44.43           C  
ATOM   2946  O   HIS A 380      66.933 -42.565  27.373  1.00 44.43           O  
ATOM   2947  CB  HIS A 380      65.497 -40.372  25.919  1.00 44.43           C  
ATOM   2948  CG  HIS A 380      65.061 -39.020  25.450  1.00 44.43           C  
ATOM   2949  CD2 HIS A 380      64.612 -38.600  24.244  1.00 44.43           C  
ATOM   2950  ND1 HIS A 380      65.062 -37.913  26.269  1.00 44.43           N  
ATOM   2951  CE1 HIS A 380      64.631 -36.866  25.585  1.00 44.43           C  
ATOM   2952  NE2 HIS A 380      64.350 -37.256  24.354  1.00 44.43           N  
ATOM   2953  N   HIS A 381      68.362 -41.159  28.385  1.00 37.56           N  
ATOM   2954  CA  HIS A 381      68.695 -40.599  29.689  1.00 37.56           C  
ATOM   2955  C   HIS A 381      70.112 -40.979  30.107  1.00 37.56           C  
ATOM   2956  O   HIS A 381      70.405 -42.158  30.321  1.00 37.56           O  
ATOM   2957  CB  HIS A 381      67.693 -41.067  30.745  1.00 37.56           C  
ATOM   2958  CG  HIS A 381      66.591 -40.088  31.002  1.00 37.56           C  
ATOM   2959  CD2 HIS A 381      65.276 -40.127  30.685  1.00 37.56           C  
ATOM   2960  ND1 HIS A 381      66.794 -38.896  31.663  1.00 37.56           N  
ATOM   2961  CE1 HIS A 381      65.647 -38.242  31.740  1.00 37.56           C  
ATOM   2962  NE2 HIS A 381      64.710 -38.967  31.153  1.00 37.56           N  
ATOM   2963  N   HIS A 382      71.280 -40.172  29.744  1.00 30.56           N  
ATOM   2964  CA  HIS A 382      72.292 -39.643  30.651  1.00 30.56           C  
ATOM   2965  C   HIS A 382      71.656 -38.817  31.765  1.00 30.56           C  
ATOM   2966  O   HIS A 382      70.862 -37.913  31.495  1.00 30.56           O  
ATOM   2967  CB  HIS A 382      73.308 -38.796  29.884  1.00 30.56           C  
ATOM   2968  CG  HIS A 382      74.620 -39.481  29.670  1.00 30.56           C  
ATOM   2969  CD2 HIS A 382      75.136 -40.093  28.578  1.00 30.56           C  
ATOM   2970  ND1 HIS A 382      75.572 -39.592  30.661  1.00 30.56           N  
ATOM   2971  CE1 HIS A 382      76.620 -40.244  30.185  1.00 30.56           C  
ATOM   2972  NE2 HIS A 382      76.381 -40.560  28.924  1.00 30.56           N  
ATOM   2973  N   HIS A 383      71.166 -39.519  32.793  1.00 28.84           N  
ATOM   2974  CA  HIS A 383      71.172 -39.450  34.250  1.00 28.84           C  
ATOM   2975  C   HIS A 383      70.556 -40.703  34.864  1.00 28.84           C  
ATOM   2976  O   HIS A 383      69.521 -41.184  34.395  1.00 28.84           O  
ATOM   2977  CB  HIS A 383      70.424 -38.206  34.731  1.00 28.84           C  
ATOM   2978  CG  HIS A 383      71.319 -37.044  35.028  1.00 28.84           C  
ATOM   2979  CD2 HIS A 383      71.556 -35.905  34.336  1.00 28.84           C  
ATOM   2980  ND1 HIS A 383      72.102 -36.979  36.160  1.00 28.84           N  
ATOM   2981  CE1 HIS A 383      72.783 -35.844  36.152  1.00 28.84           C  
ATOM   2982  NE2 HIS A 383      72.470 -35.176  35.056  1.00 28.84           N  
TER   
END
