# Supplementary material for: De novo design of obligate ABC-type heterotrimeric proteins
Source: Nat Struct Mol Biol. 2022 Dec 15;29(12):1266–76. doi: 10.1038/s41594-022-00879-4 (PMC9758053; doi:10.1038/s41594-022-00879-4)
Supplement: Supplementary file 4 — This compressed file contains all PDB files and scripts used in our design protocols and analyses, as well as the final design model outputs. [file 41594_2022_879_MOESM4_ESM.zip › source_data/pdbs/AF-Monomer for worms fusions/C4-DHT03-01/C4-DHT03-01_chnA_model_4_ptm_seed_0_unrelaxed.pdb]

ATOM      1  N   MET A   1      20.440  -2.311 -16.058  1.00 38.85           N  
ATOM      2  CA  MET A   1      21.645  -1.491 -15.992  1.00 38.85           C  
ATOM      3  C   MET A   1      22.707  -2.153 -15.120  1.00 38.85           C  
ATOM      4  O   MET A   1      22.430  -2.537 -13.983  1.00 38.85           O  
ATOM      5  CB  MET A   1      21.319  -0.097 -15.452  1.00 38.85           C  
ATOM      6  CG  MET A   1      20.802   0.865 -16.509  1.00 38.85           C  
ATOM      7  SD  MET A   1      20.747   2.600 -15.914  1.00 38.85           S  
ATOM      8  CE  MET A   1      20.014   3.411 -17.362  1.00 38.85           C  
ATOM      9  N   GLY A   2      23.544  -3.219 -15.526  1.00 50.67           N  
ATOM     10  CA  GLY A   2      24.507  -4.040 -14.809  1.00 50.67           C  
ATOM     11  C   GLY A   2      25.492  -3.228 -13.990  1.00 50.67           C  
ATOM     12  O   GLY A   2      25.752  -2.064 -14.299  1.00 50.67           O  
ATOM     13  N   ASN A   3      25.399  -3.121 -12.621  1.00 58.45           N  
ATOM     14  CA  ASN A   3      26.294  -2.501 -11.650  1.00 58.45           C  
ATOM     15  C   ASN A   3      27.758  -2.772 -11.982  1.00 58.45           C  
ATOM     16  O   ASN A   3      28.172  -3.928 -12.085  1.00 58.45           O  
ATOM     17  CB  ASN A   3      25.972  -2.989 -10.235  1.00 58.45           C  
ATOM     18  CG  ASN A   3      24.711  -2.361  -9.674  1.00 58.45           C  
ATOM     19  ND2 ASN A   3      24.188  -2.941  -8.599  1.00 58.45           N  
ATOM     20  OD1 ASN A   3      24.210  -1.366 -10.203  1.00 58.45           O  
ATOM     21  N   THR A   4      28.475  -1.977 -12.756  1.00 69.07           N  
ATOM     22  CA  THR A   4      29.913  -2.037 -12.994  1.00 69.07           C  
ATOM     23  C   THR A   4      30.680  -1.415 -11.831  1.00 69.07           C  
ATOM     24  O   THR A   4      30.342  -0.322 -11.373  1.00 69.07           O  
ATOM     25  CB  THR A   4      30.293  -1.323 -14.304  1.00 69.07           C  
ATOM     26  CG2 THR A   4      31.759  -1.555 -14.651  1.00 69.07           C  
ATOM     27  OG1 THR A   4      29.476  -1.824 -15.370  1.00 69.07           O  
ATOM     28  N   HIS A   5      31.597  -2.175 -11.278  1.00 68.49           N  
ATOM     29  CA  HIS A   5      32.499  -1.757 -10.210  1.00 68.49           C  
ATOM     30  C   HIS A   5      33.946  -1.730 -10.689  1.00 68.49           C  
ATOM     31  O   HIS A   5      34.380  -2.625 -11.418  1.00 68.49           O  
ATOM     32  CB  HIS A   5      32.363  -2.683  -9.000  1.00 68.49           C  
ATOM     33  CG  HIS A   5      31.018  -2.624  -8.348  1.00 68.49           C  
ATOM     34  CD2 HIS A   5      29.922  -3.405  -8.499  1.00 68.49           C  
ATOM     35  ND1 HIS A   5      30.685  -1.667  -7.415  1.00 68.49           N  
ATOM     36  CE1 HIS A   5      29.439  -1.863  -7.018  1.00 68.49           C  
ATOM     37  NE2 HIS A   5      28.953  -2.911  -7.660  1.00 68.49           N  
ATOM     38  N   PHE A   6      34.607  -0.620 -10.201  1.00 67.65           N  
ATOM     39  CA  PHE A   6      36.004  -0.391 -10.552  1.00 67.65           C  
ATOM     40  C   PHE A   6      36.892  -0.462  -9.317  1.00 67.65           C  
ATOM     41  O   PHE A   6      36.659   0.248  -8.336  1.00 67.65           O  
ATOM     42  CB  PHE A   6      36.170   0.968 -11.240  1.00 67.65           C  
ATOM     43  CG  PHE A   6      35.503   1.053 -12.587  1.00 67.65           C  
ATOM     44  CD1 PHE A   6      36.200   0.731 -13.745  1.00 67.65           C  
ATOM     45  CD2 PHE A   6      34.178   1.454 -12.694  1.00 67.65           C  
ATOM     46  CE1 PHE A   6      35.586   0.808 -14.993  1.00 67.65           C  
ATOM     47  CE2 PHE A   6      33.556   1.534 -13.937  1.00 67.65           C  
ATOM     48  CZ  PHE A   6      34.262   1.212 -15.085  1.00 67.65           C  
ATOM     49  N   ILE A   7      37.815  -1.352  -9.380  1.00 71.59           N  
ATOM     50  CA  ILE A   7      38.776  -1.492  -8.292  1.00 71.59           C  
ATOM     51  C   ILE A   7      40.185  -1.215  -8.811  1.00 71.59           C  
ATOM     52  O   ILE A   7      40.583  -1.736  -9.855  1.00 71.59           O  
ATOM     53  CB  ILE A   7      38.707  -2.897  -7.652  1.00 71.59           C  
ATOM     54  CG1 ILE A   7      37.273  -3.214  -7.213  1.00 71.59           C  
ATOM     55  CG2 ILE A   7      39.678  -3.001  -6.471  1.00 71.59           C  
ATOM     56  CD1 ILE A   7      37.029  -4.685  -6.911  1.00 71.59           C  
ATOM     57  N   VAL A   8      40.892  -0.431  -8.021  1.00 68.32           N  
ATOM     58  CA  VAL A   8      42.283  -0.153  -8.365  1.00 68.32           C  
ATOM     59  C   VAL A   8      43.205  -0.736  -7.296  1.00 68.32           C  
ATOM     60  O   VAL A   8      43.037  -0.462  -6.105  1.00 68.32           O  
ATOM     61  CB  VAL A   8      42.537   1.363  -8.519  1.00 68.32           C  
ATOM     62  CG1 VAL A   8      43.983   1.628  -8.937  1.00 68.32           C  
ATOM     63  CG2 VAL A   8      41.567   1.966  -9.533  1.00 68.32           C  
ATOM     64  N   VAL A   9      44.034  -1.648  -7.672  1.00 68.80           N  
ATOM     65  CA  VAL A   9      45.051  -2.230  -6.801  1.00 68.80           C  
ATOM     66  C   VAL A   9      46.388  -1.528  -7.027  1.00 68.80           C  
ATOM     67  O   VAL A   9      46.864  -1.434  -8.161  1.00 68.80           O  
ATOM     68  CB  VAL A   9      45.199  -3.749  -7.039  1.00 68.80           C  
ATOM     69  CG1 VAL A   9      46.224  -4.349  -6.077  1.00 68.80           C  
ATOM     70  CG2 VAL A   9      43.848  -4.447  -6.889  1.00 68.80           C  
ATOM     71  N   HIS A  10      46.864  -0.837  -5.825  1.00 67.27           N  
ATOM     72  CA  HIS A  10      48.204  -0.268  -5.735  1.00 67.27           C  
ATOM     73  C   HIS A  10      49.188  -1.269  -5.137  1.00 67.27           C  
ATOM     74  O   HIS A  10      48.792  -2.162  -4.385  1.00 67.27           O  
ATOM     75  CB  HIS A  10      48.187   1.012  -4.899  1.00 67.27           C  
ATOM     76  CG  HIS A  10      47.312   2.085  -5.464  1.00 67.27           C  
ATOM     77  CD2 HIS A  10      46.135   2.595  -5.028  1.00 67.27           C  
ATOM     78  ND1 HIS A  10      47.619   2.762  -6.624  1.00 67.27           N  
ATOM     79  CE1 HIS A  10      46.666   3.645  -6.877  1.00 67.27           C  
ATOM     80  NE2 HIS A  10      45.755   3.564  -5.924  1.00 67.27           N  
ATOM     81  N   GLY A  11      50.415  -1.612  -5.930  1.00 63.54           N  
ATOM     82  CA  GLY A  11      51.440  -2.415  -5.284  1.00 63.54           C  
ATOM     83  C   GLY A  11      52.388  -3.078  -6.266  1.00 63.54           C  
ATOM     84  O   GLY A  11      52.436  -2.702  -7.439  1.00 63.54           O  
ATOM     85  N   GLY A  12      53.453  -3.800  -5.673  1.00 70.57           N  
ATOM     86  CA  GLY A  12      54.404  -4.575  -6.454  1.00 70.57           C  
ATOM     87  C   GLY A  12      53.745  -5.635  -7.315  1.00 70.57           C  
ATOM     88  O   GLY A  12      52.523  -5.799  -7.281  1.00 70.57           O  
ATOM     89  N   GLU A  13      54.433  -6.100  -8.331  1.00 79.90           N  
ATOM     90  CA  GLU A  13      53.988  -7.054  -9.342  1.00 79.90           C  
ATOM     91  C   GLU A  13      53.337  -8.275  -8.700  1.00 79.90           C  
ATOM     92  O   GLU A  13      52.295  -8.745  -9.161  1.00 79.90           O  
ATOM     93  CB  GLU A  13      55.161  -7.487 -10.226  1.00 79.90           C  
ATOM     94  CG  GLU A  13      54.757  -8.385 -11.387  1.00 79.90           C  
ATOM     95  CD  GLU A  13      53.884  -7.681 -12.414  1.00 79.90           C  
ATOM     96  OE1 GLU A  13      53.307  -8.364 -13.290  1.00 79.90           O  
ATOM     97  OE2 GLU A  13      53.776  -6.437 -12.341  1.00 79.90           O1-
ATOM     98  N   GLU A  14      53.747  -8.712  -7.558  1.00 74.49           N  
ATOM     99  CA  GLU A  14      53.237  -9.911  -6.898  1.00 74.49           C  
ATOM    100  C   GLU A  14      51.836  -9.682  -6.342  1.00 74.49           C  
ATOM    101  O   GLU A  14      50.960 -10.540  -6.477  1.00 74.49           O  
ATOM    102  CB  GLU A  14      54.184 -10.350  -5.777  1.00 74.49           C  
ATOM    103  CG  GLU A  14      55.487 -10.957  -6.275  1.00 74.49           C  
ATOM    104  CD  GLU A  14      56.721 -10.321  -5.655  1.00 74.49           C  
ATOM    105  OE1 GLU A  14      57.851 -10.773  -5.950  1.00 74.49           O  
ATOM    106  OE2 GLU A  14      56.557  -9.362  -4.867  1.00 74.49           O1-
ATOM    107  N   ALA A  15      51.629  -8.501  -5.721  1.00 73.69           N  
ATOM    108  CA  ALA A  15      50.326  -8.176  -5.146  1.00 73.69           C  
ATOM    109  C   ALA A  15      49.268  -8.032  -6.236  1.00 73.69           C  
ATOM    110  O   ALA A  15      48.142  -8.514  -6.084  1.00 73.69           O  
ATOM    111  CB  ALA A  15      50.413  -6.896  -4.320  1.00 73.69           C  
ATOM    112  N   ARG A  16      49.744  -7.520  -7.363  1.00 82.96           N  
ATOM    113  CA  ARG A  16      48.804  -7.322  -8.462  1.00 82.96           C  
ATOM    114  C   ARG A  16      48.422  -8.651  -9.103  1.00 82.96           C  
ATOM    115  O   ARG A  16      47.255  -8.875  -9.432  1.00 82.96           O  
ATOM    116  CB  ARG A  16      49.399  -6.384  -9.515  1.00 82.96           C  
ATOM    117  CG  ARG A  16      49.536  -4.943  -9.050  1.00 82.96           C  
ATOM    118  CD  ARG A  16      49.815  -4.000 -10.212  1.00 82.96           C  
ATOM    119  NE  ARG A  16      51.087  -4.304 -10.861  1.00 82.96           N  
ATOM    120  CZ  ARG A  16      52.249  -3.730 -10.559  1.00 82.96           C  
ATOM    121  NH1 ARG A  16      52.320  -2.806  -9.608  1.00 82.96           N1+
ATOM    122  NH2 ARG A  16      53.345  -4.082 -11.212  1.00 82.96           N  
ATOM    123  N   GLN A  17      49.394  -9.440  -9.273  1.00 83.03           N  
ATOM    124  CA  GLN A  17      49.143 -10.768  -9.822  1.00 83.03           C  
ATOM    125  C   GLN A  17      48.224 -11.576  -8.911  1.00 83.03           C  
ATOM    126  O   GLN A  17      47.315 -12.260  -9.385  1.00 83.03           O  
ATOM    127  CB  GLN A  17      50.459 -11.517 -10.039  1.00 83.03           C  
ATOM    128  CG  GLN A  17      51.216 -11.082 -11.286  1.00 83.03           C  
ATOM    129  CD  GLN A  17      52.540 -11.807 -11.451  1.00 83.03           C  
ATOM    130  NE2 GLN A  17      53.224 -11.545 -12.559  1.00 83.03           N  
ATOM    131  OE1 GLN A  17      52.944 -12.593 -10.588  1.00 83.03           O  
ATOM    132  N   LEU A  18      48.463 -11.427  -7.612  1.00 82.06           N  
ATOM    133  CA  LEU A  18      47.632 -12.142  -6.650  1.00 82.06           C  
ATOM    134  C   LEU A  18      46.197 -11.628  -6.683  1.00 82.06           C  
ATOM    135  O   LEU A  18      45.249 -12.417  -6.680  1.00 82.06           O  
ATOM    136  CB  LEU A  18      48.205 -12.001  -5.237  1.00 82.06           C  
ATOM    137  CG  LEU A  18      47.520 -12.823  -4.144  1.00 82.06           C  
ATOM    138  CD1 LEU A  18      47.646 -14.313  -4.441  1.00 82.06           C  
ATOM    139  CD2 LEU A  18      48.113 -12.494  -2.778  1.00 82.06           C  
ATOM    140  N   ALA A  19      46.101 -10.349  -6.708  1.00 83.68           N  
ATOM    141  CA  ALA A  19      44.775  -9.744  -6.786  1.00 83.68           C  
ATOM    142  C   ALA A  19      44.044 -10.181  -8.052  1.00 83.68           C  
ATOM    143  O   ALA A  19      42.876 -10.572  -7.998  1.00 83.68           O  
ATOM    144  CB  ALA A  19      44.881  -8.222  -6.736  1.00 83.68           C  
ATOM    145  N   GLU A  20      44.790 -10.130  -9.113  1.00 88.39           N  
ATOM    146  CA  GLU A  20      44.208 -10.526 -10.392  1.00 88.39           C  
ATOM    147  C   GLU A  20      43.759 -11.985 -10.365  1.00 88.39           C  
ATOM    148  O   GLU A  20      42.635 -12.300 -10.759  1.00 88.39           O  
ATOM    149  CB  GLU A  20      45.208 -10.304 -11.530  1.00 88.39           C  
ATOM    150  CG  GLU A  20      44.654 -10.630 -12.908  1.00 88.39           C  
ATOM    151  CD  GLU A  20      45.639 -10.355 -14.033  1.00 88.39           C  
ATOM    152  OE1 GLU A  20      45.394 -10.801 -15.177  1.00 88.39           O  
ATOM    153  OE2 GLU A  20      46.665  -9.691 -13.767  1.00 88.39           O1-
ATOM    154  N   THR A  21      44.645 -12.804  -9.938  1.00 87.17           N  
ATOM    155  CA  THR A  21      44.350 -14.231  -9.887  1.00 87.17           C  
ATOM    156  C   THR A  21      43.168 -14.507  -8.962  1.00 87.17           C  
ATOM    157  O   THR A  21      42.269 -15.276  -9.307  1.00 87.17           O  
ATOM    158  CB  THR A  21      45.573 -15.039  -9.414  1.00 87.17           C  
ATOM    159  CG2 THR A  21      45.259 -16.530  -9.354  1.00 87.17           C  
ATOM    160  OG1 THR A  21      46.660 -14.827 -10.324  1.00 87.17           O  
ATOM    161  N   ALA A  22      43.125 -13.832  -7.843  1.00 85.60           N  
ATOM    162  CA  ALA A  22      42.057 -14.051  -6.870  1.00 85.60           C  
ATOM    163  C   ALA A  22      40.707 -13.616  -7.433  1.00 85.60           C  
ATOM    164  O   ALA A  22      39.722 -14.353  -7.337  1.00 85.60           O  
ATOM    165  CB  ALA A  22      42.356 -13.301  -5.575  1.00 85.60           C  
ATOM    166  N   VAL A  23      40.656 -12.436  -8.043  1.00 86.19           N  
ATOM    167  CA  VAL A  23      39.415 -11.905  -8.596  1.00 86.19           C  
ATOM    168  C   VAL A  23      38.948 -12.783  -9.754  1.00 86.19           C  
ATOM    169  O   VAL A  23      37.753 -13.059  -9.889  1.00 86.19           O  
ATOM    170  CB  VAL A  23      39.587 -10.444  -9.071  1.00 86.19           C  
ATOM    171  CG1 VAL A  23      38.333  -9.962  -9.799  1.00 86.19           C  
ATOM    172  CG2 VAL A  23      39.904  -9.533  -7.887  1.00 86.19           C  
ATOM    173  N   ARG A  24      39.930 -13.277 -10.568  1.00 87.49           N  
ATOM    174  CA  ARG A  24      39.592 -14.172 -11.671  1.00 87.49           C  
ATOM    175  C   ARG A  24      38.953 -15.458 -11.156  1.00 87.49           C  
ATOM    176  O   ARG A  24      37.947 -15.918 -11.700  1.00 87.49           O  
ATOM    177  CB  ARG A  24      40.835 -14.499 -12.500  1.00 87.49           C  
ATOM    178  CG  ARG A  24      41.068 -13.549 -13.663  1.00 87.49           C  
ATOM    179  CD  ARG A  24      42.253 -13.981 -14.516  1.00 87.49           C  
ATOM    180  NE  ARG A  24      42.840 -12.853 -15.234  1.00 87.49           N  
ATOM    181  CZ  ARG A  24      43.426 -12.935 -16.425  1.00 87.49           C  
ATOM    182  NH1 ARG A  24      43.515 -14.098 -17.059  1.00 87.49           N1+
ATOM    183  NH2 ARG A  24      43.927 -11.844 -16.988  1.00 87.49           N  
ATOM    184  N   GLU A  25      39.462 -15.937 -10.134  1.00 86.94           N  
ATOM    185  CA  GLU A  25      38.963 -17.189  -9.576  1.00 86.94           C  
ATOM    186  C   GLU A  25      37.584 -17.004  -8.949  1.00 86.94           C  
ATOM    187  O   GLU A  25      36.708 -17.859  -9.098  1.00 86.94           O  
ATOM    188  CB  GLU A  25      39.942 -17.743  -8.537  1.00 86.94           C  
ATOM    189  CG  GLU A  25      41.223 -18.303  -9.137  1.00 86.94           C  
ATOM    190  CD  GLU A  25      42.114 -18.991  -8.115  1.00 86.94           C  
ATOM    191  OE1 GLU A  25      43.276 -19.320  -8.446  1.00 86.94           O  
ATOM    192  OE2 GLU A  25      41.647 -19.204  -6.974  1.00 86.94           O1-
ATOM    193  N   ILE A  26      37.403 -15.911  -8.305  1.00 82.89           N  
ATOM    194  CA  ILE A  26      36.108 -15.605  -7.706  1.00 82.89           C  
ATOM    195  C   ILE A  26      35.064 -15.422  -8.805  1.00 82.89           C  
ATOM    196  O   ILE A  26      33.945 -15.930  -8.697  1.00 82.89           O  
ATOM    197  CB  ILE A  26      36.181 -14.343  -6.817  1.00 82.89           C  
ATOM    198  CG1 ILE A  26      37.049 -14.609  -5.583  1.00 82.89           C  
ATOM    199  CG2 ILE A  26      34.775 -13.888  -6.411  1.00 82.89           C  
ATOM    200  CD1 ILE A  26      37.368 -13.361  -4.770  1.00 82.89           C  
ATOM    201  N   SER A  27      35.462 -14.743  -9.845  1.00 83.68           N  
ATOM    202  CA  SER A  27      34.559 -14.466 -10.957  1.00 83.68           C  
ATOM    203  C   SER A  27      34.143 -15.751 -11.665  1.00 83.68           C  
ATOM    204  O   SER A  27      32.974 -15.920 -12.020  1.00 83.68           O  
ATOM    205  CB  SER A  27      35.216 -13.512 -11.957  1.00 83.68           C  
ATOM    206  OG  SER A  27      34.367 -13.286 -13.069  1.00 83.68           O  
ATOM    207  N   LYS A  28      35.074 -16.658 -11.922  1.00 84.69           N  
ATOM    208  CA  LYS A  28      34.801 -17.946 -12.553  1.00 84.69           C  
ATOM    209  C   LYS A  28      33.810 -18.763 -11.728  1.00 84.69           C  
ATOM    210  O   LYS A  28      32.882 -19.359 -12.277  1.00 84.69           O  
ATOM    211  CB  LYS A  28      36.097 -18.734 -12.747  1.00 84.69           C  
ATOM    212  CG  LYS A  28      35.938 -19.989 -13.593  1.00 84.69           C  
ATOM    213  CD  LYS A  28      37.268 -20.705 -13.788  1.00 84.69           C  
ATOM    214  CE  LYS A  28      37.099 -21.998 -14.574  1.00 84.69           C  
ATOM    215  NZ  LYS A  28      38.396 -22.717 -14.744  1.00 84.69           N1+
ATOM    216  N   LYS A  29      33.960 -18.714 -10.509  1.00 81.32           N  
ATOM    217  CA  LYS A  29      33.099 -19.484  -9.615  1.00 81.32           C  
ATOM    218  C   LYS A  29      31.690 -18.901  -9.572  1.00 81.32           C  
ATOM    219  O   LYS A  29      30.705 -19.643  -9.574  1.00 81.32           O  
ATOM    220  CB  LYS A  29      33.691 -19.527  -8.205  1.00 81.32           C  
ATOM    221  CG  LYS A  29      33.015 -20.529  -7.280  1.00 81.32           C  
ATOM    222  CD  LYS A  29      33.707 -20.592  -5.925  1.00 81.32           C  
ATOM    223  CE  LYS A  29      32.973 -21.521  -4.965  1.00 81.32           C  
ATOM    224  NZ  LYS A  29      33.647 -21.586  -3.634  1.00 81.32           N1+
ATOM    225  N   GLU A  30      31.615 -17.658  -9.688  1.00 82.47           N  
ATOM    226  CA  GLU A  30      30.324 -17.004  -9.497  1.00 82.47           C  
ATOM    227  C   GLU A  30      29.668 -16.677 -10.836  1.00 82.47           C  
ATOM    228  O   GLU A  30      28.500 -16.287 -10.882  1.00 82.47           O  
ATOM    229  CB  GLU A  30      30.484 -15.730  -8.665  1.00 82.47           C  
ATOM    230  CG  GLU A  30      30.937 -15.983  -7.235  1.00 82.47           C  
ATOM    231  CD  GLU A  30      29.894 -16.704  -6.394  1.00 82.47           C  
ATOM    232  OE1 GLU A  30      30.275 -17.443  -5.457  1.00 82.47           O  
ATOM    233  OE2 GLU A  30      28.688 -16.529  -6.675  1.00 82.47           O1-
ATOM    234  N   GLY A  31      30.432 -16.851 -11.989  1.00 81.27           N  
ATOM    235  CA  GLY A  31      29.893 -16.604 -13.317  1.00 81.27           C  
ATOM    236  C   GLY A  31      29.778 -15.128 -13.649  1.00 81.27           C  
ATOM    237  O   GLY A  31      28.816 -14.705 -14.294  1.00 81.27           O  
ATOM    238  N   THR A  32      30.745 -14.245 -13.149  1.00 81.75           N  
ATOM    239  CA  THR A  32      30.741 -12.810 -13.412  1.00 81.75           C  
ATOM    240  C   THR A  32      31.829 -12.442 -14.417  1.00 81.75           C  
ATOM    241  O   THR A  32      32.788 -13.195 -14.606  1.00 81.75           O  
ATOM    242  CB  THR A  32      30.942 -12.003 -12.116  1.00 81.75           C  
ATOM    243  CG2 THR A  32      29.783 -12.220 -11.149  1.00 81.75           C  
ATOM    244  OG1 THR A  32      32.160 -12.418 -11.485  1.00 81.75           O  
ATOM    245  N   GLU A  33      31.554 -11.423 -15.197  1.00 83.70           N  
ATOM    246  CA  GLU A  33      32.490 -10.893 -16.185  1.00 83.70           C  
ATOM    247  C   GLU A  33      33.461  -9.903 -15.549  1.00 83.70           C  
ATOM    248  O   GLU A  33      33.044  -8.977 -14.850  1.00 83.70           O  
ATOM    249  CB  GLU A  33      31.735 -10.223 -17.336  1.00 83.70           C  
ATOM    250  CG  GLU A  33      30.955 -11.196 -18.208  1.00 83.70           C  
ATOM    251  CD  GLU A  33      30.212 -10.516 -19.348  1.00 83.70           C  
ATOM    252  OE1 GLU A  33      29.475 -11.206 -20.088  1.00 83.70           O  
ATOM    253  OE2 GLU A  33      30.369  -9.285 -19.502  1.00 83.70           O1-
ATOM    254  N   VAL A  34      34.777 -10.240 -15.747  1.00 84.24           N  
ATOM    255  CA  VAL A  34      35.818  -9.386 -15.184  1.00 84.24           C  
ATOM    256  C   VAL A  34      36.768  -8.929 -16.290  1.00 84.24           C  
ATOM    257  O   VAL A  34      37.069  -9.692 -17.212  1.00 84.24           O  
ATOM    258  CB  VAL A  34      36.607 -10.113 -14.071  1.00 84.24           C  
ATOM    259  CG1 VAL A  34      37.676  -9.196 -13.480  1.00 84.24           C  
ATOM    260  CG2 VAL A  34      35.659 -10.607 -12.981  1.00 84.24           C  
ATOM    261  N   ARG A  35      37.065  -7.627 -16.271  1.00 86.35           N  
ATOM    262  CA  ARG A  35      38.064  -7.048 -17.163  1.00 86.35           C  
ATOM    263  C   ARG A  35      39.220  -6.446 -16.374  1.00 86.35           C  
ATOM    264  O   ARG A  35      39.005  -5.729 -15.394  1.00 86.35           O  
ATOM    265  CB  ARG A  35      37.430  -5.981 -18.060  1.00 86.35           C  
ATOM    266  CG  ARG A  35      38.349  -5.475 -19.159  1.00 86.35           C  
ATOM    267  CD  ARG A  35      37.656  -4.450 -20.046  1.00 86.35           C  
ATOM    268  NE  ARG A  35      38.573  -3.878 -21.029  1.00 86.35           N  
ATOM    269  CZ  ARG A  35      38.233  -2.988 -21.955  1.00 86.35           C  
ATOM    270  NH1 ARG A  35      36.983  -2.546 -22.045  1.00 86.35           N1+
ATOM    271  NH2 ARG A  35      39.148  -2.534 -22.799  1.00 86.35           N  
ATOM    272  N   PHE A  36      40.441  -6.778 -16.866  1.00 87.83           N  
ATOM    273  CA  PHE A  36      41.650  -6.275 -16.224  1.00 87.83           C  
ATOM    274  C   PHE A  36      42.382  -5.300 -17.138  1.00 87.83           C  
ATOM    275  O   PHE A  36      42.509  -5.543 -18.340  1.00 87.83           O  
ATOM    276  CB  PHE A  36      42.578  -7.432 -15.840  1.00 87.83           C  
ATOM    277  CG  PHE A  36      41.937  -8.448 -14.933  1.00 87.83           C  
ATOM    278  CD1 PHE A  36      41.993  -8.301 -13.553  1.00 87.83           C  
ATOM    279  CD2 PHE A  36      41.279  -9.551 -15.462  1.00 87.83           C  
ATOM    280  CE1 PHE A  36      41.401  -9.239 -12.711  1.00 87.83           C  
ATOM    281  CE2 PHE A  36      40.685 -10.493 -14.626  1.00 87.83           C  
ATOM    282  CZ  PHE A  36      40.748 -10.336 -13.251  1.00 87.83           C  
ATOM    283  N   GLU A  37      42.794  -4.173 -16.547  1.00 89.27           N  
ATOM    284  CA  GLU A  37      43.647  -3.215 -17.245  1.00 89.27           C  
ATOM    285  C   GLU A  37      44.866  -2.848 -16.405  1.00 89.27           C  
ATOM    286  O   GLU A  37      44.732  -2.443 -15.249  1.00 89.27           O  
ATOM    287  CB  GLU A  37      42.857  -1.954 -17.605  1.00 89.27           C  
ATOM    288  CG  GLU A  37      43.606  -1.001 -18.526  1.00 89.27           C  
ATOM    289  CD  GLU A  37      42.787   0.218 -18.921  1.00 89.27           C  
ATOM    290  OE1 GLU A  37      43.288   1.057 -19.706  1.00 89.27           O  
ATOM    291  OE2 GLU A  37      41.637   0.336 -18.443  1.00 89.27           O1-
ATOM    292  N   LYS A  38      46.120  -2.965 -17.113  1.00 83.45           N  
ATOM    293  CA  LYS A  38      47.379  -2.588 -16.477  1.00 83.45           C  
ATOM    294  C   LYS A  38      47.925  -1.289 -17.064  1.00 83.45           C  
ATOM    295  O   LYS A  38      48.147  -1.194 -18.274  1.00 83.45           O  
ATOM    296  CB  LYS A  38      48.413  -3.706 -16.626  1.00 83.45           C  
ATOM    297  CG  LYS A  38      48.058  -4.980 -15.875  1.00 83.45           C  
ATOM    298  CD  LYS A  38      49.127  -6.051 -16.054  1.00 83.45           C  
ATOM    299  CE  LYS A  38      48.729  -7.358 -15.382  1.00 83.45           C  
ATOM    300  NZ  LYS A  38      49.781  -8.406 -15.543  1.00 83.45           N1+
ATOM    301  N   LYS A  39      47.887  -0.215 -16.254  1.00 80.95           N  
ATOM    302  CA  LYS A  39      48.485   1.042 -16.693  1.00 80.95           C  
ATOM    303  C   LYS A  39      49.343   1.657 -15.592  1.00 80.95           C  
ATOM    304  O   LYS A  39      48.892   1.802 -14.454  1.00 80.95           O  
ATOM    305  CB  LYS A  39      47.400   2.029 -17.126  1.00 80.95           C  
ATOM    306  CG  LYS A  39      47.928   3.230 -17.897  1.00 80.95           C  
ATOM    307  CD  LYS A  39      46.797   4.143 -18.352  1.00 80.95           C  
ATOM    308  CE  LYS A  39      47.327   5.370 -19.082  1.00 80.95           C  
ATOM    309  NZ  LYS A  39      46.220   6.263 -19.540  1.00 80.95           N1+
ATOM    310  N   ASP A  40      50.625   2.012 -15.888  1.00 80.98           N  
ATOM    311  CA  ASP A  40      51.494   2.819 -15.035  1.00 80.98           C  
ATOM    312  C   ASP A  40      51.691   2.159 -13.672  1.00 80.98           C  
ATOM    313  O   ASP A  40      51.647   2.831 -12.640  1.00 80.98           O  
ATOM    314  CB  ASP A  40      50.919   4.226 -14.861  1.00 80.98           C  
ATOM    315  CG  ASP A  40      50.866   5.010 -16.160  1.00 80.98           C  
ATOM    316  OD1 ASP A  40      51.787   4.873 -16.994  1.00 80.98           O  
ATOM    317  OD2 ASP A  40      49.894   5.774 -16.350  1.00 80.98           O1-
ATOM    318  N   GLY A  41      51.779   0.852 -13.606  1.00 74.15           N  
ATOM    319  CA  GLY A  41      52.012   0.216 -12.319  1.00 74.15           C  
ATOM    320  C   GLY A  41      50.738  -0.006 -11.525  1.00 74.15           C  
ATOM    321  O   GLY A  41      50.787  -0.248 -10.317  1.00 74.15           O  
ATOM    322  N   LEU A  42      49.539   0.254 -12.130  1.00 79.25           N  
ATOM    323  CA  LEU A  42      48.232   0.058 -11.510  1.00 79.25           C  
ATOM    324  C   LEU A  42      47.440  -1.020 -12.242  1.00 79.25           C  
ATOM    325  O   LEU A  42      47.615  -1.216 -13.447  1.00 79.25           O  
ATOM    326  CB  LEU A  42      47.443   1.369 -11.500  1.00 79.25           C  
ATOM    327  CG  LEU A  42      48.099   2.550 -10.782  1.00 79.25           C  
ATOM    328  CD1 LEU A  42      47.342   3.840 -11.083  1.00 79.25           C  
ATOM    329  CD2 LEU A  42      48.157   2.296  -9.279  1.00 79.25           C  
ATOM    330  N   LEU A  43      46.726  -1.828 -11.307  1.00 81.05           N  
ATOM    331  CA  LEU A  43      45.789  -2.815 -11.834  1.00 81.05           C  
ATOM    332  C   LEU A  43      44.348  -2.365 -11.619  1.00 81.05           C  
ATOM    333  O   LEU A  43      43.938  -2.100 -10.485  1.00 81.05           O  
ATOM    334  CB  LEU A  43      46.015  -4.176 -11.170  1.00 81.05           C  
ATOM    335  CG  LEU A  43      45.064  -5.299 -11.586  1.00 81.05           C  
ATOM    336  CD1 LEU A  43      45.314  -5.696 -13.038  1.00 81.05           C  
ATOM    337  CD2 LEU A  43      45.221  -6.503 -10.662  1.00 81.05           C  
ATOM    338  N   SER A  44      43.692  -2.066 -12.821  1.00 84.53           N  
ATOM    339  CA  SER A  44      42.274  -1.723 -12.773  1.00 84.53           C  
ATOM    340  C   SER A  44      41.402  -2.934 -13.089  1.00 84.53           C  
ATOM    341  O   SER A  44      41.618  -3.618 -14.091  1.00 84.53           O  
ATOM    342  CB  SER A  44      41.964  -0.592 -13.755  1.00 84.53           C  
ATOM    343  OG  SER A  44      42.762   0.547 -13.478  1.00 84.53           O  
ATOM    344  N   ILE A  45      40.473  -3.214 -12.177  1.00 83.77           N  
ATOM    345  CA  ILE A  45      39.600  -4.373 -12.322  1.00 83.77           C  
ATOM    346  C   ILE A  45      38.149  -3.916 -12.442  1.00 83.77           C  
ATOM    347  O   ILE A  45      37.648  -3.189 -11.580  1.00 83.77           O  
ATOM    348  CB  ILE A  45      39.758  -5.351 -11.136  1.00 83.77           C  
ATOM    349  CG1 ILE A  45      41.231  -5.735 -10.953  1.00 83.77           C  
ATOM    350  CG2 ILE A  45      38.889  -6.595 -11.342  1.00 83.77           C  
ATOM    351  CD1 ILE A  45      41.524  -6.459  -9.646  1.00 83.77           C  
ATOM    352  N   GLU A  46      37.635  -4.308 -13.608  1.00 84.71           N  
ATOM    353  CA  GLU A  46      36.211  -4.062 -13.814  1.00 84.71           C  
ATOM    354  C   GLU A  46      35.408  -5.357 -13.722  1.00 84.71           C  
ATOM    355  O   GLU A  46      35.669  -6.309 -14.461  1.00 84.71           O  
ATOM    356  CB  GLU A  46      35.971  -3.388 -15.168  1.00 84.71           C  
ATOM    357  CG  GLU A  46      34.525  -2.979 -15.403  1.00 84.71           C  
ATOM    358  CD  GLU A  46      34.289  -2.373 -16.779  1.00 84.71           C  
ATOM    359  OE1 GLU A  46      33.115  -2.148 -17.148  1.00 84.71           O  
ATOM    360  OE2 GLU A  46      35.286  -2.126 -17.492  1.00 84.71           O1-
ATOM    361  N   VAL A  47      34.467  -5.329 -12.699  1.00 79.08           N  
ATOM    362  CA  VAL A  47      33.630  -6.514 -12.545  1.00 79.08           C  
ATOM    363  C   VAL A  47      32.172  -6.156 -12.820  1.00 79.08           C  
ATOM    364  O   VAL A  47      31.639  -5.209 -12.238  1.00 79.08           O  
ATOM    365  CB  VAL A  47      33.771  -7.128 -11.134  1.00 79.08           C  
ATOM    366  CG1 VAL A  47      33.053  -8.475 -11.057  1.00 79.08           C  
ATOM    367  CG2 VAL A  47      35.246  -7.283 -10.765  1.00 79.08           C  
ATOM    368  N   LYS A  48      31.488  -6.936 -13.784  1.00 81.46           N  
ATOM    369  CA  LYS A  48      30.079  -6.734 -14.111  1.00 81.46           C  
ATOM    370  C   LYS A  48      29.199  -7.763 -13.407  1.00 81.46           C  
ATOM    371  O   LYS A  48      29.615  -8.904 -13.197  1.00 81.46           O  
ATOM    372  CB  LYS A  48      29.863  -6.806 -15.623  1.00 81.46           C  
ATOM    373  CG  LYS A  48      30.509  -5.665 -16.396  1.00 81.46           C  
ATOM    374  CD  LYS A  48      30.145  -5.715 -17.874  1.00 81.46           C  
ATOM    375  CE  LYS A  48      30.788  -4.573 -18.648  1.00 81.46           C  
ATOM    376  NZ  LYS A  48      30.416  -4.605 -20.094  1.00 81.46           N1+
ATOM    377  N   ASN A  49      28.014  -7.329 -12.787  1.00 76.12           N  
ATOM    378  CA  ASN A  49      26.953  -8.190 -12.274  1.00 76.12           C  
ATOM    379  C   ASN A  49      27.356  -8.849 -10.958  1.00 76.12           C  
ATOM    380  O   ASN A  49      27.224 -10.065 -10.802  1.00 76.12           O  
ATOM    381  CB  ASN A  49      26.579  -9.255 -13.309  1.00 76.12           C  
ATOM    382  CG  ASN A  49      25.981  -8.659 -14.568  1.00 76.12           C  
ATOM    383  ND2 ASN A  49      26.308  -9.246 -15.714  1.00 76.12           N  
ATOM    384  OD1 ASN A  49      25.232  -7.681 -14.512  1.00 76.12           O  
ATOM    385  N   LEU A  50      27.885  -8.061  -9.974  1.00 75.75           N  
ATOM    386  CA  LEU A  50      28.309  -8.657  -8.712  1.00 75.75           C  
ATOM    387  C   LEU A  50      27.183  -8.612  -7.684  1.00 75.75           C  
ATOM    388  O   LEU A  50      26.534  -7.577  -7.513  1.00 75.75           O  
ATOM    389  CB  LEU A  50      29.543  -7.934  -8.165  1.00 75.75           C  
ATOM    390  CG  LEU A  50      30.892  -8.368  -8.738  1.00 75.75           C  
ATOM    391  CD1 LEU A  50      31.831  -7.171  -8.850  1.00 75.75           C  
ATOM    392  CD2 LEU A  50      31.513  -9.463  -7.876  1.00 75.75           C  
ATOM    393  N   SER A  51      26.977  -9.728  -7.044  1.00 81.16           N  
ATOM    394  CA  SER A  51      26.124  -9.676  -5.861  1.00 81.16           C  
ATOM    395  C   SER A  51      26.747  -8.817  -4.767  1.00 81.16           C  
ATOM    396  O   SER A  51      27.961  -8.604  -4.753  1.00 81.16           O  
ATOM    397  CB  SER A  51      25.861 -11.086  -5.328  1.00 81.16           C  
ATOM    398  OG  SER A  51      27.033 -11.628  -4.744  1.00 81.16           O  
ATOM    399  N   GLU A  52      25.883  -8.202  -3.840  1.00 82.79           N  
ATOM    400  CA  GLU A  52      26.354  -7.362  -2.742  1.00 82.79           C  
ATOM    401  C   GLU A  52      27.343  -8.115  -1.858  1.00 82.79           C  
ATOM    402  O   GLU A  52      28.357  -7.555  -1.435  1.00 82.79           O  
ATOM    403  CB  GLU A  52      25.175  -6.860  -1.905  1.00 82.79           C  
ATOM    404  CG  GLU A  52      25.535  -5.730  -0.951  1.00 82.79           C  
ATOM    405  CD  GLU A  52      24.340  -5.189  -0.184  1.00 82.79           C  
ATOM    406  OE1 GLU A  52      24.521  -4.284   0.663  1.00 82.79           O  
ATOM    407  OE2 GLU A  52      23.213  -5.673  -0.431  1.00 82.79           O1-
ATOM    408  N   GLU A  53      27.075  -9.343  -1.643  1.00 83.23           N  
ATOM    409  CA  GLU A  53      27.947 -10.173  -0.815  1.00 83.23           C  
ATOM    410  C   GLU A  53      29.314 -10.358  -1.468  1.00 83.23           C  
ATOM    411  O   GLU A  53      30.346 -10.228  -0.806  1.00 83.23           O  
ATOM    412  CB  GLU A  53      27.301 -11.535  -0.551  1.00 83.23           C  
ATOM    413  CG  GLU A  53      28.057 -12.388   0.457  1.00 83.23           C  
ATOM    414  CD  GLU A  53      27.367 -13.709   0.762  1.00 83.23           C  
ATOM    415  OE1 GLU A  53      27.911 -14.507   1.558  1.00 83.23           O  
ATOM    416  OE2 GLU A  53      26.277 -13.947   0.198  1.00 83.23           O1-
ATOM    417  N   LEU A  54      29.355 -10.621  -2.738  1.00 78.59           N  
ATOM    418  CA  LEU A  54      30.593 -10.831  -3.481  1.00 78.59           C  
ATOM    419  C   LEU A  54      31.394  -9.537  -3.580  1.00 78.59           C  
ATOM    420  O   LEU A  54      32.622  -9.552  -3.466  1.00 78.59           O  
ATOM    421  CB  LEU A  54      30.292 -11.368  -4.883  1.00 78.59           C  
ATOM    422  CG  LEU A  54      31.497 -11.824  -5.707  1.00 78.59           C  
ATOM    423  CD1 LEU A  54      32.234 -12.950  -4.989  1.00 78.59           C  
ATOM    424  CD2 LEU A  54      31.056 -12.268  -7.098  1.00 78.59           C  
ATOM    425  N   GLN A  55      30.613  -8.586  -3.736  1.00 79.77           N  
ATOM    426  CA  GLN A  55      31.252  -7.275  -3.758  1.00 79.77           C  
ATOM    427  C   GLN A  55      31.996  -7.003  -2.454  1.00 79.77           C  
ATOM    428  O   GLN A  55      33.135  -6.531  -2.468  1.00 79.77           O  
ATOM    429  CB  GLN A  55      30.218  -6.176  -4.010  1.00 79.77           C  
ATOM    430  CG  GLN A  55      30.815  -4.779  -4.103  1.00 79.77           C  
ATOM    431  CD  GLN A  55      29.764  -3.703  -4.307  1.00 79.77           C  
ATOM    432  NE2 GLN A  55      30.209  -2.463  -4.477  1.00 79.77           N  
ATOM    433  OE1 GLN A  55      28.562  -3.985  -4.313  1.00 79.77           O  
ATOM    434  N   ARG A  56      31.392  -7.247  -1.378  1.00 85.02           N  
ATOM    435  CA  ARG A  56      32.001  -7.036  -0.070  1.00 85.02           C  
ATOM    436  C   ARG A  56      33.227  -7.925   0.113  1.00 85.02           C  
ATOM    437  O   ARG A  56      34.244  -7.487   0.655  1.00 85.02           O  
ATOM    438  CB  ARG A  56      30.988  -7.304   1.046  1.00 85.02           C  
ATOM    439  CG  ARG A  56      29.959  -6.199   1.221  1.00 85.02           C  
ATOM    440  CD  ARG A  56      29.018  -6.485   2.383  1.00 85.02           C  
ATOM    441  NE  ARG A  56      27.862  -5.592   2.372  1.00 85.02           N  
ATOM    442  CZ  ARG A  56      26.886  -5.605   3.276  1.00 85.02           C  
ATOM    443  NH1 ARG A  56      26.908  -6.468   4.285  1.00 85.02           N1+
ATOM    444  NH2 ARG A  56      25.881  -4.747   3.171  1.00 85.02           N  
ATOM    445  N   LEU A  57      33.099  -9.105  -0.409  1.00 84.04           N  
ATOM    446  CA  LEU A  57      34.200 -10.055  -0.299  1.00 84.04           C  
ATOM    447  C   LEU A  57      35.409  -9.582  -1.101  1.00 84.04           C  
ATOM    448  O   LEU A  57      36.534  -9.588  -0.598  1.00 84.04           O  
ATOM    449  CB  LEU A  57      33.763 -11.441  -0.782  1.00 84.04           C  
ATOM    450  CG  LEU A  57      34.794 -12.562  -0.646  1.00 84.04           C  
ATOM    451  CD1 LEU A  57      34.954 -12.962   0.818  1.00 84.04           C  
ATOM    452  CD2 LEU A  57      34.392 -13.765  -1.493  1.00 84.04           C  
ATOM    453  N   ILE A  58      35.205  -9.202  -2.317  1.00 84.04           N  
ATOM    454  CA  ILE A  58      36.277  -8.744  -3.195  1.00 84.04           C  
ATOM    455  C   ILE A  58      36.923  -7.492  -2.610  1.00 84.04           C  
ATOM    456  O   ILE A  58      38.151  -7.369  -2.593  1.00 84.04           O  
ATOM    457  CB  ILE A  58      35.756  -8.462  -4.621  1.00 84.04           C  
ATOM    458  CG1 ILE A  58      35.385  -9.773  -5.324  1.00 84.04           C  
ATOM    459  CG2 ILE A  58      36.796  -7.682  -5.432  1.00 84.04           C  
ATOM    460  CD1 ILE A  58      34.722  -9.582  -6.681  1.00 84.04           C  
ATOM    461  N   GLN A  59      36.112  -6.621  -2.030  1.00 84.47           N  
ATOM    462  CA  GLN A  59      36.629  -5.404  -1.411  1.00 84.47           C  
ATOM    463  C   GLN A  59      37.496  -5.730  -0.199  1.00 84.47           C  
ATOM    464  O   GLN A  59      38.564  -5.141  -0.017  1.00 84.47           O  
ATOM    465  CB  GLN A  59      35.481  -4.480  -1.004  1.00 84.47           C  
ATOM    466  CG  GLN A  59      34.842  -3.741  -2.171  1.00 84.47           C  
ATOM    467  CD  GLN A  59      33.655  -2.895  -1.751  1.00 84.47           C  
ATOM    468  NE2 GLN A  59      33.211  -2.013  -2.640  1.00 84.47           N  
ATOM    469  OE1 GLN A  59      33.140  -3.034  -0.637  1.00 84.47           O  
ATOM    470  N   GLU A  60      36.964  -6.625   0.596  1.00 88.53           N  
ATOM    471  CA  GLU A  60      37.739  -7.051   1.757  1.00 88.53           C  
ATOM    472  C   GLU A  60      39.070  -7.668   1.334  1.00 88.53           C  
ATOM    473  O   GLU A  60      40.111  -7.376   1.926  1.00 88.53           O  
ATOM    474  CB  GLU A  60      36.941  -8.050   2.599  1.00 88.53           C  
ATOM    475  CG  GLU A  60      37.602  -8.402   3.924  1.00 88.53           C  
ATOM    476  CD  GLU A  60      36.752  -9.314   4.794  1.00 88.53           C  
ATOM    477  OE1 GLU A  60      37.227  -9.741   5.871  1.00 88.53           O  
ATOM    478  OE2 GLU A  60      35.602  -9.605   4.395  1.00 88.53           O1-
ATOM    479  N   LEU A  61      38.982  -8.510   0.348  1.00 87.69           N  
ATOM    480  CA  LEU A  61      40.174  -9.176  -0.167  1.00 87.69           C  
ATOM    481  C   LEU A  61      41.177  -8.159  -0.699  1.00 87.69           C  
ATOM    482  O   LEU A  61      42.353  -8.188  -0.329  1.00 87.69           O  
ATOM    483  CB  LEU A  61      39.798 -10.167  -1.273  1.00 87.69           C  
ATOM    484  CG  LEU A  61      40.961 -10.795  -2.043  1.00 87.69           C  
ATOM    485  CD1 LEU A  61      41.832 -11.624  -1.105  1.00 87.69           C  
ATOM    486  CD2 LEU A  61      40.440 -11.649  -3.193  1.00 87.69           C  
ATOM    487  N   LEU A  62      40.709  -7.265  -1.473  1.00 85.04           N  
ATOM    488  CA  LEU A  62      41.588  -6.283  -2.098  1.00 85.04           C  
ATOM    489  C   LEU A  62      42.237  -5.388  -1.047  1.00 85.04           C  
ATOM    490  O   LEU A  62      43.414  -5.037  -1.164  1.00 85.04           O  
ATOM    491  CB  LEU A  62      40.810  -5.429  -3.103  1.00 85.04           C  
ATOM    492  CG  LEU A  62      40.365  -6.129  -4.387  1.00 85.04           C  
ATOM    493  CD1 LEU A  62      39.511  -5.193  -5.233  1.00 85.04           C  
ATOM    494  CD2 LEU A  62      41.575  -6.617  -5.176  1.00 85.04           C  
ATOM    495  N   GLN A  63      41.450  -5.027  -0.008  1.00 87.32           N  
ATOM    496  CA  GLN A  63      42.000  -4.227   1.081  1.00 87.32           C  
ATOM    497  C   GLN A  63      43.133  -4.966   1.789  1.00 87.32           C  
ATOM    498  O   GLN A  63      44.168  -4.373   2.102  1.00 87.32           O  
ATOM    499  CB  GLN A  63      40.907  -3.859   2.084  1.00 87.32           C  
ATOM    500  CG  GLN A  63      39.954  -2.780   1.587  1.00 87.32           C  
ATOM    501  CD  GLN A  63      38.796  -2.535   2.537  1.00 87.32           C  
ATOM    502  NE2 GLN A  63      37.970  -1.544   2.222  1.00 87.32           N  
ATOM    503  OE1 GLN A  63      38.647  -3.232   3.546  1.00 87.32           O  
ATOM    504  N   LEU A  64      42.885  -6.250   1.964  1.00 91.38           N  
ATOM    505  CA  LEU A  64      43.900  -7.056   2.634  1.00 91.38           C  
ATOM    506  C   LEU A  64      45.139  -7.205   1.758  1.00 91.38           C  
ATOM    507  O   LEU A  64      46.267  -7.152   2.255  1.00 91.38           O  
ATOM    508  CB  LEU A  64      43.342  -8.436   2.990  1.00 91.38           C  
ATOM    509  CG  LEU A  64      42.313  -8.481   4.121  1.00 91.38           C  
ATOM    510  CD1 LEU A  64      41.734  -9.885   4.255  1.00 91.38           C  
ATOM    511  CD2 LEU A  64      42.944  -8.030   5.434  1.00 91.38           C  
ATOM    512  N   LEU A  65      44.918  -7.318   0.478  1.00 87.08           N  
ATOM    513  CA  LEU A  65      46.028  -7.498  -0.451  1.00 87.08           C  
ATOM    514  C   LEU A  65      46.862  -6.226  -0.554  1.00 87.08           C  
ATOM    515  O   LEU A  65      48.089  -6.289  -0.655  1.00 87.08           O  
ATOM    516  CB  LEU A  65      45.509  -7.896  -1.835  1.00 87.08           C  
ATOM    517  CG  LEU A  65      44.940  -9.309  -1.966  1.00 87.08           C  
ATOM    518  CD1 LEU A  65      44.422  -9.543  -3.381  1.00 87.08           C  
ATOM    519  CD2 LEU A  65      45.996 -10.347  -1.599  1.00 87.08           C  
ATOM    520  N   VAL A  66      46.203  -5.143  -0.526  1.00 85.06           N  
ATOM    521  CA  VAL A  66      46.918  -3.873  -0.543  1.00 85.06           C  
ATOM    522  C   VAL A  66      47.768  -3.742   0.719  1.00 85.06           C  
ATOM    523  O   VAL A  66      48.937  -3.354   0.651  1.00 85.06           O  
ATOM    524  CB  VAL A  66      45.947  -2.675  -0.658  1.00 85.06           C  
ATOM    525  CG1 VAL A  66      46.688  -1.357  -0.443  1.00 85.06           C  
ATOM    526  CG2 VAL A  66      45.250  -2.684  -2.016  1.00 85.06           C  
ATOM    527  N   ARG A  67      47.177  -4.045   1.796  1.00 89.52           N  
ATOM    528  CA  ARG A  67      47.911  -4.021   3.056  1.00 89.52           C  
ATOM    529  C   ARG A  67      49.079  -5.001   3.029  1.00 89.52           C  
ATOM    530  O   ARG A  67      50.176  -4.681   3.490  1.00 89.52           O  
ATOM    531  CB  ARG A  67      46.982  -4.345   4.226  1.00 89.52           C  
ATOM    532  CG  ARG A  67      47.638  -4.206   5.592  1.00 89.52           C  
ATOM    533  CD  ARG A  67      46.627  -4.356   6.720  1.00 89.52           C  
ATOM    534  NE  ARG A  67      47.264  -4.249   8.030  1.00 89.52           N  
ATOM    535  CZ  ARG A  67      46.621  -4.318   9.193  1.00 89.52           C  
ATOM    536  NH1 ARG A  67      45.305  -4.497   9.231  1.00 89.52           N1+
ATOM    537  NH2 ARG A  67      47.298  -4.206  10.326  1.00 89.52           N  
ATOM    538  N   LEU A  68      48.786  -6.109   2.555  1.00 90.89           N  
ATOM    539  CA  LEU A  68      49.832  -7.120   2.437  1.00 90.89           C  
ATOM    540  C   LEU A  68      50.994  -6.606   1.595  1.00 90.89           C  
ATOM    541  O   LEU A  68      52.156  -6.733   1.988  1.00 90.89           O  
ATOM    542  CB  LEU A  68      49.268  -8.405   1.822  1.00 90.89           C  
ATOM    543  CG  LEU A  68      50.269  -9.534   1.574  1.00 90.89           C  
ATOM    544  CD1 LEU A  68      50.924  -9.958   2.885  1.00 90.89           C  
ATOM    545  CD2 LEU A  68      49.584 -10.719   0.905  1.00 90.89           C  
ATOM    546  N   ALA A  69      50.696  -6.012   0.540  1.00 86.02           N  
ATOM    547  CA  ALA A  69      51.725  -5.491  -0.355  1.00 86.02           C  
ATOM    548  C   ALA A  69      52.579  -4.438   0.346  1.00 86.02           C  
ATOM    549  O   ALA A  69      53.808  -4.456   0.240  1.00 86.02           O  
ATOM    550  CB  ALA A  69      51.089  -4.903  -1.612  1.00 86.02           C  
ATOM    551  N   ALA A  70      51.977  -3.547   1.022  1.00 88.01           N  
ATOM    552  CA  ALA A  70      52.693  -2.503   1.752  1.00 88.01           C  
ATOM    553  C   ALA A  70      53.598  -3.104   2.823  1.00 88.01           C  
ATOM    554  O   ALA A  70      54.751  -2.691   2.974  1.00 88.01           O  
ATOM    555  CB  ALA A  70      51.706  -1.524   2.383  1.00 88.01           C  
ATOM    556  N   LEU A  71      53.055  -4.056   3.491  1.00 92.86           N  
ATOM    557  CA  LEU A  71      53.821  -4.698   4.554  1.00 92.86           C  
ATOM    558  C   LEU A  71      55.008  -5.466   3.981  1.00 92.86           C  
ATOM    559  O   LEU A  71      56.100  -5.444   4.553  1.00 92.86           O  
ATOM    560  CB  LEU A  71      52.928  -5.643   5.361  1.00 92.86           C  
ATOM    561  CG  LEU A  71      51.926  -4.985   6.312  1.00 92.86           C  
ATOM    562  CD1 LEU A  71      50.987  -6.032   6.900  1.00 92.86           C  
ATOM    563  CD2 LEU A  71      52.656  -4.231   7.419  1.00 92.86           C  
ATOM    564  N   LEU A  72      54.772  -6.075   2.856  1.00 91.68           N  
ATOM    565  CA  LEU A  72      55.845  -6.831   2.220  1.00 91.68           C  
ATOM    566  C   LEU A  72      56.977  -5.906   1.783  1.00 91.68           C  
ATOM    567  O   LEU A  72      58.154  -6.242   1.937  1.00 91.68           O  
ATOM    568  CB  LEU A  72      55.312  -7.609   1.014  1.00 91.68           C  
ATOM    569  CG  LEU A  72      54.414  -8.808   1.325  1.00 91.68           C  
ATOM    570  CD1 LEU A  72      53.889  -9.426   0.033  1.00 91.68           C  
ATOM    571  CD2 LEU A  72      55.171  -9.844   2.149  1.00 91.68           C  
ATOM    572  N   GLU A  73      56.639  -4.825   1.274  1.00 91.20           N  
ATOM    573  CA  GLU A  73      57.651  -3.847   0.883  1.00 91.20           C  
ATOM    574  C   GLU A  73      58.418  -3.331   2.098  1.00 91.20           C  
ATOM    575  O   GLU A  73      59.641  -3.186   2.050  1.00 91.20           O  
ATOM    576  CB  GLU A  73      57.008  -2.680   0.131  1.00 91.20           C  
ATOM    577  CG  GLU A  73      58.013  -1.742  -0.523  1.00 91.20           C  
ATOM    578  CD  GLU A  73      57.363  -0.682  -1.398  1.00 91.20           C  
ATOM    579  OE1 GLU A  73      58.092   0.134  -2.006  1.00 91.20           O  
ATOM    580  OE2 GLU A  73      56.114  -0.667  -1.476  1.00 91.20           O1-
ATOM    581  N   ALA A  74      57.693  -3.089   3.135  1.00 93.01           N  
ATOM    582  CA  ALA A  74      58.318  -2.615   4.368  1.00 93.01           C  
ATOM    583  C   ALA A  74      59.279  -3.657   4.932  1.00 93.01           C  
ATOM    584  O   ALA A  74      60.380  -3.319   5.374  1.00 93.01           O  
ATOM    585  CB  ALA A  74      57.251  -2.264   5.403  1.00 93.01           C  
ATOM    586  N   VAL A  75      58.824  -4.896   4.892  1.00 94.41           N  
ATOM    587  CA  VAL A  75      59.653  -5.982   5.404  1.00 94.41           C  
ATOM    588  C   VAL A  75      60.931  -6.092   4.576  1.00 94.41           C  
ATOM    589  O   VAL A  75      62.020  -6.271   5.125  1.00 94.41           O  
ATOM    590  CB  VAL A  75      58.894  -7.328   5.397  1.00 94.41           C  
ATOM    591  CG1 VAL A  75      59.852  -8.489   5.659  1.00 94.41           C  
ATOM    592  CG2 VAL A  75      57.771  -7.313   6.432  1.00 94.41           C  
ATOM    593  N   ARG A  76      60.774  -5.976   3.285  1.00 93.30           N  
ATOM    594  CA  ARG A  76      61.935  -6.020   2.402  1.00 93.30           C  
ATOM    595  C   ARG A  76      62.936  -4.926   2.758  1.00 93.30           C  
ATOM    596  O   ARG A  76      64.140  -5.179   2.828  1.00 93.30           O  
ATOM    597  CB  ARG A  76      61.504  -5.880   0.940  1.00 93.30           C  
ATOM    598  CG  ARG A  76      62.636  -6.071  -0.056  1.00 93.30           C  
ATOM    599  CD  ARG A  76      62.157  -5.908  -1.492  1.00 93.30           C  
ATOM    600  NE  ARG A  76      61.247  -6.982  -1.882  1.00 93.30           N  
ATOM    601  CZ  ARG A  76      60.612  -7.050  -3.048  1.00 93.30           C  
ATOM    602  NH1 ARG A  76      60.774  -6.104  -3.966  1.00 93.30           N1+
ATOM    603  NH2 ARG A  76      59.806  -8.072  -3.299  1.00 93.30           N  
ATOM    604  N   ALA A  77      62.532  -3.746   2.922  1.00 93.39           N  
ATOM    605  CA  ALA A  77      63.390  -2.619   3.277  1.00 93.39           C  
ATOM    606  C   ALA A  77      64.110  -2.874   4.600  1.00 93.39           C  
ATOM    607  O   ALA A  77      65.313  -2.627   4.716  1.00 93.39           O  
ATOM    608  CB  ALA A  77      62.573  -1.332   3.359  1.00 93.39           C  
ATOM    609  N   VAL A  78      63.374  -3.429   5.558  1.00 95.61           N  
ATOM    610  CA  VAL A  78      63.955  -3.689   6.871  1.00 95.61           C  
ATOM    611  C   VAL A  78      64.963  -4.832   6.773  1.00 95.61           C  
ATOM    612  O   VAL A  78      66.024  -4.789   7.401  1.00 95.61           O  
ATOM    613  CB  VAL A  78      62.868  -4.026   7.917  1.00 95.61           C  
ATOM    614  CG1 VAL A  78      63.503  -4.516   9.217  1.00 95.61           C  
ATOM    615  CG2 VAL A  78      61.984  -2.807   8.176  1.00 95.61           C  
ATOM    616  N   GLU A  79      64.612  -5.819   6.015  1.00 94.57           N  
ATOM    617  CA  GLU A  79      65.549  -6.921   5.812  1.00 94.57           C  
ATOM    618  C   GLU A  79      66.860  -6.427   5.208  1.00 94.57           C  
ATOM    619  O   GLU A  79      67.940  -6.851   5.623  1.00 94.57           O  
ATOM    620  CB  GLU A  79      64.929  -7.997   4.916  1.00 94.57           C  
ATOM    621  CG  GLU A  79      63.853  -8.824   5.604  1.00 94.57           C  
ATOM    622  CD  GLU A  79      63.275  -9.914   4.715  1.00 94.57           C  
ATOM    623  OE1 GLU A  79      62.517 -10.773   5.222  1.00 94.57           O  
ATOM    624  OE2 GLU A  79      63.582  -9.910   3.502  1.00 94.57           O1-
ATOM    625  N   GLU A  80      66.746  -5.578   4.211  1.00 95.55           N  
ATOM    626  CA  GLU A  80      67.941  -5.017   3.590  1.00 95.55           C  
ATOM    627  C   GLU A  80      68.773  -4.234   4.601  1.00 95.55           C  
ATOM    628  O   GLU A  80      70.003  -4.318   4.600  1.00 95.55           O  
ATOM    629  CB  GLU A  80      67.562  -4.117   2.411  1.00 95.55           C  
ATOM    630  CG  GLU A  80      68.751  -3.657   1.580  1.00 95.55           C  
ATOM    631  CD  GLU A  80      69.519  -4.806   0.946  1.00 95.55           C  
ATOM    632  OE1 GLU A  80      70.663  -4.590   0.484  1.00 95.55           O  
ATOM    633  OE2 GLU A  80      68.972  -5.930   0.909  1.00 95.55           O1-
ATOM    634  N   ALA A  81      68.149  -3.492   5.437  1.00 94.18           N  
ATOM    635  CA  ALA A  81      68.824  -2.726   6.481  1.00 94.18           C  
ATOM    636  C   ALA A  81      69.561  -3.648   7.448  1.00 94.18           C  
ATOM    637  O   ALA A  81      70.686  -3.356   7.858  1.00 94.18           O  
ATOM    638  CB  ALA A  81      67.819  -1.861   7.238  1.00 94.18           C  
ATOM    639  N   ILE A  82      68.942  -4.761   7.853  1.00 93.57           N  
ATOM    640  CA  ILE A  82      69.556  -5.729   8.755  1.00 93.57           C  
ATOM    641  C   ILE A  82      70.784  -6.346   8.090  1.00 93.57           C  
ATOM    642  O   ILE A  82      71.827  -6.510   8.727  1.00 93.57           O  
ATOM    643  CB  ILE A  82      68.556  -6.835   9.164  1.00 93.57           C  
ATOM    644  CG1 ILE A  82      67.443  -6.249  10.040  1.00 93.57           C  
ATOM    645  CG2 ILE A  82      69.278  -7.976   9.885  1.00 93.57           C  
ATOM    646  CD1 ILE A  82      66.316  -7.227  10.343  1.00 93.57           C  
ATOM    647  N   LYS A  83      70.645  -6.636   6.816  1.00 91.59           N  
ATOM    648  CA  LYS A  83      71.758  -7.229   6.079  1.00 91.59           C  
ATOM    649  C   LYS A  83      72.952  -6.281   6.031  1.00 91.59           C  
ATOM    650  O   LYS A  83      74.101  -6.715   6.134  1.00 91.59           O  
ATOM    651  CB  LYS A  83      71.325  -7.602   4.660  1.00 91.59           C  
ATOM    652  CG  LYS A  83      70.446  -8.841   4.586  1.00 91.59           C  
ATOM    653  CD  LYS A  83      70.066  -9.172   3.148  1.00 91.59           C  
ATOM    654  CE  LYS A  83      69.137 -10.376   3.078  1.00 91.59           C  
ATOM    655  NZ  LYS A  83      68.711 -10.665   1.675  1.00 91.59           N1+
ATOM    656  N   ARG A  84      72.651  -5.023   5.893  1.00 93.93           N  
ATOM    657  CA  ARG A  84      73.724  -4.038   5.808  1.00 93.93           C  
ATOM    658  C   ARG A  84      74.378  -3.822   7.168  1.00 93.93           C  
ATOM    659  O   ARG A  84      75.601  -3.708   7.264  1.00 93.93           O  
ATOM    660  CB  ARG A  84      73.192  -2.709   5.265  1.00 93.93           C  
ATOM    661  CG  ARG A  84      72.853  -2.741   3.783  1.00 93.93           C  
ATOM    662  CD  ARG A  84      72.371  -1.385   3.286  1.00 93.93           C  
ATOM    663  NE  ARG A  84      71.975  -1.435   1.883  1.00 93.93           N  
ATOM    664  CZ  ARG A  84      71.470  -0.411   1.200  1.00 93.93           C  
ATOM    665  NH1 ARG A  84      71.289   0.769   1.783  1.00 93.93           N1+
ATOM    666  NH2 ARG A  84      71.143  -0.567  -0.075  1.00 93.93           N  
ATOM    667  N   ASN A  85      73.540  -3.813   8.172  1.00 93.68           N  
ATOM    668  CA  ASN A  85      73.990  -3.611   9.545  1.00 93.68           C  
ATOM    669  C   ASN A  85      73.218  -4.492  10.522  1.00 93.68           C  
ATOM    670  O   ASN A  85      72.178  -4.084  11.043  1.00 93.68           O  
ATOM    671  CB  ASN A  85      73.862  -2.138   9.941  1.00 93.68           C  
ATOM    672  CG  ASN A  85      74.446  -1.850  11.310  1.00 93.68           C  
ATOM    673  ND2 ASN A  85      74.243  -0.630  11.795  1.00 93.68           N  
ATOM    674  OD1 ASN A  85      75.074  -2.714  11.925  1.00 93.68           O  
ATOM    675  N   PRO A  86      73.799  -5.717  10.804  1.00 89.85           N  
ATOM    676  CA  PRO A  86      73.120  -6.668  11.688  1.00 89.85           C  
ATOM    677  C   PRO A  86      73.024  -6.168  13.128  1.00 89.85           C  
ATOM    678  O   PRO A  86      72.230  -6.690  13.915  1.00 89.85           O  
ATOM    679  CB  PRO A  86      73.996  -7.919  11.601  1.00 89.85           C  
ATOM    680  CG  PRO A  86      74.722  -7.787  10.302  1.00 89.85           C  
ATOM    681  CD  PRO A  86      74.923  -6.327  10.012  1.00 89.85           C  
ATOM    682  N   ASP A  87      73.757  -5.122  13.469  1.00 89.75           N  
ATOM    683  CA  ASP A  87      73.778  -4.575  14.821  1.00 89.75           C  
ATOM    684  C   ASP A  87      72.741  -3.465  14.981  1.00 89.75           C  
ATOM    685  O   ASP A  87      72.653  -2.839  16.039  1.00 89.75           O  
ATOM    686  CB  ASP A  87      75.172  -4.045  15.165  1.00 89.75           C  
ATOM    687  CG  ASP A  87      76.227  -5.137  15.211  1.00 89.75           C  
ATOM    688  OD1 ASP A  87      75.931  -6.251  15.696  1.00 89.75           O  
ATOM    689  OD2 ASP A  87      77.364  -4.882  14.760  1.00 89.75           O1-
ATOM    690  N   ASN A  88      71.949  -3.258  13.937  1.00 93.26           N  
ATOM    691  CA  ASN A  88      70.908  -2.237  13.987  1.00 93.26           C  
ATOM    692  C   ASN A  88      69.706  -2.702  14.804  1.00 93.26           C  
ATOM    693  O   ASN A  88      68.816  -3.374  14.280  1.00 93.26           O  
ATOM    694  CB  ASN A  88      70.471  -1.846  12.574  1.00 93.26           C  
ATOM    695  CG  ASN A  88      69.571  -0.626  12.557  1.00 93.26           C  
ATOM    696  ND2 ASN A  88      69.525   0.062  11.422  1.00 93.26           N  
ATOM    697  OD1 ASN A  88      68.922  -0.304  13.557  1.00 93.26           O  
ATOM    698  N   ASP A  89      69.636  -2.340  16.124  1.00 92.54           N  
ATOM    699  CA  ASP A  89      68.595  -2.789  17.044  1.00 92.54           C  
ATOM    700  C   ASP A  89      67.217  -2.312  16.589  1.00 92.54           C  
ATOM    701  O   ASP A  89      66.228  -3.033  16.731  1.00 92.54           O  
ATOM    702  CB  ASP A  89      68.882  -2.292  18.462  1.00 92.54           C  
ATOM    703  CG  ASP A  89      70.062  -2.996  19.110  1.00 92.54           C  
ATOM    704  OD1 ASP A  89      70.393  -4.130  18.704  1.00 92.54           O  
ATOM    705  OD2 ASP A  89      70.664  -2.410  20.036  1.00 92.54           O1-
ATOM    706  N   GLU A  90      67.228  -1.112  15.988  1.00 93.91           N  
ATOM    707  CA  GLU A  90      65.968  -0.564  15.496  1.00 93.91           C  
ATOM    708  C   GLU A  90      65.411  -1.404  14.350  1.00 93.91           C  
ATOM    709  O   GLU A  90      64.212  -1.689  14.309  1.00 93.91           O  
ATOM    710  CB  GLU A  90      66.152   0.887  15.043  1.00 93.91           C  
ATOM    711  CG  GLU A  90      64.848   1.600  14.718  1.00 93.91           C  
ATOM    712  CD  GLU A  90      65.045   3.049  14.300  1.00 93.91           C  
ATOM    713  OE1 GLU A  90      64.046   3.724  13.964  1.00 93.91           O  
ATOM    714  OE2 GLU A  90      66.207   3.512  14.309  1.00 93.91           O1-
ATOM    715  N   ALA A  91      66.251  -1.794  13.372  1.00 94.80           N  
ATOM    716  CA  ALA A  91      65.829  -2.620  12.244  1.00 94.80           C  
ATOM    717  C   ALA A  91      65.343  -3.987  12.717  1.00 94.80           C  
ATOM    718  O   ALA A  91      64.346  -4.508  12.212  1.00 94.80           O  
ATOM    719  CB  ALA A  91      66.972  -2.782  11.244  1.00 94.80           C  
ATOM    720  N   VAL A  92      66.029  -4.526  13.682  1.00 92.43           N  
ATOM    721  CA  VAL A  92      65.663  -5.825  14.236  1.00 92.43           C  
ATOM    722  C   VAL A  92      64.279  -5.744  14.875  1.00 92.43           C  
ATOM    723  O   VAL A  92      63.416  -6.585  14.610  1.00 92.43           O  
ATOM    724  CB  VAL A  92      66.701  -6.312  15.273  1.00 92.43           C  
ATOM    725  CG1 VAL A  92      66.182  -7.537  16.022  1.00 92.43           C  
ATOM    726  CG2 VAL A  92      68.031  -6.622  14.590  1.00 92.43           C  
ATOM    727  N   GLU A  93      64.050  -4.675  15.712  1.00 94.07           N  
ATOM    728  CA  GLU A  93      62.766  -4.492  16.384  1.00 94.07           C  
ATOM    729  C   GLU A  93      61.642  -4.271  15.375  1.00 94.07           C  
ATOM    730  O   GLU A  93      60.544  -4.807  15.533  1.00 94.07           O  
ATOM    731  CB  GLU A  93      62.834  -3.318  17.363  1.00 94.07           C  
ATOM    732  CG  GLU A  93      63.667  -3.599  18.605  1.00 94.07           C  
ATOM    733  CD  GLU A  93      63.791  -2.399  19.528  1.00 94.07           C  
ATOM    734  OE1 GLU A  93      64.520  -2.487  20.543  1.00 94.07           O  
ATOM    735  OE2 GLU A  93      63.154  -1.362  19.236  1.00 94.07           O1-
ATOM    736  N   THR A  94      61.956  -3.521  14.363  1.00 95.80           N  
ATOM    737  CA  THR A  94      60.974  -3.244  13.321  1.00 95.80           C  
ATOM    738  C   THR A  94      60.618  -4.518  12.561  1.00 95.80           C  
ATOM    739  O   THR A  94      59.456  -4.735  12.212  1.00 95.80           O  
ATOM    740  CB  THR A  94      61.492  -2.182  12.333  1.00 95.80           C  
ATOM    741  CG2 THR A  94      60.454  -1.878  11.259  1.00 95.80           C  
ATOM    742  OG1 THR A  94      61.789  -0.977  13.049  1.00 95.80           O  
ATOM    743  N   ALA A  95      61.597  -5.331  12.279  1.00 94.91           N  
ATOM    744  CA  ALA A  95      61.349  -6.601  11.603  1.00 94.91           C  
ATOM    745  C   ALA A  95      60.354  -7.453  12.385  1.00 94.91           C  
ATOM    746  O   ALA A  95      59.429  -8.029  11.806  1.00 94.91           O  
ATOM    747  CB  ALA A  95      62.658  -7.363  11.405  1.00 94.91           C  
ATOM    748  N   VAL A  96      60.543  -7.577  13.694  1.00 94.58           N  
ATOM    749  CA  VAL A  96      59.672  -8.379  14.547  1.00 94.58           C  
ATOM    750  C   VAL A  96      58.262  -7.792  14.542  1.00 94.58           C  
ATOM    751  O   VAL A  96      57.278  -8.527  14.431  1.00 94.58           O  
ATOM    752  CB  VAL A  96      60.212  -8.460  15.992  1.00 94.58           C  
ATOM    753  CG1 VAL A  96      59.219  -9.186  16.899  1.00 94.58           C  
ATOM    754  CG2 VAL A  96      61.571  -9.158  16.017  1.00 94.58           C  
ATOM    755  N   ARG A  97      58.171  -6.459  14.676  1.00 96.18           N  
ATOM    756  CA  ARG A  97      56.879  -5.782  14.648  1.00 96.18           C  
ATOM    757  C   ARG A  97      56.157  -6.031  13.329  1.00 96.18           C  
ATOM    758  O   ARG A  97      54.972  -6.369  13.316  1.00 96.18           O  
ATOM    759  CB  ARG A  97      57.053  -4.279  14.876  1.00 96.18           C  
ATOM    760  CG  ARG A  97      55.743  -3.514  14.972  1.00 96.18           C  
ATOM    761  CD  ARG A  97      55.974  -2.023  15.178  1.00 96.18           C  
ATOM    762  NE  ARG A  97      56.701  -1.431  14.060  1.00 96.18           N  
ATOM    763  CZ  ARG A  97      56.807  -0.125  13.831  1.00 96.18           C  
ATOM    764  NH1 ARG A  97      56.231   0.754  14.643  1.00 96.18           N1+
ATOM    765  NH2 ARG A  97      57.495   0.306  12.783  1.00 96.18           N  
ATOM    766  N   LEU A  98      56.801  -5.805  12.206  1.00 96.83           N  
ATOM    767  CA  LEU A  98      56.229  -6.016  10.881  1.00 96.83           C  
ATOM    768  C   LEU A  98      55.798  -7.467  10.699  1.00 96.83           C  
ATOM    769  O   LEU A  98      54.766  -7.740  10.081  1.00 96.83           O  
ATOM    770  CB  LEU A  98      57.238  -5.631   9.795  1.00 96.83           C  
ATOM    771  CG  LEU A  98      57.523  -4.137   9.634  1.00 96.83           C  
ATOM    772  CD1 LEU A  98      58.621  -3.916   8.598  1.00 96.83           C  
ATOM    773  CD2 LEU A  98      56.254  -3.388   9.244  1.00 96.83           C  
ATOM    774  N   ALA A  99      56.579  -8.375  11.193  1.00 95.18           N  
ATOM    775  CA  ALA A  99      56.219  -9.789  11.128  1.00 95.18           C  
ATOM    776  C   ALA A  99      54.892 -10.051  11.835  1.00 95.18           C  
ATOM    777  O   ALA A  99      54.065 -10.826  11.350  1.00 95.18           O  
ATOM    778  CB  ALA A  99      57.323 -10.648  11.741  1.00 95.18           C  
ATOM    779  N   ARG A 100      54.664  -9.452  12.945  1.00 96.05           N  
ATOM    780  CA  ARG A 100      53.407  -9.597  13.672  1.00 96.05           C  
ATOM    781  C   ARG A 100      52.235  -9.074  12.848  1.00 96.05           C  
ATOM    782  O   ARG A 100      51.172  -9.698  12.805  1.00 96.05           O  
ATOM    783  CB  ARG A 100      53.472  -8.862  15.014  1.00 96.05           C  
ATOM    784  CG  ARG A 100      54.356  -9.544  16.046  1.00 96.05           C  
ATOM    785  CD  ARG A 100      54.333  -8.812  17.380  1.00 96.05           C  
ATOM    786  NE  ARG A 100      55.416  -9.251  18.255  1.00 96.05           N  
ATOM    787  CZ  ARG A 100      55.780  -8.636  19.378  1.00 96.05           C  
ATOM    788  NH1 ARG A 100      55.150  -7.540  19.785  1.00 96.05           N1+
ATOM    789  NH2 ARG A 100      56.781  -9.121  20.098  1.00 96.05           N  
ATOM    790  N   GLU A 101      52.484  -7.973  12.278  1.00 96.85           N  
ATOM    791  CA  GLU A 101      51.451  -7.404  11.418  1.00 96.85           C  
ATOM    792  C   GLU A 101      51.158  -8.316  10.230  1.00 96.85           C  
ATOM    793  O   GLU A 101      49.997  -8.507   9.859  1.00 96.85           O  
ATOM    794  CB  GLU A 101      51.866  -6.015  10.925  1.00 96.85           C  
ATOM    795  CG  GLU A 101      51.916  -4.962  12.023  1.00 96.85           C  
ATOM    796  CD  GLU A 101      52.323  -3.587  11.517  1.00 96.85           C  
ATOM    797  OE1 GLU A 101      52.581  -2.687  12.348  1.00 96.85           O  
ATOM    798  OE2 GLU A 101      52.385  -3.409  10.280  1.00 96.85           O1-
ATOM    799  N   LEU A 102      52.206  -8.818   9.669  1.00 95.83           N  
ATOM    800  CA  LEU A 102      52.038  -9.746   8.557  1.00 95.83           C  
ATOM    801  C   LEU A 102      51.256 -10.980   8.993  1.00 95.83           C  
ATOM    802  O   LEU A 102      50.414 -11.484   8.246  1.00 95.83           O  
ATOM    803  CB  LEU A 102      53.400 -10.162   7.995  1.00 95.83           C  
ATOM    804  CG  LEU A 102      54.050  -9.193   7.007  1.00 95.83           C  
ATOM    805  CD1 LEU A 102      55.479  -9.629   6.699  1.00 95.83           C  
ATOM    806  CD2 LEU A 102      53.227  -9.100   5.727  1.00 95.83           C  
ATOM    807  N   LYS A 103      51.581 -11.398  10.149  1.00 95.02           N  
ATOM    808  CA  LYS A 103      50.857 -12.547  10.683  1.00 95.02           C  
ATOM    809  C   LYS A 103      49.363 -12.254  10.790  1.00 95.02           C  
ATOM    810  O   LYS A 103      48.534 -13.099  10.445  1.00 95.02           O  
ATOM    811  CB  LYS A 103      51.412 -12.944  12.052  1.00 95.02           C  
ATOM    812  CG  LYS A 103      50.733 -14.158  12.668  1.00 95.02           C  
ATOM    813  CD  LYS A 103      51.270 -14.450  14.064  1.00 95.02           C  
ATOM    814  CE  LYS A 103      50.510 -15.590  14.729  1.00 95.02           C  
ATOM    815  NZ  LYS A 103      50.675 -15.576  16.212  1.00 95.02           N1+
ATOM    816  N   LYS A 104      48.983 -11.151  11.286  1.00 95.26           N  
ATOM    817  CA  LYS A 104      47.579 -10.766  11.405  1.00 95.26           C  
ATOM    818  C   LYS A 104      46.898 -10.744  10.040  1.00 95.26           C  
ATOM    819  O   LYS A 104      45.775 -11.232   9.893  1.00 95.26           O  
ATOM    820  CB  LYS A 104      47.453  -9.397  12.075  1.00 95.26           C  
ATOM    821  CG  LYS A 104      47.825  -9.394  13.551  1.00 95.26           C  
ATOM    822  CD  LYS A 104      47.684  -8.005  14.160  1.00 95.26           C  
ATOM    823  CE  LYS A 104      48.129  -7.985  15.617  1.00 95.26           C  
ATOM    824  NZ  LYS A 104      48.059  -6.611  16.198  1.00 95.26           N1+
ATOM    825  N   VAL A 105      47.606 -10.215   9.055  1.00 94.15           N  
ATOM    826  CA  VAL A 105      47.067 -10.172   7.700  1.00 94.15           C  
ATOM    827  C   VAL A 105      46.894 -11.592   7.166  1.00 94.15           C  
ATOM    828  O   VAL A 105      45.878 -11.908   6.544  1.00 94.15           O  
ATOM    829  CB  VAL A 105      47.975  -9.355   6.753  1.00 94.15           C  
ATOM    830  CG1 VAL A 105      47.520  -9.507   5.303  1.00 94.15           C  
ATOM    831  CG2 VAL A 105      47.984  -7.883   7.161  1.00 94.15           C  
ATOM    832  N   ALA A 106      47.889 -12.417   7.417  1.00 94.30           N  
ATOM    833  CA  ALA A 106      47.811 -13.814   6.998  1.00 94.30           C  
ATOM    834  C   ALA A 106      46.590 -14.501   7.603  1.00 94.30           C  
ATOM    835  O   ALA A 106      45.890 -15.252   6.922  1.00 94.30           O  
ATOM    836  CB  ALA A 106      49.085 -14.559   7.389  1.00 94.30           C  
ATOM    837  N   GLU A 107      46.320 -14.277   8.825  1.00 94.22           N  
ATOM    838  CA  GLU A 107      45.177 -14.866   9.517  1.00 94.22           C  
ATOM    839  C   GLU A 107      43.860 -14.402   8.902  1.00 94.22           C  
ATOM    840  O   GLU A 107      42.946 -15.204   8.702  1.00 94.22           O  
ATOM    841  CB  GLU A 107      45.213 -14.518  11.008  1.00 94.22           C  
ATOM    842  CG  GLU A 107      46.317 -15.229  11.778  1.00 94.22           C  
ATOM    843  CD  GLU A 107      46.466 -14.731  13.207  1.00 94.22           C  
ATOM    844  OE1 GLU A 107      47.266 -15.316  13.973  1.00 94.22           O  
ATOM    845  OE2 GLU A 107      45.778 -13.748  13.563  1.00 94.22           O1-
ATOM    846  N   LEU A 108      43.804 -13.115   8.620  1.00 94.82           N  
ATOM    847  CA  LEU A 108      42.599 -12.578   7.997  1.00 94.82           C  
ATOM    848  C   LEU A 108      42.405 -13.161   6.600  1.00 94.82           C  
ATOM    849  O   LEU A 108      41.286 -13.506   6.216  1.00 94.82           O  
ATOM    850  CB  LEU A 108      42.668 -11.051   7.921  1.00 94.82           C  
ATOM    851  CG  LEU A 108      42.617 -10.303   9.254  1.00 94.82           C  
ATOM    852  CD1 LEU A 108      42.883  -8.817   9.038  1.00 94.82           C  
ATOM    853  CD2 LEU A 108      41.270 -10.518   9.936  1.00 94.82           C  
ATOM    854  N   LEU A 109      43.500 -13.296   5.895  1.00 92.85           N  
ATOM    855  CA  LEU A 109      43.426 -13.877   4.559  1.00 92.85           C  
ATOM    856  C   LEU A 109      43.002 -15.340   4.626  1.00 92.85           C  
ATOM    857  O   LEU A 109      42.237 -15.808   3.780  1.00 92.85           O  
ATOM    858  CB  LEU A 109      44.777 -13.756   3.847  1.00 92.85           C  
ATOM    859  CG  LEU A 109      45.118 -12.381   3.270  1.00 92.85           C  
ATOM    860  CD1 LEU A 109      46.565 -12.352   2.791  1.00 92.85           C  
ATOM    861  CD2 LEU A 109      44.166 -12.027   2.132  1.00 92.85           C  
ATOM    862  N   GLN A 110      43.456 -16.066   5.619  1.00 91.17           N  
ATOM    863  CA  GLN A 110      43.087 -17.466   5.802  1.00 91.17           C  
ATOM    864  C   GLN A 110      41.594 -17.609   6.088  1.00 91.17           C  
ATOM    865  O   GLN A 110      40.941 -18.516   5.568  1.00 91.17           O  
ATOM    866  CB  GLN A 110      43.901 -18.093   6.935  1.00 91.17           C  
ATOM    867  CG  GLN A 110      45.344 -18.403   6.557  1.00 91.17           C  
ATOM    868  CD  GLN A 110      46.152 -18.944   7.721  1.00 91.17           C  
ATOM    869  NE2 GLN A 110      47.349 -19.440   7.431  1.00 91.17           N  
ATOM    870  OE1 GLN A 110      45.705 -18.914   8.872  1.00 91.17           O  
ATOM    871  N   GLU A 111      41.164 -16.730   6.904  1.00 91.95           N  
ATOM    872  CA  GLU A 111      39.733 -16.738   7.193  1.00 91.95           C  
ATOM    873  C   GLU A 111      38.915 -16.476   5.932  1.00 91.95           C  
ATOM    874  O   GLU A 111      37.907 -17.144   5.691  1.00 91.95           O  
ATOM    875  CB  GLU A 111      39.395 -15.697   8.265  1.00 91.95           C  
ATOM    876  CG  GLU A 111      39.887 -16.067   9.656  1.00 91.95           C  
ATOM    877  CD  GLU A 111      39.631 -14.983  10.691  1.00 91.95           C  
ATOM    878  OE1 GLU A 111      40.036 -15.154  11.863  1.00 91.95           O  
ATOM    879  OE2 GLU A 111      39.020 -13.954  10.326  1.00 91.95           O1-
ATOM    880  N   LEU A 112      39.427 -15.506   5.191  1.00 89.96           N  
ATOM    881  CA  LEU A 112      38.749 -15.174   3.943  1.00 89.96           C  
ATOM    882  C   LEU A 112      38.803 -16.344   2.967  1.00 89.96           C  
ATOM    883  O   LEU A 112      37.821 -16.631   2.278  1.00 89.96           O  
ATOM    884  CB  LEU A 112      39.376 -13.932   3.304  1.00 89.96           C  
ATOM    885  CG  LEU A 112      38.615 -13.315   2.130  1.00 89.96           C  
ATOM    886  CD1 LEU A 112      37.241 -12.833   2.584  1.00 89.96           C  
ATOM    887  CD2 LEU A 112      39.413 -12.170   1.517  1.00 89.96           C  
ATOM    888  N   ALA A 113      39.917 -16.982   2.939  1.00 88.32           N  
ATOM    889  CA  ALA A 113      40.092 -18.143   2.071  1.00 88.32           C  
ATOM    890  C   ALA A 113      39.114 -19.256   2.439  1.00 88.32           C  
ATOM    891  O   ALA A 113      38.575 -19.933   1.561  1.00 88.32           O  
ATOM    892  CB  ALA A 113      41.528 -18.654   2.151  1.00 88.32           C  
ATOM    893  N   LYS A 114      38.844 -19.433   3.703  1.00 87.60           N  
ATOM    894  CA  LYS A 114      37.905 -20.446   4.173  1.00 87.60           C  
ATOM    895  C   LYS A 114      36.479 -20.118   3.738  1.00 87.60           C  
ATOM    896  O   LYS A 114      35.723 -21.009   3.346  1.00 87.60           O  
ATOM    897  CB  LYS A 114      37.970 -20.577   5.695  1.00 87.60           C  
ATOM    898  CG  LYS A 114      39.235 -21.252   6.204  1.00 87.60           C  
ATOM    899  CD  LYS A 114      39.235 -21.366   7.723  1.00 87.60           C  
ATOM    900  CE  LYS A 114      40.537 -21.962   8.240  1.00 87.60           C  
ATOM    901  NZ  LYS A 114      40.562 -22.030   9.732  1.00 87.60           N1+
ATOM    902  N   LYS A 115      36.159 -18.895   3.695  1.00 85.83           N  
ATOM    903  CA  LYS A 115      34.812 -18.460   3.337  1.00 85.83           C  
ATOM    904  C   LYS A 115      34.604 -18.500   1.826  1.00 85.83           C  
ATOM    905  O   LYS A 115      33.567 -18.965   1.349  1.00 85.83           O  
ATOM    906  CB  LYS A 115      34.544 -17.050   3.867  1.00 85.83           C  
ATOM    907  CG  LYS A 115      34.435 -16.968   5.382  1.00 85.83           C  
ATOM    908  CD  LYS A 115      34.155 -15.545   5.846  1.00 85.83           C  
ATOM    909  CE  LYS A 115      34.147 -15.443   7.365  1.00 85.83           C  
ATOM    910  NZ  LYS A 115      33.918 -14.040   7.826  1.00 85.83           N1+
ATOM    911  N   ALA A 116      35.737 -18.093   1.099  1.00 84.16           N  
ATOM    912  CA  ALA A 116      35.597 -17.890  -0.341  1.00 84.16           C  
ATOM    913  C   ALA A 116      35.954 -19.159  -1.111  1.00 84.16           C  
ATOM    914  O   ALA A 116      35.478 -19.370  -2.228  1.00 84.16           O  
ATOM    915  CB  ALA A 116      36.472 -16.727  -0.803  1.00 84.16           C  
ATOM    916  N   GLY A 117      36.773 -20.048  -0.454  1.00 82.81           N  
ATOM    917  CA  GLY A 117      37.247 -21.257  -1.109  1.00 82.81           C  
ATOM    918  C   GLY A 117      38.177 -20.980  -2.275  1.00 82.81           C  
ATOM    919  O   GLY A 117      38.132 -21.678  -3.290  1.00 82.81           O  
ATOM    920  N   VAL A 118      38.859 -19.878  -2.235  1.00 81.92           N  
ATOM    921  CA  VAL A 118      39.737 -19.462  -3.323  1.00 81.92           C  
ATOM    922  C   VAL A 118      41.190 -19.767  -2.961  1.00 81.92           C  
ATOM    923  O   VAL A 118      41.725 -19.213  -1.999  1.00 81.92           O  
ATOM    924  CB  VAL A 118      39.572 -17.959  -3.642  1.00 81.92           C  
ATOM    925  CG1 VAL A 118      40.466 -17.554  -4.814  1.00 81.92           C  
ATOM    926  CG2 VAL A 118      38.110 -17.636  -3.945  1.00 81.92           C  
ATOM    927  N   PRO A 119      41.838 -20.669  -3.656  1.00 83.14           N  
ATOM    928  CA  PRO A 119      43.226 -21.071  -3.415  1.00 83.14           C  
ATOM    929  C   PRO A 119      44.201 -19.897  -3.490  1.00 83.14           C  
ATOM    930  O   PRO A 119      45.179 -19.855  -2.740  1.00 83.14           O  
ATOM    931  CB  PRO A 119      43.499 -22.079  -4.534  1.00 83.14           C  
ATOM    932  CG  PRO A 119      42.157 -22.637  -4.882  1.00 83.14           C  
ATOM    933  CD  PRO A 119      41.131 -21.553  -4.709  1.00 83.14           C  
ATOM    934  N   ALA A 120      43.973 -18.959  -4.334  1.00 83.52           N  
ATOM    935  CA  ALA A 120      44.850 -17.802  -4.492  1.00 83.52           C  
ATOM    936  C   ALA A 120      44.955 -17.010  -3.192  1.00 83.52           C  
ATOM    937  O   ALA A 120      46.010 -16.456  -2.878  1.00 83.52           O  
ATOM    938  CB  ALA A 120      44.347 -16.903  -5.620  1.00 83.52           C  
ATOM    939  N   ILE A 121      43.853 -16.964  -2.453  1.00 86.59           N  
ATOM    940  CA  ILE A 121      43.845 -16.245  -1.184  1.00 86.59           C  
ATOM    941  C   ILE A 121      44.715 -16.980  -0.167  1.00 86.59           C  
ATOM    942  O   ILE A 121      45.474 -16.356   0.578  1.00 86.59           O  
ATOM    943  CB  ILE A 121      42.409 -16.077  -0.638  1.00 86.59           C  
ATOM    944  CG1 ILE A 121      41.562 -15.246  -1.609  1.00 86.59           C  
ATOM    945  CG2 ILE A 121      42.430 -15.439   0.754  1.00 86.59           C  
ATOM    946  CD1 ILE A 121      40.097 -15.131  -1.212  1.00 86.59           C  
ATOM    947  N   LEU A 122      44.576 -18.235  -0.263  1.00 87.60           N  
ATOM    948  CA  LEU A 122      45.382 -19.067   0.623  1.00 87.60           C  
ATOM    949  C   LEU A 122      46.868 -18.902   0.322  1.00 87.60           C  
ATOM    950  O   LEU A 122      47.688 -18.836   1.240  1.00 87.60           O  
ATOM    951  CB  LEU A 122      44.982 -20.539   0.487  1.00 87.60           C  
ATOM    952  CG  LEU A 122      45.693 -21.524   1.417  1.00 87.60           C  
ATOM    953  CD1 LEU A 122      45.437 -21.154   2.874  1.00 87.60           C  
ATOM    954  CD2 LEU A 122      45.238 -22.951   1.135  1.00 87.60           C  
ATOM    955  N   ARG A 123      47.229 -18.787  -0.924  1.00 87.05           N  
ATOM    956  CA  ARG A 123      48.607 -18.547  -1.339  1.00 87.05           C  
ATOM    957  C   ARG A 123      49.133 -17.237  -0.762  1.00 87.05           C  
ATOM    958  O   ARG A 123      50.260 -17.179  -0.268  1.00 87.05           O  
ATOM    959  CB  ARG A 123      48.713 -18.528  -2.866  1.00 87.05           C  
ATOM    960  CG  ARG A 123      48.660 -19.906  -3.505  1.00 87.05           C  
ATOM    961  CD  ARG A 123      48.989 -19.852  -4.990  1.00 87.05           C  
ATOM    962  NE  ARG A 123      47.923 -19.213  -5.756  1.00 87.05           N  
ATOM    963  CZ  ARG A 123      47.919 -19.071  -7.078  1.00 87.05           C  
ATOM    964  NH1 ARG A 123      48.930 -19.523  -7.811  1.00 87.05           N1+
ATOM    965  NH2 ARG A 123      46.897 -18.473  -7.672  1.00 87.05           N  
ATOM    966  N   GLY A 124      48.307 -16.228  -0.840  1.00 89.29           N  
ATOM    967  CA  GLY A 124      48.675 -14.949  -0.257  1.00 89.29           C  
ATOM    968  C   GLY A 124      48.907 -15.019   1.240  1.00 89.29           C  
ATOM    969  O   GLY A 124      49.854 -14.423   1.756  1.00 89.29           O  
ATOM    970  N   ALA A 125      48.056 -15.798   1.916  1.00 91.66           N  
ATOM    971  CA  ALA A 125      48.220 -15.986   3.355  1.00 91.66           C  
ATOM    972  C   ALA A 125      49.545 -16.674   3.671  1.00 91.66           C  
ATOM    973  O   ALA A 125      50.263 -16.262   4.585  1.00 91.66           O  
ATOM    974  CB  ALA A 125      47.055 -16.794   3.923  1.00 91.66           C  
ATOM    975  N   LEU A 126      49.855 -17.682   2.891  1.00 93.00           N  
ATOM    976  CA  LEU A 126      51.093 -18.429   3.087  1.00 93.00           C  
ATOM    977  C   LEU A 126      52.307 -17.550   2.805  1.00 93.00           C  
ATOM    978  O   LEU A 126      53.290 -17.584   3.551  1.00 93.00           O  
ATOM    979  CB  LEU A 126      51.123 -19.665   2.184  1.00 93.00           C  
ATOM    980  CG  LEU A 126      52.368 -20.548   2.284  1.00 93.00           C  
ATOM    981  CD1 LEU A 126      52.555 -21.040   3.715  1.00 93.00           C  
ATOM    982  CD2 LEU A 126      52.270 -21.723   1.317  1.00 93.00           C  
ATOM    983  N   LEU A 127      52.196 -16.822   1.751  1.00 91.71           N  
ATOM    984  CA  LEU A 127      53.271 -15.894   1.418  1.00 91.71           C  
ATOM    985  C   LEU A 127      53.556 -14.952   2.583  1.00 91.71           C  
ATOM    986  O   LEU A 127      54.716 -14.735   2.942  1.00 91.71           O  
ATOM    987  CB  LEU A 127      52.913 -15.086   0.168  1.00 91.71           C  
ATOM    988  CG  LEU A 127      53.931 -14.031  -0.270  1.00 91.71           C  
ATOM    989  CD1 LEU A 127      55.253 -14.692  -0.643  1.00 91.71           C  
ATOM    990  CD2 LEU A 127      53.386 -13.216  -1.440  1.00 91.71           C  
ATOM    991  N   ALA A 128      52.562 -14.420   3.170  1.00 93.16           N  
ATOM    992  CA  ALA A 128      52.706 -13.509   4.302  1.00 93.16           C  
ATOM    993  C   ALA A 128      53.413 -14.192   5.469  1.00 93.16           C  
ATOM    994  O   ALA A 128      54.324 -13.620   6.072  1.00 93.16           O  
ATOM    995  CB  ALA A 128      51.341 -12.987   4.743  1.00 93.16           C  
ATOM    996  N   LEU A 129      53.019 -15.437   5.707  1.00 96.18           N  
ATOM    997  CA  LEU A 129      53.613 -16.183   6.811  1.00 96.18           C  
ATOM    998  C   LEU A 129      55.082 -16.483   6.536  1.00 96.18           C  
ATOM    999  O   LEU A 129      55.921 -16.372   7.433  1.00 96.18           O  
ATOM   1000  CB  LEU A 129      52.849 -17.488   7.049  1.00 96.18           C  
ATOM   1001  CG  LEU A 129      51.493 -17.363   7.746  1.00 96.18           C  
ATOM   1002  CD1 LEU A 129      50.780 -18.711   7.765  1.00 96.18           C  
ATOM   1003  CD2 LEU A 129      51.668 -16.824   9.162  1.00 96.18           C  
ATOM   1004  N   LEU A 130      55.379 -16.835   5.300  1.00 95.54           N  
ATOM   1005  CA  LEU A 130      56.752 -17.152   4.923  1.00 95.54           C  
ATOM   1006  C   LEU A 130      57.651 -15.928   5.070  1.00 95.54           C  
ATOM   1007  O   LEU A 130      58.749 -16.022   5.625  1.00 95.54           O  
ATOM   1008  CB  LEU A 130      56.807 -17.670   3.484  1.00 95.54           C  
ATOM   1009  CG  LEU A 130      56.176 -19.040   3.232  1.00 95.54           C  
ATOM   1010  CD1 LEU A 130      56.182 -19.361   1.742  1.00 95.54           C  
ATOM   1011  CD2 LEU A 130      56.908 -20.120   4.021  1.00 95.54           C  
ATOM   1012  N   VAL A 131      57.155 -14.851   4.634  1.00 94.59           N  
ATOM   1013  CA  VAL A 131      57.924 -13.613   4.699  1.00 94.59           C  
ATOM   1014  C   VAL A 131      58.098 -13.188   6.155  1.00 94.59           C  
ATOM   1015  O   VAL A 131      59.169 -12.718   6.548  1.00 94.59           O  
ATOM   1016  CB  VAL A 131      57.249 -12.482   3.892  1.00 94.59           C  
ATOM   1017  CG1 VAL A 131      57.932 -11.143   4.162  1.00 94.59           C  
ATOM   1018  CG2 VAL A 131      57.271 -12.806   2.399  1.00 94.59           C  
ATOM   1019  N   ALA A 132      57.064 -13.303   6.907  1.00 95.28           N  
ATOM   1020  CA  ALA A 132      57.148 -12.998   8.333  1.00 95.28           C  
ATOM   1021  C   ALA A 132      58.221 -13.842   9.012  1.00 95.28           C  
ATOM   1022  O   ALA A 132      59.048 -13.319   9.764  1.00 95.28           O  
ATOM   1023  CB  ALA A 132      55.795 -13.219   9.005  1.00 95.28           C  
ATOM   1024  N   ALA A 133      58.196 -15.152   8.753  1.00 96.16           N  
ATOM   1025  CA  ALA A 133      59.167 -16.068   9.347  1.00 96.16           C  
ATOM   1026  C   ALA A 133      60.589 -15.713   8.920  1.00 96.16           C  
ATOM   1027  O   ALA A 133      61.508 -15.718   9.740  1.00 96.16           O  
ATOM   1028  CB  ALA A 133      58.844 -17.509   8.959  1.00 96.16           C  
ATOM   1029  N   ARG A 134      60.711 -15.383   7.678  1.00 95.85           N  
ATOM   1030  CA  ARG A 134      62.024 -15.010   7.162  1.00 95.85           C  
ATOM   1031  C   ARG A 134      62.544 -13.752   7.848  1.00 95.85           C  
ATOM   1032  O   ARG A 134      63.710 -13.690   8.244  1.00 95.85           O  
ATOM   1033  CB  ARG A 134      61.966 -14.796   5.648  1.00 95.85           C  
ATOM   1034  CG  ARG A 134      63.307 -14.444   5.024  1.00 95.85           C  
ATOM   1035  CD  ARG A 134      63.189 -14.219   3.523  1.00 95.85           C  
ATOM   1036  NE  ARG A 134      62.446 -12.999   3.218  1.00 95.85           N  
ATOM   1037  CZ  ARG A 134      62.342 -12.458   2.008  1.00 95.85           C  
ATOM   1038  NH1 ARG A 134      62.934 -13.021   0.959  1.00 95.85           N1+
ATOM   1039  NH2 ARG A 134      61.640 -11.346   1.842  1.00 95.85           N  
ATOM   1040  N   ALA A 135      61.758 -12.720   7.947  1.00 94.53           N  
ATOM   1041  CA  ALA A 135      62.137 -11.461   8.582  1.00 94.53           C  
ATOM   1042  C   ALA A 135      62.569 -11.683  10.028  1.00 94.53           C  
ATOM   1043  O   ALA A 135      63.601 -11.163  10.461  1.00 94.53           O  
ATOM   1044  CB  ALA A 135      60.979 -10.467   8.523  1.00 94.53           C  
ATOM   1045  N   VAL A 136      61.809 -12.470  10.763  1.00 94.87           N  
ATOM   1046  CA  VAL A 136      62.106 -12.731  12.168  1.00 94.87           C  
ATOM   1047  C   VAL A 136      63.367 -13.584  12.280  1.00 94.87           C  
ATOM   1048  O   VAL A 136      64.146 -13.430  13.223  1.00 94.87           O  
ATOM   1049  CB  VAL A 136      60.923 -13.430  12.877  1.00 94.87           C  
ATOM   1050  CG1 VAL A 136      61.289 -13.779  14.319  1.00 94.87           C  
ATOM   1051  CG2 VAL A 136      59.679 -12.546  12.836  1.00 94.87           C  
ATOM   1052  N   ALA A 137      63.508 -14.467  11.370  1.00 94.51           N  
ATOM   1053  CA  ALA A 137      64.719 -15.285  11.350  1.00 94.51           C  
ATOM   1054  C   ALA A 137      65.960 -14.421  11.152  1.00 94.51           C  
ATOM   1055  O   ALA A 137      66.975 -14.616  11.826  1.00 94.51           O  
ATOM   1056  CB  ALA A 137      64.628 -16.342  10.252  1.00 94.51           C  
ATOM   1057  N   LEU A 138      65.849 -13.519  10.269  1.00 93.67           N  
ATOM   1058  CA  LEU A 138      66.965 -12.609  10.031  1.00 93.67           C  
ATOM   1059  C   LEU A 138      67.263 -11.778  11.274  1.00 93.67           C  
ATOM   1060  O   LEU A 138      68.427 -11.577  11.626  1.00 93.67           O  
ATOM   1061  CB  LEU A 138      66.662 -11.688   8.846  1.00 93.67           C  
ATOM   1062  CG  LEU A 138      66.799 -12.306   7.454  1.00 93.67           C  
ATOM   1063  CD1 LEU A 138      66.265 -11.348   6.394  1.00 93.67           C  
ATOM   1064  CD2 LEU A 138      68.253 -12.668   7.171  1.00 93.67           C  
ATOM   1065  N   ALA A 139      66.238 -11.327  11.861  1.00 92.60           N  
ATOM   1066  CA  ALA A 139      66.377 -10.568  13.101  1.00 92.60           C  
ATOM   1067  C   ALA A 139      67.038 -11.410  14.189  1.00 92.60           C  
ATOM   1068  O   ALA A 139      67.924 -10.931  14.902  1.00 92.60           O  
ATOM   1069  CB  ALA A 139      65.015 -10.066  13.574  1.00 92.60           C  
ATOM   1070  N   ALA A 140      66.590 -12.624  14.316  1.00 91.68           N  
ATOM   1071  CA  ALA A 140      67.148 -13.526  15.321  1.00 91.68           C  
ATOM   1072  C   ALA A 140      68.626 -13.799  15.055  1.00 91.68           C  
ATOM   1073  O   ALA A 140      69.427 -13.880  15.989  1.00 91.68           O  
ATOM   1074  CB  ALA A 140      66.365 -14.836  15.354  1.00 91.68           C  
ATOM   1075  N   LEU A 141      68.970 -13.858  13.800  1.00 90.88           N  
ATOM   1076  CA  LEU A 141      70.360 -14.112  13.434  1.00 90.88           C  
ATOM   1077  C   LEU A 141      71.227 -12.888  13.710  1.00 90.88           C  
ATOM   1078  O   LEU A 141      72.388 -13.021  14.102  1.00 90.88           O  
ATOM   1079  CB  LEU A 141      70.462 -14.502  11.958  1.00 90.88           C  
ATOM   1080  CG  LEU A 141      70.032 -15.927  11.601  1.00 90.88           C  
ATOM   1081  CD1 LEU A 141      70.014 -16.112  10.087  1.00 90.88           C  
ATOM   1082  CD2 LEU A 141      70.960 -16.944  12.257  1.00 90.88           C  
ATOM   1083  N   ALA A 142      70.680 -11.729  13.435  1.00 88.91           N  
ATOM   1084  CA  ALA A 142      71.418 -10.480  13.598  1.00 88.91           C  
ATOM   1085  C   ALA A 142      71.711 -10.204  15.070  1.00 88.91           C  
ATOM   1086  O   ALA A 142      72.786  -9.705  15.413  1.00 88.91           O  
ATOM   1087  CB  ALA A 142      70.640  -9.317  12.986  1.00 88.91           C  
ATOM   1088  N   ASN A 143      70.753 -10.530  15.932  1.00 84.36           N  
ATOM   1089  CA  ASN A 143      70.874 -10.305  17.368  1.00 84.36           C  
ATOM   1090  C   ASN A 143      70.383 -11.509  18.168  1.00 84.36           C  
ATOM   1091  O   ASN A 143      69.223 -11.553  18.581  1.00 84.36           O  
ATOM   1092  CB  ASN A 143      70.109  -9.046  17.780  1.00 84.36           C  
ATOM   1093  CG  ASN A 143      70.440  -8.596  19.190  1.00 84.36           C  
ATOM   1094  ND2 ASN A 143      69.915  -7.442  19.583  1.00 84.36           N  
ATOM   1095  OD1 ASN A 143      71.165  -9.279  19.919  1.00 84.36           O  
ATOM   1096  N   SER A 144      71.320 -12.434  18.540  1.00 79.45           N  
ATOM   1097  CA  SER A 144      70.951 -13.707  19.150  1.00 79.45           C  
ATOM   1098  C   SER A 144      70.432 -13.511  20.570  1.00 79.45           C  
ATOM   1099  O   SER A 144      69.810 -14.409  21.140  1.00 79.45           O  
ATOM   1100  CB  SER A 144      72.146 -14.663  19.162  1.00 79.45           C  
ATOM   1101  OG  SER A 144      73.213 -14.123  19.922  1.00 79.45           O  
ATOM   1102  N   LYS A 145      70.626 -12.313  21.161  1.00 81.78           N  
ATOM   1103  CA  LYS A 145      70.177 -12.045  22.524  1.00 81.78           C  
ATOM   1104  C   LYS A 145      68.733 -11.551  22.540  1.00 81.78           C  
ATOM   1105  O   LYS A 145      68.128 -11.416  23.606  1.00 81.78           O  
ATOM   1106  CB  LYS A 145      71.089 -11.019  23.199  1.00 81.78           C  
ATOM   1107  CG  LYS A 145      72.510 -11.513  23.432  1.00 81.78           C  
ATOM   1108  CD  LYS A 145      73.349 -10.474  24.164  1.00 81.78           C  
ATOM   1109  CE  LYS A 145      74.780 -10.952  24.364  1.00 81.78           C  
ATOM   1110  NZ  LYS A 145      75.610  -9.933  25.076  1.00 81.78           N1+
ATOM   1111  N   ASN A 146      68.134 -11.399  21.364  1.00 83.69           N  
ATOM   1112  CA  ASN A 146      66.757 -10.917  21.315  1.00 83.69           C  
ATOM   1113  C   ASN A 146      65.760 -12.047  21.553  1.00 83.69           C  
ATOM   1114  O   ASN A 146      65.417 -12.784  20.627  1.00 83.69           O  
ATOM   1115  CB  ASN A 146      66.475 -10.232  19.976  1.00 83.69           C  
ATOM   1116  CG  ASN A 146      65.190  -9.428  19.991  1.00 83.69           C  
ATOM   1117  ND2 ASN A 146      65.184  -8.307  19.280  1.00 83.69           N  
ATOM   1118  OD1 ASN A 146      64.211  -9.811  20.636  1.00 83.69           O  
ATOM   1119  N   ASP A 147      65.318 -12.252  22.808  1.00 87.26           N  
ATOM   1120  CA  ASP A 147      64.410 -13.318  23.222  1.00 87.26           C  
ATOM   1121  C   ASP A 147      63.056 -13.187  22.529  1.00 87.26           C  
ATOM   1122  O   ASP A 147      62.415 -14.192  22.211  1.00 87.26           O  
ATOM   1123  CB  ASP A 147      64.226 -13.306  24.741  1.00 87.26           C  
ATOM   1124  CG  ASP A 147      65.453 -13.793  25.491  1.00 87.26           C  
ATOM   1125  OD1 ASP A 147      66.292 -14.502  24.894  1.00 87.26           O  
ATOM   1126  OD2 ASP A 147      65.582 -13.468  26.691  1.00 87.26           O1-
ATOM   1127  N   GLU A 148      62.792 -11.998  22.269  1.00 89.35           N  
ATOM   1128  CA  GLU A 148      61.515 -11.761  21.602  1.00 89.35           C  
ATOM   1129  C   GLU A 148      61.528 -12.302  20.175  1.00 89.35           C  
ATOM   1130  O   GLU A 148      60.566 -12.935  19.736  1.00 89.35           O  
ATOM   1131  CB  GLU A 148      61.180 -10.268  21.596  1.00 89.35           C  
ATOM   1132  CG  GLU A 148      59.780  -9.954  21.089  1.00 89.35           C  
ATOM   1133  CD  GLU A 148      59.451  -8.470  21.118  1.00 89.35           C  
ATOM   1134  OE1 GLU A 148      58.331  -8.088  20.706  1.00 89.35           O  
ATOM   1135  OE2 GLU A 148      60.319  -7.682  21.553  1.00 89.35           O1-
ATOM   1136  N   ALA A 149      62.579 -11.990  19.386  1.00 90.58           N  
ATOM   1137  CA  ALA A 149      62.708 -12.494  18.022  1.00 90.58           C  
ATOM   1138  C   ALA A 149      62.708 -14.020  17.999  1.00 90.58           C  
ATOM   1139  O   ALA A 149      62.036 -14.634  17.166  1.00 90.58           O  
ATOM   1140  CB  ALA A 149      63.981 -11.957  17.375  1.00 90.58           C  
ATOM   1141  N   ARG A 150      63.306 -14.628  18.963  1.00 89.80           N  
ATOM   1142  CA  ARG A 150      63.388 -16.082  19.033  1.00 89.80           C  
ATOM   1143  C   ARG A 150      62.023 -16.694  19.329  1.00 89.80           C  
ATOM   1144  O   ARG A 150      61.633 -17.684  18.707  1.00 89.80           O  
ATOM   1145  CB  ARG A 150      64.398 -16.514  20.099  1.00 89.80           C  
ATOM   1146  CG  ARG A 150      65.848 -16.303  19.695  1.00 89.80           C  
ATOM   1147  CD  ARG A 150      66.809 -16.919  20.703  1.00 89.80           C  
ATOM   1148  NE  ARG A 150      66.833 -16.165  21.954  1.00 89.80           N  
ATOM   1149  CZ  ARG A 150      67.614 -16.448  22.994  1.00 89.80           C  
ATOM   1150  NH1 ARG A 150      68.454 -17.476  22.952  1.00 89.80           N1+
ATOM   1151  NH2 ARG A 150      67.556 -15.696  24.083  1.00 89.80           N  
ATOM   1152  N   GLU A 151      61.417 -16.117  20.272  1.00 92.21           N  
ATOM   1153  CA  GLU A 151      60.091 -16.618  20.619  1.00 92.21           C  
ATOM   1154  C   GLU A 151      59.112 -16.440  19.461  1.00 92.21           C  
ATOM   1155  O   GLU A 151      58.318 -17.336  19.169  1.00 92.21           O  
ATOM   1156  CB  GLU A 151      59.559 -15.910  21.869  1.00 92.21           C  
ATOM   1157  CG  GLU A 151      60.229 -16.358  23.161  1.00 92.21           C  
ATOM   1158  CD  GLU A 151      59.653 -15.688  24.397  1.00 92.21           C  
ATOM   1159  OE1 GLU A 151      60.034 -16.070  25.528  1.00 92.21           O  
ATOM   1160  OE2 GLU A 151      58.814 -14.774  24.236  1.00 92.21           O1-
ATOM   1161  N   ALA A 152      59.166 -15.237  18.882  1.00 91.70           N  
ATOM   1162  CA  ALA A 152      58.323 -14.989  17.716  1.00 91.70           C  
ATOM   1163  C   ALA A 152      58.613 -15.997  16.607  1.00 91.70           C  
ATOM   1164  O   ALA A 152      57.691 -16.492  15.954  1.00 91.70           O  
ATOM   1165  CB  ALA A 152      58.528 -13.565  17.205  1.00 91.70           C  
ATOM   1166  N   LEU A 153      59.913 -16.306  16.435  1.00 94.71           N  
ATOM   1167  CA  LEU A 153      60.312 -17.253  15.400  1.00 94.71           C  
ATOM   1168  C   LEU A 153      59.771 -18.646  15.702  1.00 94.71           C  
ATOM   1169  O   LEU A 153      59.289 -19.339  14.802  1.00 94.71           O  
ATOM   1170  CB  LEU A 153      61.837 -17.301  15.275  1.00 94.71           C  
ATOM   1171  CG  LEU A 153      62.396 -18.139  14.123  1.00 94.71           C  
ATOM   1172  CD1 LEU A 153      61.842 -17.646  12.791  1.00 94.71           C  
ATOM   1173  CD2 LEU A 153      63.921 -18.096  14.123  1.00 94.71           C  
ATOM   1174  N   LYS A 154      59.751 -19.104  16.943  1.00 94.54           N  
ATOM   1175  CA  LYS A 154      59.218 -20.400  17.352  1.00 94.54           C  
ATOM   1176  C   LYS A 154      57.718 -20.489  17.084  1.00 94.54           C  
ATOM   1177  O   LYS A 154      57.231 -21.501  16.578  1.00 94.54           O  
ATOM   1178  CB  LYS A 154      59.502 -20.654  18.833  1.00 94.54           C  
ATOM   1179  CG  LYS A 154      60.957 -20.979  19.138  1.00 94.54           C  
ATOM   1180  CD  LYS A 154      61.168 -21.263  20.619  1.00 94.54           C  
ATOM   1181  CE  LYS A 154      62.636 -21.513  20.938  1.00 94.54           C  
ATOM   1182  NZ  LYS A 154      62.854 -21.746  22.397  1.00 94.54           N1+
ATOM   1183  N   ARG A 155      57.050 -19.457  17.430  1.00 95.15           N  
ATOM   1184  CA  ARG A 155      55.606 -19.431  17.218  1.00 95.15           C  
ATOM   1185  C   ARG A 155      55.270 -19.486  15.731  1.00 95.15           C  
ATOM   1186  O   ARG A 155      54.356 -20.205  15.323  1.00 95.15           O  
ATOM   1187  CB  ARG A 155      54.992 -18.180  17.849  1.00 95.15           C  
ATOM   1188  CG  ARG A 155      54.989 -18.195  19.369  1.00 95.15           C  
ATOM   1189  CD  ARG A 155      54.328 -16.950  19.943  1.00 95.15           C  
ATOM   1190  NE  ARG A 155      54.485 -16.876  21.393  1.00 95.15           N  
ATOM   1191  CZ  ARG A 155      54.080 -15.859  22.149  1.00 95.15           C  
ATOM   1192  NH1 ARG A 155      53.483 -14.805  21.604  1.00 95.15           N1+
ATOM   1193  NH2 ARG A 155      54.274 -15.896  23.459  1.00 95.15           N  
ATOM   1194  N   LEU A 156      55.977 -18.706  14.932  1.00 94.97           N  
ATOM   1195  CA  LEU A 156      55.752 -18.694  13.491  1.00 94.97           C  
ATOM   1196  C   LEU A 156      56.059 -20.058  12.882  1.00 94.97           C  
ATOM   1197  O   LEU A 156      55.342 -20.520  11.991  1.00 94.97           O  
ATOM   1198  CB  LEU A 156      56.612 -17.619  12.823  1.00 94.97           C  
ATOM   1199  CG  LEU A 156      56.126 -16.176  12.966  1.00 94.97           C  
ATOM   1200  CD1 LEU A 156      57.212 -15.203  12.516  1.00 94.97           C  
ATOM   1201  CD2 LEU A 156      54.845 -15.960  12.168  1.00 94.97           C  
ATOM   1202  N   ALA A 157      57.136 -20.696  13.357  1.00 95.21           N  
ATOM   1203  CA  ALA A 157      57.472 -22.039  12.887  1.00 95.21           C  
ATOM   1204  C   ALA A 157      56.331 -23.015  13.161  1.00 95.21           C  
ATOM   1205  O   ALA A 157      55.985 -23.831  12.303  1.00 95.21           O  
ATOM   1206  CB  ALA A 157      58.757 -22.528  13.548  1.00 95.21           C  
ATOM   1207  N   GLU A 158      55.756 -22.979  14.282  1.00 95.61           N  
ATOM   1208  CA  GLU A 158      54.640 -23.850  14.641  1.00 95.61           C  
ATOM   1209  C   GLU A 158      53.422 -23.576  13.762  1.00 95.61           C  
ATOM   1210  O   GLU A 158      52.757 -24.509  13.306  1.00 95.61           O  
ATOM   1211  CB  GLU A 158      54.274 -23.674  16.117  1.00 95.61           C  
ATOM   1212  CG  GLU A 158      55.302 -24.254  17.078  1.00 95.61           C  
ATOM   1213  CD  GLU A 158      55.552 -25.738  16.866  1.00 95.61           C  
ATOM   1214  OE1 GLU A 158      56.728 -26.167  16.898  1.00 95.61           O  
ATOM   1215  OE2 GLU A 158      54.564 -26.480  16.664  1.00 95.61           O1-
ATOM   1216  N   GLU A 159      53.207 -22.373  13.573  1.00 95.10           N  
ATOM   1217  CA  GLU A 159      52.100 -21.998  12.698  1.00 95.10           C  
ATOM   1218  C   GLU A 159      52.315 -22.522  11.281  1.00 95.10           C  
ATOM   1219  O   GLU A 159      51.386 -23.039  10.657  1.00 95.10           O  
ATOM   1220  CB  GLU A 159      51.925 -20.478  12.676  1.00 95.10           C  
ATOM   1221  CG  GLU A 159      50.722 -20.009  11.870  1.00 95.10           C  
ATOM   1222  CD  GLU A 159      49.393 -20.434  12.474  1.00 95.10           C  
ATOM   1223  OE1 GLU A 159      48.397 -20.555  11.725  1.00 95.10           O  
ATOM   1224  OE2 GLU A 159      49.347 -20.647  13.706  1.00 95.10           O1-
ATOM   1225  N   LEU A 160      53.467 -22.348  10.787  1.00 97.08           N  
ATOM   1226  CA  LEU A 160      53.797 -22.844   9.455  1.00 97.08           C  
ATOM   1227  C   LEU A 160      53.606 -24.356   9.375  1.00 97.08           C  
ATOM   1228  O   LEU A 160      53.142 -24.873   8.357  1.00 97.08           O  
ATOM   1229  CB  LEU A 160      55.239 -22.481   9.090  1.00 97.08           C  
ATOM   1230  CG  LEU A 160      55.490 -21.026   8.689  1.00 97.08           C  
ATOM   1231  CD1 LEU A 160      56.987 -20.738   8.648  1.00 97.08           C  
ATOM   1232  CD2 LEU A 160      54.846 -20.725   7.340  1.00 97.08           C  
ATOM   1233  N   LYS A 161      53.938 -25.065  10.431  1.00 95.41           N  
ATOM   1234  CA  LYS A 161      53.730 -26.509  10.476  1.00 95.41           C  
ATOM   1235  C   LYS A 161      52.247 -26.855  10.378  1.00 95.41           C  
ATOM   1236  O   LYS A 161      51.867 -27.789   9.668  1.00 95.41           O  
ATOM   1237  CB  LYS A 161      54.322 -27.097  11.756  1.00 95.41           C  
ATOM   1238  CG  LYS A 161      55.842 -27.152  11.768  1.00 95.41           C  
ATOM   1239  CD  LYS A 161      56.371 -27.755  13.063  1.00 95.41           C  
ATOM   1240  CE  LYS A 161      57.892 -27.739  13.108  1.00 95.41           C  
ATOM   1241  NZ  LYS A 161      58.414 -28.268  14.405  1.00 95.41           N1+
ATOM   1242  N   LYS A 162      51.460 -26.091  11.104  1.00 93.93           N  
ATOM   1243  CA  LYS A 162      50.019 -26.320  11.066  1.00 93.93           C  
ATOM   1244  C   LYS A 162      49.462 -26.086   9.664  1.00 93.93           C  
ATOM   1245  O   LYS A 162      48.685 -26.898   9.156  1.00 93.93           O  
ATOM   1246  CB  LYS A 162      49.304 -25.414  12.070  1.00 93.93           C  
ATOM   1247  CG  LYS A 162      49.531 -25.801  13.524  1.00 93.93           C  
ATOM   1248  CD  LYS A 162      48.774 -24.881  14.473  1.00 93.93           C  
ATOM   1249  CE  LYS A 162      49.090 -25.196  15.929  1.00 93.93           C  
ATOM   1250  NZ  LYS A 162      48.400 -24.255  16.861  1.00 93.93           N1+
ATOM   1251  N   VAL A 163      49.926 -25.008   9.063  1.00 91.97           N  
ATOM   1252  CA  VAL A 163      49.468 -24.675   7.719  1.00 91.97           C  
ATOM   1253  C   VAL A 163      49.922 -25.752   6.737  1.00 91.97           C  
ATOM   1254  O   VAL A 163      49.156 -26.172   5.867  1.00 91.97           O  
ATOM   1255  CB  VAL A 163      49.985 -23.291   7.271  1.00 91.97           C  
ATOM   1256  CG1 VAL A 163      49.697 -23.062   5.787  1.00 91.97           C  
ATOM   1257  CG2 VAL A 163      49.355 -22.185   8.117  1.00 91.97           C  
ATOM   1258  N   ALA A 164      51.127 -26.206   6.853  1.00 92.76           N  
ATOM   1259  CA  ALA A 164      51.662 -27.246   5.978  1.00 92.76           C  
ATOM   1260  C   ALA A 164      50.833 -28.524   6.073  1.00 92.76           C  
ATOM   1261  O   ALA A 164      50.526 -29.150   5.056  1.00 92.76           O  
ATOM   1262  CB  ALA A 164      53.121 -27.535   6.325  1.00 92.76           C  
ATOM   1263  N   LYS A 165      50.487 -28.864   7.281  1.00 93.68           N  
ATOM   1264  CA  LYS A 165      49.675 -30.057   7.504  1.00 93.68           C  
ATOM   1265  C   LYS A 165      48.306 -29.922   6.844  1.00 93.68           C  
ATOM   1266  O   LYS A 165      47.840 -30.847   6.174  1.00 93.68           O  
ATOM   1267  CB  LYS A 165      49.510 -30.322   9.002  1.00 93.68           C  
ATOM   1268  CG  LYS A 165      48.834 -31.645   9.326  1.00 93.68           C  
ATOM   1269  CD  LYS A 165      48.726 -31.864  10.830  1.00 93.68           C  
ATOM   1270  CE  LYS A 165      47.983 -33.152  11.156  1.00 93.68           C  
ATOM   1271  NZ  LYS A 165      47.853 -33.359  12.629  1.00 93.68           N1+
ATOM   1272  N   GLU A 166      47.756 -28.840   6.991  1.00 91.58           N  
ATOM   1273  CA  GLU A 166      46.447 -28.589   6.395  1.00 91.58           C  
ATOM   1274  C   GLU A 166      46.515 -28.636   4.872  1.00 91.58           C  
ATOM   1275  O   GLU A 166      45.642 -29.218   4.223  1.00 91.58           O  
ATOM   1276  CB  GLU A 166      45.897 -27.236   6.855  1.00 91.58           C  
ATOM   1277  CG  GLU A 166      45.472 -27.210   8.316  1.00 91.58           C  
ATOM   1278  CD  GLU A 166      44.986 -25.844   8.775  1.00 91.58           C  
ATOM   1279  OE1 GLU A 166      44.743 -25.663   9.990  1.00 91.58           O  
ATOM   1280  OE2 GLU A 166      44.846 -24.949   7.913  1.00 91.58           O1-
ATOM   1281  N   LEU A 167      47.525 -28.065   4.329  1.00 92.03           N  
ATOM   1282  CA  LEU A 167      47.698 -28.045   2.880  1.00 92.03           C  
ATOM   1283  C   LEU A 167      47.917 -29.454   2.340  1.00 92.03           C  
ATOM   1284  O   LEU A 167      47.379 -29.811   1.290  1.00 92.03           O  
ATOM   1285  CB  LEU A 167      48.877 -27.148   2.493  1.00 92.03           C  
ATOM   1286  CG  LEU A 167      48.664 -25.642   2.654  1.00 92.03           C  
ATOM   1287  CD1 LEU A 167      49.963 -24.891   2.378  1.00 92.03           C  
ATOM   1288  CD2 LEU A 167      47.554 -25.157   1.727  1.00 92.03           C  
ATOM   1289  N   LYS A 168      48.647 -30.253   3.077  1.00 89.58           N  
ATOM   1290  CA  LYS A 168      48.904 -31.633   2.677  1.00 89.58           C  
ATOM   1291  C   LYS A 168      47.617 -32.452   2.663  1.00 89.58           C  
ATOM   1292  O   LYS A 168      47.387 -33.243   1.746  1.00 89.58           O  
ATOM   1293  CB  LYS A 168      49.927 -32.282   3.611  1.00 89.58           C  
ATOM   1294  CG  LYS A 168      51.369 -31.888   3.319  1.00 89.58           C  
ATOM   1295  CD  LYS A 168      52.343 -32.621   4.232  1.00 89.58           C  
ATOM   1296  CE  LYS A 168      53.782 -32.192   3.974  1.00 89.58           C  
ATOM   1297  NZ  LYS A 168      54.737 -32.872   4.900  1.00 89.58           N1+
ATOM   1298  N   GLU A 169      46.892 -32.200   3.695  1.00 91.88           N  
ATOM   1299  CA  GLU A 169      45.626 -32.920   3.781  1.00 91.88           C  
ATOM   1300  C   GLU A 169      44.701 -32.553   2.623  1.00 91.88           C  
ATOM   1301  O   GLU A 169      44.088 -33.429   2.009  1.00 91.88           O  
ATOM   1302  CB  GLU A 169      44.934 -32.637   5.117  1.00 91.88           C  
ATOM   1303  CG  GLU A 169      45.622 -33.277   6.314  1.00 91.88           C  
ATOM   1304  CD  GLU A 169      45.002 -32.881   7.645  1.00 91.88           C  
ATOM   1305  OE1 GLU A 169      45.448 -33.392   8.697  1.00 91.88           O  
ATOM   1306  OE2 GLU A 169      44.063 -32.055   7.634  1.00 91.88           O1-
ATOM   1307  N   ARG A 170      44.746 -31.351   2.280  1.00 88.92           N  
ATOM   1308  CA  ARG A 170      43.916 -30.878   1.177  1.00 88.92           C  
ATOM   1309  C   ARG A 170      44.457 -31.366  -0.162  1.00 88.92           C  
ATOM   1310  O   ARG A 170      43.687 -31.727  -1.055  1.00 88.92           O  
ATOM   1311  CB  ARG A 170      43.830 -29.351   1.183  1.00 88.92           C  
ATOM   1312  CG  ARG A 170      42.939 -28.789   2.280  1.00 88.92           C  
ATOM   1313  CD  ARG A 170      42.819 -27.274   2.189  1.00 88.92           C  
ATOM   1314  NE  ARG A 170      42.055 -26.725   3.305  1.00 88.92           N  
ATOM   1315  CZ  ARG A 170      41.665 -25.458   3.406  1.00 88.92           C  
ATOM   1316  NH1 ARG A 170      41.963 -24.578   2.457  1.00 88.92           N1+
ATOM   1317  NH2 ARG A 170      40.973 -25.065   4.466  1.00 88.92           N  
ATOM   1318  N   ALA A 171      45.698 -31.398  -0.270  1.00 87.43           N  
ATOM   1319  CA  ALA A 171      46.345 -31.868  -1.492  1.00 87.43           C  
ATOM   1320  C   ALA A 171      46.031 -33.338  -1.749  1.00 87.43           C  
ATOM   1321  O   ALA A 171      45.844 -33.748  -2.897  1.00 87.43           O  
ATOM   1322  CB  ALA A 171      47.855 -31.656  -1.409  1.00 87.43           C  
ATOM   1323  N   LYS A 172      45.961 -34.092  -0.667  1.00 88.06           N  
ATOM   1324  CA  LYS A 172      45.651 -35.513  -0.788  1.00 88.06           C  
ATOM   1325  C   LYS A 172      44.228 -35.725  -1.296  1.00 88.06           C  
ATOM   1326  O   LYS A 172      43.982 -36.602  -2.126  1.00 88.06           O  
ATOM   1327  CB  LYS A 172      45.839 -36.222   0.554  1.00 88.06           C  
ATOM   1328  CG  LYS A 172      47.295 -36.414   0.954  1.00 88.06           C  
ATOM   1329  CD  LYS A 172      47.417 -37.166   2.273  1.00 88.06           C  
ATOM   1330  CE  LYS A 172      48.870 -37.293   2.712  1.00 88.06           C  
ATOM   1331  NZ  LYS A 172      48.991 -37.981   4.032  1.00 88.06           N1+
ATOM   1332  N   LYS A 173      43.377 -34.852  -0.910  1.00 89.75           N  
ATOM   1333  CA  LYS A 173      41.972 -34.987  -1.285  1.00 89.75           C  
ATOM   1334  C   LYS A 173      41.734 -34.495  -2.711  1.00 89.75           C  
ATOM   1335  O   LYS A 173      40.961 -35.097  -3.458  1.00 89.75           O  
ATOM   1336  CB  LYS A 173      41.080 -34.216  -0.310  1.00 89.75           C  
ATOM   1337  CG  LYS A 173      41.025 -34.818   1.086  1.00 89.75           C  
ATOM   1338  CD  LYS A 173      40.104 -34.022   2.002  1.00 89.75           C  
ATOM   1339  CE  LYS A 173      40.110 -34.576   3.421  1.00 89.75           C  
ATOM   1340  NZ  LYS A 173      39.255 -33.763   4.336  1.00 89.75           N1+
ATOM   1341  N   THR A 174      42.506 -33.519  -3.080  1.00 85.42           N  
ATOM   1342  CA  THR A 174      42.246 -32.876  -4.363  1.00 85.42           C  
ATOM   1343  C   THR A 174      43.275 -33.307  -5.403  1.00 85.42           C  
ATOM   1344  O   THR A 174      43.109 -33.042  -6.595  1.00 85.42           O  
ATOM   1345  CB  THR A 174      42.258 -31.341  -4.230  1.00 85.42           C  
ATOM   1346  CG2 THR A 174      41.208 -30.867  -3.230  1.00 85.42           C  
ATOM   1347  OG1 THR A 174      43.552 -30.916  -3.786  1.00 85.42           O  
ATOM   1348  N   LYS A 175      44.342 -33.999  -4.977  1.00 87.17           N  
ATOM   1349  CA  LYS A 175      45.458 -34.364  -5.844  1.00 87.17           C  
ATOM   1350  C   LYS A 175      46.064 -33.133  -6.509  1.00 87.17           C  
ATOM   1351  O   LYS A 175      46.439 -33.175  -7.682  1.00 87.17           O  
ATOM   1352  CB  LYS A 175      45.005 -35.365  -6.908  1.00 87.17           C  
ATOM   1353  CG  LYS A 175      44.541 -36.701  -6.346  1.00 87.17           C  
ATOM   1354  CD  LYS A 175      44.182 -37.681  -7.455  1.00 87.17           C  
ATOM   1355  CE  LYS A 175      43.679 -39.003  -6.893  1.00 87.17           C  
ATOM   1356  NZ  LYS A 175      43.336 -39.971  -7.977  1.00 87.17           N1+
ATOM   1357  N   ASP A 176      45.978 -31.988  -5.794  1.00 85.76           N  
ATOM   1358  CA  ASP A 176      46.492 -30.712  -6.284  1.00 85.76           C  
ATOM   1359  C   ASP A 176      47.988 -30.582  -6.011  1.00 85.76           C  
ATOM   1360  O   ASP A 176      48.401 -30.397  -4.864  1.00 85.76           O  
ATOM   1361  CB  ASP A 176      45.736 -29.548  -5.642  1.00 85.76           C  
ATOM   1362  CG  ASP A 176      46.066 -28.206  -6.273  1.00 85.76           C  
ATOM   1363  OD1 ASP A 176      47.155 -28.065  -6.870  1.00 85.76           O  
ATOM   1364  OD2 ASP A 176      45.232 -27.281  -6.169  1.00 85.76           O1-
ATOM   1365  N   SER A 177      48.788 -30.731  -7.025  1.00 84.88           N  
ATOM   1366  CA  SER A 177      50.242 -30.691  -6.920  1.00 84.88           C  
ATOM   1367  C   SER A 177      50.725 -29.333  -6.422  1.00 84.88           C  
ATOM   1368  O   SER A 177      51.750 -29.242  -5.743  1.00 84.88           O  
ATOM   1369  CB  SER A 177      50.887 -31.007  -8.270  1.00 84.88           C  
ATOM   1370  OG  SER A 177      50.528 -30.035  -9.237  1.00 84.88           O  
ATOM   1371  N   GLU A 178      49.988 -28.313  -6.748  1.00 88.62           N  
ATOM   1372  CA  GLU A 178      50.350 -26.969  -6.306  1.00 88.62           C  
ATOM   1373  C   GLU A 178      50.258 -26.843  -4.789  1.00 88.62           C  
ATOM   1374  O   GLU A 178      51.122 -26.231  -4.157  1.00 88.62           O  
ATOM   1375  CB  GLU A 178      49.456 -25.923  -6.976  1.00 88.62           C  
ATOM   1376  CG  GLU A 178      49.881 -24.487  -6.705  1.00 88.62           C  
ATOM   1377  CD  GLU A 178      49.045 -23.462  -7.456  1.00 88.62           C  
ATOM   1378  OE1 GLU A 178      49.270 -22.244  -7.275  1.00 88.62           O  
ATOM   1379  OE2 GLU A 178      48.156 -23.881  -8.232  1.00 88.62           O1-
ATOM   1380  N   LEU A 179      49.238 -27.405  -4.217  1.00 89.74           N  
ATOM   1381  CA  LEU A 179      49.086 -27.399  -2.766  1.00 89.74           C  
ATOM   1382  C   LEU A 179      50.226 -28.161  -2.097  1.00 89.74           C  
ATOM   1383  O   LEU A 179      50.712 -27.755  -1.040  1.00 89.74           O  
ATOM   1384  CB  LEU A 179      47.742 -28.012  -2.366  1.00 89.74           C  
ATOM   1385  CG  LEU A 179      46.497 -27.176  -2.671  1.00 89.74           C  
ATOM   1386  CD1 LEU A 179      45.240 -27.916  -2.229  1.00 89.74           C  
ATOM   1387  CD2 LEU A 179      46.589 -25.813  -1.992  1.00 89.74           C  
ATOM   1388  N   GLU A 180      50.592 -29.256  -2.722  1.00 89.42           N  
ATOM   1389  CA  GLU A 180      51.712 -30.032  -2.200  1.00 89.42           C  
ATOM   1390  C   GLU A 180      52.995 -29.205  -2.183  1.00 89.42           C  
ATOM   1391  O   GLU A 180      53.761 -29.258  -1.219  1.00 89.42           O  
ATOM   1392  CB  GLU A 180      51.916 -31.304  -3.026  1.00 89.42           C  
ATOM   1393  CG  GLU A 180      50.875 -32.383  -2.763  1.00 89.42           C  
ATOM   1394  CD  GLU A 180      51.065 -33.622  -3.622  1.00 89.42           C  
ATOM   1395  OE1 GLU A 180      50.235 -34.556  -3.533  1.00 89.42           O  
ATOM   1396  OE2 GLU A 180      52.053 -33.662  -4.390  1.00 89.42           O1-
ATOM   1397  N   ARG A 181      53.145 -28.454  -3.173  1.00 90.48           N  
ATOM   1398  CA  ARG A 181      54.325 -27.598  -3.245  1.00 90.48           C  
ATOM   1399  C   ARG A 181      54.297 -26.535  -2.152  1.00 90.48           C  
ATOM   1400  O   ARG A 181      55.311 -26.285  -1.497  1.00 90.48           O  
ATOM   1401  CB  ARG A 181      54.425 -26.934  -4.620  1.00 90.48           C  
ATOM   1402  CG  ARG A 181      55.716 -26.163  -4.839  1.00 90.48           C  
ATOM   1403  CD  ARG A 181      55.721 -25.441  -6.179  1.00 90.48           C  
ATOM   1404  NE  ARG A 181      55.500 -26.363  -7.289  1.00 90.48           N  
ATOM   1405  CZ  ARG A 181      54.877 -26.050  -8.422  1.00 90.48           C  
ATOM   1406  NH1 ARG A 181      54.400 -24.826  -8.617  1.00 90.48           N1+
ATOM   1407  NH2 ARG A 181      54.730 -26.967  -9.367  1.00 90.48           N  
ATOM   1408  N   LEU A 182      53.191 -25.946  -1.989  1.00 92.35           N  
ATOM   1409  CA  LEU A 182      53.027 -24.941  -0.945  1.00 92.35           C  
ATOM   1410  C   LEU A 182      53.289 -25.540   0.432  1.00 92.35           C  
ATOM   1411  O   LEU A 182      53.916 -24.903   1.282  1.00 92.35           O  
ATOM   1412  CB  LEU A 182      51.618 -24.342  -0.993  1.00 92.35           C  
ATOM   1413  CG  LEU A 182      51.299 -23.455  -2.197  1.00 92.35           C  
ATOM   1414  CD1 LEU A 182      49.837 -23.024  -2.166  1.00 92.35           C  
ATOM   1415  CD2 LEU A 182      52.220 -22.238  -2.224  1.00 92.35           C  
ATOM   1416  N   ALA A 183      52.819 -26.699   0.632  1.00 92.32           N  
ATOM   1417  CA  ALA A 183      53.052 -27.392   1.898  1.00 92.32           C  
ATOM   1418  C   ALA A 183      54.543 -27.606   2.141  1.00 92.32           C  
ATOM   1419  O   ALA A 183      55.033 -27.398   3.253  1.00 92.32           O  
ATOM   1420  CB  ALA A 183      52.315 -28.729   1.915  1.00 92.32           C  
ATOM   1421  N   LEU A 184      55.225 -27.964   1.062  1.00 92.98           N  
ATOM   1422  CA  LEU A 184      56.661 -28.199   1.165  1.00 92.98           C  
ATOM   1423  C   LEU A 184      57.402 -26.905   1.490  1.00 92.98           C  
ATOM   1424  O   LEU A 184      58.313 -26.898   2.319  1.00 92.98           O  
ATOM   1425  CB  LEU A 184      57.202 -28.798  -0.135  1.00 92.98           C  
ATOM   1426  CG  LEU A 184      58.655 -29.273  -0.111  1.00 92.98           C  
ATOM   1427  CD1 LEU A 184      58.845 -30.346   0.956  1.00 92.98           C  
ATOM   1428  CD2 LEU A 184      59.071 -29.796  -1.482  1.00 92.98           C  
ATOM   1429  N   ALA A 185      57.035 -25.878   0.853  1.00 92.97           N  
ATOM   1430  CA  ALA A 185      57.632 -24.573   1.129  1.00 92.97           C  
ATOM   1431  C   ALA A 185      57.450 -24.185   2.594  1.00 92.97           C  
ATOM   1432  O   ALA A 185      58.393 -23.728   3.244  1.00 92.97           O  
ATOM   1433  CB  ALA A 185      57.025 -23.506   0.221  1.00 92.97           C  
ATOM   1434  N   ALA A 186      56.246 -24.378   3.085  1.00 95.36           N  
ATOM   1435  CA  ALA A 186      55.961 -24.050   4.480  1.00 95.36           C  
ATOM   1436  C   ALA A 186      56.802 -24.903   5.426  1.00 95.36           C  
ATOM   1437  O   ALA A 186      57.339 -24.399   6.415  1.00 95.36           O  
ATOM   1438  CB  ALA A 186      54.476 -24.238   4.778  1.00 95.36           C  
ATOM   1439  N   GLU A 187      56.967 -26.160   5.124  1.00 94.78           N  
ATOM   1440  CA  GLU A 187      57.770 -27.068   5.939  1.00 94.78           C  
ATOM   1441  C   GLU A 187      59.236 -26.643   5.957  1.00 94.78           C  
ATOM   1442  O   GLU A 187      59.876 -26.648   7.011  1.00 94.78           O  
ATOM   1443  CB  GLU A 187      57.646 -28.505   5.425  1.00 94.78           C  
ATOM   1444  CG  GLU A 187      56.308 -29.157   5.740  1.00 94.78           C  
ATOM   1445  CD  GLU A 187      56.170 -30.557   5.162  1.00 94.78           C  
ATOM   1446  OE1 GLU A 187      55.132 -31.213   5.399  1.00 94.78           O  
ATOM   1447  OE2 GLU A 187      57.112 -31.000   4.466  1.00 94.78           O1-
ATOM   1448  N   LEU A 188      59.686 -26.331   4.830  1.00 95.07           N  
ATOM   1449  CA  LEU A 188      61.082 -25.923   4.713  1.00 95.07           C  
ATOM   1450  C   LEU A 188      61.358 -24.680   5.552  1.00 95.07           C  
ATOM   1451  O   LEU A 188      62.355 -24.624   6.276  1.00 95.07           O  
ATOM   1452  CB  LEU A 188      61.441 -25.656   3.249  1.00 95.07           C  
ATOM   1453  CG  LEU A 188      61.679 -26.888   2.374  1.00 95.07           C  
ATOM   1454  CD1 LEU A 188      61.842 -26.477   0.915  1.00 95.07           C  
ATOM   1455  CD2 LEU A 188      62.902 -27.660   2.857  1.00 95.07           C  
ATOM   1456  N   MET A 189      60.438 -23.691   5.361  1.00 97.30           N  
ATOM   1457  CA  MET A 189      60.606 -22.466   6.138  1.00 97.30           C  
ATOM   1458  C   MET A 189      60.509 -22.751   7.632  1.00 97.30           C  
ATOM   1459  O   MET A 189      61.259 -22.182   8.427  1.00 97.30           O  
ATOM   1460  CB  MET A 189      59.561 -21.425   5.735  1.00 97.30           C  
ATOM   1461  CG  MET A 189      59.779 -20.060   6.368  1.00 97.30           C  
ATOM   1462  SD  MET A 189      61.425 -19.357   5.971  1.00 97.30           S  
ATOM   1463  CE  MET A 189      61.213 -19.022   4.200  1.00 97.30           C  
ATOM   1464  N   ALA A 190      59.621 -23.623   8.082  1.00 95.96           N  
ATOM   1465  CA  ALA A 190      59.496 -24.008   9.486  1.00 95.96           C  
ATOM   1466  C   ALA A 190      60.789 -24.634  10.000  1.00 95.96           C  
ATOM   1467  O   ALA A 190      61.255 -24.302  11.092  1.00 95.96           O  
ATOM   1468  CB  ALA A 190      58.330 -24.976   9.670  1.00 95.96           C  
ATOM   1469  N   LEU A 191      61.349 -25.482   9.213  1.00 94.93           N  
ATOM   1470  CA  LEU A 191      62.586 -26.151   9.599  1.00 94.93           C  
ATOM   1471  C   LEU A 191      63.729 -25.150   9.728  1.00 94.93           C  
ATOM   1472  O   LEU A 191      64.481 -25.183  10.705  1.00 94.93           O  
ATOM   1473  CB  LEU A 191      62.951 -27.232   8.578  1.00 94.93           C  
ATOM   1474  CG  LEU A 191      62.361 -28.621   8.821  1.00 94.93           C  
ATOM   1475  CD1 LEU A 191      60.984 -28.733   8.173  1.00 94.93           C  
ATOM   1476  CD2 LEU A 191      63.297 -29.702   8.289  1.00 94.93           C  
ATOM   1477  N   ALA A 192      63.822 -24.356   8.775  1.00 94.55           N  
ATOM   1478  CA  ALA A 192      64.864 -23.334   8.820  1.00 94.55           C  
ATOM   1479  C   ALA A 192      64.695 -22.432  10.040  1.00 94.55           C  
ATOM   1480  O   ALA A 192      65.674 -22.095  10.711  1.00 94.55           O  
ATOM   1481  CB  ALA A 192      64.849 -22.501   7.541  1.00 94.55           C  
ATOM   1482  N   ALA A 193      63.478 -22.022  10.273  1.00 94.27           N  
ATOM   1483  CA  ALA A 193      63.191 -21.183  11.434  1.00 94.27           C  
ATOM   1484  C   ALA A 193      63.596 -21.881  12.729  1.00 94.27           C  
ATOM   1485  O   ALA A 193      64.173 -21.259  13.623  1.00 94.27           O  
ATOM   1486  CB  ALA A 193      61.709 -20.816  11.472  1.00 94.27           C  
ATOM   1487  N   GLU A 194      63.314 -23.112  12.799  1.00 94.33           N  
ATOM   1488  CA  GLU A 194      63.668 -23.887  13.984  1.00 94.33           C  
ATOM   1489  C   GLU A 194      65.182 -23.973  14.156  1.00 94.33           C  
ATOM   1490  O   GLU A 194      65.691 -23.876  15.274  1.00 94.33           O  
ATOM   1491  CB  GLU A 194      63.066 -25.293  13.906  1.00 94.33           C  
ATOM   1492  CG  GLU A 194      61.559 -25.328  14.115  1.00 94.33           C  
ATOM   1493  CD  GLU A 194      60.960 -26.712  13.921  1.00 94.33           C  
ATOM   1494  OE1 GLU A 194      59.732 -26.874  14.112  1.00 94.33           O  
ATOM   1495  OE2 GLU A 194      61.723 -27.642  13.578  1.00 94.33           O1-
ATOM   1496  N   ILE A 195      65.808 -24.198  13.100  1.00 93.51           N  
ATOM   1497  CA  ILE A 195      67.266 -24.258  13.127  1.00 93.51           C  
ATOM   1498  C   ILE A 195      67.828 -22.922  13.606  1.00 93.51           C  
ATOM   1499  O   ILE A 195      68.699 -22.885  14.480  1.00 93.51           O  
ATOM   1500  CB  ILE A 195      67.844 -24.616  11.740  1.00 93.51           C  
ATOM   1501  CG1 ILE A 195      67.520 -26.072  11.385  1.00 93.51           C  
ATOM   1502  CG2 ILE A 195      69.354 -24.366  11.702  1.00 93.51           C  
ATOM   1503  CD1 ILE A 195      67.832 -26.442   9.942  1.00 93.51           C  
ATOM   1504  N   VAL A 196      67.320 -21.830  13.065  1.00 93.76           N  
ATOM   1505  CA  VAL A 196      67.774 -20.499  13.455  1.00 93.76           C  
ATOM   1506  C   VAL A 196      67.476 -20.264  14.934  1.00 93.76           C  
ATOM   1507  O   VAL A 196      68.308 -19.714  15.661  1.00 93.76           O  
ATOM   1508  CB  VAL A 196      67.111 -19.398  12.597  1.00 93.76           C  
ATOM   1509  CG1 VAL A 196      67.436 -18.013  13.151  1.00 93.76           C  
ATOM   1510  CG2 VAL A 196      67.561 -19.514  11.141  1.00 93.76           C  
ATOM   1511  N   ALA A 197      66.362 -20.701  15.367  1.00 90.37           N  
ATOM   1512  CA  ALA A 197      65.992 -20.525  16.768  1.00 90.37           C  
ATOM   1513  C   ALA A 197      66.935 -21.297  17.686  1.00 90.37           C  
ATOM   1514  O   ALA A 197      67.294 -20.818  18.764  1.00 90.37           O  
ATOM   1515  CB  ALA A 197      64.549 -20.969  16.998  1.00 90.37           C  
ATOM   1516  N   GLN A 198      67.403 -22.500  17.270  1.00 89.88           N  
ATOM   1517  CA  GLN A 198      68.213 -23.394  18.090  1.00 89.88           C  
ATOM   1518  C   GLN A 198      69.688 -23.003  18.038  1.00 89.88           C  
ATOM   1519  O   GLN A 198      70.386 -23.054  19.052  1.00 89.88           O  
ATOM   1520  CB  GLN A 198      68.037 -24.845  17.640  1.00 89.88           C  
ATOM   1521  CG  GLN A 198      66.679 -25.437  17.989  1.00 89.88           C  
ATOM   1522  CD  GLN A 198      66.482 -26.830  17.420  1.00 89.88           C  
ATOM   1523  NE2 GLN A 198      65.442 -27.517  17.881  1.00 89.88           N  
ATOM   1524  OE1 GLN A 198      67.257 -27.284  16.573  1.00 89.88           O  
ATOM   1525  N   LEU A 199      70.204 -22.638  16.859  1.00 88.59           N  
ATOM   1526  CA  LEU A 199      71.637 -22.459  16.654  1.00 88.59           C  
ATOM   1527  C   LEU A 199      71.993 -20.979  16.571  1.00 88.59           C  
ATOM   1528  O   LEU A 199      73.163 -20.625  16.401  1.00 88.59           O  
ATOM   1529  CB  LEU A 199      72.091 -23.177  15.381  1.00 88.59           C  
ATOM   1530  CG  LEU A 199      71.872 -24.691  15.342  1.00 88.59           C  
ATOM   1531  CD1 LEU A 199      72.363 -25.263  14.017  1.00 88.59           C  
ATOM   1532  CD2 LEU A 199      72.577 -25.363  16.515  1.00 88.59           C  
ATOM   1533  N   ALA A 200      71.147 -20.120  16.856  1.00 78.89           N  
ATOM   1534  CA  ALA A 200      71.255 -18.671  16.712  1.00 78.89           C  
ATOM   1535  C   ALA A 200      72.703 -18.247  16.491  1.00 78.89           C  
ATOM   1536  O   ALA A 200      73.619 -18.798  17.107  1.00 78.89           O  
ATOM   1537  CB  ALA A 200      70.680 -17.969  17.939  1.00 78.89           C  
ATOM   1538  N   ASN A 201      73.017 -17.387  15.563  1.00 77.47           N  
ATOM   1539  CA  ASN A 201      74.217 -16.639  15.204  1.00 77.47           C  
ATOM   1540  C   ASN A 201      75.311 -17.556  14.667  1.00 77.47           C  
ATOM   1541  O   ASN A 201      76.498 -17.317  14.901  1.00 77.47           O  
ATOM   1542  CB  ASN A 201      74.733 -15.844  16.407  1.00 77.47           C  
ATOM   1543  CG  ASN A 201      75.587 -14.659  16.001  1.00 77.47           C  
ATOM   1544  ND2 ASN A 201      76.340 -14.118  16.951  1.00 77.47           N  
ATOM   1545  OD1 ASN A 201      75.569 -14.233  14.842  1.00 77.47           O  
ATOM   1546  N   THR A 202      74.920 -18.706  14.165  1.00 88.27           N  
ATOM   1547  CA  THR A 202      75.915 -19.589  13.565  1.00 88.27           C  
ATOM   1548  C   THR A 202      75.864 -19.508  12.043  1.00 88.27           C  
ATOM   1549  O   THR A 202      74.842 -19.122  11.471  1.00 88.27           O  
ATOM   1550  CB  THR A 202      75.709 -21.048  14.013  1.00 88.27           C  
ATOM   1551  CG2 THR A 202      75.688 -21.160  15.533  1.00 88.27           C  
ATOM   1552  OG1 THR A 202      74.463 -21.529  13.492  1.00 88.27           O  
ATOM   1553  N   GLU A 203      77.033 -19.665  11.432  1.00 89.98           N  
ATOM   1554  CA  GLU A 203      77.109 -19.719   9.975  1.00 89.98           C  
ATOM   1555  C   GLU A 203      76.161 -20.774   9.413  1.00 89.98           C  
ATOM   1556  O   GLU A 203      75.543 -20.567   8.365  1.00 89.98           O  
ATOM   1557  CB  GLU A 203      78.543 -20.006   9.521  1.00 89.98           C  
ATOM   1558  CG  GLU A 203      78.758 -19.841   8.024  1.00 89.98           C  
ATOM   1559  CD  GLU A 203      80.205 -20.032   7.601  1.00 89.98           C  
ATOM   1560  OE1 GLU A 203      80.503 -19.930   6.389  1.00 89.98           O  
ATOM   1561  OE2 GLU A 203      81.049 -20.289   8.488  1.00 89.98           O1-
ATOM   1562  N   LEU A 204      76.078 -21.815  10.144  1.00 88.99           N  
ATOM   1563  CA  LEU A 204      75.214 -22.915   9.731  1.00 88.99           C  
ATOM   1564  C   LEU A 204      73.757 -22.468   9.669  1.00 88.99           C  
ATOM   1565  O   LEU A 204      73.048 -22.778   8.709  1.00 88.99           O  
ATOM   1566  CB  LEU A 204      75.356 -24.099  10.690  1.00 88.99           C  
ATOM   1567  CG  LEU A 204      74.645 -25.391  10.284  1.00 88.99           C  
ATOM   1568  CD1 LEU A 204      75.248 -25.946   8.998  1.00 88.99           C  
ATOM   1569  CD2 LEU A 204      74.724 -26.421  11.406  1.00 88.99           C  
ATOM   1570  N   ALA A 205      73.215 -21.777  10.665  1.00 92.13           N  
ATOM   1571  CA  ALA A 205      71.851 -21.255  10.690  1.00 92.13           C  
ATOM   1572  C   ALA A 205      71.615 -20.281   9.541  1.00 92.13           C  
ATOM   1573  O   ALA A 205      70.572 -20.327   8.884  1.00 92.13           O  
ATOM   1574  CB  ALA A 205      71.568 -20.575  12.028  1.00 92.13           C  
ATOM   1575  N   ARG A 206      72.577 -19.517   9.301  1.00 92.88           N  
ATOM   1576  CA  ARG A 206      72.487 -18.554   8.207  1.00 92.88           C  
ATOM   1577  C   ARG A 206      72.380 -19.264   6.861  1.00 92.88           C  
ATOM   1578  O   ARG A 206      71.537 -18.912   6.034  1.00 92.88           O  
ATOM   1579  CB  ARG A 206      73.699 -17.619   8.212  1.00 92.88           C  
ATOM   1580  CG  ARG A 206      73.680 -16.595   9.335  1.00 92.88           C  
ATOM   1581  CD  ARG A 206      74.877 -15.656   9.260  1.00 92.88           C  
ATOM   1582  NE  ARG A 206      75.020 -14.867  10.480  1.00 92.88           N  
ATOM   1583  CZ  ARG A 206      76.160 -14.332  10.908  1.00 92.88           C  
ATOM   1584  NH1 ARG A 206      77.285 -14.492  10.219  1.00 92.88           N1+
ATOM   1585  NH2 ARG A 206      76.177 -13.632  12.032  1.00 92.88           N  
ATOM   1586  N   GLU A 207      73.208 -20.185   6.712  1.00 91.72           N  
ATOM   1587  CA  GLU A 207      73.210 -20.950   5.468  1.00 91.72           C  
ATOM   1588  C   GLU A 207      71.904 -21.720   5.291  1.00 91.72           C  
ATOM   1589  O   GLU A 207      71.360 -21.784   4.186  1.00 91.72           O  
ATOM   1590  CB  GLU A 207      74.399 -21.913   5.431  1.00 91.72           C  
ATOM   1591  CG  GLU A 207      75.743 -21.224   5.245  1.00 91.72           C  
ATOM   1592  CD  GLU A 207      76.911 -22.196   5.185  1.00 91.72           C  
ATOM   1593  OE1 GLU A 207      78.078 -21.749   5.275  1.00 91.72           O  
ATOM   1594  OE2 GLU A 207      76.658 -23.413   5.048  1.00 91.72           O1-
ATOM   1595  N   ALA A 208      71.437 -22.341   6.354  1.00 90.83           N  
ATOM   1596  CA  ALA A 208      70.176 -23.077   6.297  1.00 90.83           C  
ATOM   1597  C   ALA A 208      69.029 -22.166   5.868  1.00 90.83           C  
ATOM   1598  O   ALA A 208      68.235 -22.527   4.996  1.00 90.83           O  
ATOM   1599  CB  ALA A 208      69.869 -23.713   7.650  1.00 90.83           C  
ATOM   1600  N   LEU A 209      68.968 -20.966   6.510  1.00 94.65           N  
ATOM   1601  CA  LEU A 209      67.924 -20.001   6.180  1.00 94.65           C  
ATOM   1602  C   LEU A 209      68.036 -19.555   4.727  1.00 94.65           C  
ATOM   1603  O   LEU A 209      67.035 -19.510   4.007  1.00 94.65           O  
ATOM   1604  CB  LEU A 209      68.006 -18.786   7.108  1.00 94.65           C  
ATOM   1605  CG  LEU A 209      66.981 -17.677   6.864  1.00 94.65           C  
ATOM   1606  CD1 LEU A 209      65.565 -18.218   7.032  1.00 94.65           C  
ATOM   1607  CD2 LEU A 209      67.226 -16.504   7.806  1.00 94.65           C  
ATOM   1608  N   GLU A 210      69.198 -19.251   4.258  1.00 92.47           N  
ATOM   1609  CA  GLU A 210      69.430 -18.812   2.885  1.00 92.47           C  
ATOM   1610  C   GLU A 210      69.021 -19.890   1.885  1.00 92.47           C  
ATOM   1611  O   GLU A 210      68.350 -19.601   0.892  1.00 92.47           O  
ATOM   1612  CB  GLU A 210      70.899 -18.435   2.680  1.00 92.47           C  
ATOM   1613  CG  GLU A 210      71.197 -17.840   1.312  1.00 92.47           C  
ATOM   1614  CD  GLU A 210      72.644 -17.402   1.150  1.00 92.47           C  
ATOM   1615  OE1 GLU A 210      73.019 -16.942   0.048  1.00 92.47           O  
ATOM   1616  OE2 GLU A 210      73.409 -17.521   2.133  1.00 92.47           O1-
ATOM   1617  N   LEU A 211      69.471 -21.092   2.124  1.00 89.40           N  
ATOM   1618  CA  LEU A 211      69.167 -22.206   1.233  1.00 89.40           C  
ATOM   1619  C   LEU A 211      67.663 -22.442   1.150  1.00 89.40           C  
ATOM   1620  O   LEU A 211      67.119 -22.636   0.061  1.00 89.40           O  
ATOM   1621  CB  LEU A 211      69.871 -23.480   1.707  1.00 89.40           C  
ATOM   1622  CG  LEU A 211      69.770 -24.695   0.783  1.00 89.40           C  
ATOM   1623  CD1 LEU A 211      70.328 -24.359  -0.595  1.00 89.40           C  
ATOM   1624  CD2 LEU A 211      70.502 -25.888   1.386  1.00 89.40           C  
ATOM   1625  N   ALA A 212      66.960 -22.452   2.289  1.00 92.68           N  
ATOM   1626  CA  ALA A 212      65.507 -22.605   2.309  1.00 92.68           C  
ATOM   1627  C   ALA A 212      64.829 -21.507   1.494  1.00 92.68           C  
ATOM   1628  O   ALA A 212      63.927 -21.783   0.699  1.00 92.68           O  
ATOM   1629  CB  ALA A 212      64.991 -22.595   3.745  1.00 92.68           C  
ATOM   1630  N   THR A 213      65.274 -20.295   1.683  1.00 92.98           N  
ATOM   1631  CA  THR A 213      64.704 -19.151   0.981  1.00 92.98           C  
ATOM   1632  C   THR A 213      64.909 -19.284  -0.525  1.00 92.98           C  
ATOM   1633  O   THR A 213      63.981 -19.062  -1.305  1.00 92.98           O  
ATOM   1634  CB  THR A 213      65.324 -17.830   1.472  1.00 92.98           C  
ATOM   1635  CG2 THR A 213      64.734 -16.636   0.729  1.00 92.98           C  
ATOM   1636  OG1 THR A 213      65.068 -17.680   2.874  1.00 92.98           O  
ATOM   1637  N   GLU A 214      66.023 -19.668  -0.921  1.00 90.52           N  
ATOM   1638  CA  GLU A 214      66.326 -19.829  -2.340  1.00 90.52           C  
ATOM   1639  C   GLU A 214      65.504 -20.958  -2.955  1.00 90.52           C  
ATOM   1640  O   GLU A 214      65.006 -20.830  -4.076  1.00 90.52           O  
ATOM   1641  CB  GLU A 214      67.820 -20.094  -2.545  1.00 90.52           C  
ATOM   1642  CG  GLU A 214      68.700 -18.878  -2.297  1.00 90.52           C  
ATOM   1643  CD  GLU A 214      70.186 -19.178  -2.414  1.00 90.52           C  
ATOM   1644  OE1 GLU A 214      71.010 -18.259  -2.201  1.00 90.52           O  
ATOM   1645  OE2 GLU A 214      70.529 -20.342  -2.720  1.00 90.52           O1-
ATOM   1646  N   ALA A 215      65.456 -22.029  -2.239  1.00 84.04           N  
ATOM   1647  CA  ALA A 215      64.674 -23.164  -2.725  1.00 84.04           C  
ATOM   1648  C   ALA A 215      63.209 -22.780  -2.911  1.00 84.04           C  
ATOM   1649  O   ALA A 215      62.581 -23.162  -3.901  1.00 84.04           O  
ATOM   1650  CB  ALA A 215      64.794 -24.344  -1.765  1.00 84.04           C  
ATOM   1651  N   ILE A 216      62.632 -21.994  -1.967  1.00 90.97           N  
ATOM   1652  CA  ILE A 216      61.242 -21.554  -2.023  1.00 90.97           C  
ATOM   1653  C   ILE A 216      61.046 -20.611  -3.207  1.00 90.97           C  
ATOM   1654  O   ILE A 216      60.057 -20.719  -3.937  1.00 90.97           O  
ATOM   1655  CB  ILE A 216      60.816 -20.861  -0.710  1.00 90.97           C  
ATOM   1656  CG1 ILE A 216      60.787 -21.871   0.443  1.00 90.97           C  
ATOM   1657  CG2 ILE A 216      59.453 -20.180  -0.876  1.00 90.97           C  
ATOM   1658  CD1 ILE A 216      60.645 -21.236   1.820  1.00 90.97           C  
ATOM   1659  N   LYS A 217      62.000 -19.816  -3.496  1.00 87.67           N  
ATOM   1660  CA  LYS A 217      61.939 -18.864  -4.603  1.00 87.67           C  
ATOM   1661  C   LYS A 217      61.986 -19.583  -5.948  1.00 87.67           C  
ATOM   1662  O   LYS A 217      61.284 -19.201  -6.887  1.00 87.67           O  
ATOM   1663  CB  LYS A 217      63.084 -17.855  -4.507  1.00 87.67           C  
ATOM   1664  CG  LYS A 217      62.979 -16.705  -5.498  1.00 87.67           C  
ATOM   1665  CD  LYS A 217      64.116 -15.708  -5.319  1.00 87.67           C  
ATOM   1666  CE  LYS A 217      64.050 -14.592  -6.353  1.00 87.67           C  
ATOM   1667  NZ  LYS A 217      65.172 -13.619  -6.189  1.00 87.67           N1+
ATOM   1668  N   ALA A 218      62.741 -20.603  -6.022  1.00 81.66           N  
ATOM   1669  CA  ALA A 218      62.908 -21.341  -7.271  1.00 81.66           C  
ATOM   1670  C   ALA A 218      61.653 -22.139  -7.609  1.00 81.66           C  
ATOM   1671  O   ALA A 218      61.409 -22.461  -8.775  1.00 81.66           O  
ATOM   1672  CB  ALA A 218      64.118 -22.269  -7.184  1.00 81.66           C  
ATOM   1673  N   SER A 219      60.837 -22.428  -6.551  1.00 80.02           N  
ATOM   1674  CA  SER A 219      59.565 -23.134  -6.669  1.00 80.02           C  
ATOM   1675  C   SER A 219      59.727 -24.441  -7.438  1.00 80.02           C  
ATOM   1676  O   SER A 219      58.870 -24.801  -8.246  1.00 80.02           O  
ATOM   1677  CB  SER A 219      58.525 -22.251  -7.361  1.00 80.02           C  
ATOM   1678  OG  SER A 219      57.229 -22.812  -7.238  1.00 80.02           O  
ATOM   1679  N   ASP A 220      60.885 -25.123  -7.375  1.00 80.00           N  
ATOM   1680  CA  ASP A 220      61.181 -26.427  -7.961  1.00 80.00           C  
ATOM   1681  C   ASP A 220      60.999 -27.544  -6.935  1.00 80.00           C  
ATOM   1682  O   ASP A 220      61.644 -27.541  -5.885  1.00 80.00           O  
ATOM   1683  CB  ASP A 220      62.605 -26.454  -8.520  1.00 80.00           C  
ATOM   1684  CG  ASP A 220      62.945 -27.760  -9.216  1.00 80.00           C  
ATOM   1685  OD1 ASP A 220      63.091 -28.796  -8.531  1.00 80.00           O  
ATOM   1686  OD2 ASP A 220      63.070 -27.753 -10.459  1.00 80.00           O1-
ATOM   1687  N   ASP A 221      60.125 -28.615  -7.269  1.00 79.35           N  
ATOM   1688  CA  ASP A 221      59.770 -29.669  -6.325  1.00 79.35           C  
ATOM   1689  C   ASP A 221      61.010 -30.427  -5.856  1.00 79.35           C  
ATOM   1690  O   ASP A 221      61.172 -30.685  -4.661  1.00 79.35           O  
ATOM   1691  CB  ASP A 221      58.768 -30.639  -6.956  1.00 79.35           C  
ATOM   1692  CG  ASP A 221      57.383 -30.039  -7.118  1.00 79.35           C  
ATOM   1693  OD1 ASP A 221      57.087 -29.007  -6.476  1.00 79.35           O  
ATOM   1694  OD2 ASP A 221      56.579 -30.604  -7.890  1.00 79.35           O1-
ATOM   1695  N   GLU A 222      61.840 -30.657  -6.814  1.00 77.16           N  
ATOM   1696  CA  GLU A 222      63.036 -31.428  -6.491  1.00 77.16           C  
ATOM   1697  C   GLU A 222      63.973 -30.638  -5.582  1.00 77.16           C  
ATOM   1698  O   GLU A 222      64.516 -31.180  -4.617  1.00 77.16           O  
ATOM   1699  CB  GLU A 222      63.770 -31.844  -7.768  1.00 77.16           C  
ATOM   1700  CG  GLU A 222      63.065 -32.943  -8.552  1.00 77.16           C  
ATOM   1701  CD  GLU A 222      62.037 -32.411  -9.537  1.00 77.16           C  
ATOM   1702  OE1 GLU A 222      61.375 -33.224 -10.222  1.00 77.16           O  
ATOM   1703  OE2 GLU A 222      61.894 -31.172  -9.628  1.00 77.16           O1-
ATOM   1704  N   ALA A 223      64.153 -29.388  -5.877  1.00 77.27           N  
ATOM   1705  CA  ALA A 223      64.992 -28.527  -5.048  1.00 77.27           C  
ATOM   1706  C   ALA A 223      64.449 -28.438  -3.625  1.00 77.27           C  
ATOM   1707  O   ALA A 223      65.209 -28.521  -2.657  1.00 77.27           O  
ATOM   1708  CB  ALA A 223      65.094 -27.132  -5.662  1.00 77.27           C  
ATOM   1709  N   LEU A 224      63.197 -28.327  -3.518  1.00 84.16           N  
ATOM   1710  CA  LEU A 224      62.566 -28.234  -2.205  1.00 84.16           C  
ATOM   1711  C   LEU A 224      62.817 -29.500  -1.392  1.00 84.16           C  
ATOM   1712  O   LEU A 224      63.156 -29.426  -0.209  1.00 84.16           O  
ATOM   1713  CB  LEU A 224      61.061 -27.994  -2.349  1.00 84.16           C  
ATOM   1714  CG  LEU A 224      60.642 -26.636  -2.913  1.00 84.16           C  
ATOM   1715  CD1 LEU A 224      59.134 -26.598  -3.137  1.00 84.16           C  
ATOM   1716  CD2 LEU A 224      61.077 -25.512  -1.979  1.00 84.16           C  
ATOM   1717  N   ARG A 225      62.723 -30.623  -1.983  1.00 82.34           N  
ATOM   1718  CA  ARG A 225      62.882 -31.895  -1.284  1.00 82.34           C  
ATOM   1719  C   ARG A 225      64.324 -32.091  -0.828  1.00 82.34           C  
ATOM   1720  O   ARG A 225      64.570 -32.522   0.301  1.00 82.34           O  
ATOM   1721  CB  ARG A 225      62.453 -33.058  -2.180  1.00 82.34           C  
ATOM   1722  CG  ARG A 225      60.951 -33.149  -2.397  1.00 82.34           C  
ATOM   1723  CD  ARG A 225      60.578 -34.333  -3.277  1.00 82.34           C  
ATOM   1724  NE  ARG A 225      59.184 -34.268  -3.705  1.00 82.34           N  
ATOM   1725  CZ  ARG A 225      58.587 -35.168  -4.483  1.00 82.34           C  
ATOM   1726  NH1 ARG A 225      59.254 -36.225  -4.933  1.00 82.34           N1+
ATOM   1727  NH2 ARG A 225      57.313 -35.011  -4.812  1.00 82.34           N  
ATOM   1728  N   VAL A 226      65.229 -31.818  -1.727  1.00 75.81           N  
ATOM   1729  CA  VAL A 226      66.645 -31.964  -1.407  1.00 75.81           C  
ATOM   1730  C   VAL A 226      67.009 -31.046  -0.242  1.00 75.81           C  
ATOM   1731  O   VAL A 226      67.709 -31.458   0.686  1.00 75.81           O  
ATOM   1732  CB  VAL A 226      67.538 -31.656  -2.629  1.00 75.81           C  
ATOM   1733  CG1 VAL A 226      69.007 -31.578  -2.218  1.00 75.81           C  
ATOM   1734  CG2 VAL A 226      67.340 -32.712  -3.715  1.00 75.81           C  
ATOM   1735  N   VAL A 227      66.524 -29.833  -0.291  1.00 80.59           N  
ATOM   1736  CA  VAL A 227      66.823 -28.859   0.754  1.00 80.59           C  
ATOM   1737  C   VAL A 227      66.185 -29.299   2.069  1.00 80.59           C  
ATOM   1738  O   VAL A 227      66.791 -29.168   3.136  1.00 80.59           O  
ATOM   1739  CB  VAL A 227      66.331 -27.446   0.370  1.00 80.59           C  
ATOM   1740  CG1 VAL A 227      66.450 -26.491   1.556  1.00 80.59           C  
ATOM   1741  CG2 VAL A 227      67.116 -26.915  -0.827  1.00 80.59           C  
ATOM   1742  N   LYS A 228      64.973 -29.787   1.985  1.00 85.25           N  
ATOM   1743  CA  LYS A 228      64.323 -30.286   3.193  1.00 85.25           C  
ATOM   1744  C   LYS A 228      65.169 -31.362   3.868  1.00 85.25           C  
ATOM   1745  O   LYS A 228      65.362 -31.336   5.085  1.00 85.25           O  
ATOM   1746  CB  LYS A 228      62.934 -30.839   2.868  1.00 85.25           C  
ATOM   1747  CG  LYS A 228      62.140 -31.277   4.089  1.00 85.25           C  
ATOM   1748  CD  LYS A 228      60.751 -31.771   3.706  1.00 85.25           C  
ATOM   1749  CE  LYS A 228      59.972 -32.251   4.923  1.00 85.25           C  
ATOM   1750  NZ  LYS A 228      58.616 -32.754   4.549  1.00 85.25           N1+
ATOM   1751  N   LEU A 229      65.618 -32.292   3.105  1.00 80.96           N  
ATOM   1752  CA  LEU A 229      66.464 -33.356   3.631  1.00 80.96           C  
ATOM   1753  C   LEU A 229      67.724 -32.784   4.270  1.00 80.96           C  
ATOM   1754  O   LEU A 229      68.106 -33.186   5.372  1.00 80.96           O  
ATOM   1755  CB  LEU A 229      66.843 -34.339   2.520  1.00 80.96           C  
ATOM   1756  CG  LEU A 229      67.704 -35.533   2.935  1.00 80.96           C  
ATOM   1757  CD1 LEU A 229      66.966 -36.389   3.958  1.00 80.96           C  
ATOM   1758  CD2 LEU A 229      68.092 -36.363   1.716  1.00 80.96           C  
ATOM   1759  N   ALA A 230      68.340 -31.926   3.597  1.00 75.81           N  
ATOM   1760  CA  ALA A 230      69.545 -31.283   4.115  1.00 75.81           C  
ATOM   1761  C   ALA A 230      69.268 -30.592   5.447  1.00 75.81           C  
ATOM   1762  O   ALA A 230      70.046 -30.723   6.394  1.00 75.81           O  
ATOM   1763  CB  ALA A 230      70.089 -30.279   3.102  1.00 75.81           C  
ATOM   1764  N   LEU A 231      68.141 -29.884   5.513  1.00 86.20           N  
ATOM   1765  CA  LEU A 231      67.805 -29.157   6.734  1.00 86.20           C  
ATOM   1766  C   LEU A 231      67.505 -30.123   7.875  1.00 86.20           C  
ATOM   1767  O   LEU A 231      67.841 -29.849   9.030  1.00 86.20           O  
ATOM   1768  CB  LEU A 231      66.605 -28.238   6.497  1.00 86.20           C  
ATOM   1769  CG  LEU A 231      66.842 -27.033   5.585  1.00 86.20           C  
ATOM   1770  CD1 LEU A 231      65.573 -26.195   5.473  1.00 86.20           C  
ATOM   1771  CD2 LEU A 231      68.002 -26.191   6.103  1.00 86.20           C  
ATOM   1772  N   ARG A 232      66.858 -31.183   7.586  1.00 82.92           N  
ATOM   1773  CA  ARG A 232      66.598 -32.191   8.609  1.00 82.92           C  
ATOM   1774  C   ARG A 232      67.901 -32.730   9.191  1.00 82.92           C  
ATOM   1775  O   ARG A 232      68.003 -32.949  10.399  1.00 82.92           O  
ATOM   1776  CB  ARG A 232      65.767 -33.340   8.034  1.00 82.92           C  
ATOM   1777  CG  ARG A 232      64.282 -33.031   7.925  1.00 82.92           C  
ATOM   1778  CD  ARG A 232      63.469 -34.276   7.598  1.00 82.92           C  
ATOM   1779  NE  ARG A 232      62.047 -33.972   7.466  1.00 82.92           N  
ATOM   1780  CZ  ARG A 232      61.114 -34.851   7.110  1.00 82.92           C  
ATOM   1781  NH1 ARG A 232      61.437 -36.111   6.842  1.00 82.92           N1+
ATOM   1782  NH2 ARG A 232      59.849 -34.468   7.021  1.00 82.92           N  
ATOM   1783  N   ILE A 233      68.870 -32.993   8.390  1.00 76.03           N  
ATOM   1784  CA  ILE A 233      70.188 -33.443   8.825  1.00 76.03           C  
ATOM   1785  C   ILE A 233      70.822 -32.384   9.725  1.00 76.03           C  
ATOM   1786  O   ILE A 233      71.357 -32.706  10.789  1.00 76.03           O  
ATOM   1787  CB  ILE A 233      71.108 -33.744   7.621  1.00 76.03           C  
ATOM   1788  CG1 ILE A 233      70.595 -34.965   6.850  1.00 76.03           C  
ATOM   1789  CG2 ILE A 233      72.552 -33.957   8.086  1.00 76.03           C  
ATOM   1790  CD1 ILE A 233      71.307 -35.204   5.525  1.00 76.03           C  
ATOM   1791  N   VAL A 234      70.761 -31.126   9.312  1.00 76.02           N  
ATOM   1792  CA  VAL A 234      71.307 -30.028  10.102  1.00 76.02           C  
ATOM   1793  C   VAL A 234      70.625 -29.985  11.468  1.00 76.02           C  
ATOM   1794  O   VAL A 234      71.289 -29.834  12.496  1.00 76.02           O  
ATOM   1795  CB  VAL A 234      71.141 -28.671   9.381  1.00 76.02           C  
ATOM   1796  CG1 VAL A 234      71.521 -27.517  10.308  1.00 76.02           C  
ATOM   1797  CG2 VAL A 234      71.984 -28.637   8.108  1.00 76.02           C  
ATOM   1798  N   GLN A 235      69.301 -30.151  11.432  1.00 83.41           N  
ATOM   1799  CA  GLN A 235      68.525 -30.117  12.667  1.00 83.41           C  
ATOM   1800  C   GLN A 235      68.930 -31.252  13.603  1.00 83.41           C  
ATOM   1801  O   GLN A 235      69.018 -31.060  14.818  1.00 83.41           O  
ATOM   1802  CB  GLN A 235      67.028 -30.197  12.362  1.00 83.41           C  
ATOM   1803  CG  GLN A 235      66.140 -29.987  13.582  1.00 83.41           C  
ATOM   1804  CD  GLN A 235      64.662 -30.069  13.252  1.00 83.41           C  
ATOM   1805  NE2 GLN A 235      63.873 -29.177  13.843  1.00 83.41           N  
ATOM   1806  OE1 GLN A 235      64.231 -30.925  12.473  1.00 83.41           O  
ATOM   1807  N   GLN A 236      69.229 -32.419  13.170  1.00 81.41           N  
ATOM   1808  CA  GLN A 236      69.502 -33.601  13.982  1.00 81.41           C  
ATOM   1809  C   GLN A 236      70.977 -33.677  14.364  1.00 81.41           C  
ATOM   1810  O   GLN A 236      71.318 -34.157  15.448  1.00 81.41           O  
ATOM   1811  CB  GLN A 236      69.085 -34.871  13.237  1.00 81.41           C  
ATOM   1812  CG  GLN A 236      67.584 -34.982  13.003  1.00 81.41           C  
ATOM   1813  CD  GLN A 236      66.793 -35.063  14.294  1.00 81.41           C  
ATOM   1814  NE2 GLN A 236      65.498 -34.774  14.215  1.00 81.41           N  
ATOM   1815  OE1 GLN A 236      67.340 -35.383  15.354  1.00 81.41           O  
ATOM   1816  N   LEU A 237      71.824 -33.110  13.380  1.00 77.85           N  
ATOM   1817  CA  LEU A 237      73.259 -33.198  13.626  1.00 77.85           C  
ATOM   1818  C   LEU A 237      73.929 -31.844  13.421  1.00 77.85           C  
ATOM   1819  O   LEU A 237      74.776 -31.693  12.537  1.00 77.85           O  
ATOM   1820  CB  LEU A 237      73.898 -34.242  12.706  1.00 77.85           C  
ATOM   1821  CG  LEU A 237      73.293 -35.646  12.749  1.00 77.85           C  
ATOM   1822  CD1 LEU A 237      73.864 -36.504  11.626  1.00 77.85           C  
ATOM   1823  CD2 LEU A 237      73.544 -36.295  14.106  1.00 77.85           C  
ATOM   1824  N   PRO A 238      73.618 -30.747  14.229  1.00 76.04           N  
ATOM   1825  CA  PRO A 238      74.044 -29.375  13.950  1.00 76.04           C  
ATOM   1826  C   PRO A 238      75.546 -29.174  14.135  1.00 76.04           C  
ATOM   1827  O   PRO A 238      76.140 -28.303  13.494  1.00 76.04           O  
ATOM   1828  CB  PRO A 238      73.254 -28.547  14.967  1.00 76.04           C  
ATOM   1829  CG  PRO A 238      72.882 -29.517  16.042  1.00 76.04           C  
ATOM   1830  CD  PRO A 238      72.726 -30.877  15.424  1.00 76.04           C  
ATOM   1831  N   ASP A 239      76.301 -30.052  14.809  1.00 77.41           N  
ATOM   1832  CA  ASP A 239      77.699 -29.806  15.149  1.00 77.41           C  
ATOM   1833  C   ASP A 239      78.625 -30.752  14.387  1.00 77.41           C  
ATOM   1834  O   ASP A 239      79.758 -30.994  14.809  1.00 77.41           O  
ATOM   1835  CB  ASP A 239      77.921 -29.953  16.656  1.00 77.41           C  
ATOM   1836  CG  ASP A 239      77.121 -28.953  17.472  1.00 77.41           C  
ATOM   1837  OD1 ASP A 239      77.089 -27.757  17.112  1.00 77.41           O  
ATOM   1838  OD2 ASP A 239      76.519 -29.365  18.488  1.00 77.41           O1-
ATOM   1839  N   THR A 240      78.101 -31.266  13.227  1.00 69.51           N  
ATOM   1840  CA  THR A 240      78.892 -32.257  12.506  1.00 69.51           C  
ATOM   1841  C   THR A 240      79.297 -31.731  11.133  1.00 69.51           C  
ATOM   1842  O   THR A 240      78.698 -30.780  10.625  1.00 69.51           O  
ATOM   1843  CB  THR A 240      78.119 -33.579  12.345  1.00 69.51           C  
ATOM   1844  CG2 THR A 240      77.657 -34.115  13.697  1.00 69.51           C  
ATOM   1845  OG1 THR A 240      76.973 -33.358  11.514  1.00 69.51           O  
ATOM   1846  N   GLU A 241      80.435 -32.229  10.619  1.00 74.22           N  
ATOM   1847  CA  GLU A 241      80.869 -31.981   9.247  1.00 74.22           C  
ATOM   1848  C   GLU A 241      79.809 -32.429   8.244  1.00 74.22           C  
ATOM   1849  O   GLU A 241      79.686 -31.849   7.162  1.00 74.22           O  
ATOM   1850  CB  GLU A 241      82.194 -32.693   8.965  1.00 74.22           C  
ATOM   1851  CG  GLU A 241      83.395 -32.046   9.641  1.00 74.22           C  
ATOM   1852  CD  GLU A 241      84.704 -32.760   9.348  1.00 74.22           C  
ATOM   1853  OE1 GLU A 241      85.775 -32.261   9.763  1.00 74.22           O  
ATOM   1854  OE2 GLU A 241      84.660 -33.828   8.697  1.00 74.22           O1-
ATOM   1855  N   LEU A 242      79.070 -33.381   8.685  1.00 65.48           N  
ATOM   1856  CA  LEU A 242      77.998 -33.903   7.846  1.00 65.48           C  
ATOM   1857  C   LEU A 242      76.949 -32.830   7.573  1.00 65.48           C  
ATOM   1858  O   LEU A 242      76.440 -32.723   6.456  1.00 65.48           O  
ATOM   1859  CB  LEU A 242      77.342 -35.117   8.508  1.00 65.48           C  
ATOM   1860  CG  LEU A 242      76.287 -35.854   7.681  1.00 65.48           C  
ATOM   1861  CD1 LEU A 242      76.895 -36.361   6.377  1.00 65.48           C  
ATOM   1862  CD2 LEU A 242      75.687 -37.004   8.480  1.00 65.48           C  
ATOM   1863  N   ALA A 243      76.505 -32.019   8.589  1.00 70.49           N  
ATOM   1864  CA  ALA A 243      75.552 -30.925   8.422  1.00 70.49           C  
ATOM   1865  C   ALA A 243      76.048 -29.917   7.390  1.00 70.49           C  
ATOM   1866  O   ALA A 243      75.298 -29.509   6.501  1.00 70.49           O  
ATOM   1867  CB  ALA A 243      75.298 -30.231   9.759  1.00 70.49           C  
ATOM   1868  N   ARG A 244      77.311 -29.570   7.463  1.00 77.21           N  
ATOM   1869  CA  ARG A 244      77.907 -28.615   6.536  1.00 77.21           C  
ATOM   1870  C   ARG A 244      77.932 -29.174   5.116  1.00 77.21           C  
ATOM   1871  O   ARG A 244      77.618 -28.464   4.159  1.00 77.21           O  
ATOM   1872  CB  ARG A 244      79.324 -28.246   6.978  1.00 77.21           C  
ATOM   1873  CG  ARG A 244      79.373 -27.409   8.247  1.00 77.21           C  
ATOM   1874  CD  ARG A 244      80.803 -27.052   8.631  1.00 77.21           C  
ATOM   1875  NE  ARG A 244      80.865 -26.418   9.945  1.00 77.21           N  
ATOM   1876  CZ  ARG A 244      81.947 -26.380  10.718  1.00 77.21           C  
ATOM   1877  NH1 ARG A 244      83.083 -26.943  10.322  1.00 77.21           N1+
ATOM   1878  NH2 ARG A 244      81.893 -25.777  11.896  1.00 77.21           N  
ATOM   1879  N   LEU A 245      78.332 -30.422   5.033  1.00 69.40           N  
ATOM   1880  CA  LEU A 245      78.375 -31.089   3.736  1.00 69.40           C  
ATOM   1881  C   LEU A 245      76.978 -31.197   3.133  1.00 69.40           C  
ATOM   1882  O   LEU A 245      76.792 -30.947   1.941  1.00 69.40           O  
ATOM   1883  CB  LEU A 245      78.995 -32.482   3.868  1.00 69.40           C  
ATOM   1884  CG  LEU A 245      79.168 -33.274   2.572  1.00 69.40           C  
ATOM   1885  CD1 LEU A 245      80.100 -32.535   1.619  1.00 69.40           C  
ATOM   1886  CD2 LEU A 245      79.695 -34.675   2.866  1.00 69.40           C  
ATOM   1887  N   ALA A 246      75.999 -31.554   3.940  1.00 67.47           N  
ATOM   1888  CA  ALA A 246      74.624 -31.653   3.456  1.00 67.47           C  
ATOM   1889  C   ALA A 246      74.155 -30.329   2.860  1.00 67.47           C  
ATOM   1890  O   ALA A 246      73.541 -30.306   1.791  1.00 67.47           O  
ATOM   1891  CB  ALA A 246      73.693 -32.083   4.588  1.00 67.47           C  
ATOM   1892  N   LEU A 247      74.407 -29.189   3.556  1.00 75.94           N  
ATOM   1893  CA  LEU A 247      74.000 -27.873   3.074  1.00 75.94           C  
ATOM   1894  C   LEU A 247      74.732 -27.518   1.784  1.00 75.94           C  
ATOM   1895  O   LEU A 247      74.133 -26.967   0.857  1.00 75.94           O  
ATOM   1896  CB  LEU A 247      74.268 -26.806   4.137  1.00 75.94           C  
ATOM   1897  CG  LEU A 247      73.355 -26.827   5.364  1.00 75.94           C  
ATOM   1898  CD1 LEU A 247      73.751 -25.723   6.339  1.00 75.94           C  
ATOM   1899  CD2 LEU A 247      71.896 -26.681   4.947  1.00 75.94           C  
ATOM   1900  N   GLU A 248      76.025 -27.796   1.736  1.00 75.81           N  
ATOM   1901  CA  GLU A 248      76.813 -27.518   0.538  1.00 75.81           C  
ATOM   1902  C   GLU A 248      76.273 -28.282  -0.667  1.00 75.81           C  
ATOM   1903  O   GLU A 248      76.147 -27.722  -1.758  1.00 75.81           O  
ATOM   1904  CB  GLU A 248      78.284 -27.871   0.769  1.00 75.81           C  
ATOM   1905  CG  GLU A 248      79.015 -26.896   1.680  1.00 75.81           C  
ATOM   1906  CD  GLU A 248      80.467 -27.276   1.924  1.00 75.81           C  
ATOM   1907  OE1 GLU A 248      81.152 -26.582   2.710  1.00 75.81           O  
ATOM   1908  OE2 GLU A 248      80.924 -28.273   1.322  1.00 75.81           O1-
ATOM   1909  N   LEU A 249      75.946 -29.517  -0.454  1.00 67.87           N  
ATOM   1910  CA  LEU A 249      75.399 -30.347  -1.523  1.00 67.87           C  
ATOM   1911  C   LEU A 249      74.035 -29.831  -1.968  1.00 67.87           C  
ATOM   1912  O   LEU A 249      73.746 -29.781  -3.165  1.00 67.87           O  
ATOM   1913  CB  LEU A 249      75.284 -31.803  -1.064  1.00 67.87           C  
ATOM   1914  CG  LEU A 249      76.595 -32.579  -0.931  1.00 67.87           C  
ATOM   1915  CD1 LEU A 249      76.341 -33.946  -0.303  1.00 67.87           C  
ATOM   1916  CD2 LEU A 249      77.270 -32.726  -2.290  1.00 67.87           C  
ATOM   1917  N   ALA A 250      73.213 -29.467  -1.008  1.00 70.02           N  
ATOM   1918  CA  ALA A 250      71.899 -28.913  -1.320  1.00 70.02           C  
ATOM   1919  C   ALA A 250      72.025 -27.609  -2.102  1.00 70.02           C  
ATOM   1920  O   ALA A 250      71.254 -27.358  -3.031  1.00 70.02           O  
ATOM   1921  CB  ALA A 250      71.098 -28.687  -0.040  1.00 70.02           C  
ATOM   1922  N   LYS A 251      72.929 -26.772  -1.618  1.00 76.29           N  
ATOM   1923  CA  LYS A 251      73.187 -25.522  -2.327  1.00 76.29           C  
ATOM   1924  C   LYS A 251      73.559 -25.783  -3.784  1.00 76.29           C  
ATOM   1925  O   LYS A 251      73.063 -25.106  -4.687  1.00 76.29           O  
ATOM   1926  CB  LYS A 251      74.299 -24.732  -1.636  1.00 76.29           C  
ATOM   1927  CG  LYS A 251      74.504 -23.332  -2.194  1.00 76.29           C  
ATOM   1928  CD  LYS A 251      75.557 -22.564  -1.405  1.00 76.29           C  
ATOM   1929  CE  LYS A 251      75.780 -21.171  -1.977  1.00 76.29           C  
ATOM   1930  NZ  LYS A 251      76.824 -20.421  -1.219  1.00 76.29           N1+
ATOM   1931  N   LYS A 252      74.358 -26.745  -3.976  1.00 70.60           N  
ATOM   1932  CA  LYS A 252      74.765 -27.104  -5.331  1.00 70.60           C  
ATOM   1933  C   LYS A 252      73.594 -27.673  -6.126  1.00 70.60           C  
ATOM   1934  O   LYS A 252      73.454 -27.398  -7.319  1.00 70.60           O  
ATOM   1935  CB  LYS A 252      75.915 -28.113  -5.297  1.00 70.60           C  
ATOM   1936  CG  LYS A 252      77.262 -27.506  -4.935  1.00 70.60           C  
ATOM   1937  CD  LYS A 252      78.390 -28.519  -5.082  1.00 70.60           C  
ATOM   1938  CE  LYS A 252      79.740 -27.909  -4.727  1.00 70.60           C  
ATOM   1939  NZ  LYS A 252      80.852 -28.893  -4.892  1.00 70.60           N1+
ATOM   1940  N   ALA A 253      72.753 -28.411  -5.488  1.00 62.38           N  
ATOM   1941  CA  ALA A 253      71.576 -28.982  -6.137  1.00 62.38           C  
ATOM   1942  C   ALA A 253      70.612 -27.889  -6.587  1.00 62.38           C  
ATOM   1943  O   ALA A 253      70.007 -27.987  -7.657  1.00 62.38           O  
ATOM   1944  CB  ALA A 253      70.870 -29.956  -5.196  1.00 62.38           C  
ATOM   1945  N   VAL A 254      70.447 -26.902  -5.732  1.00 66.31           N  
ATOM   1946  CA  VAL A 254      69.561 -25.788  -6.056  1.00 66.31           C  
ATOM   1947  C   VAL A 254      70.133 -24.998  -7.231  1.00 66.31           C  
ATOM   1948  O   VAL A 254      69.385 -24.512  -8.082  1.00 66.31           O  
ATOM   1949  CB  VAL A 254      69.351 -24.857  -4.840  1.00 66.31           C  
ATOM   1950  CG1 VAL A 254      68.583 -23.602  -5.248  1.00 66.31           C  
ATOM   1951  CG2 VAL A 254      68.618 -25.599  -3.723  1.00 66.31           C  
ATOM   1952  N   GLU A 255      71.512 -24.900  -7.372  1.00 69.08           N  
ATOM   1953  CA  GLU A 255      72.216 -24.135  -8.397  1.00 69.08           C  
ATOM   1954  C   GLU A 255      72.325 -24.924  -9.698  1.00 69.08           C  
ATOM   1955  O   GLU A 255      72.399 -24.338 -10.781  1.00 69.08           O  
ATOM   1956  CB  GLU A 255      73.610 -23.733  -7.907  1.00 69.08           C  
ATOM   1957  CG  GLU A 255      73.595 -22.681  -6.807  1.00 69.08           C  
ATOM   1958  CD  GLU A 255      74.970 -22.411  -6.217  1.00 69.08           C  
ATOM   1959  OE1 GLU A 255      75.085 -21.554  -5.312  1.00 69.08           O  
ATOM   1960  OE2 GLU A 255      75.941 -23.061  -6.665  1.00 69.08           O1-
ATOM   1961  N   MET A 256      72.133 -26.255  -9.629  1.00 61.98           N  
ATOM   1962  CA  MET A 256      72.471 -27.135 -10.744  1.00 61.98           C  
ATOM   1963  C   MET A 256      71.228 -27.836 -11.281  1.00 61.98           C  
ATOM   1964  O   MET A 256      70.206 -27.905 -10.597  1.00 61.98           O  
ATOM   1965  CB  MET A 256      73.512 -28.170 -10.316  1.00 61.98           C  
ATOM   1966  CG  MET A 256      74.842 -27.566  -9.896  1.00 61.98           C  
ATOM   1967  SD  MET A 256      76.059 -28.837  -9.377  1.00 61.98           S  
ATOM   1968  CE  MET A 256      76.400 -29.626 -10.975  1.00 61.98           C  
ATOM   1969  N   THR A 257      71.148 -28.043 -12.614  1.00 52.33           N  
ATOM   1970  CA  THR A 257      70.210 -28.875 -13.359  1.00 52.33           C  
ATOM   1971  C   THR A 257      70.371 -30.345 -12.982  1.00 52.33           C  
ATOM   1972  O   THR A 257      71.340 -30.717 -12.315  1.00 52.33           O  
ATOM   1973  CB  THR A 257      70.401 -28.708 -14.878  1.00 52.33           C  
ATOM   1974  CG2 THR A 257      70.262 -27.247 -15.294  1.00 52.33           C  
ATOM   1975  OG1 THR A 257      71.704 -29.176 -15.245  1.00 52.33           O  
ATOM   1976  N   ALA A 258      69.279 -31.288 -12.813  1.00 47.42           N  
ATOM   1977  CA  ALA A 258      69.103 -32.722 -12.596  1.00 47.42           C  
ATOM   1978  C   ALA A 258      70.339 -33.500 -13.037  1.00 47.42           C  
ATOM   1979  O   ALA A 258      70.755 -34.448 -12.367  1.00 47.42           O  
ATOM   1980  CB  ALA A 258      67.868 -33.225 -13.340  1.00 47.42           C  
ATOM   1981  N   GLN A 259      71.236 -33.125 -13.980  1.00 44.24           N  
ATOM   1982  CA  GLN A 259      72.464 -33.707 -14.511  1.00 44.24           C  
ATOM   1983  C   GLN A 259      73.644 -33.448 -13.578  1.00 44.24           C  
ATOM   1984  O   GLN A 259      74.482 -34.328 -13.369  1.00 44.24           O  
ATOM   1985  CB  GLN A 259      72.764 -33.151 -15.904  1.00 44.24           C  
ATOM   1986  CG  GLN A 259      72.902 -34.223 -16.977  1.00 44.24           C  
ATOM   1987  CD  GLN A 259      72.548 -33.715 -18.362  1.00 44.24           C  
ATOM   1988  NE2 GLN A 259      72.693 -34.576 -19.364  1.00 44.24           N  
ATOM   1989  OE1 GLN A 259      72.149 -32.559 -18.530  1.00 44.24           O  
ATOM   1990  N   GLU A 260      73.665 -32.532 -12.817  1.00 46.33           N  
ATOM   1991  CA  GLU A 260      74.691 -32.183 -11.839  1.00 46.33           C  
ATOM   1992  C   GLU A 260      74.455 -32.900 -10.512  1.00 46.33           C  
ATOM   1993  O   GLU A 260      75.407 -33.302  -9.840  1.00 46.33           O  
ATOM   1994  CB  GLU A 260      74.733 -30.669 -11.619  1.00 46.33           C  
ATOM   1995  CG  GLU A 260      75.286 -29.891 -12.803  1.00 46.33           C  
ATOM   1996  CD  GLU A 260      75.162 -28.384 -12.641  1.00 46.33           C  
ATOM   1997  OE1 GLU A 260      75.811 -27.635 -13.405  1.00 46.33           O  
ATOM   1998  OE2 GLU A 260      74.409 -27.948 -11.740  1.00 46.33           O1-
ATOM   1999  N   VAL A 261      73.180 -33.243 -10.193  1.00 48.28           N  
ATOM   2000  CA  VAL A 261      72.811 -34.083  -9.058  1.00 48.28           C  
ATOM   2001  C   VAL A 261      73.458 -35.459  -9.200  1.00 48.28           C  
ATOM   2002  O   VAL A 261      73.969 -36.015  -8.225  1.00 48.28           O  
ATOM   2003  CB  VAL A 261      71.277 -34.226  -8.936  1.00 48.28           C  
ATOM   2004  CG1 VAL A 261      70.915 -35.232  -7.844  1.00 48.28           C  
ATOM   2005  CG2 VAL A 261      70.637 -32.869  -8.649  1.00 48.28           C  
ATOM   2006  N   LEU A 262      73.655 -35.954 -10.503  1.00 43.60           N  
ATOM   2007  CA  LEU A 262      74.395 -37.148 -10.894  1.00 43.60           C  
ATOM   2008  C   LEU A 262      75.877 -37.001 -10.567  1.00 43.60           C  
ATOM   2009  O   LEU A 262      76.504 -37.941 -10.074  1.00 43.60           O  
ATOM   2010  CB  LEU A 262      74.215 -37.424 -12.390  1.00 43.60           C  
ATOM   2011  CG  LEU A 262      74.682 -38.792 -12.888  1.00 43.60           C  
ATOM   2012  CD1 LEU A 262      73.612 -39.846 -12.623  1.00 43.60           C  
ATOM   2013  CD2 LEU A 262      75.025 -38.733 -14.373  1.00 43.60           C  
ATOM   2014  N   GLU A 263      76.358 -35.913 -10.597  1.00 48.47           N  
ATOM   2015  CA  GLU A 263      77.772 -35.700 -10.305  1.00 48.47           C  
ATOM   2016  C   GLU A 263      78.040 -35.756  -8.804  1.00 48.47           C  
ATOM   2017  O   GLU A 263      79.069 -36.280  -8.372  1.00 48.47           O  
ATOM   2018  CB  GLU A 263      78.241 -34.358 -10.873  1.00 48.47           C  
ATOM   2019  CG  GLU A 263      78.524 -34.388 -12.368  1.00 48.47           C  
ATOM   2020  CD  GLU A 263      79.024 -33.059 -12.911  1.00 48.47           C  
ATOM   2021  OE1 GLU A 263      79.296 -32.964 -14.130  1.00 48.47           O  
ATOM   2022  OE2 GLU A 263      79.146 -32.104 -12.112  1.00 48.47           O1-
ATOM   2023  N   ILE A 264      77.116 -35.385  -8.049  1.00 47.32           N  
ATOM   2024  CA  ILE A 264      77.159 -35.424  -6.592  1.00 47.32           C  
ATOM   2025  C   ILE A 264      77.061 -36.870  -6.111  1.00 47.32           C  
ATOM   2026  O   ILE A 264      77.795 -37.282  -5.210  1.00 47.32           O  
ATOM   2027  CB  ILE A 264      76.029 -34.575  -5.970  1.00 47.32           C  
ATOM   2028  CG1 ILE A 264      76.259 -33.086  -6.258  1.00 47.32           C  
ATOM   2029  CG2 ILE A 264      75.927 -34.832  -4.463  1.00 47.32           C  
ATOM   2030  CD1 ILE A 264      75.114 -32.186  -5.813  1.00 47.32           C  
ATOM   2031  N   ALA A 265      76.175 -37.630  -6.752  1.00 46.41           N  
ATOM   2032  CA  ALA A 265      76.186 -39.076  -6.542  1.00 46.41           C  
ATOM   2033  C   ALA A 265      77.538 -39.675  -6.919  1.00 46.41           C  
ATOM   2034  O   ALA A 265      78.061 -40.538  -6.209  1.00 46.41           O  
ATOM   2035  CB  ALA A 265      75.071 -39.738  -7.348  1.00 46.41           C  
ATOM   2036  N   ARG A 266      78.199 -39.030  -7.845  1.00 48.92           N  
ATOM   2037  CA  ARG A 266      79.534 -39.441  -8.271  1.00 48.92           C  
ATOM   2038  C   ARG A 266      80.586 -39.033  -7.245  1.00 48.92           C  
ATOM   2039  O   ARG A 266      81.496 -39.807  -6.940  1.00 48.92           O  
ATOM   2040  CB  ARG A 266      79.871 -38.838  -9.636  1.00 48.92           C  
ATOM   2041  CG  ARG A 266      79.287 -39.607 -10.810  1.00 48.92           C  
ATOM   2042  CD  ARG A 266      79.696 -38.996 -12.143  1.00 48.92           C  
ATOM   2043  NE  ARG A 266      78.985 -39.613 -13.260  1.00 48.92           N  
ATOM   2044  CZ  ARG A 266      79.270 -39.414 -14.544  1.00 48.92           C  
ATOM   2045  NH1 ARG A 266      80.263 -38.607 -14.900  1.00 48.92           N1+
ATOM   2046  NH2 ARG A 266      78.558 -40.026 -15.478  1.00 48.92           N  
ATOM   2047  N   ALA A 267      80.375 -37.891  -6.691  1.00 50.64           N  
ATOM   2048  CA  ALA A 267      81.252 -37.404  -5.629  1.00 50.64           C  
ATOM   2049  C   ALA A 267      81.136 -38.273  -4.380  1.00 50.64           C  
ATOM   2050  O   ALA A 267      82.139 -38.562  -3.722  1.00 50.64           O  
ATOM   2051  CB  ALA A 267      80.926 -35.951  -5.294  1.00 50.64           C  
ATOM   2052  N   ALA A 268      79.838 -38.615  -4.085  1.00 50.68           N  
ATOM   2053  CA  ALA A 268      79.608 -39.576  -3.009  1.00 50.68           C  
ATOM   2054  C   ALA A 268      80.306 -40.901  -3.298  1.00 50.68           C  
ATOM   2055  O   ALA A 268      80.890 -41.512  -2.400  1.00 50.68           O  
ATOM   2056  CB  ALA A 268      78.111 -39.800  -2.807  1.00 50.68           C  
ATOM   2057  N   LEU A 269      80.423 -41.401  -4.601  1.00 43.91           N  
ATOM   2058  CA  LEU A 269      81.180 -42.543  -5.101  1.00 43.91           C  
ATOM   2059  C   LEU A 269      82.680 -42.295  -4.980  1.00 43.91           C  
ATOM   2060  O   LEU A 269      83.428 -43.181  -4.559  1.00 43.91           O  
ATOM   2061  CB  LEU A 269      80.815 -42.829  -6.561  1.00 43.91           C  
ATOM   2062  CG  LEU A 269      81.291 -44.168  -7.128  1.00 43.91           C  
ATOM   2063  CD1 LEU A 269      80.404 -45.302  -6.624  1.00 43.91           C  
ATOM   2064  CD2 LEU A 269      81.304 -44.129  -8.652  1.00 43.91           C  
ATOM   2065  N   LYS A 270      83.174 -41.086  -5.225  1.00 48.64           N  
ATOM   2066  CA  LYS A 270      84.586 -40.762  -5.044  1.00 48.64           C  
ATOM   2067  C   LYS A 270      84.974 -40.796  -3.568  1.00 48.64           C  
ATOM   2068  O   LYS A 270      86.058 -41.265  -3.216  1.00 48.64           O  
ATOM   2069  CB  LYS A 270      84.903 -39.390  -5.638  1.00 48.64           C  
ATOM   2070  CG  LYS A 270      85.391 -39.436  -7.079  1.00 48.64           C  
ATOM   2071  CD  LYS A 270      85.791 -38.054  -7.579  1.00 48.64           C  
ATOM   2072  CE  LYS A 270      86.175 -38.081  -9.052  1.00 48.64           C  
ATOM   2073  NZ  LYS A 270      86.541 -36.723  -9.555  1.00 48.64           N1+
ATOM   2074  N   ALA A 271      84.093 -40.347  -2.700  1.00 49.49           N  
ATOM   2075  CA  ALA A 271      84.305 -40.394  -1.256  1.00 49.49           C  
ATOM   2076  C   ALA A 271      84.392 -41.834  -0.761  1.00 49.49           C  
ATOM   2077  O   ALA A 271      85.219 -42.154   0.095  1.00 49.49           O  
ATOM   2078  CB  ALA A 271      83.187 -39.651  -0.530  1.00 49.49           C  
ATOM   2079  N   ALA A 272      83.676 -42.749  -1.408  1.00 46.24           N  
ATOM   2080  CA  ALA A 272      83.768 -44.177  -1.117  1.00 46.24           C  
ATOM   2081  C   ALA A 272      85.083 -44.758  -1.631  1.00 46.24           C  
ATOM   2082  O   ALA A 272      85.656 -45.658  -1.012  1.00 46.24           O  
ATOM   2083  CB  ALA A 272      82.585 -44.923  -1.727  1.00 46.24           C  
ATOM   2084  N   GLN A 273      85.660 -44.204  -2.638  1.00 46.88           N  
ATOM   2085  CA  GLN A 273      86.952 -44.657  -3.142  1.00 46.88           C  
ATOM   2086  C   GLN A 273      88.090 -44.196  -2.235  1.00 46.88           C  
ATOM   2087  O   GLN A 273      89.135 -44.846  -2.161  1.00 46.88           O  
ATOM   2088  CB  GLN A 273      87.181 -44.152  -4.568  1.00 46.88           C  
ATOM   2089  CG  GLN A 273      86.325 -44.853  -5.613  1.00 46.88           C  
ATOM   2090  CD  GLN A 273      86.513 -44.282  -7.006  1.00 46.88           C  
ATOM   2091  NE2 GLN A 273      86.093 -45.035  -8.017  1.00 46.88           N  
ATOM   2092  OE1 GLN A 273      87.032 -43.174  -7.172  1.00 46.88           O  
ATOM   2093  N   ALA A 274      87.931 -43.148  -1.540  1.00 52.23           N  
ATOM   2094  CA  ALA A 274      88.946 -42.673  -0.603  1.00 52.23           C  
ATOM   2095  C   ALA A 274      89.005 -43.558   0.638  1.00 52.23           C  
ATOM   2096  O   ALA A 274      90.006 -43.562   1.358  1.00 52.23           O  
ATOM   2097  CB  ALA A 274      88.668 -41.224  -0.207  1.00 52.23           C  
ATOM   2098  N   PHE A 275      88.155 -44.365   0.822  1.00 50.87           N  
ATOM   2099  CA  PHE A 275      88.210 -45.359   1.887  1.00 50.87           C  
ATOM   2100  C   PHE A 275      88.015 -46.763   1.327  1.00 50.87           C  
ATOM   2101  O   PHE A 275      86.952 -47.362   1.498  1.00 50.87           O  
ATOM   2102  CB  PHE A 275      87.149 -45.067   2.953  1.00 50.87           C  
ATOM   2103  CG  PHE A 275      87.269 -43.699   3.569  1.00 50.87           C  
ATOM   2104  CD1 PHE A 275      88.170 -43.462   4.600  1.00 50.87           C  
ATOM   2105  CD2 PHE A 275      86.478 -42.650   3.118  1.00 50.87           C  
ATOM   2106  CE1 PHE A 275      88.282 -42.197   5.173  1.00 50.87           C  
ATOM   2107  CE2 PHE A 275      86.586 -41.383   3.685  1.00 50.87           C  
ATOM   2108  CZ  PHE A 275      87.487 -41.159   4.712  1.00 50.87           C  
ATOM   2109  N   PRO A 276      89.090 -47.270   0.502  1.00 40.98           N  
ATOM   2110  CA  PRO A 276      89.014 -48.560  -0.186  1.00 40.98           C  
ATOM   2111  C   PRO A 276      89.360 -49.737   0.725  1.00 40.98           C  
ATOM   2112  O   PRO A 276      90.088 -49.568   1.706  1.00 40.98           O  
ATOM   2113  CB  PRO A 276      90.043 -48.422  -1.311  1.00 40.98           C  
ATOM   2114  CG  PRO A 276      90.950 -47.321  -0.865  1.00 40.98           C  
ATOM   2115  CD  PRO A 276      90.224 -46.486   0.150  1.00 40.98           C  
ATOM   2116  N   ASN A 277      88.253 -50.407   1.295  1.00 51.02           N  
ATOM   2117  CA  ASN A 277      88.329 -51.664   2.031  1.00 51.02           C  
ATOM   2118  C   ASN A 277      87.622 -51.568   3.380  1.00 51.02           C  
ATOM   2119  O   ASN A 277      88.009 -52.241   4.337  1.00 51.02           O  
ATOM   2120  CB  ASN A 277      89.787 -52.087   2.224  1.00 51.02           C  
ATOM   2121  CG  ASN A 277      90.470 -52.439   0.918  1.00 51.02           C  
ATOM   2122  ND2 ASN A 277      91.747 -52.093   0.804  1.00 51.02           N  
ATOM   2123  OD1 ASN A 277      89.857 -53.019   0.018  1.00 51.02           O  
ATOM   2124  N   THR A 278      86.738 -50.436   3.426  1.00 50.80           N  
ATOM   2125  CA  THR A 278      85.889 -50.335   4.609  1.00 50.80           C  
ATOM   2126  C   THR A 278      84.460 -50.762   4.287  1.00 50.80           C  
ATOM   2127  O   THR A 278      84.072 -50.824   3.118  1.00 50.80           O  
ATOM   2128  CB  THR A 278      85.885 -48.903   5.173  1.00 50.80           C  
ATOM   2129  CG2 THR A 278      87.298 -48.442   5.515  1.00 50.80           C  
ATOM   2130  OG1 THR A 278      85.328 -48.013   4.197  1.00 50.80           O  
ATOM   2131  N   GLU A 279      83.839 -51.615   5.192  1.00 59.09           N  
ATOM   2132  CA  GLU A 279      82.401 -51.861   5.153  1.00 59.09           C  
ATOM   2133  C   GLU A 279      81.641 -50.623   4.687  1.00 59.09           C  
ATOM   2134  O   GLU A 279      80.655 -50.732   3.954  1.00 59.09           O  
ATOM   2135  CB  GLU A 279      81.894 -52.302   6.529  1.00 59.09           C  
ATOM   2136  CG  GLU A 279      80.532 -52.980   6.494  1.00 59.09           C  
ATOM   2137  CD  GLU A 279      80.088 -53.505   7.851  1.00 59.09           C  
ATOM   2138  OE1 GLU A 279      78.982 -54.083   7.945  1.00 59.09           O  
ATOM   2139  OE2 GLU A 279      80.853 -53.336   8.826  1.00 59.09           O1-
ATOM   2140  N   LEU A 280      82.141 -49.379   4.908  1.00 55.90           N  
ATOM   2141  CA  LEU A 280      81.608 -48.079   4.513  1.00 55.90           C  
ATOM   2142  C   LEU A 280      81.758 -47.864   3.011  1.00 55.90           C  
ATOM   2143  O   LEU A 280      80.827 -47.395   2.352  1.00 55.90           O  
ATOM   2144  CB  LEU A 280      82.317 -46.955   5.275  1.00 55.90           C  
ATOM   2145  CG  LEU A 280      81.819 -45.535   5.005  1.00 55.90           C  
ATOM   2146  CD1 LEU A 280      80.362 -45.394   5.435  1.00 55.90           C  
ATOM   2147  CD2 LEU A 280      82.695 -44.515   5.725  1.00 55.90           C  
ATOM   2148  N   ALA A 281      82.852 -48.294   2.433  1.00 52.07           N  
ATOM   2149  CA  ALA A 281      83.103 -48.251   0.995  1.00 52.07           C  
ATOM   2150  C   ALA A 281      82.158 -49.187   0.245  1.00 52.07           C  
ATOM   2151  O   ALA A 281      81.615 -48.822  -0.800  1.00 52.07           O  
ATOM   2152  CB  ALA A 281      84.555 -48.616   0.697  1.00 52.07           C  
ATOM   2153  N   GLU A 282      81.890 -50.401   0.757  1.00 52.83           N  
ATOM   2154  CA  GLU A 282      80.976 -51.403   0.217  1.00 52.83           C  
ATOM   2155  C   GLU A 282      79.530 -50.922   0.280  1.00 52.83           C  
ATOM   2156  O   GLU A 282      78.778 -51.070  -0.685  1.00 52.83           O  
ATOM   2157  CB  GLU A 282      81.124 -52.727   0.969  1.00 52.83           C  
ATOM   2158  CG  GLU A 282      82.331 -53.549   0.538  1.00 52.83           C  
ATOM   2159  CD  GLU A 282      82.493 -54.837   1.329  1.00 52.83           C  
ATOM   2160  OE1 GLU A 282      83.520 -55.531   1.154  1.00 52.83           O  
ATOM   2161  OE2 GLU A 282      81.585 -55.156   2.129  1.00 52.83           O1-
ATOM   2162  N   LEU A 283      79.215 -50.114   1.401  1.00 55.61           N  
ATOM   2163  CA  LEU A 283      77.866 -49.586   1.578  1.00 55.61           C  
ATOM   2164  C   LEU A 283      77.633 -48.380   0.674  1.00 55.61           C  
ATOM   2165  O   LEU A 283      76.565 -48.247   0.072  1.00 55.61           O  
ATOM   2166  CB  LEU A 283      77.630 -49.196   3.039  1.00 55.61           C  
ATOM   2167  CG  LEU A 283      77.191 -50.321   3.978  1.00 55.61           C  
ATOM   2168  CD1 LEU A 283      77.762 -50.100   5.374  1.00 55.61           C  
ATOM   2169  CD2 LEU A 283      75.670 -50.416   4.025  1.00 55.61           C  
ATOM   2170  N   MET A 284      78.643 -47.592   0.506  1.00 57.38           N  
ATOM   2171  CA  MET A 284      78.599 -46.411  -0.352  1.00 57.38           C  
ATOM   2172  C   MET A 284      78.498 -46.808  -1.820  1.00 57.38           C  
ATOM   2173  O   MET A 284      77.761 -46.186  -2.587  1.00 57.38           O  
ATOM   2174  CB  MET A 284      79.835 -45.538  -0.130  1.00 57.38           C  
ATOM   2175  CG  MET A 284      79.831 -44.796   1.197  1.00 57.38           C  
ATOM   2176  SD  MET A 284      78.453 -43.590   1.323  1.00 57.38           S  
ATOM   2177  CE  MET A 284      79.380 -42.086   1.740  1.00 57.38           C  
ATOM   2178  N   LEU A 285      79.234 -47.991  -2.266  1.00 53.80           N  
ATOM   2179  CA  LEU A 285      79.156 -48.559  -3.607  1.00 53.80           C  
ATOM   2180  C   LEU A 285      77.779 -49.161  -3.864  1.00 53.80           C  
ATOM   2181  O   LEU A 285      77.210 -48.982  -4.943  1.00 53.80           O  
ATOM   2182  CB  LEU A 285      80.237 -49.627  -3.799  1.00 53.80           C  
ATOM   2183  CG  LEU A 285      81.655 -49.118  -4.058  1.00 53.80           C  
ATOM   2184  CD1 LEU A 285      82.659 -50.259  -3.937  1.00 53.80           C  
ATOM   2185  CD2 LEU A 285      81.746 -48.462  -5.432  1.00 53.80           C  
ATOM   2186  N   ARG A 286      77.245 -49.804  -2.908  1.00 53.67           N  
ATOM   2187  CA  ARG A 286      75.915 -50.396  -2.993  1.00 53.67           C  
ATOM   2188  C   ARG A 286      74.840 -49.318  -3.090  1.00 53.67           C  
ATOM   2189  O   ARG A 286      73.888 -49.451  -3.861  1.00 53.67           O  
ATOM   2190  CB  ARG A 286      75.647 -51.294  -1.782  1.00 53.67           C  
ATOM   2191  CG  ARG A 286      76.133 -52.724  -1.957  1.00 53.67           C  
ATOM   2192  CD  ARG A 286      75.845 -53.572  -0.726  1.00 53.67           C  
ATOM   2193  NE  ARG A 286      75.732 -54.989  -1.061  1.00 53.67           N  
ATOM   2194  CZ  ARG A 286      75.368 -55.943  -0.210  1.00 53.67           C  
ATOM   2195  NH1 ARG A 286      75.069 -55.649   1.051  1.00 53.67           N1+
ATOM   2196  NH2 ARG A 286      75.299 -57.201  -0.621  1.00 53.67           N  
ATOM   2197  N   LEU A 287      74.914 -48.106  -2.357  1.00 57.32           N  
ATOM   2198  CA  LEU A 287      74.024 -46.954  -2.439  1.00 57.32           C  
ATOM   2199  C   LEU A 287      74.102 -46.304  -3.817  1.00 57.32           C  
ATOM   2200  O   LEU A 287      73.072 -45.989  -4.418  1.00 57.32           O  
ATOM   2201  CB  LEU A 287      74.373 -45.928  -1.357  1.00 57.32           C  
ATOM   2202  CG  LEU A 287      73.466 -44.701  -1.268  1.00 57.32           C  
ATOM   2203  CD1 LEU A 287      72.064 -45.109  -0.826  1.00 57.32           C  
ATOM   2204  CD2 LEU A 287      74.054 -43.668  -0.313  1.00 57.32           C  
ATOM   2205  N   ALA A 288      75.339 -46.123  -4.313  1.00 53.19           N  
ATOM   2206  CA  ALA A 288      75.523 -45.543  -5.640  1.00 53.19           C  
ATOM   2207  C   ALA A 288      74.919 -46.439  -6.718  1.00 53.19           C  
ATOM   2208  O   ALA A 288      74.284 -45.951  -7.656  1.00 53.19           O  
ATOM   2209  CB  ALA A 288      77.007 -45.309  -5.918  1.00 53.19           C  
ATOM   2210  N   GLU A 289      75.125 -47.811  -6.665  1.00 51.46           N  
ATOM   2211  CA  GLU A 289      74.586 -48.800  -7.594  1.00 51.46           C  
ATOM   2212  C   GLU A 289      73.061 -48.798  -7.579  1.00 51.46           C  
ATOM   2213  O   GLU A 289      72.423 -48.831  -8.634  1.00 51.46           O  
ATOM   2214  CB  GLU A 289      75.113 -50.198  -7.256  1.00 51.46           C  
ATOM   2215  CG  GLU A 289      74.783 -51.249  -8.305  1.00 51.46           C  
ATOM   2216  CD  GLU A 289      75.339 -52.624  -7.971  1.00 51.46           C  
ATOM   2217  OE1 GLU A 289      75.052 -53.592  -8.713  1.00 51.46           O  
ATOM   2218  OE2 GLU A 289      76.068 -52.736  -6.960  1.00 51.46           O1-
ATOM   2219  N   VAL A 290      72.463 -48.677  -6.317  1.00 52.35           N  
ATOM   2220  CA  VAL A 290      71.009 -48.676  -6.182  1.00 52.35           C  
ATOM   2221  C   VAL A 290      70.445 -47.350  -6.683  1.00 52.35           C  
ATOM   2222  O   VAL A 290      69.427 -47.325  -7.380  1.00 52.35           O  
ATOM   2223  CB  VAL A 290      70.574 -48.923  -4.720  1.00 52.35           C  
ATOM   2224  CG1 VAL A 290      69.059 -48.793  -4.578  1.00 52.35           C  
ATOM   2225  CG2 VAL A 290      71.043 -50.299  -4.248  1.00 52.35           C  
ATOM   2226  N   ALA A 291      71.097 -46.230  -6.441  1.00 54.47           N  
ATOM   2227  CA  ALA A 291      70.703 -44.899  -6.898  1.00 54.47           C  
ATOM   2228  C   ALA A 291      70.770 -44.800  -8.419  1.00 54.47           C  
ATOM   2229  O   ALA A 291      69.862 -44.254  -9.053  1.00 54.47           O  
ATOM   2230  CB  ALA A 291      71.590 -43.833  -6.259  1.00 54.47           C  
ATOM   2231  N   ALA A 292      71.854 -45.341  -9.053  1.00 52.74           N  
ATOM   2232  CA  ALA A 292      72.029 -45.363 -10.503  1.00 52.74           C  
ATOM   2233  C   ALA A 292      70.967 -46.230 -11.171  1.00 52.74           C  
ATOM   2234  O   ALA A 292      70.414 -45.856 -12.209  1.00 52.74           O  
ATOM   2235  CB  ALA A 292      73.426 -45.865 -10.863  1.00 52.74           C  
ATOM   2236  N   ARG A 293      70.590 -47.396 -10.660  1.00 57.27           N  
ATOM   2237  CA  ARG A 293      69.570 -48.305 -11.176  1.00 57.27           C  
ATOM   2238  C   ARG A 293      68.179 -47.695 -11.050  1.00 57.27           C  
ATOM   2239  O   ARG A 293      67.360 -47.809 -11.965  1.00 57.27           O  
ATOM   2240  CB  ARG A 293      69.625 -49.646 -10.441  1.00 57.27           C  
ATOM   2241  CG  ARG A 293      68.853 -50.759 -11.132  1.00 57.27           C  
ATOM   2242  CD  ARG A 293      68.976 -52.079 -10.384  1.00 57.27           C  
ATOM   2243  NE  ARG A 293      70.317 -52.642 -10.501  1.00 57.27           N  
ATOM   2244  CZ  ARG A 293      70.679 -53.839 -10.046  1.00 57.27           C  
ATOM   2245  NH1 ARG A 293      69.802 -54.625  -9.432  1.00 57.27           N1+
ATOM   2246  NH2 ARG A 293      71.928 -54.252 -10.206  1.00 57.27           N  
ATOM   2247  N   VAL A 294      67.823 -46.984  -9.906  1.00 56.06           N  
ATOM   2248  CA  VAL A 294      66.548 -46.310  -9.684  1.00 56.06           C  
ATOM   2249  C   VAL A 294      66.367 -45.195 -10.713  1.00 56.06           C  
ATOM   2250  O   VAL A 294      65.296 -45.061 -11.310  1.00 56.06           O  
ATOM   2251  CB  VAL A 294      66.451 -45.737  -8.253  1.00 56.06           C  
ATOM   2252  CG1 VAL A 294      65.236 -44.818  -8.121  1.00 56.06           C  
ATOM   2253  CG2 VAL A 294      66.383 -46.867  -7.229  1.00 56.06           C  
ATOM   2254  N   MET A 295      67.443 -44.539 -11.118  1.00 56.42           N  
ATOM   2255  CA  MET A 295      67.385 -43.426 -12.061  1.00 56.42           C  
ATOM   2256  C   MET A 295      67.188 -43.932 -13.486  1.00 56.42           C  
ATOM   2257  O   MET A 295      66.419 -43.353 -14.255  1.00 56.42           O  
ATOM   2258  CB  MET A 295      68.658 -42.581 -11.976  1.00 56.42           C  
ATOM   2259  CG  MET A 295      68.686 -41.635 -10.787  1.00 56.42           C  
ATOM   2260  SD  MET A 295      67.429 -40.303 -10.918  1.00 56.42           S  
ATOM   2261  CE  MET A 295      68.485 -38.915 -11.420  1.00 56.42           C  
ATOM   2262  N   LYS A 296      67.978 -45.031 -13.852  1.00 55.76           N  
ATOM   2263  CA  LYS A 296      67.802 -45.660 -15.158  1.00 55.76           C  
ATOM   2264  C   LYS A 296      66.375 -46.173 -15.333  1.00 55.76           C  
ATOM   2265  O   LYS A 296      65.771 -45.994 -16.393  1.00 55.76           O  
ATOM   2266  CB  LYS A 296      68.796 -46.809 -15.339  1.00 55.76           C  
ATOM   2267  CG  LYS A 296      68.925 -47.295 -16.775  1.00 55.76           C  
ATOM   2268  CD  LYS A 296      69.995 -48.371 -16.906  1.00 55.76           C  
ATOM   2269  CE  LYS A 296      70.068 -48.918 -18.326  1.00 55.76           C  
ATOM   2270  NZ  LYS A 296      71.127 -49.963 -18.463  1.00 55.76           N1+
ATOM   2271  N   GLU A 297      65.757 -46.673 -14.262  1.00 62.69           N  
ATOM   2272  CA  GLU A 297      64.402 -47.211 -14.327  1.00 62.69           C  
ATOM   2273  C   GLU A 297      63.367 -46.090 -14.386  1.00 62.69           C  
ATOM   2274  O   GLU A 297      62.363 -46.203 -15.094  1.00 62.69           O  
ATOM   2275  CB  GLU A 297      64.124 -48.120 -13.127  1.00 62.69           C  
ATOM   2276  CG  GLU A 297      64.844 -49.459 -13.190  1.00 62.69           C  
ATOM   2277  CD  GLU A 297      64.230 -50.423 -14.193  1.00 62.69           C  
ATOM   2278  OE1 GLU A 297      64.958 -51.292 -14.723  1.00 62.69           O  
ATOM   2279  OE2 GLU A 297      63.011 -50.308 -14.450  1.00 62.69           O1-
ATOM   2280  N   LEU A 298      63.636 -44.931 -13.714  1.00 58.63           N  
ATOM   2281  CA  LEU A 298      62.751 -43.772 -13.744  1.00 58.63           C  
ATOM   2282  C   LEU A 298      62.765 -43.111 -15.118  1.00 58.63           C  
ATOM   2283  O   LEU A 298      61.720 -42.702 -15.626  1.00 58.63           O  
ATOM   2284  CB  LEU A 298      63.160 -42.758 -12.672  1.00 58.63           C  
ATOM   2285  CG  LEU A 298      62.696 -43.056 -11.245  1.00 58.63           C  
ATOM   2286  CD1 LEU A 298      63.348 -42.090 -10.263  1.00 58.63           C  
ATOM   2287  CD2 LEU A 298      61.176 -42.980 -11.149  1.00 58.63           C  
ATOM   2288  N   GLU A 299      64.028 -43.033 -15.714  1.00 58.00           N  
ATOM   2289  CA  GLU A 299      64.177 -42.490 -17.061  1.00 58.00           C  
ATOM   2290  C   GLU A 299      63.472 -43.367 -18.091  1.00 58.00           C  
ATOM   2291  O   GLU A 299      62.802 -42.860 -18.993  1.00 58.00           O  
ATOM   2292  CB  GLU A 299      65.658 -42.343 -17.421  1.00 58.00           C  
ATOM   2293  CG  GLU A 299      66.311 -41.097 -16.841  1.00 58.00           C  
ATOM   2294  CD  GLU A 299      67.800 -41.009 -17.135  1.00 58.00           C  
ATOM   2295  OE1 GLU A 299      68.460 -40.064 -16.645  1.00 58.00           O  
ATOM   2296  OE2 GLU A 299      68.312 -41.890 -17.859  1.00 58.00           O1-
ATOM   2297  N   ARG A 300      63.646 -44.734 -17.996  1.00 67.29           N  
ATOM   2298  CA  ARG A 300      62.947 -45.688 -18.852  1.00 67.29           C  
ATOM   2299  C   ARG A 300      61.435 -45.561 -18.694  1.00 67.29           C  
ATOM   2300  O   ARG A 300      60.700 -45.566 -19.684  1.00 67.29           O  
ATOM   2301  CB  ARG A 300      63.389 -47.119 -18.535  1.00 67.29           C  
ATOM   2302  CG  ARG A 300      62.840 -48.160 -19.499  1.00 67.29           C  
ATOM   2303  CD  ARG A 300      63.255 -49.570 -19.101  1.00 67.29           C  
ATOM   2304  NE  ARG A 300      62.155 -50.517 -19.250  1.00 67.29           N  
ATOM   2305  CZ  ARG A 300      62.294 -51.840 -19.289  1.00 67.29           C  
ATOM   2306  NH1 ARG A 300      63.494 -52.399 -19.191  1.00 67.29           N1+
ATOM   2307  NH2 ARG A 300      61.225 -52.610 -19.429  1.00 67.29           N  
ATOM   2308  N   ASN A 301      60.949 -45.347 -17.442  1.00 55.54           N  
ATOM   2309  CA  ASN A 301      59.520 -45.200 -17.185  1.00 55.54           C  
ATOM   2310  C   ASN A 301      58.976 -43.902 -17.775  1.00 55.54           C  
ATOM   2311  O   ASN A 301      57.879 -43.883 -18.336  1.00 55.54           O  
ATOM   2312  CB  ASN A 301      59.235 -45.260 -15.683  1.00 55.54           C  
ATOM   2313  CG  ASN A 301      59.236 -46.678 -15.145  1.00 55.54           C  
ATOM   2314  ND2 ASN A 301      59.278 -46.811 -13.825  1.00 55.54           N  
ATOM   2315  OD1 ASN A 301      59.198 -47.645 -15.911  1.00 55.54           O  
ATOM   2316  N   ASP A 302      59.831 -42.819 -17.644  1.00 60.06           N  
ATOM   2317  CA  ASP A 302      59.456 -41.531 -18.220  1.00 60.06           C  
ATOM   2318  C   ASP A 302      59.383 -41.612 -19.744  1.00 60.06           C  
ATOM   2319  O   ASP A 302      58.456 -41.076 -20.356  1.00 60.06           O  
ATOM   2320  CB  ASP A 302      60.448 -40.445 -17.799  1.00 60.06           C  
ATOM   2321  CG  ASP A 302      59.961 -39.624 -16.618  1.00 60.06           C  
ATOM   2322  OD1 ASP A 302      58.946 -39.999 -15.992  1.00 60.06           O  
ATOM   2323  OD2 ASP A 302      60.597 -38.593 -16.312  1.00 60.06           O1-
ATOM   2324  N   GLU A 303      60.348 -42.386 -20.383  1.00 66.37           N  
ATOM   2325  CA  GLU A 303      60.381 -42.589 -21.828  1.00 66.37           C  
ATOM   2326  C   GLU A 303      59.234 -43.485 -22.288  1.00 66.37           C  
ATOM   2327  O   GLU A 303      58.608 -43.220 -23.316  1.00 66.37           O  
ATOM   2328  CB  GLU A 303      61.723 -43.192 -22.255  1.00 66.37           C  
ATOM   2329  CG  GLU A 303      62.864 -42.186 -22.296  1.00 66.37           C  
ATOM   2330  CD  GLU A 303      64.200 -42.810 -22.667  1.00 66.37           C  
ATOM   2331  OE1 GLU A 303      65.212 -42.076 -22.740  1.00 66.37           O  
ATOM   2332  OE2 GLU A 303      64.234 -44.040 -22.887  1.00 66.37           O1-
ATOM   2333  N   GLU A 304      58.879 -44.484 -21.498  1.00 63.83           N  
ATOM   2334  CA  GLU A 304      57.760 -45.369 -21.811  1.00 63.83           C  
ATOM   2335  C   GLU A 304      56.426 -44.645 -21.664  1.00 63.83           C  
ATOM   2336  O   GLU A 304      55.504 -44.864 -22.452  1.00 63.83           O  
ATOM   2337  CB  GLU A 304      57.788 -46.608 -20.912  1.00 63.83           C  
ATOM   2338  CG  GLU A 304      58.840 -47.633 -21.310  1.00 63.83           C  
ATOM   2339  CD  GLU A 304      58.801 -48.894 -20.460  1.00 63.83           C  
ATOM   2340  OE1 GLU A 304      59.619 -49.812 -20.698  1.00 63.83           O  
ATOM   2341  OE2 GLU A 304      57.946 -48.964 -19.550  1.00 63.83           O1-
ATOM   2342  N   ILE A 305      56.322 -43.704 -20.749  1.00 56.30           N  
ATOM   2343  CA  ILE A 305      55.114 -42.915 -20.535  1.00 56.30           C  
ATOM   2344  C   ILE A 305      54.941 -41.917 -21.678  1.00 56.30           C  
ATOM   2345  O   ILE A 305      53.827 -41.706 -22.163  1.00 56.30           O  
ATOM   2346  CB  ILE A 305      55.155 -42.176 -19.179  1.00 56.30           C  
ATOM   2347  CG1 ILE A 305      55.063 -43.177 -18.022  1.00 56.30           C  
ATOM   2348  CG2 ILE A 305      54.033 -41.138 -19.096  1.00 56.30           C  
ATOM   2349  CD1 ILE A 305      55.290 -42.560 -16.650  1.00 56.30           C  
ATOM   2350  N   LYS A 306      56.074 -41.464 -22.232  1.00 62.74           N  
ATOM   2351  CA  LYS A 306      56.017 -40.481 -23.310  1.00 62.74           C  
ATOM   2352  C   LYS A 306      55.759 -41.155 -24.654  1.00 62.74           C  
ATOM   2353  O   LYS A 306      55.119 -40.574 -25.533  1.00 62.74           O  
ATOM   2354  CB  LYS A 306      57.314 -39.673 -23.370  1.00 62.74           C  
ATOM   2355  CG  LYS A 306      57.434 -38.613 -22.284  1.00 62.74           C  
ATOM   2356  CD  LYS A 306      58.715 -37.802 -22.433  1.00 62.74           C  
ATOM   2357  CE  LYS A 306      58.874 -36.793 -21.305  1.00 62.74           C  
ATOM   2358  NZ  LYS A 306      60.143 -36.017 -21.429  1.00 62.74           N1+
ATOM   2359  N   LYS A 307      56.186 -42.497 -24.853  1.00 55.58           N  
ATOM   2360  CA  LYS A 307      56.057 -43.214 -26.118  1.00 55.58           C  
ATOM   2361  C   LYS A 307      54.759 -44.016 -26.167  1.00 55.58           C  
ATOM   2362  O   LYS A 307      54.218 -44.265 -27.246  1.00 55.58           O  
ATOM   2363  CB  LYS A 307      57.253 -44.141 -26.334  1.00 55.58           C  
ATOM   2364  CG  LYS A 307      58.524 -43.423 -26.763  1.00 55.58           C  
ATOM   2365  CD  LYS A 307      59.654 -44.404 -27.046  1.00 55.58           C  
ATOM   2366  CE  LYS A 307      60.948 -43.684 -27.399  1.00 55.58           C  
ATOM   2367  NZ  LYS A 307      62.070 -44.642 -27.634  1.00 55.58           N1+
ATOM   2368  N   SER A 308      53.798 -43.929 -25.276  1.00 44.21           N  
ATOM   2369  CA  SER A 308      52.761 -44.931 -25.498  1.00 44.21           C  
ATOM   2370  C   SER A 308      51.379 -44.379 -25.170  1.00 44.21           C  
ATOM   2371  O   SER A 308      51.167 -43.820 -24.092  1.00 44.21           O  
ATOM   2372  CB  SER A 308      53.034 -46.180 -24.658  1.00 44.21           C  
ATOM   2373  OG  SER A 308      51.819 -46.802 -24.274  1.00 44.21           O  
ATOM   2374  N   ASP A 309      50.620 -43.874 -26.199  1.00 55.18           N  
ATOM   2375  CA  ASP A 309      49.182 -43.625 -26.214  1.00 55.18           C  
ATOM   2376  C   ASP A 309      48.401 -44.898 -25.894  1.00 55.18           C  
ATOM   2377  O   ASP A 309      47.252 -44.833 -25.453  1.00 55.18           O  
ATOM   2378  CB  ASP A 309      48.747 -43.069 -27.572  1.00 55.18           C  
ATOM   2379  CG  ASP A 309      48.923 -41.565 -27.681  1.00 55.18           C  
ATOM   2380  OD1 ASP A 309      49.149 -40.901 -26.645  1.00 55.18           O  
ATOM   2381  OD2 ASP A 309      48.832 -41.038 -28.810  1.00 55.18           O1-
ATOM   2382  N   GLU A 310      48.948 -45.950 -25.066  1.00 52.95           N  
ATOM   2383  CA  GLU A 310      48.103 -47.048 -24.610  1.00 52.95           C  
ATOM   2384  C   GLU A 310      48.843 -47.940 -23.619  1.00 52.95           C  
ATOM   2385  O   GLU A 310      49.752 -48.680 -24.000  1.00 52.95           O  
ATOM   2386  CB  GLU A 310      47.612 -47.878 -25.799  1.00 52.95           C  
ATOM   2387  CG  GLU A 310      46.270 -47.422 -26.356  1.00 52.95           C  
ATOM   2388  CD  GLU A 310      45.823 -48.218 -27.572  1.00 52.95           C  
ATOM   2389  OE1 GLU A 310      44.744 -47.916 -28.132  1.00 52.95           O  
ATOM   2390  OE2 GLU A 310      46.557 -49.151 -27.966  1.00 52.95           O1-
ATOM   2391  N   LEU A 311      49.343 -47.488 -22.346  1.00 50.98           N  
ATOM   2392  CA  LEU A 311      50.028 -48.331 -21.373  1.00 50.98           C  
ATOM   2393  C   LEU A 311      49.030 -49.013 -20.445  1.00 50.98           C  
ATOM   2394  O   LEU A 311      48.046 -48.399 -20.025  1.00 50.98           O  
ATOM   2395  CB  LEU A 311      51.023 -47.503 -20.554  1.00 50.98           C  
ATOM   2396  CG  LEU A 311      52.416 -47.323 -21.160  1.00 50.98           C  
ATOM   2397  CD1 LEU A 311      53.013 -45.988 -20.727  1.00 50.98           C  
ATOM   2398  CD2 LEU A 311      53.327 -48.478 -20.760  1.00 50.98           C  
ATOM   2399  N   ASP A 312      48.897 -50.324 -20.477  1.00 58.76           N  
ATOM   2400  CA  ASP A 312      48.213 -51.230 -19.558  1.00 58.76           C  
ATOM   2401  C   ASP A 312      48.586 -50.924 -18.109  1.00 58.76           C  
ATOM   2402  O   ASP A 312      49.759 -50.986 -17.738  1.00 58.76           O  
ATOM   2403  CB  ASP A 312      48.547 -52.685 -19.892  1.00 58.76           C  
ATOM   2404  CG  ASP A 312      47.454 -53.654 -19.476  1.00 58.76           C  
ATOM   2405  OD1 ASP A 312      46.423 -53.211 -18.925  1.00 58.76           O  
ATOM   2406  OD2 ASP A 312      47.626 -54.872 -19.700  1.00 58.76           O1-
ATOM   2407  N   ASP A 313      48.066 -49.897 -17.350  1.00 58.31           N  
ATOM   2408  CA  ASP A 313      48.033 -49.352 -15.997  1.00 58.31           C  
ATOM   2409  C   ASP A 313      48.494 -50.389 -14.976  1.00 58.31           C  
ATOM   2410  O   ASP A 313      49.219 -50.060 -14.034  1.00 58.31           O  
ATOM   2411  CB  ASP A 313      46.627 -48.860 -15.649  1.00 58.31           C  
ATOM   2412  CG  ASP A 313      46.231 -47.608 -16.411  1.00 58.31           C  
ATOM   2413  OD1 ASP A 313      47.111 -46.957 -17.014  1.00 58.31           O  
ATOM   2414  OD2 ASP A 313      45.029 -47.266 -16.404  1.00 58.31           O1-
ATOM   2415  N   GLU A 314      48.416 -51.728 -15.424  1.00 59.55           N  
ATOM   2416  CA  GLU A 314      48.767 -52.759 -14.452  1.00 59.55           C  
ATOM   2417  C   GLU A 314      50.257 -53.083 -14.505  1.00 59.55           C  
ATOM   2418  O   GLU A 314      50.894 -53.271 -13.467  1.00 59.55           O  
ATOM   2419  CB  GLU A 314      47.944 -54.027 -14.692  1.00 59.55           C  
ATOM   2420  CG  GLU A 314      46.566 -53.998 -14.049  1.00 59.55           C  
ATOM   2421  CD  GLU A 314      45.762 -55.265 -14.294  1.00 59.55           C  
ATOM   2422  OE1 GLU A 314      44.582 -55.324 -13.881  1.00 59.55           O  
ATOM   2423  OE2 GLU A 314      46.316 -56.206 -14.904  1.00 59.55           O1-
ATOM   2424  N   SER A 315      50.844 -52.984 -15.725  1.00 57.44           N  
ATOM   2425  CA  SER A 315      52.279 -53.191 -15.889  1.00 57.44           C  
ATOM   2426  C   SER A 315      53.074 -52.020 -15.321  1.00 57.44           C  
ATOM   2427  O   SER A 315      54.110 -52.219 -14.680  1.00 57.44           O  
ATOM   2428  CB  SER A 315      52.628 -53.387 -17.364  1.00 57.44           C  
ATOM   2429  OG  SER A 315      52.751 -52.138 -18.022  1.00 57.44           O  
ATOM   2430  N   LEU A 316      52.617 -50.769 -15.389  1.00 59.82           N  
ATOM   2431  CA  LEU A 316      53.238 -49.559 -14.861  1.00 59.82           C  
ATOM   2432  C   LEU A 316      53.221 -49.559 -13.336  1.00 59.82           C  
ATOM   2433  O   LEU A 316      54.227 -49.237 -12.699  1.00 59.82           O  
ATOM   2434  CB  LEU A 316      52.523 -48.314 -15.390  1.00 59.82           C  
ATOM   2435  CG  LEU A 316      53.236 -46.978 -15.175  1.00 59.82           C  
ATOM   2436  CD1 LEU A 316      54.057 -46.610 -16.406  1.00 59.82           C  
ATOM   2437  CD2 LEU A 316      52.228 -45.880 -14.849  1.00 59.82           C  
ATOM   2438  N   LEU A 317      52.098 -50.033 -12.767  1.00 53.25           N  
ATOM   2439  CA  LEU A 317      51.967 -50.088 -11.315  1.00 53.25           C  
ATOM   2440  C   LEU A 317      52.920 -51.120 -10.723  1.00 53.25           C  
ATOM   2441  O   LEU A 317      53.550 -50.870  -9.692  1.00 53.25           O  
ATOM   2442  CB  LEU A 317      50.526 -50.420 -10.918  1.00 53.25           C  
ATOM   2443  CG  LEU A 317      49.926 -49.588  -9.784  1.00 53.25           C  
ATOM   2444  CD1 LEU A 317      48.639 -48.912 -10.246  1.00 53.25           C  
ATOM   2445  CD2 LEU A 317      49.669 -50.459  -8.560  1.00 53.25           C  
ATOM   2446  N   GLU A 318      53.086 -52.242 -11.444  1.00 63.51           N  
ATOM   2447  CA  GLU A 318      54.013 -53.274 -10.988  1.00 63.51           C  
ATOM   2448  C   GLU A 318      55.455 -52.777 -11.026  1.00 63.51           C  
ATOM   2449  O   GLU A 318      56.228 -53.023 -10.097  1.00 63.51           O  
ATOM   2450  CB  GLU A 318      53.870 -54.539 -11.837  1.00 63.51           C  
ATOM   2451  CG  GLU A 318      52.704 -55.427 -11.426  1.00 63.51           C  
ATOM   2452  CD  GLU A 318      52.545 -56.655 -12.309  1.00 63.51           C  
ATOM   2453  OE1 GLU A 318      51.561 -57.408 -12.130  1.00 63.51           O  
ATOM   2454  OE2 GLU A 318      53.412 -56.866 -13.187  1.00 63.51           O1-
ATOM   2455  N   ASP A 319      55.781 -51.896 -12.040  1.00 56.95           N  
ATOM   2456  CA  ASP A 319      57.117 -51.320 -12.159  1.00 56.95           C  
ATOM   2457  C   ASP A 319      57.374 -50.298 -11.055  1.00 56.95           C  
ATOM   2458  O   ASP A 319      58.467 -50.250 -10.487  1.00 56.95           O  
ATOM   2459  CB  ASP A 319      57.301 -50.671 -13.531  1.00 56.95           C  
ATOM   2460  CG  ASP A 319      57.503 -51.683 -14.645  1.00 56.95           C  
ATOM   2461  OD1 ASP A 319      57.715 -52.880 -14.350  1.00 56.95           O  
ATOM   2462  OD2 ASP A 319      57.453 -51.281 -15.827  1.00 56.95           O1-
ATOM   2463  N   ILE A 320      56.347 -49.558 -10.663  1.00 54.55           N  
ATOM   2464  CA  ILE A 320      56.436 -48.530  -9.631  1.00 54.55           C  
ATOM   2465  C   ILE A 320      56.596 -49.186  -8.261  1.00 54.55           C  
ATOM   2466  O   ILE A 320      57.422 -48.757  -7.453  1.00 54.55           O  
ATOM   2467  CB  ILE A 320      55.196 -47.608  -9.642  1.00 54.55           C  
ATOM   2468  CG1 ILE A 320      55.189 -46.739 -10.904  1.00 54.55           C  
ATOM   2469  CG2 ILE A 320      55.156 -46.742  -8.379  1.00 54.55           C  
ATOM   2470  CD1 ILE A 320      53.936 -45.888 -11.062  1.00 54.55           C  
ATOM   2471  N   VAL A 321      55.778 -50.250  -8.049  1.00 57.37           N  
ATOM   2472  CA  VAL A 321      55.889 -50.973  -6.787  1.00 57.37           C  
ATOM   2473  C   VAL A 321      57.295 -51.552  -6.644  1.00 57.37           C  
ATOM   2474  O   VAL A 321      57.894 -51.485  -5.569  1.00 57.37           O  
ATOM   2475  CB  VAL A 321      54.835 -52.100  -6.683  1.00 57.37           C  
ATOM   2476  CG1 VAL A 321      55.103 -52.978  -5.462  1.00 57.37           C  
ATOM   2477  CG2 VAL A 321      53.428 -51.510  -6.623  1.00 57.37           C  
ATOM   2478  N   GLU A 322      57.863 -52.023  -7.739  1.00 65.72           N  
ATOM   2479  CA  GLU A 322      59.220 -52.559  -7.728  1.00 65.72           C  
ATOM   2480  C   GLU A 322      60.243 -51.464  -7.438  1.00 65.72           C  
ATOM   2481  O   GLU A 322      61.190 -51.677  -6.679  1.00 65.72           O  
ATOM   2482  CB  GLU A 322      59.541 -53.240  -9.060  1.00 65.72           C  
ATOM   2483  CG  GLU A 322      59.116 -54.700  -9.123  1.00 65.72           C  
ATOM   2484  CD  GLU A 322      59.468 -55.371 -10.441  1.00 65.72           C  
ATOM   2485  OE1 GLU A 322      59.217 -56.588 -10.589  1.00 65.72           O  
ATOM   2486  OE2 GLU A 322      60.002 -54.674 -11.333  1.00 65.72           O1-
ATOM   2487  N   LEU A 323      59.971 -50.262  -7.974  1.00 54.34           N  
ATOM   2488  CA  LEU A 323      60.820 -49.102  -7.721  1.00 54.34           C  
ATOM   2489  C   LEU A 323      60.774 -48.705  -6.249  1.00 54.34           C  
ATOM   2490  O   LEU A 323      61.810 -48.406  -5.650  1.00 54.34           O  
ATOM   2491  CB  LEU A 323      60.388 -47.920  -8.594  1.00 54.34           C  
ATOM   2492  CG  LEU A 323      61.383 -46.765  -8.712  1.00 54.34           C  
ATOM   2493  CD1 LEU A 323      62.502 -47.126  -9.684  1.00 54.34           C  
ATOM   2494  CD2 LEU A 323      60.673 -45.491  -9.157  1.00 54.34           C  
ATOM   2495  N   LEU A 324      59.626 -48.785  -5.635  1.00 47.05           N  
ATOM   2496  CA  LEU A 324      59.445 -48.457  -4.225  1.00 47.05           C  
ATOM   2497  C   LEU A 324      60.209 -49.434  -3.338  1.00 47.05           C  
ATOM   2498  O   LEU A 324      60.810 -49.033  -2.338  1.00 47.05           O  
ATOM   2499  CB  LEU A 324      57.960 -48.470  -3.858  1.00 47.05           C  
ATOM   2500  CG  LEU A 324      57.198 -47.159  -4.064  1.00 47.05           C  
ATOM   2501  CD1 LEU A 324      55.696 -47.420  -4.110  1.00 47.05           C  
ATOM   2502  CD2 LEU A 324      57.539 -46.163  -2.961  1.00 47.05           C  
ATOM   2503  N   LYS A 325      60.193 -50.721  -3.750  1.00 60.93           N  
ATOM   2504  CA  LYS A 325      60.943 -51.733  -3.010  1.00 60.93           C  
ATOM   2505  C   LYS A 325      62.441 -51.450  -3.057  1.00 60.93           C  
ATOM   2506  O   LYS A 325      63.141 -51.609  -2.055  1.00 60.93           O  
ATOM   2507  CB  LYS A 325      60.655 -53.128  -3.565  1.00 60.93           C  
ATOM   2508  CG  LYS A 325      59.292 -53.681  -3.173  1.00 60.93           C  
ATOM   2509  CD  LYS A 325      59.077 -55.082  -3.730  1.00 60.93           C  
ATOM   2510  CE  LYS A 325      57.694 -55.616  -3.381  1.00 60.93           C  
ATOM   2511  NZ  LYS A 325      57.454 -56.963  -3.980  1.00 60.93           N1+
ATOM   2512  N   GLU A 326      62.831 -50.844  -4.186  1.00 61.90           N  
ATOM   2513  CA  GLU A 326      64.246 -50.521  -4.337  1.00 61.90           C  
ATOM   2514  C   GLU A 326      64.625 -49.299  -3.506  1.00 61.90           C  
ATOM   2515  O   GLU A 326      65.705 -49.257  -2.911  1.00 61.90           O  
ATOM   2516  CB  GLU A 326      64.587 -50.280  -5.810  1.00 61.90           C  
ATOM   2517  CG  GLU A 326      64.595 -51.547  -6.654  1.00 61.90           C  
ATOM   2518  CD  GLU A 326      65.154 -51.333  -8.053  1.00 61.90           C  
ATOM   2519  OE1 GLU A 326      65.181 -52.298  -8.850  1.00 61.90           O  
ATOM   2520  OE2 GLU A 326      65.568 -50.190  -8.352  1.00 61.90           O1-
ATOM   2521  N   ILE A 327      63.765 -48.317  -3.402  1.00 50.69           N  
ATOM   2522  CA  ILE A 327      63.945 -47.107  -2.608  1.00 50.69           C  
ATOM   2523  C   ILE A 327      64.028 -47.469  -1.127  1.00 50.69           C  
ATOM   2524  O   ILE A 327      64.872 -46.942  -0.399  1.00 50.69           O  
ATOM   2525  CB  ILE A 327      62.801 -46.097  -2.850  1.00 50.69           C  
ATOM   2526  CG1 ILE A 327      62.889 -45.521  -4.268  1.00 50.69           C  
ATOM   2527  CG2 ILE A 327      62.835 -44.981  -1.802  1.00 50.69           C  
ATOM   2528  CD1 ILE A 327      61.709 -44.638  -4.651  1.00 50.69           C  
ATOM   2529  N   ILE A 328      63.166 -48.421  -0.664  1.00 51.54           N  
ATOM   2530  CA  ILE A 328      63.195 -48.921   0.707  1.00 51.54           C  
ATOM   2531  C   ILE A 328      64.535 -49.601   0.980  1.00 51.54           C  
ATOM   2532  O   ILE A 328      65.123 -49.421   2.048  1.00 51.54           O  
ATOM   2533  CB  ILE A 328      62.032 -49.901   0.976  1.00 51.54           C  
ATOM   2534  CG1 ILE A 328      60.688 -49.163   0.925  1.00 51.54           C  
ATOM   2535  CG2 ILE A 328      62.219 -50.604   2.323  1.00 51.54           C  
ATOM   2536  CD1 ILE A 328      59.476 -50.080   0.995  1.00 51.54           C  
ATOM   2537  N   LYS A 329      64.990 -50.333   0.066  1.00 59.16           N  
ATOM   2538  CA  LYS A 329      66.308 -50.954   0.169  1.00 59.16           C  
ATOM   2539  C   LYS A 329      67.396 -49.903   0.364  1.00 59.16           C  
ATOM   2540  O   LYS A 329      68.316 -50.096   1.162  1.00 59.16           O  
ATOM   2541  CB  LYS A 329      66.605 -51.792  -1.074  1.00 59.16           C  
ATOM   2542  CG  LYS A 329      65.964 -53.173  -1.058  1.00 59.16           C  
ATOM   2543  CD  LYS A 329      66.349 -53.983  -2.290  1.00 59.16           C  
ATOM   2544  CE  LYS A 329      65.555 -55.278  -2.378  1.00 59.16           C  
ATOM   2545  NZ  LYS A 329      65.886 -56.047  -3.615  1.00 59.16           N1+
ATOM   2546  N   LEU A 330      67.204 -48.635  -0.339  1.00 53.75           N  
ATOM   2547  CA  LEU A 330      68.134 -47.520  -0.206  1.00 53.75           C  
ATOM   2548  C   LEU A 330      68.158 -47.000   1.229  1.00 53.75           C  
ATOM   2549  O   LEU A 330      69.229 -46.743   1.782  1.00 53.75           O  
ATOM   2550  CB  LEU A 330      67.754 -46.387  -1.164  1.00 53.75           C  
ATOM   2551  CG  LEU A 330      68.245 -46.527  -2.606  1.00 53.75           C  
ATOM   2552  CD1 LEU A 330      67.524 -45.532  -3.510  1.00 53.75           C  
ATOM   2553  CD2 LEU A 330      69.754 -46.329  -2.679  1.00 53.75           C  
ATOM   2554  N   TRP A 331      67.046 -46.927   1.790  1.00 52.92           N  
ATOM   2555  CA  TRP A 331      66.890 -46.455   3.162  1.00 52.92           C  
ATOM   2556  C   TRP A 331      67.574 -47.402   4.143  1.00 52.92           C  
ATOM   2557  O   TRP A 331      68.242 -46.957   5.081  1.00 52.92           O  
ATOM   2558  CB  TRP A 331      65.408 -46.314   3.519  1.00 52.92           C  
ATOM   2559  CG  TRP A 331      64.853 -44.941   3.287  1.00 52.92           C  
ATOM   2560  CD1 TRP A 331      64.697 -44.307   2.085  1.00 52.92           C  
ATOM   2561  CD2 TRP A 331      64.386 -44.029   4.285  1.00 52.92           C  
ATOM   2562  CE2 TRP A 331      63.959 -42.860   3.617  1.00 52.92           C  
ATOM   2563  CE3 TRP A 331      64.286 -44.087   5.681  1.00 52.92           C  
ATOM   2564  NE1 TRP A 331      64.159 -43.057   2.277  1.00 52.92           N  
ATOM   2565  CZ2 TRP A 331      63.441 -41.757   4.299  1.00 52.92           C  
ATOM   2566  CZ3 TRP A 331      63.769 -42.988   6.359  1.00 52.92           C  
ATOM   2567  CH2 TRP A 331      63.354 -41.840   5.665  1.00 52.92           C  
ATOM   2568  N   LYS A 332      67.505 -48.667   3.934  1.00 57.27           N  
ATOM   2569  CA  LYS A 332      68.129 -49.661   4.802  1.00 57.27           C  
ATOM   2570  C   LYS A 332      69.651 -49.584   4.722  1.00 57.27           C  
ATOM   2571  O   LYS A 332      70.335 -49.666   5.743  1.00 57.27           O  
ATOM   2572  CB  LYS A 332      67.656 -51.068   4.433  1.00 57.27           C  
ATOM   2573  CG  LYS A 332      66.298 -51.437   5.011  1.00 57.27           C  
ATOM   2574  CD  LYS A 332      65.920 -52.875   4.678  1.00 57.27           C  
ATOM   2575  CE  LYS A 332      64.512 -53.208   5.153  1.00 57.27           C  
ATOM   2576  NZ  LYS A 332      64.115 -54.596   4.775  1.00 57.27           N1+
ATOM   2577  N   ILE A 333      70.066 -49.316   3.515  1.00 58.03           N  
ATOM   2578  CA  ILE A 333      71.504 -49.179   3.313  1.00 58.03           C  
ATOM   2579  C   ILE A 333      72.004 -47.913   4.005  1.00 58.03           C  
ATOM   2580  O   ILE A 333      73.039 -47.932   4.675  1.00 58.03           O  
ATOM   2581  CB  ILE A 333      71.864 -49.147   1.812  1.00 58.03           C  
ATOM   2582  CG1 ILE A 333      71.534 -50.492   1.154  1.00 58.03           C  
ATOM   2583  CG2 ILE A 333      73.340 -48.790   1.617  1.00 58.03           C  
ATOM   2584  CD1 ILE A 333      71.674 -50.491  -0.362  1.00 58.03           C  
ATOM   2585  N   LEU A 334      71.247 -46.837   3.856  1.00 54.22           N  
ATOM   2586  CA  LEU A 334      71.575 -45.567   4.493  1.00 54.22           C  
ATOM   2587  C   LEU A 334      71.657 -45.724   6.008  1.00 54.22           C  
ATOM   2588  O   LEU A 334      72.568 -45.188   6.644  1.00 54.22           O  
ATOM   2589  CB  LEU A 334      70.534 -44.502   4.135  1.00 54.22           C  
ATOM   2590  CG  LEU A 334      71.008 -43.049   4.179  1.00 54.22           C  
ATOM   2591  CD1 LEU A 334      71.161 -42.498   2.766  1.00 54.22           C  
ATOM   2592  CD2 LEU A 334      70.038 -42.194   4.989  1.00 54.22           C  
ATOM   2593  N   VAL A 335      70.744 -46.475   6.523  1.00 58.77           N  
ATOM   2594  CA  VAL A 335      70.731 -46.741   7.959  1.00 58.77           C  
ATOM   2595  C   VAL A 335      71.965 -47.553   8.345  1.00 58.77           C  
ATOM   2596  O   VAL A 335      72.607 -47.273   9.361  1.00 58.77           O  
ATOM   2597  CB  VAL A 335      69.447 -47.486   8.385  1.00 58.77           C  
ATOM   2598  CG1 VAL A 335      69.539 -47.928   9.846  1.00 58.77           C  
ATOM   2599  CG2 VAL A 335      68.219 -46.603   8.168  1.00 58.77           C  
ATOM   2600  N   GLU A 336      72.366 -48.457   7.568  1.00 56.21           N  
ATOM   2601  CA  GLU A 336      73.522 -49.320   7.785  1.00 56.21           C  
ATOM   2602  C   GLU A 336      74.825 -48.530   7.704  1.00 56.21           C  
ATOM   2603  O   GLU A 336      75.742 -48.750   8.497  1.00 56.21           O  
ATOM   2604  CB  GLU A 336      73.537 -50.465   6.769  1.00 56.21           C  
ATOM   2605  CG  GLU A 336      72.446 -51.502   6.996  1.00 56.21           C  
ATOM   2606  CD  GLU A 336      72.418 -52.585   5.928  1.00 56.21           C  
ATOM   2607  OE1 GLU A 336      71.501 -53.439   5.955  1.00 56.21           O  
ATOM   2608  OE2 GLU A 336      73.318 -52.580   5.060  1.00 56.21           O1-
ATOM   2609  N   VAL A 337      74.852 -47.584   6.734  1.00 54.19           N  
ATOM   2610  CA  VAL A 337      75.997 -46.686   6.615  1.00 54.19           C  
ATOM   2611  C   VAL A 337      76.115 -45.831   7.875  1.00 54.19           C  
ATOM   2612  O   VAL A 337      77.212 -45.645   8.405  1.00 54.19           O  
ATOM   2613  CB  VAL A 337      75.882 -45.783   5.368  1.00 54.19           C  
ATOM   2614  CG1 VAL A 337      76.946 -44.686   5.394  1.00 54.19           C  
ATOM   2615  CG2 VAL A 337      76.002 -46.616   4.093  1.00 54.19           C  
ATOM   2616  N   SER A 338      74.967 -45.309   8.344  1.00 47.62           N  
ATOM   2617  CA  SER A 338      74.950 -44.518   9.571  1.00 47.62           C  
ATOM   2618  C   SER A 338      75.442 -45.334  10.762  1.00 47.62           C  
ATOM   2619  O   SER A 338      76.197 -44.829  11.597  1.00 47.62           O  
ATOM   2620  CB  SER A 338      73.541 -43.993   9.850  1.00 47.62           C  
ATOM   2621  OG  SER A 338      73.499 -43.297  11.084  1.00 47.62           O  
ATOM   2622  N   ASP A 339      75.176 -46.626  10.873  1.00 54.89           N  
ATOM   2623  CA  ASP A 339      75.573 -47.523  11.954  1.00 54.89           C  
ATOM   2624  C   ASP A 339      77.079 -47.777  11.933  1.00 54.89           C  
ATOM   2625  O   ASP A 339      77.729 -47.766  12.979  1.00 54.89           O  
ATOM   2626  CB  ASP A 339      74.814 -48.849  11.856  1.00 54.89           C  
ATOM   2627  CG  ASP A 339      73.399 -48.764  12.401  1.00 54.89           C  
ATOM   2628  OD1 ASP A 339      73.060 -47.762  13.065  1.00 54.89           O  
ATOM   2629  OD2 ASP A 339      72.617 -49.710  12.166  1.00 54.89           O1-
ATOM   2630  N   VAL A 340      77.617 -47.942  10.781  1.00 52.98           N  
ATOM   2631  CA  VAL A 340      79.046 -48.189  10.620  1.00 52.98           C  
ATOM   2632  C   VAL A 340      79.830 -46.920  10.945  1.00 52.98           C  
ATOM   2633  O   VAL A 340      80.864 -46.976  11.615  1.00 52.98           O  
ATOM   2634  CB  VAL A 340      79.382 -48.672   9.191  1.00 52.98           C  
ATOM   2635  CG1 VAL A 340      80.894 -48.755   8.990  1.00 52.98           C  
ATOM   2636  CG2 VAL A 340      78.728 -50.026   8.919  1.00 52.98           C  
ATOM   2637  N   MET A 341      79.332 -45.761  10.516  1.00 54.07           N  
ATOM   2638  CA  MET A 341      79.978 -44.490  10.834  1.00 54.07           C  
ATOM   2639  C   MET A 341      80.011 -44.258  12.341  1.00 54.07           C  
ATOM   2640  O   MET A 341      81.020 -43.802  12.881  1.00 54.07           O  
ATOM   2641  CB  MET A 341      79.258 -43.332  10.140  1.00 54.07           C  
ATOM   2642  CG  MET A 341      79.746 -43.067   8.726  1.00 54.07           C  
ATOM   2643  SD  MET A 341      80.010 -41.281   8.397  1.00 54.07           S  
ATOM   2644  CE  MET A 341      78.333 -40.797   7.898  1.00 54.07           C  
ATOM   2645  N   LEU A 342      78.931 -44.674  12.990  1.00 54.17           N  
ATOM   2646  CA  LEU A 342      78.856 -44.534  14.440  1.00 54.17           C  
ATOM   2647  C   LEU A 342      79.875 -45.436  15.127  1.00 54.17           C  
ATOM   2648  O   LEU A 342      80.502 -45.036  16.110  1.00 54.17           O  
ATOM   2649  CB  LEU A 342      77.446 -44.865  14.939  1.00 54.17           C  
ATOM   2650  CG  LEU A 342      76.468 -43.693  15.032  1.00 54.17           C  
ATOM   2651  CD1 LEU A 342      75.041 -44.172  14.789  1.00 54.17           C  
ATOM   2652  CD2 LEU A 342      76.583 -43.008  16.390  1.00 54.17           C  
ATOM   2653  N   LYS A 343      80.185 -46.516  14.659  1.00 55.96           N  
ATOM   2654  CA  LYS A 343      81.176 -47.428  15.222  1.00 55.96           C  
ATOM   2655  C   LYS A 343      82.595 -46.929  14.960  1.00 55.96           C  
ATOM   2656  O   LYS A 343      83.477 -47.078  15.808  1.00 55.96           O  
ATOM   2657  CB  LYS A 343      81.000 -48.834  14.648  1.00 55.96           C  
ATOM   2658  CG  LYS A 343      79.871 -49.628  15.288  1.00 55.96           C  
ATOM   2659  CD  LYS A 343      79.783 -51.037  14.716  1.00 55.96           C  
ATOM   2660  CE  LYS A 343      78.566 -51.782  15.248  1.00 55.96           C  
ATOM   2661  NZ  LYS A 343      78.415 -53.124  14.606  1.00 55.96           N1+
ATOM   2662  N   LEU A 344      82.819 -46.313  13.938  1.00 51.24           N  
ATOM   2663  CA  LEU A 344      84.148 -45.790  13.643  1.00 51.24           C  
ATOM   2664  C   LEU A 344      84.462 -44.580  14.516  1.00 51.24           C  
ATOM   2665  O   LEU A 344      85.600 -44.405  14.957  1.00 51.24           O  
ATOM   2666  CB  LEU A 344      84.257 -45.408  12.164  1.00 51.24           C  
ATOM   2667  CG  LEU A 344      84.662 -46.527  11.203  1.00 51.24           C  
ATOM   2668  CD1 LEU A 344      84.206 -46.199   9.785  1.00 51.24           C  
ATOM   2669  CD2 LEU A 344      86.169 -46.751  11.248  1.00 51.24           C  
ATOM   2670  N   ILE A 345      83.452 -43.874  14.847  1.00 51.92           N  
ATOM   2671  CA  ILE A 345      83.688 -42.748  15.744  1.00 51.92           C  
ATOM   2672  C   ILE A 345      83.753 -43.242  17.187  1.00 51.92           C  
ATOM   2673  O   ILE A 345      84.520 -42.716  17.996  1.00 51.92           O  
ATOM   2674  CB  ILE A 345      82.591 -41.669  15.596  1.00 51.92           C  
ATOM   2675  CG1 ILE A 345      82.557 -41.136  14.159  1.00 51.92           C  
ATOM   2676  CG2 ILE A 345      82.815 -40.531  16.597  1.00 51.92           C  
ATOM   2677  CD1 ILE A 345      81.381 -40.213  13.869  1.00 51.92           C  
ATOM   2678  N   SER A 346      83.091 -44.283  17.597  1.00 48.87           N  
ATOM   2679  CA  SER A 346      83.150 -44.786  18.965  1.00 48.87           C  
ATOM   2680  C   SER A 346      84.378 -45.663  19.180  1.00 48.87           C  
ATOM   2681  O   SER A 346      84.894 -45.757  20.295  1.00 48.87           O  
ATOM   2682  CB  SER A 346      81.883 -45.575  19.302  1.00 48.87           C  
ATOM   2683  OG  SER A 346      81.839 -46.789  18.572  1.00 48.87           O  
ATOM   2684  N   GLY A 347      84.984 -46.246  18.286  1.00 43.60           N  
ATOM   2685  CA  GLY A 347      86.238 -46.951  18.497  1.00 43.60           C  
ATOM   2686  C   GLY A 347      87.447 -46.034  18.496  1.00 43.60           C  
ATOM   2687  O   GLY A 347      88.495 -46.381  19.043  1.00 43.60           O  
ATOM   2688  N   SER A 348      87.399 -44.786  18.092  1.00 44.77           N  
ATOM   2689  CA  SER A 348      88.535 -43.891  18.284  1.00 44.77           C  
ATOM   2690  C   SER A 348      88.486 -43.220  19.653  1.00 44.77           C  
ATOM   2691  O   SER A 348      89.474 -42.637  20.100  1.00 44.77           O  
ATOM   2692  CB  SER A 348      88.571 -42.825  17.186  1.00 44.77           C  
ATOM   2693  OG  SER A 348      87.279 -42.288  16.966  1.00 44.77           O  
ATOM   2694  N   HIS A 349      87.573 -43.635  20.691  1.00 41.79           N  
ATOM   2695  CA  HIS A 349      87.647 -43.197  22.080  1.00 41.79           C  
ATOM   2696  C   HIS A 349      88.030 -44.350  23.001  1.00 41.79           C  
ATOM   2697  O   HIS A 349      88.295 -44.142  24.187  1.00 41.79           O  
ATOM   2698  CB  HIS A 349      86.313 -42.593  22.522  1.00 41.79           C  
ATOM   2699  CG  HIS A 349      86.332 -41.101  22.617  1.00 41.79           C  
ATOM   2700  CD2 HIS A 349      85.463 -40.235  23.189  1.00 41.79           C  
ATOM   2701  ND1 HIS A 349      87.342 -40.334  22.077  1.00 41.79           N  
ATOM   2702  CE1 HIS A 349      87.091 -39.057  22.313  1.00 41.79           C  
ATOM   2703  NE2 HIS A 349      85.957 -38.970  22.987  1.00 41.79           N  
ATOM   2704  N   HIS A 350      88.614 -45.487  22.567  1.00 41.35           N  
ATOM   2705  CA  HIS A 350      89.275 -46.350  23.538  1.00 41.35           C  
ATOM   2706  C   HIS A 350      90.762 -46.486  23.234  1.00 41.35           C  
ATOM   2707  O   HIS A 350      91.484 -47.190  23.943  1.00 41.35           O  
ATOM   2708  CB  HIS A 350      88.616 -47.731  23.563  1.00 41.35           C  
ATOM   2709  CG  HIS A 350      87.529 -47.860  24.582  1.00 41.35           C  
ATOM   2710  CD2 HIS A 350      86.258 -48.313  24.474  1.00 41.35           C  
ATOM   2711  ND1 HIS A 350      87.697 -47.492  25.899  1.00 41.35           N  
ATOM   2712  CE1 HIS A 350      86.572 -47.716  26.559  1.00 41.35           C  
ATOM   2713  NE2 HIS A 350      85.683 -48.214  25.716  1.00 41.35           N  
ATOM   2714  N   HIS A 351      91.450 -45.514  22.571  1.00 39.14           N  
ATOM   2715  CA  HIS A 351      92.901 -45.544  22.720  1.00 39.14           C  
ATOM   2716  C   HIS A 351      93.422 -44.237  23.307  1.00 39.14           C  
ATOM   2717  O   HIS A 351      94.617 -43.944  23.218  1.00 39.14           O  
ATOM   2718  CB  HIS A 351      93.572 -45.820  21.374  1.00 39.14           C  
ATOM   2719  CG  HIS A 351      93.970 -47.249  21.183  1.00 39.14           C  
ATOM   2720  CD2 HIS A 351      93.599 -48.158  20.250  1.00 39.14           C  
ATOM   2721  ND1 HIS A 351      94.854 -47.894  22.021  1.00 39.14           N  
ATOM   2722  CE1 HIS A 351      95.012 -49.141  21.610  1.00 39.14           C  
ATOM   2723  NE2 HIS A 351      94.261 -49.326  20.537  1.00 39.14           N  
ATOM   2724  N   HIS A 352      92.792 -43.630  24.371  1.00 32.06           N  
ATOM   2725  CA  HIS A 352      93.612 -42.732  25.177  1.00 32.06           C  
ATOM   2726  C   HIS A 352      93.242 -42.826  26.654  1.00 32.06           C  
ATOM   2727  O   HIS A 352      92.183 -42.346  27.066  1.00 32.06           O  
ATOM   2728  CB  HIS A 352      93.463 -41.288  24.691  1.00 32.06           C  
ATOM   2729  CG  HIS A 352      94.560 -40.850  23.773  1.00 32.06           C  
ATOM   2730  CD2 HIS A 352      94.531 -40.454  22.479  1.00 32.06           C  
ATOM   2731  ND1 HIS A 352      95.879 -40.788  24.167  1.00 32.06           N  
ATOM   2732  CE1 HIS A 352      96.616 -40.371  23.150  1.00 32.06           C  
ATOM   2733  NE2 HIS A 352      95.822 -40.161  22.115  1.00 32.06           N  
ATOM   2734  N   HIS A 353      93.242 -44.028  27.288  1.00 32.00           N  
ATOM   2735  CA  HIS A 353      93.443 -43.918  28.728  1.00 32.00           C  
ATOM   2736  C   HIS A 353      94.408 -44.986  29.233  1.00 32.00           C  
ATOM   2737  O   HIS A 353      94.127 -46.182  29.126  1.00 32.00           O  
ATOM   2738  CB  HIS A 353      92.107 -44.026  29.465  1.00 32.00           C  
ATOM   2739  CG  HIS A 353      91.495 -42.701  29.795  1.00 32.00           C  
ATOM   2740  CD2 HIS A 353      90.421 -42.064  29.274  1.00 32.00           C  
ATOM   2741  ND1 HIS A 353      92.001 -41.871  30.771  1.00 32.00           N  
ATOM   2742  CE1 HIS A 353      91.260 -40.777  30.838  1.00 32.00           C  
ATOM   2743  NE2 HIS A 353      90.295 -40.869  29.938  1.00 32.00           N  
ATOM   2744  N   HIS A 354      95.679 -44.866  29.004  1.00 32.04           N  
ATOM   2745  CA  HIS A 354      96.599 -44.802  30.133  1.00 32.04           C  
ATOM   2746  C   HIS A 354      96.063 -43.887  31.231  1.00 32.04           C  
ATOM   2747  O   HIS A 354      95.611 -42.774  30.951  1.00 32.04           O  
ATOM   2748  CB  HIS A 354      97.977 -44.318  29.675  1.00 32.04           C  
ATOM   2749  CG  HIS A 354      98.887 -45.424  29.245  1.00 32.04           C  
ATOM   2750  CD2 HIS A 354      99.330 -45.784  28.017  1.00 32.04           C  
ATOM   2751  ND1 HIS A 354      99.450 -46.311  30.135  1.00 32.04           N  
ATOM   2752  CE1 HIS A 354     100.204 -47.173  29.471  1.00 32.04           C  
ATOM   2753  NE2 HIS A 354     100.147 -46.875  28.184  1.00 32.04           N  
TER   
END
