# Supplementary material for: De novo design of obligate ABC-type heterotrimeric proteins
Source: Nat Struct Mol Biol. 2022 Dec 15;29(12):1266–76. doi: 10.1038/s41594-022-00879-4 (PMC9758053; doi:10.1038/s41594-022-00879-4)
Supplement: Supplementary file 4 — This compressed file contains all PDB files and scripts used in our design protocols and analyses, as well as the final design model outputs. [file 41594_2022_879_MOESM4_ESM.zip › source_data/pdbs/AF-Monomer for worms fusions/C4-DHT03-01/C4-DHT03-01_chnB_model_5_ptm_seed_0_unrelaxed.pdb]

ATOM      1  N   MET A   1      -1.368 -18.017  -7.535  1.00 56.58           N  
ATOM      2  CA  MET A   1      -0.421 -18.571  -6.571  1.00 56.58           C  
ATOM      3  C   MET A   1      -0.892 -19.930  -6.065  1.00 56.58           C  
ATOM      4  O   MET A   1      -2.029 -20.070  -5.612  1.00 56.58           O  
ATOM      5  CB  MET A   1      -0.230 -17.612  -5.394  1.00 56.58           C  
ATOM      6  CG  MET A   1       1.072 -16.828  -5.447  1.00 56.58           C  
ATOM      7  SD  MET A   1       1.302 -15.749  -3.980  1.00 56.58           S  
ATOM      8  CE  MET A   1       2.625 -14.666  -4.586  1.00 56.58           C  
ATOM      9  N   GLY A   2      -0.407 -21.108  -6.656  1.00 78.46           N  
ATOM     10  CA  GLY A   2      -0.947 -22.438  -6.426  1.00 78.46           C  
ATOM     11  C   GLY A   2      -0.322 -23.137  -5.233  1.00 78.46           C  
ATOM     12  O   GLY A   2       0.719 -22.709  -4.732  1.00 78.46           O  
ATOM     13  N   THR A   3      -1.080 -23.565  -4.237  1.00 86.37           N  
ATOM     14  CA  THR A   3      -0.713 -24.468  -3.153  1.00 86.37           C  
ATOM     15  C   THR A   3      -0.800 -25.923  -3.606  1.00 86.37           C  
ATOM     16  O   THR A   3      -1.758 -26.312  -4.277  1.00 86.37           O  
ATOM     17  CB  THR A   3      -1.613 -24.257  -1.921  1.00 86.37           C  
ATOM     18  CG2 THR A   3      -1.132 -25.093  -0.739  1.00 86.37           C  
ATOM     19  OG1 THR A   3      -1.591 -22.872  -1.552  1.00 86.37           O  
ATOM     20  N   THR A   4       0.240 -26.700  -3.550  1.00 88.84           N  
ATOM     21  CA  THR A   4       0.246 -28.140  -3.781  1.00 88.84           C  
ATOM     22  C   THR A   4       0.236 -28.901  -2.459  1.00 88.84           C  
ATOM     23  O   THR A   4       1.025 -28.604  -1.560  1.00 88.84           O  
ATOM     24  CB  THR A   4       1.469 -28.568  -4.613  1.00 88.84           C  
ATOM     25  CG2 THR A   4       1.378 -30.038  -5.010  1.00 88.84           C  
ATOM     26  OG1 THR A   4       1.536 -27.768  -5.800  1.00 88.84           O  
ATOM     27  N   ASN A   5      -0.689 -29.873  -2.390  1.00 88.36           N  
ATOM     28  CA  ASN A   5      -0.815 -30.680  -1.181  1.00 88.36           C  
ATOM     29  C   ASN A   5      -0.322 -32.107  -1.406  1.00 88.36           C  
ATOM     30  O   ASN A   5      -0.690 -32.746  -2.392  1.00 88.36           O  
ATOM     31  CB  ASN A   5      -2.263 -30.689  -0.690  1.00 88.36           C  
ATOM     32  CG  ASN A   5      -2.793 -29.297  -0.409  1.00 88.36           C  
ATOM     33  ND2 ASN A   5      -3.756 -28.856  -1.210  1.00 88.36           N  
ATOM     34  OD1 ASN A   5      -2.342 -28.622   0.519  1.00 88.36           O  
ATOM     35  N   PHE A   6       0.577 -32.575  -0.583  1.00 85.90           N  
ATOM     36  CA  PHE A   6       0.956 -33.982  -0.513  1.00 85.90           C  
ATOM     37  C   PHE A   6       0.402 -34.630   0.751  1.00 85.90           C  
ATOM     38  O   PHE A   6       0.403 -34.016   1.820  1.00 85.90           O  
ATOM     39  CB  PHE A   6       2.480 -34.132  -0.556  1.00 85.90           C  
ATOM     40  CG  PHE A   6       3.115 -33.527  -1.779  1.00 85.90           C  
ATOM     41  CD1 PHE A   6       3.295 -34.283  -2.931  1.00 85.90           C  
ATOM     42  CD2 PHE A   6       3.532 -32.203  -1.776  1.00 85.90           C  
ATOM     43  CE1 PHE A   6       3.882 -33.726  -4.065  1.00 85.90           C  
ATOM     44  CE2 PHE A   6       4.120 -31.639  -2.905  1.00 85.90           C  
ATOM     45  CZ  PHE A   6       4.295 -32.403  -4.048  1.00 85.90           C  
ATOM     46  N   HIS A   7      -0.176 -35.914   0.526  1.00 83.56           N  
ATOM     47  CA  HIS A   7      -0.641 -36.673   1.681  1.00 83.56           C  
ATOM     48  C   HIS A   7       0.039 -38.037   1.754  1.00 83.56           C  
ATOM     49  O   HIS A   7       0.026 -38.794   0.780  1.00 83.56           O  
ATOM     50  CB  HIS A   7      -2.159 -36.845   1.635  1.00 83.56           C  
ATOM     51  CG  HIS A   7      -2.910 -35.551   1.659  1.00 83.56           C  
ATOM     52  CD2 HIS A   7      -3.259 -34.707   0.659  1.00 83.56           C  
ATOM     53  ND1 HIS A   7      -3.391 -34.992   2.823  1.00 83.56           N  
ATOM     54  CE1 HIS A   7      -4.007 -33.856   2.536  1.00 83.56           C  
ATOM     55  NE2 HIS A   7      -3.940 -33.661   1.231  1.00 83.56           N  
ATOM     56  N   LEU A   8       0.650 -38.224   2.815  1.00 83.77           N  
ATOM     57  CA  LEU A   8       1.074 -39.585   3.124  1.00 83.77           C  
ATOM     58  C   LEU A   8       0.167 -40.211   4.178  1.00 83.77           C  
ATOM     59  O   LEU A   8       0.088 -39.718   5.305  1.00 83.77           O  
ATOM     60  CB  LEU A   8       2.526 -39.597   3.610  1.00 83.77           C  
ATOM     61  CG  LEU A   8       3.112 -40.965   3.961  1.00 83.77           C  
ATOM     62  CD1 LEU A   8       3.271 -41.813   2.703  1.00 83.77           C  
ATOM     63  CD2 LEU A   8       4.449 -40.807   4.677  1.00 83.77           C  
ATOM     64  N   ILE A   9      -0.541 -41.317   3.778  1.00 83.31           N  
ATOM     65  CA  ILE A   9      -1.452 -41.977   4.706  1.00 83.31           C  
ATOM     66  C   ILE A   9      -0.815 -43.264   5.227  1.00 83.31           C  
ATOM     67  O   ILE A   9      -0.323 -44.081   4.445  1.00 83.31           O  
ATOM     68  CB  ILE A   9      -2.813 -42.282   4.042  1.00 83.31           C  
ATOM     69  CG1 ILE A   9      -3.421 -41.003   3.457  1.00 83.31           C  
ATOM     70  CG2 ILE A   9      -3.769 -42.934   5.045  1.00 83.31           C  
ATOM     71  CD1 ILE A   9      -4.619 -41.245   2.550  1.00 83.31           C  
ATOM     72  N   ASN A  10      -0.743 -43.394   6.594  1.00 81.61           N  
ATOM     73  CA  ASN A  10      -0.316 -44.615   7.269  1.00 81.61           C  
ATOM     74  C   ASN A  10       1.153 -44.922   6.996  1.00 81.61           C  
ATOM     75  O   ASN A  10       1.526 -46.083   6.814  1.00 81.61           O  
ATOM     76  CB  ASN A  10      -1.193 -45.797   6.847  1.00 81.61           C  
ATOM     77  CG  ASN A  10      -2.610 -45.689   7.376  1.00 81.61           C  
ATOM     78  ND2 ASN A  10      -3.564 -46.223   6.622  1.00 81.61           N  
ATOM     79  OD1 ASN A  10      -2.845 -45.131   8.450  1.00 81.61           O  
ATOM     80  N   GLY A  11       1.927 -43.973   6.696  1.00 77.93           N  
ATOM     81  CA  GLY A  11       3.347 -44.219   6.504  1.00 77.93           C  
ATOM     82  C   GLY A  11       4.100 -44.410   7.807  1.00 77.93           C  
ATOM     83  O   GLY A  11       3.632 -43.992   8.868  1.00 77.93           O  
ATOM     84  N   SER A  12       5.111 -45.267   7.707  1.00 82.08           N  
ATOM     85  CA  SER A  12       5.957 -45.444   8.884  1.00 82.08           C  
ATOM     86  C   SER A  12       6.609 -44.129   9.300  1.00 82.08           C  
ATOM     87  O   SER A  12       6.667 -43.183   8.512  1.00 82.08           O  
ATOM     88  CB  SER A  12       7.037 -46.493   8.614  1.00 82.08           C  
ATOM     89  OG  SER A  12       7.979 -46.015   7.670  1.00 82.08           O  
ATOM     90  N   GLU A  13       6.885 -43.964  10.533  1.00 84.49           N  
ATOM     91  CA  GLU A  13       7.564 -42.776  11.043  1.00 84.49           C  
ATOM     92  C   GLU A  13       8.820 -42.468  10.232  1.00 84.49           C  
ATOM     93  O   GLU A  13       9.087 -41.309   9.911  1.00 84.49           O  
ATOM     94  CB  GLU A  13       7.923 -42.953  12.521  1.00 84.49           C  
ATOM     95  CG  GLU A  13       8.437 -41.686  13.185  1.00 84.49           C  
ATOM     96  CD  GLU A  13       8.510 -41.788  14.701  1.00 84.49           C  
ATOM     97  OE1 GLU A  13       8.909 -40.801  15.357  1.00 84.49           O  
ATOM     98  OE2 GLU A  13       8.166 -42.867  15.234  1.00 84.49           O1-
ATOM     99  N   GLU A  14       9.427 -43.484   9.853  1.00 81.18           N  
ATOM    100  CA  GLU A  14      10.648 -43.358   9.064  1.00 81.18           C  
ATOM    101  C   GLU A  14      10.358 -42.763   7.689  1.00 81.18           C  
ATOM    102  O   GLU A  14      11.073 -41.870   7.230  1.00 81.18           O  
ATOM    103  CB  GLU A  14      11.334 -44.719   8.913  1.00 81.18           C  
ATOM    104  CG  GLU A  14      12.675 -44.655   8.197  1.00 81.18           C  
ATOM    105  CD  GLU A  14      13.340 -46.015   8.046  1.00 81.18           C  
ATOM    106  OE1 GLU A  14      14.500 -46.075   7.580  1.00 81.18           O  
ATOM    107  OE2 GLU A  14      12.694 -47.028   8.395  1.00 81.18           O1-
ATOM    108  N   ALA A  15       9.330 -43.285   6.997  1.00 80.56           N  
ATOM    109  CA  ALA A  15       8.943 -42.794   5.676  1.00 80.56           C  
ATOM    110  C   ALA A  15       8.527 -41.327   5.737  1.00 80.56           C  
ATOM    111  O   ALA A  15       8.922 -40.527   4.886  1.00 80.56           O  
ATOM    112  CB  ALA A  15       7.810 -43.641   5.105  1.00 80.56           C  
ATOM    113  N   ARG A  16       7.907 -40.994   6.796  1.00 84.31           N  
ATOM    114  CA  ARG A  16       7.421 -39.627   6.951  1.00 84.31           C  
ATOM    115  C   ARG A  16       8.580 -38.653   7.142  1.00 84.31           C  
ATOM    116  O   ARG A  16       8.579 -37.561   6.572  1.00 84.31           O  
ATOM    117  CB  ARG A  16       6.455 -39.530   8.133  1.00 84.31           C  
ATOM    118  CG  ARG A  16       5.103 -40.176   7.878  1.00 84.31           C  
ATOM    119  CD  ARG A  16       4.081 -39.783   8.936  1.00 84.31           C  
ATOM    120  NE  ARG A  16       4.430 -40.320  10.249  1.00 84.31           N  
ATOM    121  CZ  ARG A  16       3.879 -41.399  10.797  1.00 84.31           C  
ATOM    122  NH1 ARG A  16       2.936 -42.081  10.154  1.00 84.31           N1+
ATOM    123  NH2 ARG A  16       4.271 -41.800  11.997  1.00 84.31           N  
ATOM    124  N   GLN A  17       9.546 -39.007   7.874  1.00 82.98           N  
ATOM    125  CA  GLN A  17      10.714 -38.171   8.130  1.00 82.98           C  
ATOM    126  C   GLN A  17      11.537 -37.973   6.860  1.00 82.98           C  
ATOM    127  O   GLN A  17      12.003 -36.866   6.582  1.00 82.98           O  
ATOM    128  CB  GLN A  17      11.583 -38.785   9.228  1.00 82.98           C  
ATOM    129  CG  GLN A  17      10.994 -38.651  10.626  1.00 82.98           C  
ATOM    130  CD  GLN A  17      11.882 -39.254  11.698  1.00 82.98           C  
ATOM    131  NE2 GLN A  17      11.486 -39.091  12.956  1.00 82.98           N  
ATOM    132  OE1 GLN A  17      12.915 -39.860  11.398  1.00 82.98           O  
ATOM    133  N   LEU A  18      11.643 -39.050   6.066  1.00 79.96           N  
ATOM    134  CA  LEU A  18      12.444 -39.010   4.846  1.00 79.96           C  
ATOM    135  C   LEU A  18      11.786 -38.124   3.794  1.00 79.96           C  
ATOM    136  O   LEU A  18      12.463 -37.331   3.133  1.00 79.96           O  
ATOM    137  CB  LEU A  18      12.644 -40.422   4.289  1.00 79.96           C  
ATOM    138  CG  LEU A  18      13.646 -41.308   5.030  1.00 79.96           C  
ATOM    139  CD1 LEU A  18      13.574 -42.740   4.510  1.00 79.96           C  
ATOM    140  CD2 LEU A  18      15.059 -40.752   4.887  1.00 79.96           C  
ATOM    141  N   ILE A  19      10.469 -38.311   3.785  1.00 84.97           N  
ATOM    142  CA  ILE A  19       9.706 -37.543   2.809  1.00 84.97           C  
ATOM    143  C   ILE A  19       9.721 -36.065   3.188  1.00 84.97           C  
ATOM    144  O   ILE A  19       9.917 -35.199   2.331  1.00 84.97           O  
ATOM    145  CB  ILE A  19       8.252 -38.054   2.700  1.00 84.97           C  
ATOM    146  CG1 ILE A  19       8.220 -39.442   2.049  1.00 84.97           C  
ATOM    147  CG2 ILE A  19       7.387 -37.061   1.916  1.00 84.97           C  
ATOM    148  CD1 ILE A  19       6.850 -40.106   2.073  1.00 84.97           C  
ATOM    149  N   GLN A  20       9.611 -35.757   4.509  1.00 85.61           N  
ATOM    150  CA  GLN A  20       9.678 -34.388   5.008  1.00 85.61           C  
ATOM    151  C   GLN A  20      11.003 -33.729   4.633  1.00 85.61           C  
ATOM    152  O   GLN A  20      11.022 -32.608   4.121  1.00 85.61           O  
ATOM    153  CB  GLN A  20       9.488 -34.358   6.526  1.00 85.61           C  
ATOM    154  CG  GLN A  20       9.432 -32.954   7.112  1.00 85.61           C  
ATOM    155  CD  GLN A  20       9.170 -32.952   8.606  1.00 85.61           C  
ATOM    156  NE2 GLN A  20       9.222 -31.772   9.215  1.00 85.61           N  
ATOM    157  OE1 GLN A  20       8.924 -34.001   9.208  1.00 85.61           O  
ATOM    158  N   LYS A  21      12.046 -34.402   4.940  1.00 83.06           N  
ATOM    159  CA  LYS A  21      13.383 -33.890   4.656  1.00 83.06           C  
ATOM    160  C   LYS A  21      13.575 -33.652   3.161  1.00 83.06           C  
ATOM    161  O   LYS A  21      14.158 -32.643   2.758  1.00 83.06           O  
ATOM    162  CB  LYS A  21      14.449 -34.856   5.174  1.00 83.06           C  
ATOM    163  CG  LYS A  21      14.606 -34.851   6.689  1.00 83.06           C  
ATOM    164  CD  LYS A  21      15.697 -35.813   7.140  1.00 83.06           C  
ATOM    165  CE  LYS A  21      15.806 -35.863   8.658  1.00 83.06           C  
ATOM    166  NZ  LYS A  21      16.824 -36.858   9.109  1.00 83.06           N1+
ATOM    167  N   ALA A  22      12.969 -34.551   2.386  1.00 77.62           N  
ATOM    168  CA  ALA A  22      13.131 -34.485   0.936  1.00 77.62           C  
ATOM    169  C   ALA A  22      12.382 -33.290   0.354  1.00 77.62           C  
ATOM    170  O   ALA A  22      12.926 -32.548  -0.468  1.00 77.62           O  
ATOM    171  CB  ALA A  22      12.647 -35.780   0.287  1.00 77.62           C  
ATOM    172  N   VAL A  23      11.180 -33.201   0.805  1.00 84.17           N  
ATOM    173  CA  VAL A  23      10.345 -32.116   0.299  1.00 84.17           C  
ATOM    174  C   VAL A  23      10.951 -30.771   0.691  1.00 84.17           C  
ATOM    175  O   VAL A  23      10.995 -29.842  -0.119  1.00 84.17           O  
ATOM    176  CB  VAL A  23       8.896 -32.222   0.824  1.00 84.17           C  
ATOM    177  CG1 VAL A  23       8.098 -30.969   0.464  1.00 84.17           C  
ATOM    178  CG2 VAL A  23       8.217 -33.470   0.267  1.00 84.17           C  
ATOM    179  N   GLU A  24      11.501 -30.699   1.916  1.00 84.10           N  
ATOM    180  CA  GLU A  24      12.149 -29.476   2.385  1.00 84.10           C  
ATOM    181  C   GLU A  24      13.366 -29.134   1.530  1.00 84.10           C  
ATOM    182  O   GLU A  24      13.582 -27.971   1.185  1.00 84.10           O  
ATOM    183  CB  GLU A  24      12.558 -29.614   3.853  1.00 84.10           C  
ATOM    184  CG  GLU A  24      11.420 -29.378   4.834  1.00 84.10           C  
ATOM    185  CD  GLU A  24      11.810 -29.638   6.280  1.00 84.10           C  
ATOM    186  OE1 GLU A  24      10.953 -29.473   7.180  1.00 84.10           O  
ATOM    187  OE2 GLU A  24      12.981 -30.008   6.517  1.00 84.10           O1-
ATOM    188  N   ALA A  25      14.035 -30.158   1.122  1.00 79.45           N  
ATOM    189  CA  ALA A  25      15.283 -29.977   0.386  1.00 79.45           C  
ATOM    190  C   ALA A  25      15.017 -29.473  -1.030  1.00 79.45           C  
ATOM    191  O   ALA A  25      15.716 -28.584  -1.522  1.00 79.45           O  
ATOM    192  CB  ALA A  25      16.070 -31.284   0.342  1.00 79.45           C  
ATOM    193  N   ILE A  26      14.014 -29.938  -1.580  1.00 78.49           N  
ATOM    194  CA  ILE A  26      13.723 -29.623  -2.975  1.00 78.49           C  
ATOM    195  C   ILE A  26      12.999 -28.280  -3.060  1.00 78.49           C  
ATOM    196  O   ILE A  26      13.159 -27.543  -4.036  1.00 78.49           O  
ATOM    197  CB  ILE A  26      12.878 -30.730  -3.640  1.00 78.49           C  
ATOM    198  CG1 ILE A  26      13.647 -32.057  -3.649  1.00 78.49           C  
ATOM    199  CG2 ILE A  26      12.474 -30.322  -5.060  1.00 78.49           C  
ATOM    200  CD1 ILE A  26      12.814 -33.253  -4.091  1.00 78.49           C  
ATOM    201  N   SER A  27      12.313 -27.881  -1.932  1.00 82.69           N  
ATOM    202  CA  SER A  27      11.471 -26.689  -1.952  1.00 82.69           C  
ATOM    203  C   SER A  27      12.241 -25.462  -1.477  1.00 82.69           C  
ATOM    204  O   SER A  27      11.707 -24.350  -1.476  1.00 82.69           O  
ATOM    205  CB  SER A  27      10.231 -26.893  -1.081  1.00 82.69           C  
ATOM    206  OG  SER A  27       9.485 -28.015  -1.522  1.00 82.69           O  
ATOM    207  N   LYS A  28      13.559 -25.556  -1.024  1.00 72.63           N  
ATOM    208  CA  LYS A  28      14.287 -24.442  -0.422  1.00 72.63           C  
ATOM    209  C   LYS A  28      14.629 -23.381  -1.463  1.00 72.63           C  
ATOM    210  O   LYS A  28      15.244 -22.362  -1.139  1.00 72.63           O  
ATOM    211  CB  LYS A  28      15.563 -24.941   0.258  1.00 72.63           C  
ATOM    212  CG  LYS A  28      15.405 -25.216   1.746  1.00 72.63           C  
ATOM    213  CD  LYS A  28      16.735 -25.590   2.390  1.00 72.63           C  
ATOM    214  CE  LYS A  28      16.563 -25.955   3.858  1.00 72.63           C  
ATOM    215  NZ  LYS A  28      17.866 -26.309   4.496  1.00 72.63           N1+
ATOM    216  N   LYS A  29      13.744 -23.050  -2.404  1.00 70.09           N  
ATOM    217  CA  LYS A  29      13.990 -21.889  -3.255  1.00 70.09           C  
ATOM    218  C   LYS A  29      13.294 -20.647  -2.705  1.00 70.09           C  
ATOM    219  O   LYS A  29      12.334 -20.756  -1.939  1.00 70.09           O  
ATOM    220  CB  LYS A  29      13.522 -22.163  -4.685  1.00 70.09           C  
ATOM    221  CG  LYS A  29      14.469 -23.041  -5.489  1.00 70.09           C  
ATOM    222  CD  LYS A  29      14.152 -22.988  -6.978  1.00 70.09           C  
ATOM    223  CE  LYS A  29      15.124 -23.836  -7.788  1.00 70.09           C  
ATOM    224  NZ  LYS A  29      14.835 -23.763  -9.251  1.00 70.09           N1+
ATOM    225  N   GLU A  30      13.907 -19.419  -2.913  1.00 71.76           N  
ATOM    226  CA  GLU A  30      13.330 -18.146  -2.490  1.00 71.76           C  
ATOM    227  C   GLU A  30      11.837 -18.087  -2.800  1.00 71.76           C  
ATOM    228  O   GLU A  30      11.419 -18.377  -3.922  1.00 71.76           O  
ATOM    229  CB  GLU A  30      14.053 -16.977  -3.163  1.00 71.76           C  
ATOM    230  CG  GLU A  30      14.647 -15.974  -2.184  1.00 71.76           C  
ATOM    231  CD  GLU A  30      15.386 -14.835  -2.867  1.00 71.76           C  
ATOM    232  OE1 GLU A  30      15.858 -13.911  -2.166  1.00 71.76           O  
ATOM    233  OE2 GLU A  30      15.494 -14.865  -4.113  1.00 71.76           O1-
ATOM    234  N   GLY A  31      10.983 -18.010  -1.754  1.00 78.58           N  
ATOM    235  CA  GLY A  31       9.569 -17.698  -1.896  1.00 78.58           C  
ATOM    236  C   GLY A  31       8.669 -18.900  -1.680  1.00 78.58           C  
ATOM    237  O   GLY A  31       7.443 -18.777  -1.715  1.00 78.58           O  
ATOM    238  N   THR A  32       9.274 -20.210  -1.587  1.00 83.11           N  
ATOM    239  CA  THR A  32       8.511 -21.426  -1.324  1.00 83.11           C  
ATOM    240  C   THR A  32       8.313 -21.626   0.175  1.00 83.11           C  
ATOM    241  O   THR A  32       9.260 -21.495   0.954  1.00 83.11           O  
ATOM    242  CB  THR A  32       9.207 -22.662  -1.923  1.00 83.11           C  
ATOM    243  CG2 THR A  32       8.268 -23.863  -1.948  1.00 83.11           C  
ATOM    244  OG1 THR A  32       9.625 -22.367  -3.262  1.00 83.11           O  
ATOM    245  N   GLU A  33       7.067 -21.681   0.653  1.00 86.02           N  
ATOM    246  CA  GLU A  33       6.699 -21.962   2.038  1.00 86.02           C  
ATOM    247  C   GLU A  33       6.180 -23.390   2.191  1.00 86.02           C  
ATOM    248  O   GLU A  33       5.309 -23.824   1.435  1.00 86.02           O  
ATOM    249  CB  GLU A  33       5.648 -20.964   2.529  1.00 86.02           C  
ATOM    250  CG  GLU A  33       6.142 -19.526   2.580  1.00 86.02           C  
ATOM    251  CD  GLU A  33       5.080 -18.543   3.048  1.00 86.02           C  
ATOM    252  OE1 GLU A  33       5.379 -17.331   3.152  1.00 86.02           O  
ATOM    253  OE2 GLU A  33       3.941 -18.988   3.312  1.00 86.02           O1-
ATOM    254  N   VAL A  34       6.779 -24.199   2.982  1.00 88.52           N  
ATOM    255  CA  VAL A  34       6.400 -25.589   3.218  1.00 88.52           C  
ATOM    256  C   VAL A  34       5.801 -25.732   4.615  1.00 88.52           C  
ATOM    257  O   VAL A  34       6.384 -25.268   5.597  1.00 88.52           O  
ATOM    258  CB  VAL A  34       7.606 -26.540   3.055  1.00 88.52           C  
ATOM    259  CG1 VAL A  34       7.170 -27.996   3.218  1.00 88.52           C  
ATOM    260  CG2 VAL A  34       8.272 -26.328   1.696  1.00 88.52           C  
ATOM    261  N   HIS A  35       4.584 -26.216   4.752  1.00 88.72           N  
ATOM    262  CA  HIS A  35       3.912 -26.488   6.019  1.00 88.72           C  
ATOM    263  C   HIS A  35       3.663 -27.981   6.201  1.00 88.72           C  
ATOM    264  O   HIS A  35       3.130 -28.640   5.306  1.00 88.72           O  
ATOM    265  CB  HIS A  35       2.590 -25.722   6.098  1.00 88.72           C  
ATOM    266  CG  HIS A  35       2.760 -24.236   6.156  1.00 88.72           C  
ATOM    267  CD2 HIS A  35       2.621 -23.288   5.200  1.00 88.72           C  
ATOM    268  ND1 HIS A  35       3.120 -23.573   7.309  1.00 88.72           N  
ATOM    269  CE1 HIS A  35       3.194 -22.277   7.058  1.00 88.72           C  
ATOM    270  NE2 HIS A  35       2.895 -22.078   5.787  1.00 88.72           N  
ATOM    271  N   PHE A  36       4.104 -28.499   7.360  1.00 90.27           N  
ATOM    272  CA  PHE A  36       3.910 -29.913   7.660  1.00 90.27           C  
ATOM    273  C   PHE A  36       2.868 -30.095   8.758  1.00 90.27           C  
ATOM    274  O   PHE A  36       2.901 -29.398   9.774  1.00 90.27           O  
ATOM    275  CB  PHE A  36       5.233 -30.561   8.080  1.00 90.27           C  
ATOM    276  CG  PHE A  36       6.317 -30.458   7.040  1.00 90.27           C  
ATOM    277  CD1 PHE A  36       6.427 -31.412   6.036  1.00 90.27           C  
ATOM    278  CD2 PHE A  36       7.223 -29.407   7.067  1.00 90.27           C  
ATOM    279  CE1 PHE A  36       7.428 -31.320   5.073  1.00 90.27           C  
ATOM    280  CE2 PHE A  36       8.227 -29.308   6.107  1.00 90.27           C  
ATOM    281  CZ  PHE A  36       8.328 -30.266   5.111  1.00 90.27           C  
ATOM    282  N   GLU A  37       1.882 -30.831   8.533  1.00 92.02           N  
ATOM    283  CA  GLU A  37       0.928 -31.251   9.555  1.00 92.02           C  
ATOM    284  C   GLU A  37       0.971 -32.761   9.766  1.00 92.02           C  
ATOM    285  O   GLU A  37       0.827 -33.531   8.813  1.00 92.02           O  
ATOM    286  CB  GLU A  37      -0.491 -30.813   9.179  1.00 92.02           C  
ATOM    287  CG  GLU A  37      -1.452 -30.763  10.357  1.00 92.02           C  
ATOM    288  CD  GLU A  37      -2.767 -30.074  10.029  1.00 92.02           C  
ATOM    289  OE1 GLU A  37      -3.645 -29.987  10.918  1.00 92.02           O  
ATOM    290  OE2 GLU A  37      -2.922 -29.619   8.874  1.00 92.02           O1-
ATOM    291  N   LYS A  38       1.278 -33.123  11.076  1.00 87.40           N  
ATOM    292  CA  LYS A  38       1.347 -34.539  11.422  1.00 87.40           C  
ATOM    293  C   LYS A  38       0.115 -34.974  12.209  1.00 87.40           C  
ATOM    294  O   LYS A  38      -0.317 -34.279  13.131  1.00 87.40           O  
ATOM    295  CB  LYS A  38       2.614 -34.833  12.228  1.00 87.40           C  
ATOM    296  CG  LYS A  38       3.906 -34.573  11.468  1.00 87.40           C  
ATOM    297  CD  LYS A  38       5.129 -34.848  12.333  1.00 87.40           C  
ATOM    298  CE  LYS A  38       6.419 -34.475  11.615  1.00 87.40           C  
ATOM    299  NZ  LYS A  38       7.621 -34.739  12.462  1.00 87.40           N1+
ATOM    300  N   SER A  39      -0.686 -35.959  11.752  1.00 85.49           N  
ATOM    301  CA  SER A  39      -1.727 -36.643  12.513  1.00 85.49           C  
ATOM    302  C   SER A  39      -1.451 -38.140  12.605  1.00 85.49           C  
ATOM    303  O   SER A  39      -0.535 -38.649  11.956  1.00 85.49           O  
ATOM    304  CB  SER A  39      -3.098 -36.407  11.877  1.00 85.49           C  
ATOM    305  OG  SER A  39      -3.117 -36.868  10.537  1.00 85.49           O  
ATOM    306  N   ASP A  40      -2.045 -38.917  13.693  1.00 81.44           N  
ATOM    307  CA  ASP A  40      -1.833 -40.348  13.891  1.00 81.44           C  
ATOM    308  C   ASP A  40      -1.766 -41.084  12.555  1.00 81.44           C  
ATOM    309  O   ASP A  40      -2.799 -41.404  11.963  1.00 81.44           O  
ATOM    310  CB  ASP A  40      -2.943 -40.939  14.762  1.00 81.44           C  
ATOM    311  CG  ASP A  40      -2.530 -42.223  15.459  1.00 81.44           C  
ATOM    312  OD1 ASP A  40      -1.354 -42.630  15.340  1.00 81.44           O  
ATOM    313  OD2 ASP A  40      -3.389 -42.835  16.131  1.00 81.44           O1-
ATOM    314  N   GLY A  41      -0.510 -41.233  11.929  1.00 79.41           N  
ATOM    315  CA  GLY A  41      -0.236 -42.099  10.794  1.00 79.41           C  
ATOM    316  C   GLY A  41      -0.291 -41.373   9.463  1.00 79.41           C  
ATOM    317  O   GLY A  41      -0.026 -41.965   8.416  1.00 79.41           O  
ATOM    318  N   THR A  42      -0.696 -40.054   9.475  1.00 86.71           N  
ATOM    319  CA  THR A  42      -0.835 -39.290   8.240  1.00 86.71           C  
ATOM    320  C   THR A  42       0.055 -38.050   8.267  1.00 86.71           C  
ATOM    321  O   THR A  42       0.184 -37.396   9.305  1.00 86.71           O  
ATOM    322  CB  THR A  42      -2.297 -38.870   8.004  1.00 86.71           C  
ATOM    323  CG2 THR A  42      -2.480 -38.269   6.614  1.00 86.71           C  
ATOM    324  OG1 THR A  42      -3.144 -40.019   8.129  1.00 86.71           O  
ATOM    325  N   LEU A  43       0.882 -37.821   7.168  1.00 86.78           N  
ATOM    326  CA  LEU A  43       1.680 -36.617   6.966  1.00 86.78           C  
ATOM    327  C   LEU A  43       1.124 -35.783   5.816  1.00 86.78           C  
ATOM    328  O   LEU A  43       0.959 -36.286   4.702  1.00 86.78           O  
ATOM    329  CB  LEU A  43       3.141 -36.982   6.687  1.00 86.78           C  
ATOM    330  CG  LEU A  43       4.087 -35.816   6.399  1.00 86.78           C  
ATOM    331  CD1 LEU A  43       4.256 -34.950   7.643  1.00 86.78           C  
ATOM    332  CD2 LEU A  43       5.437 -36.331   5.913  1.00 86.78           C  
ATOM    333  N   GLU A  44       0.590 -34.620   6.246  1.00 91.38           N  
ATOM    334  CA  GLU A  44       0.146 -33.680   5.222  1.00 91.38           C  
ATOM    335  C   GLU A  44       1.193 -32.599   4.973  1.00 91.38           C  
ATOM    336  O   GLU A  44       1.688 -31.978   5.917  1.00 91.38           O  
ATOM    337  CB  GLU A  44      -1.187 -33.040   5.621  1.00 91.38           C  
ATOM    338  CG  GLU A  44      -1.870 -32.285   4.491  1.00 91.38           C  
ATOM    339  CD  GLU A  44      -3.234 -31.734   4.874  1.00 91.38           C  
ATOM    340  OE1 GLU A  44      -3.850 -31.012   4.057  1.00 91.38           O  
ATOM    341  OE2 GLU A  44      -3.690 -32.026   6.002  1.00 91.38           O1-
ATOM    342  N   ILE A  45       1.613 -32.445   3.649  1.00 89.33           N  
ATOM    343  CA  ILE A  45       2.603 -31.449   3.254  1.00 89.33           C  
ATOM    344  C   ILE A  45       1.959 -30.421   2.325  1.00 89.33           C  
ATOM    345  O   ILE A  45       1.415 -30.776   1.278  1.00 89.33           O  
ATOM    346  CB  ILE A  45       3.821 -32.105   2.564  1.00 89.33           C  
ATOM    347  CG1 ILE A  45       4.376 -33.242   3.430  1.00 89.33           C  
ATOM    348  CG2 ILE A  45       4.902 -31.061   2.270  1.00 89.33           C  
ATOM    349  CD1 ILE A  45       5.376 -34.136   2.710  1.00 89.33           C  
ATOM    350  N   ARG A  46       1.952 -29.157   2.888  1.00 89.71           N  
ATOM    351  CA  ARG A  46       1.455 -28.073   2.047  1.00 89.71           C  
ATOM    352  C   ARG A  46       2.596 -27.173   1.583  1.00 89.71           C  
ATOM    353  O   ARG A  46       3.303 -26.585   2.404  1.00 89.71           O  
ATOM    354  CB  ARG A  46       0.408 -27.247   2.797  1.00 89.71           C  
ATOM    355  CG  ARG A  46      -0.909 -27.973   3.016  1.00 89.71           C  
ATOM    356  CD  ARG A  46      -1.917 -27.105   3.756  1.00 89.71           C  
ATOM    357  NE  ARG A  46      -3.062 -27.883   4.219  1.00 89.71           N  
ATOM    358  CZ  ARG A  46      -4.055 -27.402   4.962  1.00 89.71           C  
ATOM    359  NH1 ARG A  46      -4.063 -26.129   5.341  1.00 89.71           N1+
ATOM    360  NH2 ARG A  46      -5.048 -28.199   5.329  1.00 89.71           N  
ATOM    361  N   VAL A  47       2.787 -27.116   0.222  1.00 87.82           N  
ATOM    362  CA  VAL A  47       3.856 -26.291  -0.328  1.00 87.82           C  
ATOM    363  C   VAL A  47       3.259 -25.153  -1.153  1.00 87.82           C  
ATOM    364  O   VAL A  47       2.502 -25.394  -2.097  1.00 87.82           O  
ATOM    365  CB  VAL A  47       4.829 -27.124  -1.194  1.00 87.82           C  
ATOM    366  CG1 VAL A  47       6.035 -26.284  -1.609  1.00 87.82           C  
ATOM    367  CG2 VAL A  47       5.278 -28.373  -0.438  1.00 87.82           C  
ATOM    368  N   LYS A  48       3.609 -23.874  -0.684  1.00 87.63           N  
ATOM    369  CA  LYS A  48       3.128 -22.709  -1.422  1.00 87.63           C  
ATOM    370  C   LYS A  48       4.175 -22.216  -2.416  1.00 87.63           C  
ATOM    371  O   LYS A  48       5.372 -22.228  -2.122  1.00 87.63           O  
ATOM    372  CB  LYS A  48       2.749 -21.583  -0.458  1.00 87.63           C  
ATOM    373  CG  LYS A  48       1.465 -21.839   0.318  1.00 87.63           C  
ATOM    374  CD  LYS A  48       1.058 -20.622   1.141  1.00 87.63           C  
ATOM    375  CE  LYS A  48      -0.214 -20.885   1.936  1.00 87.63           C  
ATOM    376  NZ  LYS A  48      -0.606 -19.701   2.758  1.00 87.63           N1+
ATOM    377  N   ASN A  49       3.775 -22.005  -3.721  1.00 87.34           N  
ATOM    378  CA  ASN A  49       4.594 -21.393  -4.761  1.00 87.34           C  
ATOM    379  C   ASN A  49       5.605 -22.383  -5.333  1.00 87.34           C  
ATOM    380  O   ASN A  49       6.768 -22.035  -5.547  1.00 87.34           O  
ATOM    381  CB  ASN A  49       5.311 -20.154  -4.221  1.00 87.34           C  
ATOM    382  CG  ASN A  49       4.351 -19.054  -3.814  1.00 87.34           C  
ATOM    383  ND2 ASN A  49       4.655 -18.379  -2.712  1.00 87.34           N  
ATOM    384  OD1 ASN A  49       3.344 -18.814  -4.485  1.00 87.34           O  
ATOM    385  N   LEU A  50       5.080 -23.672  -5.406  1.00 83.93           N  
ATOM    386  CA  LEU A  50       5.957 -24.702  -5.952  1.00 83.93           C  
ATOM    387  C   LEU A  50       5.979 -24.644  -7.475  1.00 83.93           C  
ATOM    388  O   LEU A  50       4.929 -24.684  -8.119  1.00 83.93           O  
ATOM    389  CB  LEU A  50       5.505 -26.090  -5.490  1.00 83.93           C  
ATOM    390  CG  LEU A  50       6.517 -27.225  -5.663  1.00 83.93           C  
ATOM    391  CD1 LEU A  50       7.696 -27.032  -4.715  1.00 83.93           C  
ATOM    392  CD2 LEU A  50       5.851 -28.576  -5.429  1.00 83.93           C  
ATOM    393  N   HIS A  51       7.067 -24.515  -8.091  1.00 82.24           N  
ATOM    394  CA  HIS A  51       7.197 -24.615  -9.541  1.00 82.24           C  
ATOM    395  C   HIS A  51       6.853 -26.017 -10.031  1.00 82.24           C  
ATOM    396  O   HIS A  51       7.117 -27.003  -9.338  1.00 82.24           O  
ATOM    397  CB  HIS A  51       8.614 -24.239  -9.978  1.00 82.24           C  
ATOM    398  CG  HIS A  51       8.729 -23.925 -11.435  1.00 82.24           C  
ATOM    399  CD2 HIS A  51       8.755 -22.741 -12.090  1.00 82.24           C  
ATOM    400  ND1 HIS A  51       8.832 -24.903 -12.401  1.00 82.24           N  
ATOM    401  CE1 HIS A  51       8.916 -24.331 -13.591  1.00 82.24           C  
ATOM    402  NE2 HIS A  51       8.872 -23.020 -13.430  1.00 82.24           N  
ATOM    403  N   PRO A  52       6.095 -26.112 -11.240  1.00 83.90           N  
ATOM    404  CA  PRO A  52       5.699 -27.425 -11.759  1.00 83.90           C  
ATOM    405  C   PRO A  52       6.873 -28.395 -11.864  1.00 83.90           C  
ATOM    406  O   PRO A  52       6.707 -29.597 -11.634  1.00 83.90           O  
ATOM    407  CB  PRO A  52       5.136 -27.100 -13.145  1.00 83.90           C  
ATOM    408  CG  PRO A  52       4.637 -25.694 -13.035  1.00 83.90           C  
ATOM    409  CD  PRO A  52       5.518 -24.950 -12.073  1.00 83.90           C  
ATOM    410  N   ARG A  53       8.010 -27.997 -12.119  1.00 82.38           N  
ATOM    411  CA  ARG A  53       9.202 -28.831 -12.228  1.00 82.38           C  
ATOM    412  C   ARG A  53       9.598 -29.402 -10.870  1.00 82.38           C  
ATOM    413  O   ARG A  53       9.955 -30.577 -10.765  1.00 82.38           O  
ATOM    414  CB  ARG A  53      10.366 -28.032 -12.819  1.00 82.38           C  
ATOM    415  CG  ARG A  53      11.599 -28.869 -13.120  1.00 82.38           C  
ATOM    416  CD  ARG A  53      12.683 -28.050 -13.807  1.00 82.38           C  
ATOM    417  NE  ARG A  53      13.941 -28.785 -13.892  1.00 82.38           N  
ATOM    418  CZ  ARG A  53      15.078 -28.289 -14.370  1.00 82.38           C  
ATOM    419  NH1 ARG A  53      15.138 -27.039 -14.817  1.00 82.38           N1+
ATOM    420  NH2 ARG A  53      16.166 -29.046 -14.401  1.00 82.38           N  
ATOM    421  N   GLN A  54       9.552 -28.662  -9.806  1.00 83.84           N  
ATOM    422  CA  GLN A  54       9.854 -29.101  -8.449  1.00 83.84           C  
ATOM    423  C   GLN A  54       8.830 -30.121  -7.959  1.00 83.84           C  
ATOM    424  O   GLN A  54       9.185 -31.088  -7.282  1.00 83.84           O  
ATOM    425  CB  GLN A  54       9.904 -27.906  -7.495  1.00 83.84           C  
ATOM    426  CG  GLN A  54      11.095 -26.986  -7.723  1.00 83.84           C  
ATOM    427  CD  GLN A  54      11.099 -25.788  -6.792  1.00 83.84           C  
ATOM    428  NE2 GLN A  54      12.288 -25.308  -6.446  1.00 83.84           N  
ATOM    429  OE1 GLN A  54      10.040 -25.297  -6.388  1.00 83.84           O  
ATOM    430  N   GLU A  55       7.607 -29.710  -8.358  1.00 84.95           N  
ATOM    431  CA  GLU A  55       6.547 -30.652  -8.009  1.00 84.95           C  
ATOM    432  C   GLU A  55       6.821 -32.033  -8.598  1.00 84.95           C  
ATOM    433  O   GLU A  55       6.690 -33.046  -7.908  1.00 84.95           O  
ATOM    434  CB  GLU A  55       5.188 -30.136  -8.488  1.00 84.95           C  
ATOM    435  CG  GLU A  55       4.023 -31.048  -8.133  1.00 84.95           C  
ATOM    436  CD  GLU A  55       2.686 -30.542  -8.650  1.00 84.95           C  
ATOM    437  OE1 GLU A  55       1.671 -31.263  -8.514  1.00 84.95           O  
ATOM    438  OE2 GLU A  55       2.653 -29.418  -9.197  1.00 84.95           O1-
ATOM    439  N   ASP A  56       7.186 -32.031  -9.896  1.00 86.63           N  
ATOM    440  CA  ASP A  56       7.490 -33.289 -10.570  1.00 86.63           C  
ATOM    441  C   ASP A  56       8.661 -34.003  -9.898  1.00 86.63           C  
ATOM    442  O   ASP A  56       8.622 -35.218  -9.699  1.00 86.63           O  
ATOM    443  CB  ASP A  56       7.801 -33.045 -12.048  1.00 86.63           C  
ATOM    444  CG  ASP A  56       7.906 -34.329 -12.853  1.00 86.63           C  
ATOM    445  OD1 ASP A  56       6.940 -35.121 -12.865  1.00 86.63           O  
ATOM    446  OD2 ASP A  56       8.966 -34.551 -13.476  1.00 86.63           O1-
ATOM    447  N   LEU A  57       9.655 -33.291  -9.519  1.00 84.70           N  
ATOM    448  CA  LEU A  57      10.840 -33.850  -8.877  1.00 84.70           C  
ATOM    449  C   LEU A  57      10.496 -34.429  -7.509  1.00 84.70           C  
ATOM    450  O   LEU A  57      10.963 -35.513  -7.154  1.00 84.70           O  
ATOM    451  CB  LEU A  57      11.926 -32.779  -8.734  1.00 84.70           C  
ATOM    452  CG  LEU A  57      12.657 -32.378 -10.016  1.00 84.70           C  
ATOM    453  CD1 LEU A  57      13.565 -31.181  -9.755  1.00 84.70           C  
ATOM    454  CD2 LEU A  57      13.456 -33.553 -10.567  1.00 84.70           C  
ATOM    455  N   ILE A  58       9.688 -33.651  -6.828  1.00 85.43           N  
ATOM    456  CA  ILE A  58       9.278 -34.095  -5.500  1.00 85.43           C  
ATOM    457  C   ILE A  58       8.499 -35.403  -5.612  1.00 85.43           C  
ATOM    458  O   ILE A  58       8.748 -36.348  -4.859  1.00 85.43           O  
ATOM    459  CB  ILE A  58       8.426 -33.023  -4.784  1.00 85.43           C  
ATOM    460  CG1 ILE A  58       9.295 -31.820  -4.398  1.00 85.43           C  
ATOM    461  CG2 ILE A  58       7.734 -33.616  -3.553  1.00 85.43           C  
ATOM    462  CD1 ILE A  58       8.509 -30.644  -3.837  1.00 85.43           C  
ATOM    463  N   LYS A  59       7.631 -35.479  -6.604  1.00 85.94           N  
ATOM    464  CA  LYS A  59       6.840 -36.689  -6.811  1.00 85.94           C  
ATOM    465  C   LYS A  59       7.736 -37.884  -7.123  1.00 85.94           C  
ATOM    466  O   LYS A  59       7.558 -38.965  -6.556  1.00 85.94           O  
ATOM    467  CB  LYS A  59       5.830 -36.483  -7.940  1.00 85.94           C  
ATOM    468  CG  LYS A  59       4.623 -35.644  -7.545  1.00 85.94           C  
ATOM    469  CD  LYS A  59       3.619 -35.537  -8.686  1.00 85.94           C  
ATOM    470  CE  LYS A  59       2.425 -34.674  -8.301  1.00 85.94           C  
ATOM    471  NZ  LYS A  59       1.450 -34.544  -9.426  1.00 85.94           N1+
ATOM    472  N   LYS A  60       8.705 -37.698  -8.018  1.00 86.91           N  
ATOM    473  CA  LYS A  60       9.613 -38.777  -8.396  1.00 86.91           C  
ATOM    474  C   LYS A  60      10.485 -39.199  -7.218  1.00 86.91           C  
ATOM    475  O   LYS A  60      10.760 -40.388  -7.036  1.00 86.91           O  
ATOM    476  CB  LYS A  60      10.493 -38.351  -9.573  1.00 86.91           C  
ATOM    477  CG  LYS A  60       9.754 -38.275 -10.901  1.00 86.91           C  
ATOM    478  CD  LYS A  60      10.676 -37.827 -12.028  1.00 86.91           C  
ATOM    479  CE  LYS A  60       9.931 -37.717 -13.352  1.00 86.91           C  
ATOM    480  NZ  LYS A  60      10.801 -37.170 -14.435  1.00 86.91           N1+
ATOM    481  N   PHE A  61      10.826 -38.222  -6.444  1.00 83.52           N  
ATOM    482  CA  PHE A  61      11.657 -38.483  -5.274  1.00 83.52           C  
ATOM    483  C   PHE A  61      10.891 -39.296  -4.237  1.00 83.52           C  
ATOM    484  O   PHE A  61      11.412 -40.279  -3.703  1.00 83.52           O  
ATOM    485  CB  PHE A  61      12.144 -37.170  -4.655  1.00 83.52           C  
ATOM    486  CG  PHE A  61      13.298 -37.337  -3.704  1.00 83.52           C  
ATOM    487  CD1 PHE A  61      13.077 -37.482  -2.340  1.00 83.52           C  
ATOM    488  CD2 PHE A  61      14.604 -37.350  -4.175  1.00 83.52           C  
ATOM    489  CE1 PHE A  61      14.145 -37.638  -1.458  1.00 83.52           C  
ATOM    490  CE2 PHE A  61      15.676 -37.505  -3.299  1.00 83.52           C  
ATOM    491  CZ  PHE A  61      15.443 -37.648  -1.941  1.00 83.52           C  
ATOM    492  N   ILE A  62       9.682 -38.908  -3.971  1.00 85.86           N  
ATOM    493  CA  ILE A  62       8.837 -39.590  -2.997  1.00 85.86           C  
ATOM    494  C   ILE A  62       8.578 -41.024  -3.455  1.00 85.86           C  
ATOM    495  O   ILE A  62       8.632 -41.958  -2.651  1.00 85.86           O  
ATOM    496  CB  ILE A  62       7.500 -38.845  -2.788  1.00 85.86           C  
ATOM    497  CG1 ILE A  62       7.739 -37.513  -2.066  1.00 85.86           C  
ATOM    498  CG2 ILE A  62       6.511 -39.718  -2.011  1.00 85.86           C  
ATOM    499  CD1 ILE A  62       6.499 -36.637  -1.959  1.00 85.86           C  
ATOM    500  N   GLU A  63       8.389 -41.195  -4.750  1.00 86.77           N  
ATOM    501  CA  GLU A  63       8.178 -42.528  -5.308  1.00 86.77           C  
ATOM    502  C   GLU A  63       9.395 -43.420  -5.080  1.00 86.77           C  
ATOM    503  O   GLU A  63       9.254 -44.586  -4.703  1.00 86.77           O  
ATOM    504  CB  GLU A  63       7.862 -42.442  -6.803  1.00 86.77           C  
ATOM    505  CG  GLU A  63       7.424 -43.764  -7.417  1.00 86.77           C  
ATOM    506  CD  GLU A  63       6.986 -43.637  -8.867  1.00 86.77           C  
ATOM    507  OE1 GLU A  63       6.559 -44.652  -9.462  1.00 86.77           O  
ATOM    508  OE2 GLU A  63       7.071 -42.514  -9.412  1.00 86.77           O1-
ATOM    509  N   ALA A  64      10.524 -42.826  -5.278  1.00 85.58           N  
ATOM    510  CA  ALA A  64      11.764 -43.578  -5.099  1.00 85.58           C  
ATOM    511  C   ALA A  64      11.955 -43.981  -3.640  1.00 85.58           C  
ATOM    512  O   ALA A  64      12.334 -45.117  -3.348  1.00 85.58           O  
ATOM    513  CB  ALA A  64      12.958 -42.757  -5.583  1.00 85.58           C  
ATOM    514  N   LEU A  65      11.610 -43.101  -2.729  1.00 85.41           N  
ATOM    515  CA  LEU A  65      11.759 -43.370  -1.303  1.00 85.41           C  
ATOM    516  C   LEU A  65      10.783 -44.450  -0.849  1.00 85.41           C  
ATOM    517  O   LEU A  65      11.143 -45.324  -0.058  1.00 85.41           O  
ATOM    518  CB  LEU A  65      11.538 -42.091  -0.491  1.00 85.41           C  
ATOM    519  CG  LEU A  65      12.641 -41.035  -0.577  1.00 85.41           C  
ATOM    520  CD1 LEU A  65      12.226 -39.774   0.176  1.00 85.41           C  
ATOM    521  CD2 LEU A  65      13.952 -41.584  -0.028  1.00 85.41           C  
ATOM    522  N   LEU A  66       9.624 -44.369  -1.397  1.00 84.96           N  
ATOM    523  CA  LEU A  66       8.624 -45.372  -1.048  1.00 84.96           C  
ATOM    524  C   LEU A  66       9.027 -46.746  -1.572  1.00 84.96           C  
ATOM    525  O   LEU A  66       8.820 -47.758  -0.898  1.00 84.96           O  
ATOM    526  CB  LEU A  66       7.254 -44.980  -1.607  1.00 84.96           C  
ATOM    527  CG  LEU A  66       6.564 -43.791  -0.938  1.00 84.96           C  
ATOM    528  CD1 LEU A  66       5.302 -43.410  -1.705  1.00 84.96           C  
ATOM    529  CD2 LEU A  66       6.234 -44.111   0.516  1.00 84.96           C  
ATOM    530  N   LEU A  67       9.576 -46.736  -2.778  1.00 86.70           N  
ATOM    531  CA  LEU A  67      10.058 -47.989  -3.349  1.00 86.70           C  
ATOM    532  C   LEU A  67      11.177 -48.579  -2.498  1.00 86.70           C  
ATOM    533  O   LEU A  67      11.250 -49.795  -2.316  1.00 86.70           O  
ATOM    534  CB  LEU A  67      10.552 -47.771  -4.782  1.00 86.70           C  
ATOM    535  CG  LEU A  67       9.473 -47.674  -5.862  1.00 86.70           C  
ATOM    536  CD1 LEU A  67      10.040 -47.022  -7.120  1.00 86.70           C  
ATOM    537  CD2 LEU A  67       8.907 -49.054  -6.179  1.00 86.70           C  
ATOM    538  N   ALA A  68      12.005 -47.702  -1.978  1.00 85.71           N  
ATOM    539  CA  ALA A  68      13.105 -48.134  -1.119  1.00 85.71           C  
ATOM    540  C   ALA A  68      12.580 -48.738   0.181  1.00 85.71           C  
ATOM    541  O   ALA A  68      13.099 -49.750   0.656  1.00 85.71           O  
ATOM    542  CB  ALA A  68      14.039 -46.965  -0.820  1.00 85.71           C  
ATOM    543  N   LEU A  69      11.560 -48.191   0.724  1.00 84.75           N  
ATOM    544  CA  LEU A  69      10.973 -48.677   1.969  1.00 84.75           C  
ATOM    545  C   LEU A  69      10.323 -50.041   1.767  1.00 84.75           C  
ATOM    546  O   LEU A  69      10.446 -50.925   2.619  1.00 84.75           O  
ATOM    547  CB  LEU A  69       9.940 -47.680   2.499  1.00 84.75           C  
ATOM    548  CG  LEU A  69      10.493 -46.399   3.126  1.00 84.75           C  
ATOM    549  CD1 LEU A  69       9.360 -45.420   3.418  1.00 84.75           C  
ATOM    550  CD2 LEU A  69      11.271 -46.718   4.398  1.00 84.75           C  
ATOM    551  N   VAL A  70       9.577 -50.174   0.693  1.00 86.05           N  
ATOM    552  CA  VAL A  70       8.953 -51.451   0.366  1.00 86.05           C  
ATOM    553  C   VAL A  70      10.027 -52.521   0.185  1.00 86.05           C  
ATOM    554  O   VAL A  70       9.883 -53.643   0.677  1.00 86.05           O  
ATOM    555  CB  VAL A  70       8.083 -51.349  -0.908  1.00 86.05           C  
ATOM    556  CG1 VAL A  70       7.617 -52.732  -1.357  1.00 86.05           C  
ATOM    557  CG2 VAL A  70       6.887 -50.431  -0.664  1.00 86.05           C  
ATOM    558  N   ALA A  71      11.108 -52.177  -0.511  1.00 86.91           N  
ATOM    559  CA  ALA A  71      12.207 -53.111  -0.741  1.00 86.91           C  
ATOM    560  C   ALA A  71      12.859 -53.527   0.575  1.00 86.91           C  
ATOM    561  O   ALA A  71      13.211 -54.694   0.760  1.00 86.91           O  
ATOM    562  CB  ALA A  71      13.246 -52.491  -1.673  1.00 86.91           C  
ATOM    563  N   LYS A  72      12.924 -52.597   1.399  1.00 84.03           N  
ATOM    564  CA  LYS A  72      13.473 -52.883   2.721  1.00 84.03           C  
ATOM    565  C   LYS A  72      12.587 -53.864   3.484  1.00 84.03           C  
ATOM    566  O   LYS A  72      13.087 -54.773   4.149  1.00 84.03           O  
ATOM    567  CB  LYS A  72      13.638 -51.593   3.525  1.00 84.03           C  
ATOM    568  CG  LYS A  72      14.423 -51.765   4.818  1.00 84.03           C  
ATOM    569  CD  LYS A  72      14.579 -50.441   5.556  1.00 84.03           C  
ATOM    570  CE  LYS A  72      15.242 -50.633   6.914  1.00 84.03           C  
ATOM    571  NZ  LYS A  72      15.392 -49.340   7.645  1.00 84.03           N1+
ATOM    572  N   GLY A  73      11.285 -53.660   3.494  1.00 87.03           N  
ATOM    573  CA  GLY A  73      10.350 -54.597   4.097  1.00 87.03           C  
ATOM    574  C   GLY A  73      10.455 -55.997   3.523  1.00 87.03           C  
ATOM    575  O   GLY A  73      10.450 -56.980   4.267  1.00 87.03           O  
ATOM    576  N   GLU A  74      10.599 -56.058   2.139  1.00 89.59           N  
ATOM    577  CA  GLU A  74      10.757 -57.341   1.463  1.00 89.59           C  
ATOM    578  C   GLU A  74      12.026 -58.055   1.923  1.00 89.59           C  
ATOM    579  O   GLU A  74      12.033 -59.277   2.087  1.00 89.59           O  
ATOM    580  CB  GLU A  74      10.784 -57.151  -0.056  1.00 89.59           C  
ATOM    581  CG  GLU A  74       9.448 -56.717  -0.644  1.00 89.59           C  
ATOM    582  CD  GLU A  74       9.512 -56.442  -2.138  1.00 89.59           C  
ATOM    583  OE1 GLU A  74       8.454 -56.177  -2.752  1.00 89.59           O  
ATOM    584  OE2 GLU A  74      10.630 -56.491  -2.699  1.00 89.59           O1-
ATOM    585  N   LEU A  75      13.014 -57.313   2.168  1.00 88.71           N  
ATOM    586  CA  LEU A  75      14.301 -57.843   2.603  1.00 88.71           C  
ATOM    587  C   LEU A  75      14.201 -58.429   4.008  1.00 88.71           C  
ATOM    588  O   LEU A  75      14.697 -59.528   4.263  1.00 88.71           O  
ATOM    589  CB  LEU A  75      15.371 -56.747   2.571  1.00 88.71           C  
ATOM    590  CG  LEU A  75      16.756 -57.136   3.089  1.00 88.71           C  
ATOM    591  CD1 LEU A  75      17.404 -58.155   2.157  1.00 88.71           C  
ATOM    592  CD2 LEU A  75      17.639 -55.901   3.236  1.00 88.71           C  
ATOM    593  N   GLU A  76      13.619 -57.633   4.912  1.00 90.66           N  
ATOM    594  CA  GLU A  76      13.466 -58.093   6.289  1.00 90.66           C  
ATOM    595  C   GLU A  76      12.689 -59.405   6.350  1.00 90.66           C  
ATOM    596  O   GLU A  76      13.041 -60.306   7.113  1.00 90.66           O  
ATOM    597  CB  GLU A  76      12.767 -57.028   7.137  1.00 90.66           C  
ATOM    598  CG  GLU A  76      13.631 -55.808   7.426  1.00 90.66           C  
ATOM    599  CD  GLU A  76      12.898 -54.724   8.201  1.00 90.66           C  
ATOM    600  OE1 GLU A  76      13.540 -53.730   8.608  1.00 90.66           O  
ATOM    601  OE2 GLU A  76      11.672 -54.872   8.404  1.00 90.66           O1-
ATOM    602  N   GLN A  77      11.697 -59.483   5.560  1.00 90.52           N  
ATOM    603  CA  GLN A  77      10.912 -60.710   5.478  1.00 90.52           C  
ATOM    604  C   GLN A  77      11.741 -61.856   4.903  1.00 90.52           C  
ATOM    605  O   GLN A  77      11.678 -62.984   5.396  1.00 90.52           O  
ATOM    606  CB  GLN A  77       9.659 -60.492   4.630  1.00 90.52           C  
ATOM    607  CG  GLN A  77       8.722 -61.691   4.597  1.00 90.52           C  
ATOM    608  CD  GLN A  77       8.084 -61.976   5.943  1.00 90.52           C  
ATOM    609  NE2 GLN A  77       7.667 -63.220   6.151  1.00 90.52           N  
ATOM    610  OE1 GLN A  77       7.967 -61.085   6.790  1.00 90.52           O  
ATOM    611  N   ALA A  78      12.497 -61.594   3.845  1.00 91.36           N  
ATOM    612  CA  ALA A  78      13.343 -62.606   3.217  1.00 91.36           C  
ATOM    613  C   ALA A  78      14.411 -63.105   4.187  1.00 91.36           C  
ATOM    614  O   ALA A  78      14.719 -64.299   4.218  1.00 91.36           O  
ATOM    615  CB  ALA A  78      13.996 -62.045   1.955  1.00 91.36           C  
ATOM    616  N   GLU A  79      14.907 -62.235   4.978  1.00 89.01           N  
ATOM    617  CA  GLU A  79      15.918 -62.611   5.962  1.00 89.01           C  
ATOM    618  C   GLU A  79      15.334 -63.533   7.029  1.00 89.01           C  
ATOM    619  O   GLU A  79      15.993 -64.476   7.471  1.00 89.01           O  
ATOM    620  CB  GLU A  79      16.522 -61.367   6.617  1.00 89.01           C  
ATOM    621  CG  GLU A  79      17.492 -60.609   5.721  1.00 89.01           C  
ATOM    622  CD  GLU A  79      18.124 -59.406   6.402  1.00 89.01           C  
ATOM    623  OE1 GLU A  79      19.188 -58.937   5.939  1.00 89.01           O  
ATOM    624  OE2 GLU A  79      17.551 -58.930   7.407  1.00 89.01           O1-
ATOM    625  N   LYS A  80      14.159 -63.225   7.432  1.00 91.01           N  
ATOM    626  CA  LYS A  80      13.471 -64.061   8.412  1.00 91.01           C  
ATOM    627  C   LYS A  80      13.213 -65.459   7.858  1.00 91.01           C  
ATOM    628  O   LYS A  80      13.328 -66.450   8.581  1.00 91.01           O  
ATOM    629  CB  LYS A  80      12.152 -63.414   8.837  1.00 91.01           C  
ATOM    630  CG  LYS A  80      12.321 -62.187   9.722  1.00 91.01           C  
ATOM    631  CD  LYS A  80      10.974 -61.623  10.158  1.00 91.01           C  
ATOM    632  CE  LYS A  80      11.141 -60.357  10.987  1.00 91.01           C  
ATOM    633  NZ  LYS A  80       9.822 -59.773  11.376  1.00 91.01           N1+
ATOM    634  N   GLU A  81      12.980 -65.476   6.601  1.00 93.55           N  
ATOM    635  CA  GLU A  81      12.689 -66.753   5.956  1.00 93.55           C  
ATOM    636  C   GLU A  81      13.973 -67.475   5.557  1.00 93.55           C  
ATOM    637  O   GLU A  81      13.944 -68.658   5.210  1.00 93.55           O  
ATOM    638  CB  GLU A  81      11.799 -66.545   4.729  1.00 93.55           C  
ATOM    639  CG  GLU A  81      10.395 -66.060   5.061  1.00 93.55           C  
ATOM    640  CD  GLU A  81       9.539 -65.808   3.830  1.00 93.55           C  
ATOM    641  OE1 GLU A  81       8.367 -65.394   3.980  1.00 93.55           O  
ATOM    642  OE2 GLU A  81      10.045 -66.027   2.707  1.00 93.55           O1-
ATOM    643  N   GLY A  82      15.053 -66.751   5.667  1.00 91.99           N  
ATOM    644  CA  GLY A  82      16.347 -67.313   5.313  1.00 91.99           C  
ATOM    645  C   GLY A  82      16.521 -67.515   3.818  1.00 91.99           C  
ATOM    646  O   GLY A  82      17.224 -68.432   3.390  1.00 91.99           O  
ATOM    647  N   ASP A  83      15.739 -66.798   2.955  1.00 96.19           N  
ATOM    648  CA  ASP A  83      15.814 -66.905   1.501  1.00 96.19           C  
ATOM    649  C   ASP A  83      16.759 -65.855   0.921  1.00 96.19           C  
ATOM    650  O   ASP A  83      16.365 -64.706   0.711  1.00 96.19           O  
ATOM    651  CB  ASP A  83      14.424 -66.763   0.879  1.00 96.19           C  
ATOM    652  CG  ASP A  83      14.390 -67.137  -0.592  1.00 96.19           C  
ATOM    653  OD1 ASP A  83      15.434 -67.032  -1.272  1.00 96.19           O  
ATOM    654  OD2 ASP A  83      13.310 -67.539  -1.076  1.00 96.19           O1-
ATOM    655  N   ALA A  84      17.988 -66.216   0.665  1.00 94.48           N  
ATOM    656  CA  ALA A  84      19.013 -65.289   0.194  1.00 94.48           C  
ATOM    657  C   ALA A  84      18.662 -64.740  -1.186  1.00 94.48           C  
ATOM    658  O   ALA A  84      18.925 -63.571  -1.481  1.00 94.48           O  
ATOM    659  CB  ALA A  84      20.376 -65.977   0.158  1.00 94.48           C  
ATOM    660  N   GLU A  85      18.090 -65.514  -2.038  1.00 96.53           N  
ATOM    661  CA  GLU A  85      17.728 -65.116  -3.396  1.00 96.53           C  
ATOM    662  C   GLU A  85      16.697 -63.990  -3.384  1.00 96.53           C  
ATOM    663  O   GLU A  85      16.843 -62.999  -4.103  1.00 96.53           O  
ATOM    664  CB  GLU A  85      17.191 -66.314  -4.182  1.00 96.53           C  
ATOM    665  CG  GLU A  85      16.922 -66.015  -5.650  1.00 96.53           C  
ATOM    666  CD  GLU A  85      18.186 -65.739  -6.449  1.00 96.53           C  
ATOM    667  OE1 GLU A  85      18.093 -65.145  -7.546  1.00 96.53           O  
ATOM    668  OE2 GLU A  85      19.278 -66.121  -5.972  1.00 96.53           O1-
ATOM    669  N   VAL A  86      15.653 -64.152  -2.645  1.00 94.34           N  
ATOM    670  CA  VAL A  86      14.626 -63.121  -2.544  1.00 94.34           C  
ATOM    671  C   VAL A  86      15.218 -61.864  -1.909  1.00 94.34           C  
ATOM    672  O   VAL A  86      14.914 -60.746  -2.333  1.00 94.34           O  
ATOM    673  CB  VAL A  86      13.410 -63.609  -1.726  1.00 94.34           C  
ATOM    674  CG1 VAL A  86      12.408 -62.474  -1.518  1.00 94.34           C  
ATOM    675  CG2 VAL A  86      12.742 -64.795  -2.420  1.00 94.34           C  
ATOM    676  N   ALA A  87      16.072 -62.054  -0.915  1.00 95.21           N  
ATOM    677  CA  ALA A  87      16.740 -60.922  -0.278  1.00 95.21           C  
ATOM    678  C   ALA A  87      17.583 -60.144  -1.286  1.00 95.21           C  
ATOM    679  O   ALA A  87      17.582 -58.911  -1.285  1.00 95.21           O  
ATOM    680  CB  ALA A  87      17.609 -61.400   0.882  1.00 95.21           C  
ATOM    681  N   LEU A  88      18.327 -60.831  -2.133  1.00 95.58           N  
ATOM    682  CA  LEU A  88      19.177 -60.218  -3.148  1.00 95.58           C  
ATOM    683  C   LEU A  88      18.352 -59.371  -4.110  1.00 95.58           C  
ATOM    684  O   LEU A  88      18.744 -58.254  -4.455  1.00 95.58           O  
ATOM    685  CB  LEU A  88      19.944 -61.291  -3.924  1.00 95.58           C  
ATOM    686  CG  LEU A  88      20.934 -60.789  -4.977  1.00 95.58           C  
ATOM    687  CD1 LEU A  88      22.091 -60.053  -4.309  1.00 95.58           C  
ATOM    688  CD2 LEU A  88      21.449 -61.949  -5.824  1.00 95.58           C  
ATOM    689  N   ARG A  89      17.236 -59.875  -4.564  1.00 95.17           N  
ATOM    690  CA  ARG A  89      16.360 -59.139  -5.470  1.00 95.17           C  
ATOM    691  C   ARG A  89      15.860 -57.852  -4.822  1.00 95.17           C  
ATOM    692  O   ARG A  89      15.764 -56.815  -5.482  1.00 95.17           O  
ATOM    693  CB  ARG A  89      15.174 -60.006  -5.896  1.00 95.17           C  
ATOM    694  CG  ARG A  89      15.544 -61.130  -6.852  1.00 95.17           C  
ATOM    695  CD  ARG A  89      14.320 -61.915  -7.301  1.00 95.17           C  
ATOM    696  NE  ARG A  89      14.690 -63.088  -8.087  1.00 95.17           N  
ATOM    697  CZ  ARG A  89      13.828 -63.969  -8.587  1.00 95.17           C  
ATOM    698  NH1 ARG A  89      12.523 -63.826  -8.391  1.00 95.17           N1+
ATOM    699  NH2 ARG A  89      14.274 -65.000  -9.289  1.00 95.17           N  
ATOM    700  N   ALA A  90      15.544 -57.993  -3.556  1.00 93.37           N  
ATOM    701  CA  ALA A  90      15.091 -56.823  -2.809  1.00 93.37           C  
ATOM    702  C   ALA A  90      16.182 -55.757  -2.744  1.00 93.37           C  
ATOM    703  O   ALA A  90      15.904 -54.565  -2.898  1.00 93.37           O  
ATOM    704  CB  ALA A  90      14.661 -57.225  -1.400  1.00 93.37           C  
ATOM    705  N   VAL A  91      17.400 -56.214  -2.531  1.00 94.70           N  
ATOM    706  CA  VAL A  91      18.521 -55.284  -2.455  1.00 94.70           C  
ATOM    707  C   VAL A  91      18.756 -54.646  -3.823  1.00 94.70           C  
ATOM    708  O   VAL A  91      19.074 -53.458  -3.914  1.00 94.70           O  
ATOM    709  CB  VAL A  91      19.809 -55.986  -1.968  1.00 94.70           C  
ATOM    710  CG1 VAL A  91      21.004 -55.038  -2.050  1.00 94.70           C  
ATOM    711  CG2 VAL A  91      19.628 -56.500  -0.541  1.00 94.70           C  
ATOM    712  N   GLU A  92      18.662 -55.401  -4.878  1.00 95.96           N  
ATOM    713  CA  GLU A  92      18.789 -54.874  -6.234  1.00 95.96           C  
ATOM    714  C   GLU A  92      17.824 -53.715  -6.469  1.00 95.96           C  
ATOM    715  O   GLU A  92      18.183 -52.720  -7.101  1.00 95.96           O  
ATOM    716  CB  GLU A  92      18.546 -55.979  -7.265  1.00 95.96           C  
ATOM    717  CG  GLU A  92      19.712 -56.944  -7.420  1.00 95.96           C  
ATOM    718  CD  GLU A  92      19.419 -58.092  -8.374  1.00 95.96           C  
ATOM    719  OE1 GLU A  92      20.366 -58.805  -8.773  1.00 95.96           O  
ATOM    720  OE2 GLU A  92      18.232 -58.278  -8.723  1.00 95.96           O1-
ATOM    721  N   LYS A  93      16.637 -53.890  -5.964  1.00 93.41           N  
ATOM    722  CA  LYS A  93      15.642 -52.827  -6.090  1.00 93.41           C  
ATOM    723  C   LYS A  93      16.087 -51.567  -5.353  1.00 93.41           C  
ATOM    724  O   LYS A  93      15.885 -50.453  -5.840  1.00 93.41           O  
ATOM    725  CB  LYS A  93      14.287 -53.295  -5.557  1.00 93.41           C  
ATOM    726  CG  LYS A  93      13.631 -54.379  -6.400  1.00 93.41           C  
ATOM    727  CD  LYS A  93      12.290 -54.805  -5.818  1.00 93.41           C  
ATOM    728  CE  LYS A  93      11.678 -55.955  -6.606  1.00 93.41           C  
ATOM    729  NZ  LYS A  93      10.391 -56.417  -6.002  1.00 93.41           N1+
ATOM    730  N   VAL A  94      16.688 -51.739  -4.207  1.00 92.56           N  
ATOM    731  CA  VAL A  94      17.161 -50.609  -3.413  1.00 92.56           C  
ATOM    732  C   VAL A  94      18.279 -49.885  -4.158  1.00 92.56           C  
ATOM    733  O   VAL A  94      18.334 -48.653  -4.165  1.00 92.56           O  
ATOM    734  CB  VAL A  94      17.654 -51.061  -2.020  1.00 92.56           C  
ATOM    735  CG1 VAL A  94      18.228 -49.879  -1.241  1.00 92.56           C  
ATOM    736  CG2 VAL A  94      16.517 -51.718  -1.238  1.00 92.56           C  
ATOM    737  N   VAL A  95      19.176 -50.634  -4.783  1.00 94.31           N  
ATOM    738  CA  VAL A  95      20.281 -50.068  -5.550  1.00 94.31           C  
ATOM    739  C   VAL A  95      19.733 -49.242  -6.712  1.00 94.31           C  
ATOM    740  O   VAL A  95      20.227 -48.146  -6.989  1.00 94.31           O  
ATOM    741  CB  VAL A  95      21.227 -51.168  -6.078  1.00 94.31           C  
ATOM    742  CG1 VAL A  95      22.260 -50.578  -7.037  1.00 94.31           C  
ATOM    743  CG2 VAL A  95      21.918 -51.880  -4.917  1.00 94.31           C  
ATOM    744  N   ARG A  96      18.732 -49.753  -7.343  1.00 93.03           N  
ATOM    745  CA  ARG A  96      18.113 -49.035  -8.452  1.00 93.03           C  
ATOM    746  C   ARG A  96      17.512 -47.714  -7.982  1.00 93.03           C  
ATOM    747  O   ARG A  96      17.607 -46.701  -8.678  1.00 93.03           O  
ATOM    748  CB  ARG A  96      17.033 -49.895  -9.113  1.00 93.03           C  
ATOM    749  CG  ARG A  96      17.584 -51.040  -9.948  1.00 93.03           C  
ATOM    750  CD  ARG A  96      16.494 -51.717 -10.767  1.00 93.03           C  
ATOM    751  NE  ARG A  96      15.615 -52.526  -9.928  1.00 93.03           N  
ATOM    752  CZ  ARG A  96      14.744 -53.421 -10.386  1.00 93.03           C  
ATOM    753  NH1 ARG A  96      14.619 -53.641 -11.691  1.00 93.03           N1+
ATOM    754  NH2 ARG A  96      13.992 -54.103  -9.535  1.00 93.03           N  
ATOM    755  N   VAL A  97      16.933 -47.777  -6.833  1.00 91.39           N  
ATOM    756  CA  VAL A  97      16.370 -46.571  -6.236  1.00 91.39           C  
ATOM    757  C   VAL A  97      17.481 -45.562  -5.961  1.00 91.39           C  
ATOM    758  O   VAL A  97      17.319 -44.365  -6.214  1.00 91.39           O  
ATOM    759  CB  VAL A  97      15.603 -46.888  -4.933  1.00 91.39           C  
ATOM    760  CG1 VAL A  97      15.227 -45.600  -4.200  1.00 91.39           C  
ATOM    761  CG2 VAL A  97      14.356 -47.716  -5.235  1.00 91.39           C  
ATOM    762  N   ALA A  98      18.593 -46.004  -5.424  1.00 92.32           N  
ATOM    763  CA  ALA A  98      19.729 -45.122  -5.172  1.00 92.32           C  
ATOM    764  C   ALA A  98      20.214 -44.470  -6.464  1.00 92.32           C  
ATOM    765  O   ALA A  98      20.544 -43.282  -6.481  1.00 92.32           O  
ATOM    766  CB  ALA A  98      20.868 -45.895  -4.510  1.00 92.32           C  
ATOM    767  N   GLU A  99      20.230 -45.235  -7.459  1.00 93.64           N  
ATOM    768  CA  GLU A  99      20.624 -44.718  -8.765  1.00 93.64           C  
ATOM    769  C   GLU A  99      19.653 -43.644  -9.250  1.00 93.64           C  
ATOM    770  O   GLU A  99      20.073 -42.621  -9.795  1.00 93.64           O  
ATOM    771  CB  GLU A  99      20.708 -45.853  -9.790  1.00 93.64           C  
ATOM    772  CG  GLU A  99      21.921 -46.754  -9.612  1.00 93.64           C  
ATOM    773  CD  GLU A  99      21.967 -47.902 -10.607  1.00 93.64           C  
ATOM    774  OE1 GLU A  99      23.032 -48.546 -10.741  1.00 93.64           O  
ATOM    775  OE2 GLU A  99      20.930 -48.160 -11.257  1.00 93.64           O1-
ATOM    776  N   LEU A 100      18.376 -43.955  -9.110  1.00 91.83           N  
ATOM    777  CA  LEU A 100      17.344 -43.000  -9.504  1.00 91.83           C  
ATOM    778  C   LEU A 100      17.483 -41.698  -8.722  1.00 91.83           C  
ATOM    779  O   LEU A 100      17.382 -40.611  -9.295  1.00 91.83           O  
ATOM    780  CB  LEU A 100      15.951 -43.595  -9.283  1.00 91.83           C  
ATOM    781  CG  LEU A 100      15.525 -44.701 -10.249  1.00 91.83           C  
ATOM    782  CD1 LEU A 100      14.219 -45.336  -9.785  1.00 91.83           C  
ATOM    783  CD2 LEU A 100      15.385 -44.150 -11.664  1.00 91.83           C  
ATOM    784  N   LEU A 101      17.824 -41.822  -7.448  1.00 89.48           N  
ATOM    785  CA  LEU A 101      17.978 -40.643  -6.604  1.00 89.48           C  
ATOM    786  C   LEU A 101      19.178 -39.810  -7.045  1.00 89.48           C  
ATOM    787  O   LEU A 101      19.139 -38.580  -6.988  1.00 89.48           O  
ATOM    788  CB  LEU A 101      18.138 -41.052  -5.136  1.00 89.48           C  
ATOM    789  CG  LEU A 101      16.871 -41.528  -4.423  1.00 89.48           C  
ATOM    790  CD1 LEU A 101      17.212 -42.059  -3.036  1.00 89.48           C  
ATOM    791  CD2 LEU A 101      15.851 -40.399  -4.334  1.00 89.48           C  
ATOM    792  N   LEU A 102      20.216 -40.448  -7.388  1.00 92.21           N  
ATOM    793  CA  LEU A 102      21.390 -39.748  -7.899  1.00 92.21           C  
ATOM    794  C   LEU A 102      21.045 -38.951  -9.152  1.00 92.21           C  
ATOM    795  O   LEU A 102      21.430 -37.786  -9.278  1.00 92.21           O  
ATOM    796  CB  LEU A 102      22.515 -40.741  -8.204  1.00 92.21           C  
ATOM    797  CG  LEU A 102      23.771 -40.161  -8.858  1.00 92.21           C  
ATOM    798  CD1 LEU A 102      24.395 -39.100  -7.958  1.00 92.21           C  
ATOM    799  CD2 LEU A 102      24.774 -41.268  -9.164  1.00 92.21           C  
ATOM    800  N   ARG A 103      20.302 -39.600 -10.023  1.00 91.37           N  
ATOM    801  CA  ARG A 103      19.893 -38.934 -11.255  1.00 91.37           C  
ATOM    802  C   ARG A 103      19.039 -37.705 -10.956  1.00 91.37           C  
ATOM    803  O   ARG A 103      19.245 -36.642 -11.545  1.00 91.37           O  
ATOM    804  CB  ARG A 103      19.124 -39.899 -12.159  1.00 91.37           C  
ATOM    805  CG  ARG A 103      20.010 -40.893 -12.893  1.00 91.37           C  
ATOM    806  CD  ARG A 103      19.232 -41.670 -13.947  1.00 91.37           C  
ATOM    807  NE  ARG A 103      18.299 -42.615 -13.340  1.00 91.37           N  
ATOM    808  CZ  ARG A 103      17.415 -43.345 -14.013  1.00 91.37           C  
ATOM    809  NH1 ARG A 103      17.326 -43.253 -15.335  1.00 91.37           N1+
ATOM    810  NH2 ARG A 103      16.612 -44.173 -13.361  1.00 91.37           N  
ATOM    811  N   LEU A 104      18.081 -37.893 -10.037  1.00 88.19           N  
ATOM    812  CA  LEU A 104      17.185 -36.809  -9.653  1.00 88.19           C  
ATOM    813  C   LEU A 104      17.957 -35.683  -8.973  1.00 88.19           C  
ATOM    814  O   LEU A 104      17.668 -34.505  -9.194  1.00 88.19           O  
ATOM    815  CB  LEU A 104      16.086 -37.325  -8.721  1.00 88.19           C  
ATOM    816  CG  LEU A 104      15.030 -38.232  -9.356  1.00 88.19           C  
ATOM    817  CD1 LEU A 104      14.098 -38.790  -8.285  1.00 88.19           C  
ATOM    818  CD2 LEU A 104      14.241 -37.473 -10.418  1.00 88.19           C  
ATOM    819  N   ALA A 105      18.952 -36.061  -8.241  1.00 87.53           N  
ATOM    820  CA  ALA A 105      19.794 -35.086  -7.551  1.00 87.53           C  
ATOM    821  C   ALA A 105      20.592 -34.250  -8.547  1.00 87.53           C  
ATOM    822  O   ALA A 105      20.734 -33.037  -8.374  1.00 87.53           O  
ATOM    823  CB  ALA A 105      20.734 -35.789  -6.577  1.00 87.53           C  
ATOM    824  N   LYS A 106      21.000 -34.817  -9.603  1.00 88.50           N  
ATOM    825  CA  LYS A 106      21.747 -34.116 -10.643  1.00 88.50           C  
ATOM    826  C   LYS A 106      20.852 -33.142 -11.402  1.00 88.50           C  
ATOM    827  O   LYS A 106      21.253 -32.009 -11.678  1.00 88.50           O  
ATOM    828  CB  LYS A 106      22.378 -35.114 -11.617  1.00 88.50           C  
ATOM    829  CG  LYS A 106      23.601 -35.831 -11.063  1.00 88.50           C  
ATOM    830  CD  LYS A 106      24.250 -36.722 -12.115  1.00 88.50           C  
ATOM    831  CE  LYS A 106      25.530 -37.362 -11.594  1.00 88.50           C  
ATOM    832  NZ  LYS A 106      26.180 -38.220 -12.628  1.00 88.50           N1+
ATOM    833  N   GLU A 107      19.661 -33.654 -11.579  1.00 86.67           N  
ATOM    834  CA  GLU A 107      18.713 -32.832 -12.326  1.00 86.67           C  
ATOM    835  C   GLU A 107      18.267 -31.623 -11.508  1.00 86.67           C  
ATOM    836  O   GLU A 107      18.134 -30.520 -12.044  1.00 86.67           O  
ATOM    837  CB  GLU A 107      17.496 -33.662 -12.744  1.00 86.67           C  
ATOM    838  CG  GLU A 107      17.780 -34.648 -13.867  1.00 86.67           C  
ATOM    839  CD  GLU A 107      16.563 -35.464 -14.272  1.00 86.67           C  
ATOM    840  OE1 GLU A 107      16.686 -36.340 -15.158  1.00 86.67           O  
ATOM    841  OE2 GLU A 107      15.475 -35.223 -13.700  1.00 86.67           O1-
ATOM    842  N   ALA A 108      18.175 -31.874 -10.226  1.00 81.76           N  
ATOM    843  CA  ALA A 108      17.663 -30.827  -9.345  1.00 81.76           C  
ATOM    844  C   ALA A 108      18.783 -29.896  -8.890  1.00 81.76           C  
ATOM    845  O   ALA A 108      18.533 -28.745  -8.524  1.00 81.76           O  
ATOM    846  CB  ALA A 108      16.965 -31.444  -8.135  1.00 81.76           C  
ATOM    847  N   GLY A 109      20.055 -30.404  -9.096  1.00 81.84           N  
ATOM    848  CA  GLY A 109      21.187 -29.727  -8.481  1.00 81.84           C  
ATOM    849  C   GLY A 109      21.074 -29.630  -6.972  1.00 81.84           C  
ATOM    850  O   GLY A 109      21.491 -28.635  -6.375  1.00 81.84           O  
ATOM    851  N   SER A 110      20.488 -30.519  -6.331  1.00 82.33           N  
ATOM    852  CA  SER A 110      20.233 -30.481  -4.895  1.00 82.33           C  
ATOM    853  C   SER A 110      21.277 -31.286  -4.127  1.00 82.33           C  
ATOM    854  O   SER A 110      21.365 -32.505  -4.281  1.00 82.33           O  
ATOM    855  CB  SER A 110      18.835 -31.017  -4.583  1.00 82.33           C  
ATOM    856  OG  SER A 110      18.658 -31.180  -3.187  1.00 82.33           O  
ATOM    857  N   GLU A 111      22.012 -30.671  -3.313  1.00 84.07           N  
ATOM    858  CA  GLU A 111      22.996 -31.315  -2.450  1.00 84.07           C  
ATOM    859  C   GLU A 111      22.324 -32.253  -1.451  1.00 84.07           C  
ATOM    860  O   GLU A 111      22.845 -33.331  -1.157  1.00 84.07           O  
ATOM    861  CB  GLU A 111      23.829 -30.266  -1.707  1.00 84.07           C  
ATOM    862  CG  GLU A 111      24.904 -29.615  -2.565  1.00 84.07           C  
ATOM    863  CD  GLU A 111      25.801 -28.667  -1.785  1.00 84.07           C  
ATOM    864  OE1 GLU A 111      26.738 -28.089  -2.382  1.00 84.07           O  
ATOM    865  OE2 GLU A 111      25.565 -28.501  -0.567  1.00 84.07           O1-
ATOM    866  N   GLU A 112      21.156 -31.847  -0.987  1.00 80.66           N  
ATOM    867  CA  GLU A 112      20.417 -32.658  -0.025  1.00 80.66           C  
ATOM    868  C   GLU A 112      19.980 -33.984  -0.641  1.00 80.66           C  
ATOM    869  O   GLU A 112      20.023 -35.025   0.018  1.00 80.66           O  
ATOM    870  CB  GLU A 112      19.199 -31.896   0.500  1.00 80.66           C  
ATOM    871  CG  GLU A 112      19.542 -30.801   1.500  1.00 80.66           C  
ATOM    872  CD  GLU A 112      20.080 -29.538   0.845  1.00 80.66           C  
ATOM    873  OE1 GLU A 112      20.548 -28.631   1.570  1.00 80.66           O  
ATOM    874  OE2 GLU A 112      20.033 -29.456  -0.402  1.00 80.66           O1-
ATOM    875  N   ALA A 113      19.493 -33.891  -1.934  1.00 81.42           N  
ATOM    876  CA  ALA A 113      19.119 -35.111  -2.645  1.00 81.42           C  
ATOM    877  C   ALA A 113      20.325 -36.028  -2.833  1.00 81.42           C  
ATOM    878  O   ALA A 113      20.197 -37.253  -2.762  1.00 81.42           O  
ATOM    879  CB  ALA A 113      18.500 -34.768  -3.998  1.00 81.42           C  
ATOM    880  N   LEU A 114      21.457 -35.387  -3.081  1.00 87.45           N  
ATOM    881  CA  LEU A 114      22.690 -36.151  -3.231  1.00 87.45           C  
ATOM    882  C   LEU A 114      23.053 -36.861  -1.931  1.00 87.45           C  
ATOM    883  O   LEU A 114      23.474 -38.020  -1.948  1.00 87.45           O  
ATOM    884  CB  LEU A 114      23.839 -35.235  -3.662  1.00 87.45           C  
ATOM    885  CG  LEU A 114      25.100 -35.927  -4.182  1.00 87.45           C  
ATOM    886  CD1 LEU A 114      24.794 -36.692  -5.466  1.00 87.45           C  
ATOM    887  CD2 LEU A 114      26.213 -34.910  -4.411  1.00 87.45           C  
ATOM    888  N   LYS A 115      22.854 -36.185  -0.792  1.00 87.01           N  
ATOM    889  CA  LYS A 115      23.098 -36.778   0.520  1.00 87.01           C  
ATOM    890  C   LYS A 115      22.172 -37.965   0.769  1.00 87.01           C  
ATOM    891  O   LYS A 115      22.598 -38.991   1.304  1.00 87.01           O  
ATOM    892  CB  LYS A 115      22.918 -35.733   1.623  1.00 87.01           C  
ATOM    893  CG  LYS A 115      24.079 -34.757   1.746  1.00 87.01           C  
ATOM    894  CD  LYS A 115      23.871 -33.783   2.898  1.00 87.01           C  
ATOM    895  CE  LYS A 115      24.995 -32.759   2.975  1.00 87.01           C  
ATOM    896  NZ  LYS A 115      24.765 -31.765   4.067  1.00 87.01           N1+
ATOM    897  N   ALA A 116      20.959 -37.766   0.350  1.00 84.55           N  
ATOM    898  CA  ALA A 116      19.997 -38.854   0.497  1.00 84.55           C  
ATOM    899  C   ALA A 116      20.404 -40.062  -0.341  1.00 84.55           C  
ATOM    900  O   ALA A 116      20.311 -41.204   0.118  1.00 84.55           O  
ATOM    901  CB  ALA A 116      18.599 -38.385   0.103  1.00 84.55           C  
ATOM    902  N   ALA A 117      20.780 -39.791  -1.573  1.00 89.51           N  
ATOM    903  CA  ALA A 117      21.252 -40.858  -2.452  1.00 89.51           C  
ATOM    904  C   ALA A 117      22.432 -41.599  -1.830  1.00 89.51           C  
ATOM    905  O   ALA A 117      22.511 -42.828  -1.904  1.00 89.51           O  
ATOM    906  CB  ALA A 117      21.642 -40.292  -3.815  1.00 89.51           C  
ATOM    907  N   LEU A 118      23.313 -40.806  -1.247  1.00 92.24           N  
ATOM    908  CA  LEU A 118      24.485 -41.373  -0.588  1.00 92.24           C  
ATOM    909  C   LEU A 118      24.072 -42.312   0.542  1.00 92.24           C  
ATOM    910  O   LEU A 118      24.581 -43.429   0.642  1.00 92.24           O  
ATOM    911  CB  LEU A 118      25.382 -40.260  -0.040  1.00 92.24           C  
ATOM    912  CG  LEU A 118      26.632 -40.709   0.720  1.00 92.24           C  
ATOM    913  CD1 LEU A 118      27.604 -41.408  -0.225  1.00 92.24           C  
ATOM    914  CD2 LEU A 118      27.301 -39.519   1.400  1.00 92.24           C  
ATOM    915  N   GLU A 119      23.155 -41.896   1.419  1.00 90.29           N  
ATOM    916  CA  GLU A 119      22.691 -42.685   2.556  1.00 90.29           C  
ATOM    917  C   GLU A 119      22.024 -43.978   2.096  1.00 90.29           C  
ATOM    918  O   GLU A 119      22.265 -45.045   2.665  1.00 90.29           O  
ATOM    919  CB  GLU A 119      21.720 -41.871   3.416  1.00 90.29           C  
ATOM    920  CG  GLU A 119      22.386 -40.747   4.197  1.00 90.29           C  
ATOM    921  CD  GLU A 119      21.402 -39.905   4.994  1.00 90.29           C  
ATOM    922  OE1 GLU A 119      21.834 -38.948   5.676  1.00 90.29           O  
ATOM    923  OE2 GLU A 119      20.189 -40.204   4.935  1.00 90.29           O1-
ATOM    924  N   ILE A 120      21.260 -43.859   1.052  1.00 90.61           N  
ATOM    925  CA  ILE A 120      20.539 -45.021   0.542  1.00 90.61           C  
ATOM    926  C   ILE A 120      21.523 -46.003  -0.089  1.00 90.61           C  
ATOM    927  O   ILE A 120      21.395 -47.218   0.083  1.00 90.61           O  
ATOM    928  CB  ILE A 120      19.460 -44.610  -0.485  1.00 90.61           C  
ATOM    929  CG1 ILE A 120      18.328 -43.842   0.208  1.00 90.61           C  
ATOM    930  CG2 ILE A 120      18.917 -45.838  -1.220  1.00 90.61           C  
ATOM    931  CD1 ILE A 120      17.218 -43.393  -0.732  1.00 90.61           C  
ATOM    932  N   ALA A 121      22.440 -45.470  -0.844  1.00 93.24           N  
ATOM    933  CA  ALA A 121      23.455 -46.321  -1.457  1.00 93.24           C  
ATOM    934  C   ALA A 121      24.268 -47.057  -0.396  1.00 93.24           C  
ATOM    935  O   ALA A 121      24.549 -48.249  -0.536  1.00 93.24           O  
ATOM    936  CB  ALA A 121      24.376 -45.493  -2.349  1.00 93.24           C  
ATOM    937  N   GLU A 122      24.653 -46.367   0.603  1.00 91.93           N  
ATOM    938  CA  GLU A 122      25.395 -46.979   1.701  1.00 91.93           C  
ATOM    939  C   GLU A 122      24.582 -48.084   2.370  1.00 91.93           C  
ATOM    940  O   GLU A 122      25.117 -49.145   2.693  1.00 91.93           O  
ATOM    941  CB  GLU A 122      25.797 -45.923   2.733  1.00 91.93           C  
ATOM    942  CG  GLU A 122      26.719 -46.448   3.825  1.00 91.93           C  
ATOM    943  CD  GLU A 122      27.118 -45.386   4.836  1.00 91.93           C  
ATOM    944  OE1 GLU A 122      27.888 -45.698   5.773  1.00 91.93           O  
ATOM    945  OE2 GLU A 122      26.657 -44.231   4.691  1.00 91.93           O1-
ATOM    946  N   GLN A 123      23.337 -47.777   2.603  1.00 91.63           N  
ATOM    947  CA  GLN A 123      22.448 -48.773   3.192  1.00 91.63           C  
ATOM    948  C   GLN A 123      22.331 -50.004   2.298  1.00 91.63           C  
ATOM    949  O   GLN A 123      22.284 -51.133   2.790  1.00 91.63           O  
ATOM    950  CB  GLN A 123      21.063 -48.174   3.446  1.00 91.63           C  
ATOM    951  CG  GLN A 123      21.021 -47.197   4.614  1.00 91.63           C  
ATOM    952  CD  GLN A 123      19.658 -46.556   4.792  1.00 91.63           C  
ATOM    953  NE2 GLN A 123      19.473 -45.855   5.906  1.00 91.63           N  
ATOM    954  OE1 GLN A 123      18.778 -46.688   3.936  1.00 91.63           O  
ATOM    955  N   ALA A 124      22.258 -49.747   1.026  1.00 93.18           N  
ATOM    956  CA  ALA A 124      22.182 -50.845   0.067  1.00 93.18           C  
ATOM    957  C   ALA A 124      23.415 -51.739   0.159  1.00 93.18           C  
ATOM    958  O   ALA A 124      23.308 -52.966   0.076  1.00 93.18           O  
ATOM    959  CB  ALA A 124      22.027 -50.302  -1.352  1.00 93.18           C  
ATOM    960  N   ALA A 125      24.576 -51.126   0.296  1.00 94.43           N  
ATOM    961  CA  ALA A 125      25.820 -51.879   0.433  1.00 94.43           C  
ATOM    962  C   ALA A 125      25.790 -52.766   1.676  1.00 94.43           C  
ATOM    963  O   ALA A 125      26.193 -53.930   1.625  1.00 94.43           O  
ATOM    964  CB  ALA A 125      27.014 -50.931   0.488  1.00 94.43           C  
ATOM    965  N   ARG A 126      25.298 -52.234   2.763  1.00 92.74           N  
ATOM    966  CA  ARG A 126      25.185 -53.000   4.001  1.00 92.74           C  
ATOM    967  C   ARG A 126      24.237 -54.181   3.831  1.00 92.74           C  
ATOM    968  O   ARG A 126      24.518 -55.283   4.305  1.00 92.74           O  
ATOM    969  CB  ARG A 126      24.706 -52.103   5.145  1.00 92.74           C  
ATOM    970  CG  ARG A 126      25.760 -51.130   5.648  1.00 92.74           C  
ATOM    971  CD  ARG A 126      25.259 -50.322   6.838  1.00 92.74           C  
ATOM    972  NE  ARG A 126      26.157 -49.214   7.153  1.00 92.74           N  
ATOM    973  CZ  ARG A 126      26.161 -48.545   8.303  1.00 92.74           C  
ATOM    974  NH1 ARG A 126      25.312 -48.861   9.273  1.00 92.74           N1+
ATOM    975  NH2 ARG A 126      27.021 -47.554   8.484  1.00 92.74           N  
ATOM    976  N   LEU A 127      23.140 -53.891   3.158  1.00 93.38           N  
ATOM    977  CA  LEU A 127      22.152 -54.939   2.921  1.00 93.38           C  
ATOM    978  C   LEU A 127      22.712 -56.013   1.994  1.00 93.38           C  
ATOM    979  O   LEU A 127      22.476 -57.205   2.206  1.00 93.38           O  
ATOM    980  CB  LEU A 127      20.875 -54.345   2.321  1.00 93.38           C  
ATOM    981  CG  LEU A 127      20.050 -53.444   3.239  1.00 93.38           C  
ATOM    982  CD1 LEU A 127      18.904 -52.803   2.463  1.00 93.38           C  
ATOM    983  CD2 LEU A 127      19.519 -54.235   4.430  1.00 93.38           C  
ATOM    984  N   ALA A 128      23.379 -55.605   0.992  1.00 94.82           N  
ATOM    985  CA  ALA A 128      24.022 -56.555   0.088  1.00 94.82           C  
ATOM    986  C   ALA A 128      25.039 -57.417   0.831  1.00 94.82           C  
ATOM    987  O   ALA A 128      25.156 -58.616   0.567  1.00 94.82           O  
ATOM    988  CB  ALA A 128      24.695 -55.819  -1.067  1.00 94.82           C  
ATOM    989  N   ALA A 129      25.770 -56.824   1.750  1.00 95.31           N  
ATOM    990  CA  ALA A 129      26.724 -57.566   2.570  1.00 95.31           C  
ATOM    991  C   ALA A 129      26.013 -58.598   3.442  1.00 95.31           C  
ATOM    992  O   ALA A 129      26.510 -59.712   3.625  1.00 95.31           O  
ATOM    993  CB  ALA A 129      27.536 -56.609   3.439  1.00 95.31           C  
ATOM    994  N   ARG A 130      24.925 -58.300   3.940  1.00 93.82           N  
ATOM    995  CA  ARG A 130      24.139 -59.230   4.745  1.00 93.82           C  
ATOM    996  C   ARG A 130      23.659 -60.408   3.904  1.00 93.82           C  
ATOM    997  O   ARG A 130      23.656 -61.550   4.371  1.00 93.82           O  
ATOM    998  CB  ARG A 130      22.943 -58.514   5.377  1.00 93.82           C  
ATOM    999  CG  ARG A 130      23.320 -57.552   6.491  1.00 93.82           C  
ATOM   1000  CD  ARG A 130      22.138 -56.693   6.918  1.00 93.82           C  
ATOM   1001  NE  ARG A 130      21.060 -57.501   7.483  1.00 93.82           N  
ATOM   1002  CZ  ARG A 130      19.866 -57.034   7.832  1.00 93.82           C  
ATOM   1003  NH1 ARG A 130      19.569 -55.749   7.681  1.00 93.82           N1+
ATOM   1004  NH2 ARG A 130      18.958 -57.858   8.335  1.00 93.82           N  
ATOM   1005  N   VAL A 131      23.124 -60.061   2.698  1.00 95.72           N  
ATOM   1006  CA  VAL A 131      22.696 -61.102   1.769  1.00 95.72           C  
ATOM   1007  C   VAL A 131      23.869 -62.028   1.455  1.00 95.72           C  
ATOM   1008  O   VAL A 131      23.701 -63.248   1.374  1.00 95.72           O  
ATOM   1009  CB  VAL A 131      22.127 -60.501   0.465  1.00 95.72           C  
ATOM   1010  CG1 VAL A 131      21.884 -61.595  -0.573  1.00 95.72           C  
ATOM   1011  CG2 VAL A 131      20.837 -59.734   0.749  1.00 95.72           C  
ATOM   1012  N   PHE A 132      25.043 -61.428   1.243  1.00 96.55           N  
ATOM   1013  CA  PHE A 132      26.249 -62.220   1.030  1.00 96.55           C  
ATOM   1014  C   PHE A 132      26.472 -63.187   2.186  1.00 96.55           C  
ATOM   1015  O   PHE A 132      26.722 -64.375   1.969  1.00 96.55           O  
ATOM   1016  CB  PHE A 132      27.469 -61.308   0.864  1.00 96.55           C  
ATOM   1017  CG  PHE A 132      28.774 -62.053   0.776  1.00 96.55           C  
ATOM   1018  CD1 PHE A 132      29.560 -62.244   1.905  1.00 96.55           C  
ATOM   1019  CD2 PHE A 132      29.215 -62.562  -0.440  1.00 96.55           C  
ATOM   1020  CE1 PHE A 132      30.768 -62.932   1.826  1.00 96.55           C  
ATOM   1021  CE2 PHE A 132      30.422 -63.250  -0.527  1.00 96.55           C  
ATOM   1022  CZ  PHE A 132      31.197 -63.434   0.607  1.00 96.55           C  
ATOM   1023  N   THR A 133      26.367 -62.695   3.405  1.00 95.84           N  
ATOM   1024  CA  THR A 133      26.555 -63.506   4.603  1.00 95.84           C  
ATOM   1025  C   THR A 133      25.529 -64.634   4.658  1.00 95.84           C  
ATOM   1026  O   THR A 133      25.857 -65.760   5.037  1.00 95.84           O  
ATOM   1027  CB  THR A 133      26.450 -62.650   5.879  1.00 95.84           C  
ATOM   1028  CG2 THR A 133      26.657 -63.499   7.129  1.00 95.84           C  
ATOM   1029  OG1 THR A 133      27.448 -61.623   5.841  1.00 95.84           O  
ATOM   1030  N   LEU A 134      24.329 -64.309   4.376  1.00 94.90           N  
ATOM   1031  CA  LEU A 134      23.269 -65.309   4.324  1.00 94.90           C  
ATOM   1032  C   LEU A 134      23.581 -66.378   3.281  1.00 94.90           C  
ATOM   1033  O   LEU A 134      23.396 -67.570   3.533  1.00 94.90           O  
ATOM   1034  CB  LEU A 134      21.923 -64.650   4.010  1.00 94.90           C  
ATOM   1035  CG  LEU A 134      20.697 -65.564   4.039  1.00 94.90           C  
ATOM   1036  CD1 LEU A 134      20.539 -66.193   5.420  1.00 94.90           C  
ATOM   1037  CD2 LEU A 134      19.443 -64.788   3.653  1.00 94.90           C  
ATOM   1038  N   ALA A 135      24.055 -65.998   2.140  1.00 94.71           N  
ATOM   1039  CA  ALA A 135      24.420 -66.917   1.065  1.00 94.71           C  
ATOM   1040  C   ALA A 135      25.552 -67.844   1.496  1.00 94.71           C  
ATOM   1041  O   ALA A 135      25.548 -69.034   1.168  1.00 94.71           O  
ATOM   1042  CB  ALA A 135      24.820 -66.139  -0.187  1.00 94.71           C  
ATOM   1043  N   VAL A 136      26.476 -67.297   2.229  1.00 94.73           N  
ATOM   1044  CA  VAL A 136      27.590 -68.094   2.731  1.00 94.73           C  
ATOM   1045  C   VAL A 136      27.073 -69.151   3.704  1.00 94.73           C  
ATOM   1046  O   VAL A 136      27.492 -70.310   3.652  1.00 94.73           O  
ATOM   1047  CB  VAL A 136      28.655 -67.212   3.420  1.00 94.73           C  
ATOM   1048  CG1 VAL A 136      29.660 -68.073   4.181  1.00 94.73           C  
ATOM   1049  CG2 VAL A 136      29.368 -66.335   2.392  1.00 94.73           C  
ATOM   1050  N   LYS A 137      26.217 -68.771   4.531  1.00 92.74           N  
ATOM   1051  CA  LYS A 137      25.628 -69.695   5.496  1.00 92.74           C  
ATOM   1052  C   LYS A 137      24.880 -70.824   4.792  1.00 92.74           C  
ATOM   1053  O   LYS A 137      24.925 -71.975   5.231  1.00 92.74           O  
ATOM   1054  CB  LYS A 137      24.684 -68.953   6.443  1.00 92.74           C  
ATOM   1055  CG  LYS A 137      24.156 -69.807   7.587  1.00 92.74           C  
ATOM   1056  CD  LYS A 137      23.263 -69.001   8.521  1.00 92.74           C  
ATOM   1057  CE  LYS A 137      22.663 -69.874   9.614  1.00 92.74           C  
ATOM   1058  NZ  LYS A 137      21.775 -69.090  10.524  1.00 92.74           N1+
ATOM   1059  N   GLN A 138      24.287 -70.513   3.719  1.00 94.41           N  
ATOM   1060  CA  GLN A 138      23.487 -71.471   2.963  1.00 94.41           C  
ATOM   1061  C   GLN A 138      24.351 -72.254   1.977  1.00 94.41           C  
ATOM   1062  O   GLN A 138      23.836 -73.045   1.186  1.00 94.41           O  
ATOM   1063  CB  GLN A 138      22.356 -70.759   2.219  1.00 94.41           C  
ATOM   1064  CG  GLN A 138      21.275 -70.197   3.133  1.00 94.41           C  
ATOM   1065  CD  GLN A 138      20.200 -69.441   2.376  1.00 94.41           C  
ATOM   1066  NE2 GLN A 138      19.198 -68.952   3.098  1.00 94.41           N  
ATOM   1067  OE1 GLN A 138      20.270 -69.298   1.151  1.00 94.41           O  
ATOM   1068  N   ASN A 139      25.620 -71.861   2.074  1.00 93.19           N  
ATOM   1069  CA  ASN A 139      26.572 -72.467   1.149  1.00 93.19           C  
ATOM   1070  C   ASN A 139      26.133 -72.291  -0.302  1.00 93.19           C  
ATOM   1071  O   ASN A 139      26.214 -73.230  -1.097  1.00 93.19           O  
ATOM   1072  CB  ASN A 139      26.763 -73.951   1.471  1.00 93.19           C  
ATOM   1073  CG  ASN A 139      28.198 -74.406   1.295  1.00 93.19           C  
ATOM   1074  ND2 ASN A 139      28.837 -74.790   2.393  1.00 93.19           N  
ATOM   1075  OD1 ASN A 139      28.728 -74.413   0.181  1.00 93.19           O  
ATOM   1076  N   ASP A 140      25.450 -71.210  -0.639  1.00 95.94           N  
ATOM   1077  CA  ASP A 140      25.008 -70.854  -1.984  1.00 95.94           C  
ATOM   1078  C   ASP A 140      26.004 -69.912  -2.657  1.00 95.94           C  
ATOM   1079  O   ASP A 140      25.902 -68.691  -2.519  1.00 95.94           O  
ATOM   1080  CB  ASP A 140      23.621 -70.210  -1.942  1.00 95.94           C  
ATOM   1081  CG  ASP A 140      22.974 -70.104  -3.311  1.00 95.94           C  
ATOM   1082  OD1 ASP A 140      23.701 -70.054  -4.327  1.00 95.94           O  
ATOM   1083  OD2 ASP A 140      21.726 -70.067  -3.375  1.00 95.94           O1-
ATOM   1084  N   SER A 141      26.942 -70.409  -3.475  1.00 94.92           N  
ATOM   1085  CA  SER A 141      28.031 -69.637  -4.065  1.00 94.92           C  
ATOM   1086  C   SER A 141      27.526 -68.736  -5.186  1.00 94.92           C  
ATOM   1087  O   SER A 141      28.050 -67.638  -5.390  1.00 94.92           O  
ATOM   1088  CB  SER A 141      29.120 -70.569  -4.601  1.00 94.92           C  
ATOM   1089  OG  SER A 141      28.614 -71.385  -5.644  1.00 94.92           O  
ATOM   1090  N   ASP A 142      26.515 -69.148  -5.932  1.00 96.60           N  
ATOM   1091  CA  ASP A 142      25.965 -68.339  -7.015  1.00 96.60           C  
ATOM   1092  C   ASP A 142      25.380 -67.032  -6.482  1.00 96.60           C  
ATOM   1093  O   ASP A 142      25.658 -65.958  -7.018  1.00 96.60           O  
ATOM   1094  CB  ASP A 142      24.896 -69.121  -7.781  1.00 96.60           C  
ATOM   1095  CG  ASP A 142      25.470 -70.259  -8.606  1.00 96.60           C  
ATOM   1096  OD1 ASP A 142      26.660 -70.199  -8.983  1.00 96.60           O  
ATOM   1097  OD2 ASP A 142      24.725 -71.224  -8.882  1.00 96.60           O1-
ATOM   1098  N   VAL A 143      24.555 -67.195  -5.448  1.00 96.91           N  
ATOM   1099  CA  VAL A 143      23.939 -66.017  -4.845  1.00 96.91           C  
ATOM   1100  C   VAL A 143      25.016 -65.135  -4.217  1.00 96.91           C  
ATOM   1101  O   VAL A 143      24.953 -63.907  -4.308  1.00 96.91           O  
ATOM   1102  CB  VAL A 143      22.884 -66.408  -3.785  1.00 96.91           C  
ATOM   1103  CG1 VAL A 143      22.353 -65.168  -3.070  1.00 96.91           C  
ATOM   1104  CG2 VAL A 143      21.741 -67.187  -4.432  1.00 96.91           C  
ATOM   1105  N   ALA A 144      26.008 -65.718  -3.592  1.00 95.81           N  
ATOM   1106  CA  ALA A 144      27.110 -64.963  -3.003  1.00 95.81           C  
ATOM   1107  C   ALA A 144      27.822 -64.119  -4.056  1.00 95.81           C  
ATOM   1108  O   ALA A 144      28.136 -62.950  -3.816  1.00 95.81           O  
ATOM   1109  CB  ALA A 144      28.099 -65.907  -2.323  1.00 95.81           C  
ATOM   1110  N   LYS A 145      28.128 -64.636  -5.281  1.00 97.20           N  
ATOM   1111  CA  LYS A 145      28.796 -63.936  -6.374  1.00 97.20           C  
ATOM   1112  C   LYS A 145      27.961 -62.755  -6.863  1.00 97.20           C  
ATOM   1113  O   LYS A 145      28.496 -61.676  -7.124  1.00 97.20           O  
ATOM   1114  CB  LYS A 145      29.078 -64.894  -7.533  1.00 97.20           C  
ATOM   1115  CG  LYS A 145      30.184 -65.899  -7.249  1.00 97.20           C  
ATOM   1116  CD  LYS A 145      30.407 -66.834  -8.432  1.00 97.20           C  
ATOM   1117  CE  LYS A 145      31.440 -67.905  -8.112  1.00 97.20           C  
ATOM   1118  NZ  LYS A 145      31.598 -68.876  -9.236  1.00 97.20           N1+
ATOM   1119  N   ARG A 146      26.758 -62.998  -6.935  1.00 97.96           N  
ATOM   1120  CA  ARG A 146      25.868 -61.924  -7.366  1.00 97.96           C  
ATOM   1121  C   ARG A 146      25.777 -60.831  -6.306  1.00 97.96           C  
ATOM   1122  O   ARG A 146      25.675 -59.648  -6.635  1.00 97.96           O  
ATOM   1123  CB  ARG A 146      24.474 -62.473  -7.674  1.00 97.96           C  
ATOM   1124  CG  ARG A 146      24.421 -63.364  -8.906  1.00 97.96           C  
ATOM   1125  CD  ARG A 146      23.051 -64.003  -9.080  1.00 97.96           C  
ATOM   1126  NE  ARG A 146      22.006 -62.999  -9.256  1.00 97.96           N  
ATOM   1127  CZ  ARG A 146      20.700 -63.245  -9.206  1.00 97.96           C  
ATOM   1128  NH1 ARG A 146      20.251 -64.476  -8.982  1.00 97.96           N1+
ATOM   1129  NH2 ARG A 146      19.835 -62.256  -9.380  1.00 97.96           N  
ATOM   1130  N   ALA A 147      25.692 -61.235  -5.095  1.00 95.78           N  
ATOM   1131  CA  ALA A 147      25.727 -60.250  -4.016  1.00 95.78           C  
ATOM   1132  C   ALA A 147      27.001 -59.412  -4.080  1.00 95.78           C  
ATOM   1133  O   ALA A 147      26.966 -58.200  -3.859  1.00 95.78           O  
ATOM   1134  CB  ALA A 147      25.615 -60.942  -2.660  1.00 95.78           C  
ATOM   1135  N   VAL A 148      28.132 -60.048  -4.350  1.00 97.24           N  
ATOM   1136  CA  VAL A 148      29.408 -59.359  -4.508  1.00 97.24           C  
ATOM   1137  C   VAL A 148      29.307 -58.337  -5.638  1.00 97.24           C  
ATOM   1138  O   VAL A 148      29.764 -57.200  -5.497  1.00 97.24           O  
ATOM   1139  CB  VAL A 148      30.559 -60.351  -4.788  1.00 97.24           C  
ATOM   1140  CG1 VAL A 148      31.829 -59.605  -5.193  1.00 97.24           C  
ATOM   1141  CG2 VAL A 148      30.817 -61.227  -3.564  1.00 97.24           C  
ATOM   1142  N   GLU A 149      28.737 -58.749  -6.714  1.00 97.71           N  
ATOM   1143  CA  GLU A 149      28.568 -57.844  -7.847  1.00 97.71           C  
ATOM   1144  C   GLU A 149      27.740 -56.622  -7.459  1.00 97.71           C  
ATOM   1145  O   GLU A 149      28.035 -55.505  -7.887  1.00 97.71           O  
ATOM   1146  CB  GLU A 149      27.914 -58.572  -9.024  1.00 97.71           C  
ATOM   1147  CG  GLU A 149      28.844 -59.535  -9.746  1.00 97.71           C  
ATOM   1148  CD  GLU A 149      29.902 -58.834 -10.582  1.00 97.71           C  
ATOM   1149  OE1 GLU A 149      30.892 -59.488 -10.982  1.00 97.71           O  
ATOM   1150  OE2 GLU A 149      29.741 -57.620 -10.839  1.00 97.71           O1-
ATOM   1151  N   LEU A 150      26.691 -56.879  -6.671  1.00 97.55           N  
ATOM   1152  CA  LEU A 150      25.842 -55.786  -6.209  1.00 97.55           C  
ATOM   1153  C   LEU A 150      26.631 -54.823  -5.327  1.00 97.55           C  
ATOM   1154  O   LEU A 150      26.472 -53.605  -5.435  1.00 97.55           O  
ATOM   1155  CB  LEU A 150      24.637 -56.331  -5.439  1.00 97.55           C  
ATOM   1156  CG  LEU A 150      23.419 -55.410  -5.345  1.00 97.55           C  
ATOM   1157  CD1 LEU A 150      22.823 -55.179  -6.730  1.00 97.55           C  
ATOM   1158  CD2 LEU A 150      22.377 -55.997  -4.400  1.00 97.55           C  
ATOM   1159  N   ILE A 151      27.450 -55.336  -4.456  1.00 97.03           N  
ATOM   1160  CA  ILE A 151      28.284 -54.501  -3.599  1.00 97.03           C  
ATOM   1161  C   ILE A 151      29.222 -53.655  -4.456  1.00 97.03           C  
ATOM   1162  O   ILE A 151      29.412 -52.466  -4.192  1.00 97.03           O  
ATOM   1163  CB  ILE A 151      29.096 -55.354  -2.598  1.00 97.03           C  
ATOM   1164  CG1 ILE A 151      28.155 -56.094  -1.641  1.00 97.03           C  
ATOM   1165  CG2 ILE A 151      30.087 -54.479  -1.824  1.00 97.03           C  
ATOM   1166  CD1 ILE A 151      28.856 -57.106  -0.743  1.00 97.03           C  
ATOM   1167  N   LYS A 152      29.799 -54.212  -5.521  1.00 97.45           N  
ATOM   1168  CA  LYS A 152      30.682 -53.495  -6.436  1.00 97.45           C  
ATOM   1169  C   LYS A 152      29.937 -52.370  -7.151  1.00 97.45           C  
ATOM   1170  O   LYS A 152      30.472 -51.271  -7.316  1.00 97.45           O  
ATOM   1171  CB  LYS A 152      31.288 -54.455  -7.461  1.00 97.45           C  
ATOM   1172  CG  LYS A 152      32.346 -55.385  -6.887  1.00 97.45           C  
ATOM   1173  CD  LYS A 152      32.916 -56.310  -7.955  1.00 97.45           C  
ATOM   1174  CE  LYS A 152      33.972 -57.246  -7.380  1.00 97.45           C  
ATOM   1175  NZ  LYS A 152      34.488 -58.197  -8.409  1.00 97.45           N1+
ATOM   1176  N   ARG A 153      28.847 -52.710  -7.526  1.00 97.45           N  
ATOM   1177  CA  ARG A 153      28.032 -51.702  -8.195  1.00 97.45           C  
ATOM   1178  C   ARG A 153      27.735 -50.531  -7.263  1.00 97.45           C  
ATOM   1179  O   ARG A 153      27.773 -49.373  -7.682  1.00 97.45           O  
ATOM   1180  CB  ARG A 153      26.724 -52.316  -8.698  1.00 97.45           C  
ATOM   1181  CG  ARG A 153      26.892 -53.215  -9.912  1.00 97.45           C  
ATOM   1182  CD  ARG A 153      25.600 -53.941 -10.261  1.00 97.45           C  
ATOM   1183  NE  ARG A 153      24.555 -53.010 -10.678  1.00 97.45           N  
ATOM   1184  CZ  ARG A 153      23.312 -53.360 -10.998  1.00 97.45           C  
ATOM   1185  NH1 ARG A 153      22.934 -54.633 -10.954  1.00 97.45           N1+
ATOM   1186  NH2 ARG A 153      22.441 -52.431 -11.364  1.00 97.45           N  
ATOM   1187  N   VAL A 154      27.387 -50.881  -6.082  1.00 96.28           N  
ATOM   1188  CA  VAL A 154      27.105 -49.842  -5.098  1.00 96.28           C  
ATOM   1189  C   VAL A 154      28.362 -49.010  -4.847  1.00 96.28           C  
ATOM   1190  O   VAL A 154      28.286 -47.788  -4.701  1.00 96.28           O  
ATOM   1191  CB  VAL A 154      26.589 -50.441  -3.770  1.00 96.28           C  
ATOM   1192  CG1 VAL A 154      26.484 -49.361  -2.695  1.00 96.28           C  
ATOM   1193  CG2 VAL A 154      25.238 -51.122  -3.982  1.00 96.28           C  
ATOM   1194  N   ALA A 155      29.518 -49.636  -4.709  1.00 95.56           N  
ATOM   1195  CA  ALA A 155      30.785 -48.928  -4.544  1.00 95.56           C  
ATOM   1196  C   ALA A 155      31.016 -47.945  -5.687  1.00 95.56           C  
ATOM   1197  O   ALA A 155      31.437 -46.807  -5.462  1.00 95.56           O  
ATOM   1198  CB  ALA A 155      31.942 -49.920  -4.457  1.00 95.56           C  
ATOM   1199  N   GLU A 156      30.726 -48.372  -6.820  1.00 96.96           N  
ATOM   1200  CA  GLU A 156      30.866 -47.509  -7.989  1.00 96.96           C  
ATOM   1201  C   GLU A 156      29.883 -46.343  -7.934  1.00 96.96           C  
ATOM   1202  O   GLU A 156      30.227 -45.218  -8.304  1.00 96.96           O  
ATOM   1203  CB  GLU A 156      30.659 -48.310  -9.277  1.00 96.96           C  
ATOM   1204  CG  GLU A 156      31.835 -49.206  -9.639  1.00 96.96           C  
ATOM   1205  CD  GLU A 156      31.597 -50.032 -10.893  1.00 96.96           C  
ATOM   1206  OE1 GLU A 156      32.508 -50.784 -11.308  1.00 96.96           O  
ATOM   1207  OE2 GLU A 156      30.490 -49.924 -11.467  1.00 96.96           O1-
ATOM   1208  N   LEU A 157      28.660 -46.687  -7.562  1.00 96.31           N  
ATOM   1209  CA  LEU A 157      27.649 -45.648  -7.398  1.00 96.31           C  
ATOM   1210  C   LEU A 157      28.105 -44.599  -6.390  1.00 96.31           C  
ATOM   1211  O   LEU A 157      27.977 -43.398  -6.637  1.00 96.31           O  
ATOM   1212  CB  LEU A 157      26.320 -46.262  -6.948  1.00 96.31           C  
ATOM   1213  CG  LEU A 157      25.166 -45.286  -6.713  1.00 96.31           C  
ATOM   1214  CD1 LEU A 157      24.858 -44.514  -7.991  1.00 96.31           C  
ATOM   1215  CD2 LEU A 157      23.930 -46.027  -6.219  1.00 96.31           C  
ATOM   1216  N   LEU A 158      28.650 -44.981  -5.301  1.00 96.56           N  
ATOM   1217  CA  LEU A 158      29.134 -44.072  -4.266  1.00 96.56           C  
ATOM   1218  C   LEU A 158      30.279 -43.213  -4.791  1.00 96.56           C  
ATOM   1219  O   LEU A 158      30.410 -42.047  -4.411  1.00 96.56           O  
ATOM   1220  CB  LEU A 158      29.592 -44.857  -3.034  1.00 96.56           C  
ATOM   1221  CG  LEU A 158      28.486 -45.404  -2.129  1.00 96.56           C  
ATOM   1222  CD1 LEU A 158      29.075 -46.343  -1.081  1.00 96.56           C  
ATOM   1223  CD2 LEU A 158      27.729 -44.261  -1.462  1.00 96.56           C  
ATOM   1224  N   LYS A 159      31.150 -43.776  -5.618  1.00 96.18           N  
ATOM   1225  CA  LYS A 159      32.231 -43.019  -6.244  1.00 96.18           C  
ATOM   1226  C   LYS A 159      31.680 -41.902  -7.127  1.00 96.18           C  
ATOM   1227  O   LYS A 159      32.205 -40.788  -7.125  1.00 96.18           O  
ATOM   1228  CB  LYS A 159      33.127 -43.945  -7.069  1.00 96.18           C  
ATOM   1229  CG  LYS A 159      34.054 -44.814  -6.232  1.00 96.18           C  
ATOM   1230  CD  LYS A 159      34.942 -45.688  -7.108  1.00 96.18           C  
ATOM   1231  CE  LYS A 159      35.851 -46.579  -6.272  1.00 96.18           C  
ATOM   1232  NZ  LYS A 159      36.673 -47.488  -7.125  1.00 96.18           N1+
ATOM   1233  N   ARG A 160      30.667 -42.261  -7.816  1.00 96.51           N  
ATOM   1234  CA  ARG A 160      30.033 -41.260  -8.667  1.00 96.51           C  
ATOM   1235  C   ARG A 160      29.404 -40.149  -7.832  1.00 96.51           C  
ATOM   1236  O   ARG A 160      29.510 -38.970  -8.176  1.00 96.51           O  
ATOM   1237  CB  ARG A 160      28.973 -41.908  -9.562  1.00 96.51           C  
ATOM   1238  CG  ARG A 160      29.548 -42.785 -10.661  1.00 96.51           C  
ATOM   1239  CD  ARG A 160      28.456 -43.370 -11.546  1.00 96.51           C  
ATOM   1240  NE  ARG A 160      27.655 -44.360 -10.831  1.00 96.51           N  
ATOM   1241  CZ  ARG A 160      26.629 -45.026 -11.353  1.00 96.51           C  
ATOM   1242  NH1 ARG A 160      26.257 -44.820 -12.611  1.00 96.51           N1+
ATOM   1243  NH2 ARG A 160      25.970 -45.905 -10.613  1.00 96.51           N  
ATOM   1244  N   ILE A 161      28.741 -40.574  -6.791  1.00 94.48           N  
ATOM   1245  CA  ILE A 161      28.135 -39.606  -5.883  1.00 94.48           C  
ATOM   1246  C   ILE A 161      29.220 -38.714  -5.282  1.00 94.48           C  
ATOM   1247  O   ILE A 161      29.053 -37.494  -5.197  1.00 94.48           O  
ATOM   1248  CB  ILE A 161      27.335 -40.307  -4.762  1.00 94.48           C  
ATOM   1249  CG1 ILE A 161      26.120 -41.034  -5.349  1.00 94.48           C  
ATOM   1250  CG2 ILE A 161      26.906 -39.297  -3.693  1.00 94.48           C  
ATOM   1251  CD1 ILE A 161      25.389 -41.922  -4.351  1.00 94.48           C  
ATOM   1252  N   ALA A 162      30.333 -39.308  -4.902  1.00 92.86           N  
ATOM   1253  CA  ALA A 162      31.461 -38.586  -4.318  1.00 92.86           C  
ATOM   1254  C   ALA A 162      32.032 -37.571  -5.304  1.00 92.86           C  
ATOM   1255  O   ALA A 162      32.374 -36.450  -4.921  1.00 92.86           O  
ATOM   1256  CB  ALA A 162      32.547 -39.563  -3.877  1.00 92.86           C  
ATOM   1257  N   LYS A 163      32.121 -37.940  -6.483  1.00 93.77           N  
ATOM   1258  CA  LYS A 163      32.630 -37.060  -7.531  1.00 93.77           C  
ATOM   1259  C   LYS A 163      31.709 -35.862  -7.740  1.00 93.77           C  
ATOM   1260  O   LYS A 163      32.173 -34.727  -7.852  1.00 93.77           O  
ATOM   1261  CB  LYS A 163      32.799 -37.828  -8.843  1.00 93.77           C  
ATOM   1262  CG  LYS A 163      33.450 -37.019  -9.954  1.00 93.77           C  
ATOM   1263  CD  LYS A 163      33.599 -37.839 -11.229  1.00 93.77           C  
ATOM   1264  CE  LYS A 163      34.174 -37.007 -12.367  1.00 93.77           C  
ATOM   1265  NZ  LYS A 163      34.317 -37.806 -13.621  1.00 93.77           N1+
ATOM   1266  N   GLU A 164      30.456 -36.121  -7.648  1.00 92.43           N  
ATOM   1267  CA  GLU A 164      29.471 -35.075  -7.902  1.00 92.43           C  
ATOM   1268  C   GLU A 164      29.337 -34.141  -6.703  1.00 92.43           C  
ATOM   1269  O   GLU A 164      29.131 -32.936  -6.866  1.00 92.43           O  
ATOM   1270  CB  GLU A 164      28.110 -35.687  -8.246  1.00 92.43           C  
ATOM   1271  CG  GLU A 164      28.084 -36.413  -9.582  1.00 92.43           C  
ATOM   1272  CD  GLU A 164      28.193 -35.478 -10.776  1.00 92.43           C  
ATOM   1273  OE1 GLU A 164      28.612 -35.930 -11.866  1.00 92.43           O  
ATOM   1274  OE2 GLU A 164      27.857 -34.282 -10.619  1.00 92.43           O1-
ATOM   1275  N   SER A 165      29.415 -34.674  -5.562  1.00 91.75           N  
ATOM   1276  CA  SER A 165      29.240 -33.888  -4.345  1.00 91.75           C  
ATOM   1277  C   SER A 165      30.525 -33.158  -3.969  1.00 91.75           C  
ATOM   1278  O   SER A 165      30.484 -32.132  -3.286  1.00 91.75           O  
ATOM   1279  CB  SER A 165      28.794 -34.784  -3.188  1.00 91.75           C  
ATOM   1280  OG  SER A 165      29.848 -35.638  -2.778  1.00 91.75           O  
ATOM   1281  N   GLY A 166      31.699 -33.683  -4.465  1.00 90.73           N  
ATOM   1282  CA  GLY A 166      33.003 -33.217  -4.020  1.00 90.73           C  
ATOM   1283  C   GLY A 166      33.271 -33.503  -2.555  1.00 90.73           C  
ATOM   1284  O   GLY A 166      34.164 -32.904  -1.953  1.00 90.73           O  
ATOM   1285  N   SER A 167      32.486 -34.322  -1.960  1.00 90.87           N  
ATOM   1286  CA  SER A 167      32.577 -34.596  -0.529  1.00 90.87           C  
ATOM   1287  C   SER A 167      33.666 -35.622  -0.232  1.00 90.87           C  
ATOM   1288  O   SER A 167      33.671 -36.714  -0.803  1.00 90.87           O  
ATOM   1289  CB  SER A 167      31.234 -35.095   0.006  1.00 90.87           C  
ATOM   1290  OG  SER A 167      31.372 -35.584   1.329  1.00 90.87           O  
ATOM   1291  N   GLU A 168      34.610 -35.262   0.601  1.00 93.73           N  
ATOM   1292  CA  GLU A 168      35.645 -36.184   1.059  1.00 93.73           C  
ATOM   1293  C   GLU A 168      35.043 -37.334   1.863  1.00 93.73           C  
ATOM   1294  O   GLU A 168      35.523 -38.467   1.789  1.00 93.73           O  
ATOM   1295  CB  GLU A 168      36.690 -35.446   1.899  1.00 93.73           C  
ATOM   1296  CG  GLU A 168      37.633 -34.577   1.080  1.00 93.73           C  
ATOM   1297  CD  GLU A 168      38.504 -35.374   0.122  1.00 93.73           C  
ATOM   1298  OE1 GLU A 168      38.599 -34.996  -1.068  1.00 93.73           O  
ATOM   1299  OE2 GLU A 168      39.093 -36.386   0.563  1.00 93.73           O1-
ATOM   1300  N   GLU A 169      34.006 -36.934   2.617  1.00 90.96           N  
ATOM   1301  CA  GLU A 169      33.293 -37.943   3.394  1.00 90.96           C  
ATOM   1302  C   GLU A 169      32.720 -39.031   2.492  1.00 90.96           C  
ATOM   1303  O   GLU A 169      32.822 -40.221   2.802  1.00 90.96           O  
ATOM   1304  CB  GLU A 169      32.174 -37.297   4.215  1.00 90.96           C  
ATOM   1305  CG  GLU A 169      31.440 -38.270   5.127  1.00 90.96           C  
ATOM   1306  CD  GLU A 169      30.289 -37.629   5.885  1.00 90.96           C  
ATOM   1307  OE1 GLU A 169      29.567 -38.348   6.614  1.00 90.96           O  
ATOM   1308  OE2 GLU A 169      30.107 -36.399   5.750  1.00 90.96           O1-
ATOM   1309  N   ALA A 170      32.122 -38.676   1.367  1.00 90.74           N  
ATOM   1310  CA  ALA A 170      31.560 -39.611   0.396  1.00 90.74           C  
ATOM   1311  C   ALA A 170      32.650 -40.480  -0.223  1.00 90.74           C  
ATOM   1312  O   ALA A 170      32.446 -41.675  -0.450  1.00 90.74           O  
ATOM   1313  CB  ALA A 170      30.803 -38.855  -0.694  1.00 90.74           C  
ATOM   1314  N   LYS A 171      33.787 -39.856  -0.475  1.00 93.73           N  
ATOM   1315  CA  LYS A 171      34.924 -40.588  -1.024  1.00 93.73           C  
ATOM   1316  C   LYS A 171      35.389 -41.680  -0.064  1.00 93.73           C  
ATOM   1317  O   LYS A 171      35.684 -42.800  -0.485  1.00 93.73           O  
ATOM   1318  CB  LYS A 171      36.080 -39.636  -1.333  1.00 93.73           C  
ATOM   1319  CG  LYS A 171      37.206 -40.269  -2.137  1.00 93.73           C  
ATOM   1320  CD  LYS A 171      38.286 -39.251  -2.482  1.00 93.73           C  
ATOM   1321  CE  LYS A 171      39.445 -39.898  -3.229  1.00 93.73           C  
ATOM   1322  NZ  LYS A 171      40.511 -38.906  -3.562  1.00 93.73           N1+
ATOM   1323  N   GLU A 172      35.421 -41.279   1.253  1.00 93.92           N  
ATOM   1324  CA  GLU A 172      35.837 -42.238   2.273  1.00 93.92           C  
ATOM   1325  C   GLU A 172      34.843 -43.391   2.383  1.00 93.92           C  
ATOM   1326  O   GLU A 172      35.241 -44.547   2.539  1.00 93.92           O  
ATOM   1327  CB  GLU A 172      35.994 -41.547   3.629  1.00 93.92           C  
ATOM   1328  CG  GLU A 172      37.221 -40.651   3.725  1.00 93.92           C  
ATOM   1329  CD  GLU A 172      38.530 -41.423   3.709  1.00 93.92           C  
ATOM   1330  OE1 GLU A 172      39.571 -40.845   3.323  1.00 93.92           O  
ATOM   1331  OE2 GLU A 172      38.514 -42.617   4.085  1.00 93.92           O1-
ATOM   1332  N   ARG A 173      33.594 -43.089   2.301  1.00 93.40           N  
ATOM   1333  CA  ARG A 173      32.550 -44.109   2.357  1.00 93.40           C  
ATOM   1334  C   ARG A 173      32.638 -45.049   1.160  1.00 93.40           C  
ATOM   1335  O   ARG A 173      32.424 -46.255   1.294  1.00 93.40           O  
ATOM   1336  CB  ARG A 173      31.166 -43.459   2.413  1.00 93.40           C  
ATOM   1337  CG  ARG A 173      30.885 -42.719   3.712  1.00 93.40           C  
ATOM   1338  CD  ARG A 173      29.446 -42.228   3.780  1.00 93.40           C  
ATOM   1339  NE  ARG A 173      29.211 -41.413   4.968  1.00 93.40           N  
ATOM   1340  CZ  ARG A 173      28.011 -41.031   5.401  1.00 93.40           C  
ATOM   1341  NH1 ARG A 173      26.910 -41.386   4.748  1.00 93.40           N1+
ATOM   1342  NH2 ARG A 173      27.912 -40.291   6.494  1.00 93.40           N  
ATOM   1343  N   ALA A 174      32.877 -44.478  -0.033  1.00 93.06           N  
ATOM   1344  CA  ALA A 174      33.045 -45.279  -1.243  1.00 93.06           C  
ATOM   1345  C   ALA A 174      34.230 -46.230  -1.112  1.00 93.06           C  
ATOM   1346  O   ALA A 174      34.142 -47.399  -1.494  1.00 93.06           O  
ATOM   1347  CB  ALA A 174      33.223 -44.373  -2.459  1.00 93.06           C  
ATOM   1348  N   GLU A 175      35.320 -45.731  -0.634  1.00 95.39           N  
ATOM   1349  CA  GLU A 175      36.519 -46.543  -0.448  1.00 95.39           C  
ATOM   1350  C   GLU A 175      36.261 -47.692   0.521  1.00 95.39           C  
ATOM   1351  O   GLU A 175      36.747 -48.806   0.313  1.00 95.39           O  
ATOM   1352  CB  GLU A 175      37.680 -45.680   0.055  1.00 95.39           C  
ATOM   1353  CG  GLU A 175      38.237 -44.728  -0.995  1.00 95.39           C  
ATOM   1354  CD  GLU A 175      39.324 -43.811  -0.455  1.00 95.39           C  
ATOM   1355  OE1 GLU A 175      39.858 -42.983  -1.228  1.00 95.39           O  
ATOM   1356  OE2 GLU A 175      39.645 -43.924   0.749  1.00 95.39           O1-
ATOM   1357  N   LYS A 176      35.559 -47.361   1.471  1.00 94.85           N  
ATOM   1358  CA  LYS A 176      35.192 -48.384   2.446  1.00 94.85           C  
ATOM   1359  C   LYS A 176      34.400 -49.511   1.788  1.00 94.85           C  
ATOM   1360  O   LYS A 176      34.679 -50.689   2.018  1.00 94.85           O  
ATOM   1361  CB  LYS A 176      34.380 -47.770   3.588  1.00 94.85           C  
ATOM   1362  CG  LYS A 176      33.987 -48.765   4.672  1.00 94.85           C  
ATOM   1363  CD  LYS A 176      33.122 -48.112   5.742  1.00 94.85           C  
ATOM   1364  CE  LYS A 176      32.563 -49.142   6.715  1.00 94.85           C  
ATOM   1365  NZ  LYS A 176      31.669 -48.514   7.733  1.00 94.85           N1+
ATOM   1366  N   VAL A 177      33.366 -49.180   1.097  1.00 95.33           N  
ATOM   1367  CA  VAL A 177      32.521 -50.161   0.426  1.00 95.33           C  
ATOM   1368  C   VAL A 177      33.343 -50.938  -0.600  1.00 95.33           C  
ATOM   1369  O   VAL A 177      33.121 -52.133  -0.806  1.00 95.33           O  
ATOM   1370  CB  VAL A 177      31.309 -49.492  -0.260  1.00 95.33           C  
ATOM   1371  CG1 VAL A 177      30.517 -50.513  -1.073  1.00 95.33           C  
ATOM   1372  CG2 VAL A 177      30.413 -48.819   0.779  1.00 95.33           C  
ATOM   1373  N   GLU A 178      34.255 -50.299  -1.209  1.00 96.13           N  
ATOM   1374  CA  GLU A 178      35.152 -50.954  -2.156  1.00 96.13           C  
ATOM   1375  C   GLU A 178      35.970 -52.049  -1.476  1.00 96.13           C  
ATOM   1376  O   GLU A 178      36.126 -53.142  -2.021  1.00 96.13           O  
ATOM   1377  CB  GLU A 178      36.084 -49.931  -2.809  1.00 96.13           C  
ATOM   1378  CG  GLU A 178      36.897 -50.491  -3.968  1.00 96.13           C  
ATOM   1379  CD  GLU A 178      37.729 -49.438  -4.682  1.00 96.13           C  
ATOM   1380  OE1 GLU A 178      38.317 -49.745  -5.744  1.00 96.13           O  
ATOM   1381  OE2 GLU A 178      37.795 -48.296  -4.173  1.00 96.13           O1-
ATOM   1382  N   LYS A 179      36.451 -51.717  -0.372  1.00 95.90           N  
ATOM   1383  CA  LYS A 179      37.211 -52.706   0.387  1.00 95.90           C  
ATOM   1384  C   LYS A 179      36.319 -53.864   0.827  1.00 95.90           C  
ATOM   1385  O   LYS A 179      36.745 -55.022   0.816  1.00 95.90           O  
ATOM   1386  CB  LYS A 179      37.867 -52.059   1.607  1.00 95.90           C  
ATOM   1387  CG  LYS A 179      38.977 -51.076   1.265  1.00 95.90           C  
ATOM   1388  CD  LYS A 179      40.181 -51.783   0.654  1.00 95.90           C  
ATOM   1389  CE  LYS A 179      41.292 -50.801   0.311  1.00 95.90           C  
ATOM   1390  NZ  LYS A 179      42.450 -51.481  -0.342  1.00 95.90           N1+
ATOM   1391  N   ALA A 180      35.147 -53.541   1.227  1.00 94.93           N  
ATOM   1392  CA  ALA A 180      34.186 -54.586   1.567  1.00 94.93           C  
ATOM   1393  C   ALA A 180      33.928 -55.504   0.375  1.00 94.93           C  
ATOM   1394  O   ALA A 180      33.827 -56.723   0.533  1.00 94.93           O  
ATOM   1395  CB  ALA A 180      32.877 -53.969   2.052  1.00 94.93           C  
ATOM   1396  N   ALA A 181      33.786 -54.894  -0.790  1.00 95.74           N  
ATOM   1397  CA  ALA A 181      33.584 -55.671  -2.009  1.00 95.74           C  
ATOM   1398  C   ALA A 181      34.755 -56.619  -2.257  1.00 95.74           C  
ATOM   1399  O   ALA A 181      34.558 -57.764  -2.671  1.00 95.74           O  
ATOM   1400  CB  ALA A 181      33.393 -54.743  -3.206  1.00 95.74           C  
ATOM   1401  N   GLU A 182      35.914 -56.133  -2.025  1.00 97.41           N  
ATOM   1402  CA  GLU A 182      37.109 -56.953  -2.206  1.00 97.41           C  
ATOM   1403  C   GLU A 182      37.113 -58.142  -1.249  1.00 97.41           C  
ATOM   1404  O   GLU A 182      37.451 -59.259  -1.642  1.00 97.41           O  
ATOM   1405  CB  GLU A 182      38.372 -56.112  -2.007  1.00 97.41           C  
ATOM   1406  CG  GLU A 182      38.587 -55.059  -3.084  1.00 97.41           C  
ATOM   1407  CD  GLU A 182      39.779 -54.156  -2.811  1.00 97.41           C  
ATOM   1408  OE1 GLU A 182      39.932 -53.127  -3.507  1.00 97.41           O  
ATOM   1409  OE2 GLU A 182      40.566 -54.480  -1.894  1.00 97.41           O1-
ATOM   1410  N   VAL A 183      36.753 -57.887   0.006  1.00 97.71           N  
ATOM   1411  CA  VAL A 183      36.650 -58.957   0.992  1.00 97.71           C  
ATOM   1412  C   VAL A 183      35.615 -59.983   0.534  1.00 97.71           C  
ATOM   1413  O   VAL A 183      35.878 -61.188   0.547  1.00 97.71           O  
ATOM   1414  CB  VAL A 183      36.278 -58.411   2.388  1.00 97.71           C  
ATOM   1415  CG1 VAL A 183      35.923 -59.553   3.338  1.00 97.71           C  
ATOM   1416  CG2 VAL A 183      37.424 -57.576   2.956  1.00 97.71           C  
ATOM   1417  N   ALA A 184      34.500 -59.494   0.155  1.00 96.06           N  
ATOM   1418  CA  ALA A 184      33.416 -60.376  -0.269  1.00 96.06           C  
ATOM   1419  C   ALA A 184      33.825 -61.201  -1.487  1.00 96.06           C  
ATOM   1420  O   ALA A 184      33.489 -62.384  -1.584  1.00 96.06           O  
ATOM   1421  CB  ALA A 184      32.160 -59.566  -0.577  1.00 96.06           C  
ATOM   1422  N   GLU A 185      34.520 -60.597  -2.371  1.00 97.42           N  
ATOM   1423  CA  GLU A 185      34.965 -61.275  -3.585  1.00 97.42           C  
ATOM   1424  C   GLU A 185      35.894 -62.441  -3.255  1.00 97.42           C  
ATOM   1425  O   GLU A 185      35.727 -63.542  -3.783  1.00 97.42           O  
ATOM   1426  CB  GLU A 185      35.667 -60.292  -4.524  1.00 97.42           C  
ATOM   1427  CG  GLU A 185      36.053 -60.894  -5.868  1.00 97.42           C  
ATOM   1428  CD  GLU A 185      36.706 -59.894  -6.809  1.00 97.42           C  
ATOM   1429  OE1 GLU A 185      36.895 -60.217  -8.003  1.00 97.42           O  
ATOM   1430  OE2 GLU A 185      37.032 -58.777  -6.347  1.00 97.42           O1-
ATOM   1431  N   ILE A 186      36.813 -62.183  -2.431  1.00 96.57           N  
ATOM   1432  CA  ILE A 186      37.755 -63.226  -2.040  1.00 96.57           C  
ATOM   1433  C   ILE A 186      37.020 -64.322  -1.271  1.00 96.57           C  
ATOM   1434  O   ILE A 186      37.264 -65.511  -1.489  1.00 96.57           O  
ATOM   1435  CB  ILE A 186      38.909 -62.654  -1.187  1.00 96.57           C  
ATOM   1436  CG1 ILE A 186      39.705 -61.620  -1.991  1.00 96.57           C  
ATOM   1437  CG2 ILE A 186      39.821 -63.779  -0.688  1.00 96.57           C  
ATOM   1438  CD1 ILE A 186      40.746 -60.868  -1.173  1.00 96.57           C  
ATOM   1439  N   ALA A 187      36.126 -63.881  -0.421  1.00 95.88           N  
ATOM   1440  CA  ALA A 187      35.339 -64.838   0.351  1.00 95.88           C  
ATOM   1441  C   ALA A 187      34.506 -65.730  -0.565  1.00 95.88           C  
ATOM   1442  O   ALA A 187      34.394 -66.936  -0.332  1.00 95.88           O  
ATOM   1443  CB  ALA A 187      34.433 -64.106   1.341  1.00 95.88           C  
ATOM   1444  N   ALA A 188      33.864 -65.158  -1.547  1.00 94.64           N  
ATOM   1445  CA  ALA A 188      33.075 -65.917  -2.515  1.00 94.64           C  
ATOM   1446  C   ALA A 188      33.938 -66.945  -3.241  1.00 94.64           C  
ATOM   1447  O   ALA A 188      33.496 -68.068  -3.494  1.00 94.64           O  
ATOM   1448  CB  ALA A 188      32.414 -64.976  -3.519  1.00 94.64           C  
ATOM   1449  N   ARG A 189      35.103 -66.514  -3.552  1.00 95.33           N  
ATOM   1450  CA  ARG A 189      36.027 -67.429  -4.217  1.00 95.33           C  
ATOM   1451  C   ARG A 189      36.412 -68.582  -3.296  1.00 95.33           C  
ATOM   1452  O   ARG A 189      36.485 -69.734  -3.733  1.00 95.33           O  
ATOM   1453  CB  ARG A 189      37.281 -66.685  -4.678  1.00 95.33           C  
ATOM   1454  CG  ARG A 189      37.083 -65.871  -5.947  1.00 95.33           C  
ATOM   1455  CD  ARG A 189      38.394 -65.280  -6.448  1.00 95.33           C  
ATOM   1456  NE  ARG A 189      38.168 -64.248  -7.457  1.00 95.33           N  
ATOM   1457  CZ  ARG A 189      39.122 -63.495  -7.997  1.00 95.33           C  
ATOM   1458  NH1 ARG A 189      40.392 -63.646  -7.635  1.00 95.33           N1+
ATOM   1459  NH2 ARG A 189      38.806 -62.586  -8.907  1.00 95.33           N  
ATOM   1460  N   ILE A 190      36.695 -68.310  -2.054  1.00 94.87           N  
ATOM   1461  CA  ILE A 190      37.004 -69.329  -1.056  1.00 94.87           C  
ATOM   1462  C   ILE A 190      35.823 -70.286  -0.912  1.00 94.87           C  
ATOM   1463  O   ILE A 190      36.007 -71.503  -0.838  1.00 94.87           O  
ATOM   1464  CB  ILE A 190      37.350 -68.695   0.310  1.00 94.87           C  
ATOM   1465  CG1 ILE A 190      38.698 -67.969   0.235  1.00 94.87           C  
ATOM   1466  CG2 ILE A 190      37.362 -69.760   1.411  1.00 94.87           C  
ATOM   1467  CD1 ILE A 190      39.048 -67.184   1.493  1.00 94.87           C  
ATOM   1468  N   LEU A 191      34.627 -69.735  -0.847  1.00 93.56           N  
ATOM   1469  CA  LEU A 191      33.412 -70.538  -0.771  1.00 93.56           C  
ATOM   1470  C   LEU A 191      33.315 -71.489  -1.959  1.00 93.56           C  
ATOM   1471  O   LEU A 191      32.956 -72.658  -1.796  1.00 93.56           O  
ATOM   1472  CB  LEU A 191      32.176 -69.636  -0.721  1.00 93.56           C  
ATOM   1473  CG  LEU A 191      30.825 -70.344  -0.598  1.00 93.56           C  
ATOM   1474  CD1 LEU A 191      30.762 -71.144   0.699  1.00 93.56           C  
ATOM   1475  CD2 LEU A 191      29.685 -69.335  -0.665  1.00 93.56           C  
ATOM   1476  N   ASP A 192      33.740 -71.046  -3.156  1.00 93.08           N  
ATOM   1477  CA  ASP A 192      33.661 -71.806  -4.400  1.00 93.08           C  
ATOM   1478  C   ASP A 192      34.727 -72.898  -4.446  1.00 93.08           C  
ATOM   1479  O   ASP A 192      34.448 -74.028  -4.854  1.00 93.08           O  
ATOM   1480  CB  ASP A 192      33.808 -70.877  -5.607  1.00 93.08           C  
ATOM   1481  CG  ASP A 192      33.514 -71.568  -6.927  1.00 93.08           C  
ATOM   1482  OD1 ASP A 192      32.525 -72.326  -7.012  1.00 93.08           O  
ATOM   1483  OD2 ASP A 192      34.283 -71.356  -7.889  1.00 93.08           O1-
ATOM   1484  N   GLN A 193      35.922 -72.604  -3.847  1.00 93.24           N  
ATOM   1485  CA  GLN A 193      37.070 -73.473  -4.081  1.00 93.24           C  
ATOM   1486  C   GLN A 193      37.358 -74.345  -2.863  1.00 93.24           C  
ATOM   1487  O   GLN A 193      37.852 -75.466  -2.998  1.00 93.24           O  
ATOM   1488  CB  GLN A 193      38.306 -72.647  -4.438  1.00 93.24           C  
ATOM   1489  CG  GLN A 193      38.222 -71.973  -5.801  1.00 93.24           C  
ATOM   1490  CD  GLN A 193      39.437 -71.118  -6.110  1.00 93.24           C  
ATOM   1491  NE2 GLN A 193      39.577 -70.718  -7.369  1.00 93.24           N  
ATOM   1492  OE1 GLN A 193      40.243 -70.818  -5.223  1.00 93.24           O  
ATOM   1493  N   LEU A 194      37.021 -73.873  -1.586  1.00 88.73           N  
ATOM   1494  CA  LEU A 194      37.564 -74.499  -0.386  1.00 88.73           C  
ATOM   1495  C   LEU A 194      36.473 -74.712   0.659  1.00 88.73           C  
ATOM   1496  O   LEU A 194      36.766 -74.866   1.847  1.00 88.73           O  
ATOM   1497  CB  LEU A 194      38.689 -73.643   0.203  1.00 88.73           C  
ATOM   1498  CG  LEU A 194      39.900 -73.400  -0.700  1.00 88.73           C  
ATOM   1499  CD1 LEU A 194      40.848 -72.394  -0.056  1.00 88.73           C  
ATOM   1500  CD2 LEU A 194      40.621 -74.712  -0.992  1.00 88.73           C  
ATOM   1501  N   SER A 195      35.195 -74.780   0.277  1.00 79.43           N  
ATOM   1502  CA  SER A 195      34.102 -74.678   1.239  1.00 79.43           C  
ATOM   1503  C   SER A 195      34.095 -75.866   2.194  1.00 79.43           C  
ATOM   1504  O   SER A 195      33.533 -75.786   3.289  1.00 79.43           O  
ATOM   1505  CB  SER A 195      32.758 -74.587   0.515  1.00 79.43           C  
ATOM   1506  OG  SER A 195      32.546 -75.730  -0.296  1.00 79.43           O  
ATOM   1507  N   ASN A 196      34.978 -76.828   2.095  1.00 83.81           N  
ATOM   1508  CA  ASN A 196      34.841 -78.015   2.933  1.00 83.81           C  
ATOM   1509  C   ASN A 196      35.947 -78.093   3.980  1.00 83.81           C  
ATOM   1510  O   ASN A 196      35.930 -78.973   4.843  1.00 83.81           O  
ATOM   1511  CB  ASN A 196      34.834 -79.281   2.072  1.00 83.81           C  
ATOM   1512  CG  ASN A 196      33.611 -79.375   1.182  1.00 83.81           C  
ATOM   1513  ND2 ASN A 196      33.797 -79.880  -0.032  1.00 83.81           N  
ATOM   1514  OD1 ASN A 196      32.506 -78.997   1.581  1.00 83.81           O  
ATOM   1515  N   THR A 197      36.764 -77.016   4.074  1.00 90.30           N  
ATOM   1516  CA  THR A 197      37.840 -77.058   5.059  1.00 90.30           C  
ATOM   1517  C   THR A 197      37.482 -76.223   6.285  1.00 90.30           C  
ATOM   1518  O   THR A 197      36.660 -75.307   6.201  1.00 90.30           O  
ATOM   1519  CB  THR A 197      39.166 -76.555   4.460  1.00 90.30           C  
ATOM   1520  CG2 THR A 197      39.508 -77.301   3.175  1.00 90.30           C  
ATOM   1521  OG1 THR A 197      39.052 -75.155   4.171  1.00 90.30           O  
ATOM   1522  N   GLU A 198      38.006 -76.668   7.496  1.00 92.30           N  
ATOM   1523  CA  GLU A 198      37.772 -75.931   8.736  1.00 92.30           C  
ATOM   1524  C   GLU A 198      38.310 -74.506   8.639  1.00 92.30           C  
ATOM   1525  O   GLU A 198      37.680 -73.566   9.126  1.00 92.30           O  
ATOM   1526  CB  GLU A 198      38.412 -76.656   9.921  1.00 92.30           C  
ATOM   1527  CG  GLU A 198      37.663 -77.908  10.354  1.00 92.30           C  
ATOM   1528  CD  GLU A 198      36.228 -77.634  10.778  1.00 92.30           C  
ATOM   1529  OE1 GLU A 198      35.309 -78.338  10.303  1.00 92.30           O  
ATOM   1530  OE2 GLU A 198      36.023 -76.705  11.592  1.00 92.30           O1-
ATOM   1531  N   LEU A 199      39.436 -74.453   7.968  1.00 92.50           N  
ATOM   1532  CA  LEU A 199      40.060 -73.146   7.788  1.00 92.50           C  
ATOM   1533  C   LEU A 199      39.182 -72.238   6.933  1.00 92.50           C  
ATOM   1534  O   LEU A 199      39.042 -71.049   7.225  1.00 92.50           O  
ATOM   1535  CB  LEU A 199      41.441 -73.295   7.145  1.00 92.50           C  
ATOM   1536  CG  LEU A 199      42.283 -72.023   7.046  1.00 92.50           C  
ATOM   1537  CD1 LEU A 199      42.555 -71.459   8.437  1.00 92.50           C  
ATOM   1538  CD2 LEU A 199      43.590 -72.301   6.311  1.00 92.50           C  
ATOM   1539  N   ALA A 200      38.586 -72.739   5.903  1.00 92.45           N  
ATOM   1540  CA  ALA A 200      37.698 -71.965   5.040  1.00 92.45           C  
ATOM   1541  C   ALA A 200      36.474 -71.476   5.809  1.00 92.45           C  
ATOM   1542  O   ALA A 200      36.044 -70.333   5.642  1.00 92.45           O  
ATOM   1543  CB  ALA A 200      37.267 -72.798   3.835  1.00 92.45           C  
ATOM   1544  N   LYS A 201      35.899 -72.305   6.626  1.00 93.23           N  
ATOM   1545  CA  LYS A 201      34.740 -71.941   7.438  1.00 93.23           C  
ATOM   1546  C   LYS A 201      35.075 -70.799   8.392  1.00 93.23           C  
ATOM   1547  O   LYS A 201      34.285 -69.865   8.551  1.00 93.23           O  
ATOM   1548  CB  LYS A 201      34.235 -73.152   8.225  1.00 93.23           C  
ATOM   1549  CG  LYS A 201      33.603 -74.233   7.361  1.00 93.23           C  
ATOM   1550  CD  LYS A 201      33.121 -75.408   8.200  1.00 93.23           C  
ATOM   1551  CE  LYS A 201      32.565 -76.527   7.330  1.00 93.23           C  
ATOM   1552  NZ  LYS A 201      32.158 -77.712   8.143  1.00 93.23           N1+
ATOM   1553  N   GLU A 202      36.263 -70.932   8.929  1.00 95.42           N  
ATOM   1554  CA  GLU A 202      36.712 -69.874   9.830  1.00 95.42           C  
ATOM   1555  C   GLU A 202      36.928 -68.564   9.077  1.00 95.42           C  
ATOM   1556  O   GLU A 202      36.563 -67.493   9.568  1.00 95.42           O  
ATOM   1557  CB  GLU A 202      38.000 -70.287  10.547  1.00 95.42           C  
ATOM   1558  CG  GLU A 202      37.793 -71.345  11.620  1.00 95.42           C  
ATOM   1559  CD  GLU A 202      39.067 -71.690  12.375  1.00 95.42           C  
ATOM   1560  OE1 GLU A 202      39.025 -72.565  13.270  1.00 95.42           O  
ATOM   1561  OE2 GLU A 202      40.116 -71.080  12.070  1.00 95.42           O1-
ATOM   1562  N   ALA A 203      37.532 -68.675   7.908  1.00 95.36           N  
ATOM   1563  CA  ALA A 203      37.778 -67.496   7.081  1.00 95.36           C  
ATOM   1564  C   ALA A 203      36.467 -66.830   6.674  1.00 95.36           C  
ATOM   1565  O   ALA A 203      36.343 -65.604   6.733  1.00 95.36           O  
ATOM   1566  CB  ALA A 203      38.585 -67.876   5.842  1.00 95.36           C  
ATOM   1567  N   LEU A 204      35.457 -67.633   6.264  1.00 95.77           N  
ATOM   1568  CA  LEU A 204      34.165 -67.111   5.831  1.00 95.77           C  
ATOM   1569  C   LEU A 204      33.424 -66.461   6.995  1.00 95.77           C  
ATOM   1570  O   LEU A 204      32.743 -65.450   6.815  1.00 95.77           O  
ATOM   1571  CB  LEU A 204      33.310 -68.230   5.229  1.00 95.77           C  
ATOM   1572  CG  LEU A 204      33.774 -68.787   3.882  1.00 95.77           C  
ATOM   1573  CD1 LEU A 204      32.956 -70.018   3.508  1.00 95.77           C  
ATOM   1574  CD2 LEU A 204      33.672 -67.720   2.797  1.00 95.77           C  
ATOM   1575  N   LYS A 205      33.589 -67.064   8.134  1.00 95.32           N  
ATOM   1576  CA  LYS A 205      33.006 -66.466   9.332  1.00 95.32           C  
ATOM   1577  C   LYS A 205      33.633 -65.106   9.628  1.00 95.32           C  
ATOM   1578  O   LYS A 205      32.928 -64.150   9.959  1.00 95.32           O  
ATOM   1579  CB  LYS A 205      33.180 -67.395  10.535  1.00 95.32           C  
ATOM   1580  CG  LYS A 205      32.442 -66.935  11.783  1.00 95.32           C  
ATOM   1581  CD  LYS A 205      32.590 -67.937  12.921  1.00 95.32           C  
ATOM   1582  CE  LYS A 205      31.882 -67.462  14.182  1.00 95.32           C  
ATOM   1583  NZ  LYS A 205      32.045 -68.430  15.308  1.00 95.32           N1+
ATOM   1584  N   LEU A 206      34.947 -65.045   9.562  1.00 96.04           N  
ATOM   1585  CA  LEU A 206      35.662 -63.792   9.778  1.00 96.04           C  
ATOM   1586  C   LEU A 206      35.239 -62.741   8.756  1.00 96.04           C  
ATOM   1587  O   LEU A 206      35.056 -61.572   9.101  1.00 96.04           O  
ATOM   1588  CB  LEU A 206      37.175 -64.015   9.702  1.00 96.04           C  
ATOM   1589  CG  LEU A 206      38.055 -62.792   9.962  1.00 96.04           C  
ATOM   1590  CD1 LEU A 206      37.770 -62.219  11.346  1.00 96.04           C  
ATOM   1591  CD2 LEU A 206      39.529 -63.155   9.821  1.00 96.04           C  
ATOM   1592  N   ALA A 207      35.091 -63.107   7.522  1.00 95.48           N  
ATOM   1593  CA  ALA A 207      34.624 -62.205   6.473  1.00 95.48           C  
ATOM   1594  C   ALA A 207      33.248 -61.637   6.810  1.00 95.48           C  
ATOM   1595  O   ALA A 207      33.009 -60.438   6.652  1.00 95.48           O  
ATOM   1596  CB  ALA A 207      34.585 -62.927   5.129  1.00 95.48           C  
ATOM   1597  N   SER A 208      32.369 -62.503   7.284  1.00 95.17           N  
ATOM   1598  CA  SER A 208      31.020 -62.074   7.645  1.00 95.17           C  
ATOM   1599  C   SER A 208      31.049 -61.054   8.778  1.00 95.17           C  
ATOM   1600  O   SER A 208      30.312 -60.066   8.748  1.00 95.17           O  
ATOM   1601  CB  SER A 208      30.168 -63.277   8.051  1.00 95.17           C  
ATOM   1602  OG  SER A 208      29.968 -64.148   6.951  1.00 95.17           O  
ATOM   1603  N   GLU A 209      31.909 -61.274   9.720  1.00 94.72           N  
ATOM   1604  CA  GLU A 209      32.042 -60.342  10.836  1.00 94.72           C  
ATOM   1605  C   GLU A 209      32.627 -59.009  10.377  1.00 94.72           C  
ATOM   1606  O   GLU A 209      32.170 -57.946  10.801  1.00 94.72           O  
ATOM   1607  CB  GLU A 209      32.913 -60.946  11.940  1.00 94.72           C  
ATOM   1608  CG  GLU A 209      32.264 -62.115  12.666  1.00 94.72           C  
ATOM   1609  CD  GLU A 209      33.173 -62.758  13.703  1.00 94.72           C  
ATOM   1610  OE1 GLU A 209      32.752 -63.742  14.351  1.00 94.72           O  
ATOM   1611  OE2 GLU A 209      34.313 -62.271  13.869  1.00 94.72           O1-
ATOM   1612  N   ALA A 210      33.584 -59.102   9.526  1.00 93.88           N  
ATOM   1613  CA  ALA A 210      34.257 -57.904   9.032  1.00 93.88           C  
ATOM   1614  C   ALA A 210      33.304 -57.037   8.213  1.00 93.88           C  
ATOM   1615  O   ALA A 210      33.367 -55.808   8.272  1.00 93.88           O  
ATOM   1616  CB  ALA A 210      35.475 -58.286   8.195  1.00 93.88           C  
ATOM   1617  N   LEU A 211      32.449 -57.681   7.392  1.00 94.19           N  
ATOM   1618  CA  LEU A 211      31.523 -56.964   6.522  1.00 94.19           C  
ATOM   1619  C   LEU A 211      30.506 -56.176   7.342  1.00 94.19           C  
ATOM   1620  O   LEU A 211      29.903 -55.224   6.842  1.00 94.19           O  
ATOM   1621  CB  LEU A 211      30.798 -57.940   5.590  1.00 94.19           C  
ATOM   1622  CG  LEU A 211      31.618 -58.503   4.429  1.00 94.19           C  
ATOM   1623  CD1 LEU A 211      30.832 -59.590   3.703  1.00 94.19           C  
ATOM   1624  CD2 LEU A 211      32.016 -57.390   3.466  1.00 94.19           C  
ATOM   1625  N   LYS A 212      30.416 -56.525   8.661  1.00 91.48           N  
ATOM   1626  CA  LYS A 212      29.526 -55.792   9.556  1.00 91.48           C  
ATOM   1627  C   LYS A 212      30.247 -54.614  10.204  1.00 91.48           C  
ATOM   1628  O   LYS A 212      29.608 -53.729  10.779  1.00 91.48           O  
ATOM   1629  CB  LYS A 212      28.965 -56.721  10.634  1.00 91.48           C  
ATOM   1630  CG  LYS A 212      28.060 -57.819  10.095  1.00 91.48           C  
ATOM   1631  CD  LYS A 212      27.579 -58.742  11.207  1.00 91.48           C  
ATOM   1632  CE  LYS A 212      26.753 -59.898  10.658  1.00 91.48           C  
ATOM   1633  NZ  LYS A 212      26.348 -60.851  11.734  1.00 91.48           N1+
ATOM   1634  N   SER A 213      31.546 -54.571  10.033  1.00 90.73           N  
ATOM   1635  CA  SER A 213      32.372 -53.559  10.685  1.00 90.73           C  
ATOM   1636  C   SER A 213      32.350 -52.245   9.911  1.00 90.73           C  
ATOM   1637  O   SER A 213      32.256 -52.244   8.682  1.00 90.73           O  
ATOM   1638  CB  SER A 213      33.813 -54.053  10.826  1.00 90.73           C  
ATOM   1639  OG  SER A 213      34.651 -53.023  11.321  1.00 90.73           O  
ATOM   1640  N   ASP A 214      32.396 -51.139  10.720  1.00 89.64           N  
ATOM   1641  CA  ASP A 214      32.439 -49.814  10.108  1.00 89.64           C  
ATOM   1642  C   ASP A 214      33.877 -49.322   9.966  1.00 89.64           C  
ATOM   1643  O   ASP A 214      34.111 -48.179   9.568  1.00 89.64           O  
ATOM   1644  CB  ASP A 214      31.620 -48.816  10.930  1.00 89.64           C  
ATOM   1645  CG  ASP A 214      30.125 -49.076  10.860  1.00 89.64           C  
ATOM   1646  OD1 ASP A 214      29.622 -49.452   9.779  1.00 89.64           O  
ATOM   1647  OD2 ASP A 214      29.444 -48.899  11.893  1.00 89.64           O1-
ATOM   1648  N   ILE A 215      34.829 -50.210  10.203  1.00 93.89           N  
ATOM   1649  CA  ILE A 215      36.216 -49.758  10.231  1.00 93.89           C  
ATOM   1650  C   ILE A 215      36.930 -50.207   8.958  1.00 93.89           C  
ATOM   1651  O   ILE A 215      37.110 -51.405   8.728  1.00 93.89           O  
ATOM   1652  CB  ILE A 215      36.959 -50.288  11.477  1.00 93.89           C  
ATOM   1653  CG1 ILE A 215      36.248 -49.832  12.757  1.00 93.89           C  
ATOM   1654  CG2 ILE A 215      38.420 -49.831  11.469  1.00 93.89           C  
ATOM   1655  CD1 ILE A 215      36.816 -50.442  14.031  1.00 93.89           C  
ATOM   1656  N   LYS A 216      37.331 -49.283   8.044  1.00 94.31           N  
ATOM   1657  CA  LYS A 216      37.986 -49.526   6.761  1.00 94.31           C  
ATOM   1658  C   LYS A 216      39.256 -50.353   6.940  1.00 94.31           C  
ATOM   1659  O   LYS A 216      39.487 -51.312   6.201  1.00 94.31           O  
ATOM   1660  CB  LYS A 216      38.317 -48.203   6.068  1.00 94.31           C  
ATOM   1661  CG  LYS A 216      38.977 -48.365   4.707  1.00 94.31           C  
ATOM   1662  CD  LYS A 216      39.349 -47.018   4.102  1.00 94.31           C  
ATOM   1663  CE  LYS A 216      40.166 -47.183   2.827  1.00 94.31           C  
ATOM   1664  NZ  LYS A 216      40.580 -45.865   2.260  1.00 94.31           N1+
ATOM   1665  N   GLU A 217      39.968 -50.014   7.944  1.00 94.52           N  
ATOM   1666  CA  GLU A 217      41.240 -50.686   8.192  1.00 94.52           C  
ATOM   1667  C   GLU A 217      41.026 -52.146   8.582  1.00 94.52           C  
ATOM   1668  O   GLU A 217      41.820 -53.014   8.214  1.00 94.52           O  
ATOM   1669  CB  GLU A 217      42.027 -49.960   9.285  1.00 94.52           C  
ATOM   1670  CG  GLU A 217      42.597 -48.619   8.844  1.00 94.52           C  
ATOM   1671  CD  GLU A 217      41.558 -47.511   8.794  1.00 94.52           C  
ATOM   1672  OE1 GLU A 217      41.851 -46.428   8.240  1.00 94.52           O  
ATOM   1673  OE2 GLU A 217      40.441 -47.728   9.314  1.00 94.52           O1-
ATOM   1674  N   ALA A 218      40.016 -52.424   9.333  1.00 94.68           N  
ATOM   1675  CA  ALA A 218      39.674 -53.801   9.679  1.00 94.68           C  
ATOM   1676  C   ALA A 218      39.370 -54.622   8.429  1.00 94.68           C  
ATOM   1677  O   ALA A 218      39.792 -55.776   8.319  1.00 94.68           O  
ATOM   1678  CB  ALA A 218      38.481 -53.829  10.632  1.00 94.68           C  
ATOM   1679  N   LEU A 219      38.682 -54.029   7.461  1.00 96.71           N  
ATOM   1680  CA  LEU A 219      38.360 -54.696   6.204  1.00 96.71           C  
ATOM   1681  C   LEU A 219      39.628 -55.044   5.432  1.00 96.71           C  
ATOM   1682  O   LEU A 219      39.725 -56.123   4.843  1.00 96.71           O  
ATOM   1683  CB  LEU A 219      37.452 -53.811   5.345  1.00 96.71           C  
ATOM   1684  CG  LEU A 219      36.018 -53.626   5.844  1.00 96.71           C  
ATOM   1685  CD1 LEU A 219      35.300 -52.570   5.009  1.00 96.71           C  
ATOM   1686  CD2 LEU A 219      35.263 -54.949   5.805  1.00 96.71           C  
ATOM   1687  N   GLU A 220      40.543 -54.116   5.484  1.00 97.53           N  
ATOM   1688  CA  GLU A 220      41.810 -54.349   4.799  1.00 97.53           C  
ATOM   1689  C   GLU A 220      42.576 -55.506   5.436  1.00 97.53           C  
ATOM   1690  O   GLU A 220      43.161 -56.331   4.732  1.00 97.53           O  
ATOM   1691  CB  GLU A 220      42.670 -53.082   4.810  1.00 97.53           C  
ATOM   1692  CG  GLU A 220      43.933 -53.189   3.968  1.00 97.53           C  
ATOM   1693  CD  GLU A 220      43.655 -53.327   2.481  1.00 97.53           C  
ATOM   1694  OE1 GLU A 220      44.583 -53.682   1.719  1.00 97.53           O  
ATOM   1695  OE2 GLU A 220      42.498 -53.078   2.073  1.00 97.53           O1-
ATOM   1696  N   VAL A 221      42.608 -55.602   6.729  1.00 97.96           N  
ATOM   1697  CA  VAL A 221      43.267 -56.686   7.450  1.00 97.96           C  
ATOM   1698  C   VAL A 221      42.634 -58.021   7.064  1.00 97.96           C  
ATOM   1699  O   VAL A 221      43.340 -58.976   6.731  1.00 97.96           O  
ATOM   1700  CB  VAL A 221      43.189 -56.480   8.979  1.00 97.96           C  
ATOM   1701  CG1 VAL A 221      43.602 -57.754   9.717  1.00 97.96           C  
ATOM   1702  CG2 VAL A 221      44.066 -55.305   9.405  1.00 97.96           C  
ATOM   1703  N   VAL A 222      41.324 -58.058   7.086  1.00 97.86           N  
ATOM   1704  CA  VAL A 222      40.611 -59.290   6.768  1.00 97.86           C  
ATOM   1705  C   VAL A 222      40.843 -59.661   5.305  1.00 97.86           C  
ATOM   1706  O   VAL A 222      41.029 -60.835   4.977  1.00 97.86           O  
ATOM   1707  CB  VAL A 222      39.097 -59.157   7.050  1.00 97.86           C  
ATOM   1708  CG1 VAL A 222      38.338 -60.366   6.504  1.00 97.86           C  
ATOM   1709  CG2 VAL A 222      38.846 -58.999   8.549  1.00 97.86           C  
ATOM   1710  N   ARG A 223      40.807 -58.684   4.453  1.00 98.12           N  
ATOM   1711  CA  ARG A 223      41.066 -58.928   3.039  1.00 98.12           C  
ATOM   1712  C   ARG A 223      42.406 -59.627   2.839  1.00 98.12           C  
ATOM   1713  O   ARG A 223      42.487 -60.636   2.135  1.00 98.12           O  
ATOM   1714  CB  ARG A 223      41.039 -57.614   2.253  1.00 98.12           C  
ATOM   1715  CG  ARG A 223      41.259 -57.786   0.759  1.00 98.12           C  
ATOM   1716  CD  ARG A 223      41.562 -56.458   0.077  1.00 98.12           C  
ATOM   1717  NE  ARG A 223      42.848 -55.916   0.502  1.00 98.12           N  
ATOM   1718  CZ  ARG A 223      43.960 -55.942  -0.227  1.00 98.12           C  
ATOM   1719  NH1 ARG A 223      43.965 -56.487  -1.437  1.00 98.12           N1+
ATOM   1720  NH2 ARG A 223      45.077 -55.418   0.258  1.00 98.12           N  
ATOM   1721  N   LEU A 224      43.472 -59.124   3.440  1.00 98.03           N  
ATOM   1722  CA  LEU A 224      44.810 -59.693   3.320  1.00 98.03           C  
ATOM   1723  C   LEU A 224      44.859 -61.097   3.912  1.00 98.03           C  
ATOM   1724  O   LEU A 224      45.472 -61.998   3.334  1.00 98.03           O  
ATOM   1725  CB  LEU A 224      45.838 -58.797   4.015  1.00 98.03           C  
ATOM   1726  CG  LEU A 224      46.188 -57.488   3.305  1.00 98.03           C  
ATOM   1727  CD1 LEU A 224      46.992 -56.581   4.230  1.00 98.03           C  
ATOM   1728  CD2 LEU A 224      46.958 -57.767   2.018  1.00 98.03           C  
ATOM   1729  N   ALA A 225      44.232 -61.260   5.029  1.00 97.75           N  
ATOM   1730  CA  ALA A 225      44.199 -62.578   5.657  1.00 97.75           C  
ATOM   1731  C   ALA A 225      43.512 -63.599   4.755  1.00 97.75           C  
ATOM   1732  O   ALA A 225      43.991 -64.726   4.604  1.00 97.75           O  
ATOM   1733  CB  ALA A 225      43.492 -62.506   7.008  1.00 97.75           C  
ATOM   1734  N   LEU A 226      42.417 -63.201   4.137  1.00 97.58           N  
ATOM   1735  CA  LEU A 226      41.683 -64.101   3.252  1.00 97.58           C  
ATOM   1736  C   LEU A 226      42.512 -64.444   2.019  1.00 97.58           C  
ATOM   1737  O   LEU A 226      42.477 -65.581   1.540  1.00 97.58           O  
ATOM   1738  CB  LEU A 226      40.354 -63.469   2.829  1.00 97.58           C  
ATOM   1739  CG  LEU A 226      39.307 -63.292   3.929  1.00 97.58           C  
ATOM   1740  CD1 LEU A 226      38.040 -62.662   3.358  1.00 97.58           C  
ATOM   1741  CD2 LEU A 226      38.993 -64.630   4.590  1.00 97.58           C  
ATOM   1742  N   ARG A 227      43.115 -63.452   1.556  1.00 97.74           N  
ATOM   1743  CA  ARG A 227      43.980 -63.685   0.405  1.00 97.74           C  
ATOM   1744  C   ARG A 227      45.047 -64.728   0.723  1.00 97.74           C  
ATOM   1745  O   ARG A 227      45.353 -65.584  -0.109  1.00 97.74           O  
ATOM   1746  CB  ARG A 227      44.641 -62.381  -0.045  1.00 97.74           C  
ATOM   1747  CG  ARG A 227      45.448 -62.508  -1.327  1.00 97.74           C  
ATOM   1748  CD  ARG A 227      44.551 -62.713  -2.540  1.00 97.74           C  
ATOM   1749  NE  ARG A 227      45.293 -62.572  -3.790  1.00 97.74           N  
ATOM   1750  CZ  ARG A 227      44.904 -63.069  -4.961  1.00 97.74           C  
ATOM   1751  NH1 ARG A 227      43.769 -63.749  -5.068  1.00 97.74           N1+
ATOM   1752  NH2 ARG A 227      45.657 -62.882  -6.036  1.00 97.74           N  
ATOM   1753  N   ILE A 228      45.641 -64.657   1.842  1.00 96.68           N  
ATOM   1754  CA  ILE A 228      46.649 -65.609   2.294  1.00 96.68           C  
ATOM   1755  C   ILE A 228      46.035 -67.004   2.391  1.00 96.68           C  
ATOM   1756  O   ILE A 228      46.638 -67.985   1.949  1.00 96.68           O  
ATOM   1757  CB  ILE A 228      47.250 -65.192   3.655  1.00 96.68           C  
ATOM   1758  CG1 ILE A 228      48.091 -63.920   3.500  1.00 96.68           C  
ATOM   1759  CG2 ILE A 228      48.085 -66.332   4.248  1.00 96.68           C  
ATOM   1760  CD1 ILE A 228      48.470 -63.265   4.822  1.00 96.68           C  
ATOM   1761  N   VAL A 229      44.862 -67.115   2.959  1.00 96.06           N  
ATOM   1762  CA  VAL A 229      44.170 -68.394   3.066  1.00 96.06           C  
ATOM   1763  C   VAL A 229      43.923 -68.967   1.672  1.00 96.06           C  
ATOM   1764  O   VAL A 229      44.087 -70.170   1.450  1.00 96.06           O  
ATOM   1765  CB  VAL A 229      42.833 -68.255   3.829  1.00 96.06           C  
ATOM   1766  CG1 VAL A 229      42.008 -69.535   3.713  1.00 96.06           C  
ATOM   1767  CG2 VAL A 229      43.089 -67.912   5.295  1.00 96.06           C  
ATOM   1768  N   GLN A 230      43.535 -68.103   0.781  1.00 95.55           N  
ATOM   1769  CA  GLN A 230      43.273 -68.525  -0.591  1.00 95.55           C  
ATOM   1770  C   GLN A 230      44.542 -69.052  -1.255  1.00 95.55           C  
ATOM   1771  O   GLN A 230      44.503 -70.052  -1.974  1.00 95.55           O  
ATOM   1772  CB  GLN A 230      42.694 -67.370  -1.408  1.00 95.55           C  
ATOM   1773  CG  GLN A 230      42.334 -67.747  -2.838  1.00 95.55           C  
ATOM   1774  CD  GLN A 230      41.810 -66.572  -3.642  1.00 95.55           C  
ATOM   1775  NE2 GLN A 230      40.761 -66.808  -4.423  1.00 95.55           N  
ATOM   1776  OE1 GLN A 230      42.343 -65.461  -3.561  1.00 95.55           O  
ATOM   1777  N   GLN A 231      45.669 -68.459  -1.016  1.00 95.17           N  
ATOM   1778  CA  GLN A 231      46.938 -68.794  -1.654  1.00 95.17           C  
ATOM   1779  C   GLN A 231      47.596 -69.991  -0.974  1.00 95.17           C  
ATOM   1780  O   GLN A 231      48.270 -70.790  -1.628  1.00 95.17           O  
ATOM   1781  CB  GLN A 231      47.884 -67.593  -1.631  1.00 95.17           C  
ATOM   1782  CG  GLN A 231      47.454 -66.454  -2.547  1.00 95.17           C  
ATOM   1783  CD  GLN A 231      48.350 -65.236  -2.430  1.00 95.17           C  
ATOM   1784  NE2 GLN A 231      48.192 -64.292  -3.351  1.00 95.17           N  
ATOM   1785  OE1 GLN A 231      49.179 -65.144  -1.518  1.00 95.17           O  
ATOM   1786  N   LEU A 232      47.427 -70.035   0.302  1.00 93.28           N  
ATOM   1787  CA  LEU A 232      48.038 -71.100   1.089  1.00 93.28           C  
ATOM   1788  C   LEU A 232      46.983 -71.865   1.881  1.00 93.28           C  
ATOM   1789  O   LEU A 232      46.899 -71.728   3.103  1.00 93.28           O  
ATOM   1790  CB  LEU A 232      49.092 -70.527   2.040  1.00 93.28           C  
ATOM   1791  CG  LEU A 232      50.197 -69.686   1.400  1.00 93.28           C  
ATOM   1792  CD1 LEU A 232      51.025 -68.992   2.476  1.00 93.28           C  
ATOM   1793  CD2 LEU A 232      51.083 -70.553   0.513  1.00 93.28           C  
ATOM   1794  N   PRO A 233      46.266 -72.731   1.104  1.00 89.94           N  
ATOM   1795  CA  PRO A 233      45.187 -73.422   1.816  1.00 89.94           C  
ATOM   1796  C   PRO A 233      45.704 -74.462   2.806  1.00 89.94           C  
ATOM   1797  O   PRO A 233      46.696 -75.143   2.531  1.00 89.94           O  
ATOM   1798  CB  PRO A 233      44.392 -74.088   0.689  1.00 89.94           C  
ATOM   1799  CG  PRO A 233      45.341 -74.151  -0.463  1.00 89.94           C  
ATOM   1800  CD  PRO A 233      46.372 -73.071  -0.292  1.00 89.94           C  
ATOM   1801  N   ASP A 234      45.315 -74.480   4.067  1.00 89.82           N  
ATOM   1802  CA  ASP A 234      45.494 -75.510   5.086  1.00 89.82           C  
ATOM   1803  C   ASP A 234      46.907 -75.471   5.664  1.00 89.82           C  
ATOM   1804  O   ASP A 234      47.480 -76.514   5.989  1.00 89.82           O  
ATOM   1805  CB  ASP A 234      45.200 -76.896   4.507  1.00 89.82           C  
ATOM   1806  CG  ASP A 234      43.743 -77.079   4.119  1.00 89.82           C  
ATOM   1807  OD1 ASP A 234      42.853 -76.586   4.843  1.00 89.82           O  
ATOM   1808  OD2 ASP A 234      43.484 -77.726   3.081  1.00 89.82           O1-
ATOM   1809  N   THR A 235      47.566 -74.333   5.560  1.00 94.04           N  
ATOM   1810  CA  THR A 235      48.891 -74.197   6.157  1.00 94.04           C  
ATOM   1811  C   THR A 235      48.797 -73.561   7.542  1.00 94.04           C  
ATOM   1812  O   THR A 235      47.809 -72.899   7.861  1.00 94.04           O  
ATOM   1813  CB  THR A 235      49.821 -73.354   5.265  1.00 94.04           C  
ATOM   1814  CG2 THR A 235      49.887 -73.919   3.849  1.00 94.04           C  
ATOM   1815  OG1 THR A 235      49.328 -72.010   5.207  1.00 94.04           O  
ATOM   1816  N   GLU A 236      49.791 -73.880   8.390  1.00 94.46           N  
ATOM   1817  CA  GLU A 236      49.890 -73.289   9.721  1.00 94.46           C  
ATOM   1818  C   GLU A 236      50.011 -71.770   9.643  1.00 94.46           C  
ATOM   1819  O   GLU A 236      49.449 -71.055  10.475  1.00 94.46           O  
ATOM   1820  CB  GLU A 236      51.084 -73.874  10.479  1.00 94.46           C  
ATOM   1821  CG  GLU A 236      50.861 -75.294  10.979  1.00 94.46           C  
ATOM   1822  CD  GLU A 236      51.970 -75.791  11.892  1.00 94.46           C  
ATOM   1823  OE1 GLU A 236      51.767 -76.804  12.598  1.00 94.46           O  
ATOM   1824  OE2 GLU A 236      53.052 -75.162  11.901  1.00 94.46           O1-
ATOM   1825  N   LEU A 237      50.713 -71.380   8.647  1.00 95.07           N  
ATOM   1826  CA  LEU A 237      50.891 -69.948   8.427  1.00 95.07           C  
ATOM   1827  C   LEU A 237      49.550 -69.267   8.174  1.00 95.07           C  
ATOM   1828  O   LEU A 237      49.281 -68.195   8.722  1.00 95.07           O  
ATOM   1829  CB  LEU A 237      51.833 -69.700   7.245  1.00 95.07           C  
ATOM   1830  CG  LEU A 237      52.212 -68.244   6.975  1.00 95.07           C  
ATOM   1831  CD1 LEU A 237      52.939 -67.654   8.179  1.00 95.07           C  
ATOM   1832  CD2 LEU A 237      53.072 -68.139   5.721  1.00 95.07           C  
ATOM   1833  N   ALA A 238      48.686 -69.776   7.337  1.00 95.51           N  
ATOM   1834  CA  ALA A 238      47.354 -69.240   7.066  1.00 95.51           C  
ATOM   1835  C   ALA A 238      46.506 -69.210   8.334  1.00 95.51           C  
ATOM   1836  O   ALA A 238      45.777 -68.245   8.579  1.00 95.51           O  
ATOM   1837  CB  ALA A 238      46.659 -70.064   5.985  1.00 95.51           C  
ATOM   1838  N   ARG A 239      46.604 -70.198   9.164  1.00 96.05           N  
ATOM   1839  CA  ARG A 239      45.877 -70.268  10.428  1.00 96.05           C  
ATOM   1840  C   ARG A 239      46.315 -69.155  11.374  1.00 96.05           C  
ATOM   1841  O   ARG A 239      45.478 -68.504  12.005  1.00 96.05           O  
ATOM   1842  CB  ARG A 239      46.083 -71.631  11.092  1.00 96.05           C  
ATOM   1843  CG  ARG A 239      45.341 -72.768  10.406  1.00 96.05           C  
ATOM   1844  CD  ARG A 239      45.537 -74.090  11.136  1.00 96.05           C  
ATOM   1845  NE  ARG A 239      44.958 -75.206  10.394  1.00 96.05           N  
ATOM   1846  CZ  ARG A 239      45.344 -76.474  10.509  1.00 96.05           C  
ATOM   1847  NH1 ARG A 239      46.320 -76.813  11.342  1.00 96.05           N1+
ATOM   1848  NH2 ARG A 239      44.748 -77.411   9.785  1.00 96.05           N  
ATOM   1849  N   GLU A 240      47.622 -68.971  11.425  1.00 96.36           N  
ATOM   1850  CA  GLU A 240      48.169 -67.919  12.275  1.00 96.36           C  
ATOM   1851  C   GLU A 240      47.720 -66.539  11.803  1.00 96.36           C  
ATOM   1852  O   GLU A 240      47.360 -65.686  12.617  1.00 96.36           O  
ATOM   1853  CB  GLU A 240      49.699 -67.992  12.305  1.00 96.36           C  
ATOM   1854  CG  GLU A 240      50.241 -69.199  13.056  1.00 96.36           C  
ATOM   1855  CD  GLU A 240      51.759 -69.296  13.020  1.00 96.36           C  
ATOM   1856  OE1 GLU A 240      52.301 -70.405  13.229  1.00 96.36           O  
ATOM   1857  OE2 GLU A 240      52.409 -68.254  12.780  1.00 96.36           O1-
ATOM   1858  N   ALA A 241      47.782 -66.357  10.475  1.00 96.79           N  
ATOM   1859  CA  ALA A 241      47.348 -65.087   9.898  1.00 96.79           C  
ATOM   1860  C   ALA A 241      45.880 -64.815  10.212  1.00 96.79           C  
ATOM   1861  O   ALA A 241      45.517 -63.699  10.591  1.00 96.79           O  
ATOM   1862  CB  ALA A 241      47.576 -65.084   8.389  1.00 96.79           C  
ATOM   1863  N   LEU A 242      45.042 -65.813  10.033  1.00 97.27           N  
ATOM   1864  CA  LEU A 242      43.612 -65.698  10.298  1.00 97.27           C  
ATOM   1865  C   LEU A 242      43.352 -65.403  11.770  1.00 97.27           C  
ATOM   1866  O   LEU A 242      42.495 -64.580  12.102  1.00 97.27           O  
ATOM   1867  CB  LEU A 242      42.887 -66.983   9.886  1.00 97.27           C  
ATOM   1868  CG  LEU A 242      41.359 -66.916   9.847  1.00 97.27           C  
ATOM   1869  CD1 LEU A 242      40.900 -65.903   8.802  1.00 97.27           C  
ATOM   1870  CD2 LEU A 242      40.770 -68.292   9.559  1.00 97.27           C  
ATOM   1871  N   GLU A 243      44.038 -66.089  12.635  1.00 97.49           N  
ATOM   1872  CA  GLU A 243      43.892 -65.865  14.070  1.00 97.49           C  
ATOM   1873  C   GLU A 243      44.273 -64.437  14.448  1.00 97.49           C  
ATOM   1874  O   GLU A 243      43.595 -63.800  15.256  1.00 97.49           O  
ATOM   1875  CB  GLU A 243      44.743 -66.863  14.860  1.00 97.49           C  
ATOM   1876  CG  GLU A 243      44.519 -66.808  16.363  1.00 97.49           C  
ATOM   1877  CD  GLU A 243      43.104 -67.183  16.774  1.00 97.49           C  
ATOM   1878  OE1 GLU A 243      42.722 -66.927  17.938  1.00 97.49           O  
ATOM   1879  OE2 GLU A 243      42.373 -67.741  15.925  1.00 97.49           O1-
ATOM   1880  N   LEU A 244      45.381 -63.980  13.910  1.00 97.38           N  
ATOM   1881  CA  LEU A 244      45.821 -62.611  14.154  1.00 97.38           C  
ATOM   1882  C   LEU A 244      44.782 -61.611  13.659  1.00 97.38           C  
ATOM   1883  O   LEU A 244      44.487 -60.626  14.341  1.00 97.38           O  
ATOM   1884  CB  LEU A 244      47.165 -62.351  13.469  1.00 97.38           C  
ATOM   1885  CG  LEU A 244      47.809 -60.989  13.736  1.00 97.38           C  
ATOM   1886  CD1 LEU A 244      48.019 -60.788  15.233  1.00 97.38           C  
ATOM   1887  CD2 LEU A 244      49.130 -60.866  12.984  1.00 97.38           C  
ATOM   1888  N   ALA A 245      44.219 -61.826  12.471  1.00 96.74           N  
ATOM   1889  CA  ALA A 245      43.180 -60.960  11.918  1.00 96.74           C  
ATOM   1890  C   ALA A 245      41.944 -60.948  12.813  1.00 96.74           C  
ATOM   1891  O   ALA A 245      41.324 -59.900  13.011  1.00 96.74           O  
ATOM   1892  CB  ALA A 245      42.807 -61.410  10.508  1.00 96.74           C  
ATOM   1893  N   LYS A 246      41.595 -62.073  13.365  1.00 96.14           N  
ATOM   1894  CA  LYS A 246      40.452 -62.183  14.268  1.00 96.14           C  
ATOM   1895  C   LYS A 246      40.643 -61.307  15.503  1.00 96.14           C  
ATOM   1896  O   LYS A 246      39.713 -60.622  15.933  1.00 96.14           O  
ATOM   1897  CB  LYS A 246      40.235 -63.637  14.685  1.00 96.14           C  
ATOM   1898  CG  LYS A 246      39.536 -64.486  13.633  1.00 96.14           C  
ATOM   1899  CD  LYS A 246      39.285 -65.903  14.133  1.00 96.14           C  
ATOM   1900  CE  LYS A 246      38.666 -66.777  13.051  1.00 96.14           C  
ATOM   1901  NZ  LYS A 246      38.454 -68.177  13.525  1.00 96.14           N1+
ATOM   1902  N   GLU A 247      41.771 -61.348  16.008  1.00 95.43           N  
ATOM   1903  CA  GLU A 247      42.082 -60.539  17.184  1.00 95.43           C  
ATOM   1904  C   GLU A 247      42.097 -59.053  16.842  1.00 95.43           C  
ATOM   1905  O   GLU A 247      41.586 -58.229  17.605  1.00 95.43           O  
ATOM   1906  CB  GLU A 247      43.426 -60.956  17.784  1.00 95.43           C  
ATOM   1907  CG  GLU A 247      43.405 -62.324  18.451  1.00 95.43           C  
ATOM   1908  CD  GLU A 247      44.761 -62.748  18.992  1.00 95.43           C  
ATOM   1909  OE1 GLU A 247      44.878 -63.878  19.519  1.00 95.43           O  
ATOM   1910  OE2 GLU A 247      45.714 -61.944  18.890  1.00 95.43           O1-
ATOM   1911  N   ALA A 248      42.603 -58.761  15.689  1.00 93.75           N  
ATOM   1912  CA  ALA A 248      42.776 -57.373  15.269  1.00 93.75           C  
ATOM   1913  C   ALA A 248      41.427 -56.708  15.003  1.00 93.75           C  
ATOM   1914  O   ALA A 248      41.230 -55.537  15.333  1.00 93.75           O  
ATOM   1915  CB  ALA A 248      43.656 -57.299  14.024  1.00 93.75           C  
ATOM   1916  N   VAL A 249      40.458 -57.454  14.457  1.00 94.06           N  
ATOM   1917  CA  VAL A 249      39.189 -56.867  14.039  1.00 94.06           C  
ATOM   1918  C   VAL A 249      38.349 -56.523  15.267  1.00 94.06           C  
ATOM   1919  O   VAL A 249      37.376 -55.772  15.170  1.00 94.06           O  
ATOM   1920  CB  VAL A 249      38.403 -57.818  13.107  1.00 94.06           C  
ATOM   1921  CG1 VAL A 249      39.150 -58.020  11.789  1.00 94.06           C  
ATOM   1922  CG2 VAL A 249      38.158 -59.158  13.797  1.00 94.06           C  
ATOM   1923  N   LYS A 250      38.721 -57.059  16.387  1.00 92.34           N  
ATOM   1924  CA  LYS A 250      38.038 -56.736  17.636  1.00 92.34           C  
ATOM   1925  C   LYS A 250      38.533 -55.408  18.205  1.00 92.34           C  
ATOM   1926  O   LYS A 250      37.888 -54.822  19.077  1.00 92.34           O  
ATOM   1927  CB  LYS A 250      38.237 -57.852  18.662  1.00 92.34           C  
ATOM   1928  CG  LYS A 250      37.626 -59.184  18.252  1.00 92.34           C  
ATOM   1929  CD  LYS A 250      37.889 -60.265  19.294  1.00 92.34           C  
ATOM   1930  CE  LYS A 250      37.339 -61.614  18.853  1.00 92.34           C  
ATOM   1931  NZ  LYS A 250      37.662 -62.692  19.835  1.00 92.34           N1+
ATOM   1932  N   SER A 251      39.594 -54.882  17.678  1.00 91.67           N  
ATOM   1933  CA  SER A 251      40.207 -53.646  18.155  1.00 91.67           C  
ATOM   1934  C   SER A 251      39.682 -52.436  17.389  1.00 91.67           C  
ATOM   1935  O   SER A 251      39.391 -52.530  16.195  1.00 91.67           O  
ATOM   1936  CB  SER A 251      41.730 -53.719  18.027  1.00 91.67           C  
ATOM   1937  OG  SER A 251      42.325 -52.486  18.394  1.00 91.67           O  
ATOM   1938  N   THR A 252      39.478 -51.315  18.110  1.00 91.10           N  
ATOM   1939  CA  THR A 252      39.093 -50.068  17.460  1.00 91.10           C  
ATOM   1940  C   THR A 252      40.305 -49.161  17.268  1.00 91.10           C  
ATOM   1941  O   THR A 252      40.191 -48.078  16.688  1.00 91.10           O  
ATOM   1942  CB  THR A 252      38.015 -49.324  18.271  1.00 91.10           C  
ATOM   1943  CG2 THR A 252      36.724 -50.133  18.341  1.00 91.10           C  
ATOM   1944  OG1 THR A 252      38.497 -49.100  19.602  1.00 91.10           O  
ATOM   1945  N   ASP A 253      41.502 -49.710  17.725  1.00 94.00           N  
ATOM   1946  CA  ASP A 253      42.740 -48.944  17.629  1.00 94.00           C  
ATOM   1947  C   ASP A 253      43.339 -49.041  16.228  1.00 94.00           C  
ATOM   1948  O   ASP A 253      43.824 -50.101  15.826  1.00 94.00           O  
ATOM   1949  CB  ASP A 253      43.754 -49.428  18.668  1.00 94.00           C  
ATOM   1950  CG  ASP A 253      44.995 -48.556  18.736  1.00 94.00           C  
ATOM   1951  OD1 ASP A 253      45.281 -47.825  17.764  1.00 94.00           O  
ATOM   1952  OD2 ASP A 253      45.696 -48.604  19.770  1.00 94.00           O1-
ATOM   1953  N   SER A 254      43.428 -47.906  15.508  1.00 92.48           N  
ATOM   1954  CA  SER A 254      43.885 -47.863  14.123  1.00 92.48           C  
ATOM   1955  C   SER A 254      45.355 -48.253  14.013  1.00 92.48           C  
ATOM   1956  O   SER A 254      45.772 -48.848  13.017  1.00 92.48           O  
ATOM   1957  CB  SER A 254      43.674 -46.468  13.531  1.00 92.48           C  
ATOM   1958  OG  SER A 254      44.407 -45.497  14.259  1.00 92.48           O  
ATOM   1959  N   GLU A 255      46.080 -47.972  15.026  1.00 93.97           N  
ATOM   1960  CA  GLU A 255      47.499 -48.311  15.011  1.00 93.97           C  
ATOM   1961  C   GLU A 255      47.708 -49.820  15.084  1.00 93.97           C  
ATOM   1962  O   GLU A 255      48.555 -50.370  14.378  1.00 93.97           O  
ATOM   1963  CB  GLU A 255      48.229 -47.622  16.168  1.00 93.97           C  
ATOM   1964  CG  GLU A 255      48.316 -46.110  16.027  1.00 93.97           C  
ATOM   1965  CD  GLU A 255      49.183 -45.665  14.860  1.00 93.97           C  
ATOM   1966  OE1 GLU A 255      48.893 -44.606  14.257  1.00 93.97           O  
ATOM   1967  OE2 GLU A 255      50.161 -46.380  14.546  1.00 93.97           O1-
ATOM   1968  N   GLN A 256      46.932 -50.451  15.991  1.00 95.52           N  
ATOM   1969  CA  GLN A 256      46.989 -51.906  16.078  1.00 95.52           C  
ATOM   1970  C   GLN A 256      46.598 -52.553  14.751  1.00 95.52           C  
ATOM   1971  O   GLN A 256      47.247 -53.499  14.300  1.00 95.52           O  
ATOM   1972  CB  GLN A 256      46.078 -52.414  17.197  1.00 95.52           C  
ATOM   1973  CG  GLN A 256      46.581 -52.085  18.596  1.00 95.52           C  
ATOM   1974  CD  GLN A 256      45.670 -52.615  19.687  1.00 95.52           C  
ATOM   1975  NE2 GLN A 256      46.108 -52.495  20.936  1.00 95.52           N  
ATOM   1976  OE1 GLN A 256      44.580 -53.127  19.410  1.00 95.52           O  
ATOM   1977  N   LEU A 257      45.576 -52.036  14.083  1.00 96.02           N  
ATOM   1978  CA  LEU A 257      45.111 -52.566  12.806  1.00 96.02           C  
ATOM   1979  C   LEU A 257      46.173 -52.391  11.726  1.00 96.02           C  
ATOM   1980  O   LEU A 257      46.376 -53.284  10.900  1.00 96.02           O  
ATOM   1981  CB  LEU A 257      43.813 -51.874  12.379  1.00 96.02           C  
ATOM   1982  CG  LEU A 257      42.569 -52.196  13.207  1.00 96.02           C  
ATOM   1983  CD1 LEU A 257      41.409 -51.298  12.792  1.00 96.02           C  
ATOM   1984  CD2 LEU A 257      42.192 -53.667  13.056  1.00 96.02           C  
ATOM   1985  N   GLU A 258      46.809 -51.256  11.767  1.00 96.71           N  
ATOM   1986  CA  GLU A 258      47.852 -50.987  10.781  1.00 96.71           C  
ATOM   1987  C   GLU A 258      49.028 -51.946  10.948  1.00 96.71           C  
ATOM   1988  O   GLU A 258      49.573 -52.445   9.961  1.00 96.71           O  
ATOM   1989  CB  GLU A 258      48.334 -49.538  10.891  1.00 96.71           C  
ATOM   1990  CG  GLU A 258      49.374 -49.156   9.848  1.00 96.71           C  
ATOM   1991  CD  GLU A 258      48.815 -49.096   8.436  1.00 96.71           C  
ATOM   1992  OE1 GLU A 258      49.608 -49.000   7.472  1.00 96.71           O  
ATOM   1993  OE2 GLU A 258      47.573 -49.145   8.292  1.00 96.71           O1-
ATOM   1994  N   VAL A 259      49.490 -52.213  12.157  1.00 97.28           N  
ATOM   1995  CA  VAL A 259      50.579 -53.144  12.432  1.00 97.28           C  
ATOM   1996  C   VAL A 259      50.227 -54.527  11.888  1.00 97.28           C  
ATOM   1997  O   VAL A 259      51.042 -55.162  11.214  1.00 97.28           O  
ATOM   1998  CB  VAL A 259      50.885 -53.229  13.944  1.00 97.28           C  
ATOM   1999  CG1 VAL A 259      51.809 -54.408  14.243  1.00 97.28           C  
ATOM   2000  CG2 VAL A 259      51.506 -51.922  14.435  1.00 97.28           C  
ATOM   2001  N   VAL A 260      49.035 -54.953  12.178  1.00 97.91           N  
ATOM   2002  CA  VAL A 260      48.595 -56.263  11.713  1.00 97.91           C  
ATOM   2003  C   VAL A 260      48.520 -56.272  10.187  1.00 97.91           C  
ATOM   2004  O   VAL A 260      48.936 -57.239   9.545  1.00 97.91           O  
ATOM   2005  CB  VAL A 260      47.226 -56.650  12.316  1.00 97.91           C  
ATOM   2006  CG1 VAL A 260      46.707 -57.945  11.693  1.00 97.91           C  
ATOM   2007  CG2 VAL A 260      47.332 -56.789  13.834  1.00 97.91           C  
ATOM   2008  N   ARG A 261      47.941 -55.224   9.671  1.00 97.98           N  
ATOM   2009  CA  ARG A 261      47.862 -55.114   8.217  1.00 97.98           C  
ATOM   2010  C   ARG A 261      49.242 -55.258   7.583  1.00 97.98           C  
ATOM   2011  O   ARG A 261      49.413 -56.013   6.623  1.00 97.98           O  
ATOM   2012  CB  ARG A 261      47.236 -53.777   7.812  1.00 97.98           C  
ATOM   2013  CG  ARG A 261      47.069 -53.606   6.310  1.00 97.98           C  
ATOM   2014  CD  ARG A 261      46.753 -52.163   5.939  1.00 97.98           C  
ATOM   2015  NE  ARG A 261      47.899 -51.287   6.162  1.00 97.98           N  
ATOM   2016  CZ  ARG A 261      48.839 -51.023   5.259  1.00 97.98           C  
ATOM   2017  NH1 ARG A 261      48.787 -51.566   4.047  1.00 97.98           N1+
ATOM   2018  NH2 ARG A 261      49.838 -50.210   5.568  1.00 97.98           N  
ATOM   2019  N   LEU A 262      50.249 -54.557   8.074  1.00 97.63           N  
ATOM   2020  CA  LEU A 262      51.609 -54.587   7.544  1.00 97.63           C  
ATOM   2021  C   LEU A 262      52.210 -55.983   7.671  1.00 97.63           C  
ATOM   2022  O   LEU A 262      52.879 -56.461   6.752  1.00 97.63           O  
ATOM   2023  CB  LEU A 262      52.490 -53.571   8.273  1.00 97.63           C  
ATOM   2024  CG  LEU A 262      52.232 -52.097   7.954  1.00 97.63           C  
ATOM   2025  CD1 LEU A 262      52.959 -51.203   8.953  1.00 97.63           C  
ATOM   2026  CD2 LEU A 262      52.662 -51.775   6.528  1.00 97.63           C  
ATOM   2027  N   ALA A 263      51.988 -56.610   8.822  1.00 97.63           N  
ATOM   2028  CA  ALA A 263      52.477 -57.972   9.014  1.00 97.63           C  
ATOM   2029  C   ALA A 263      51.880 -58.921   7.978  1.00 97.63           C  
ATOM   2030  O   ALA A 263      52.594 -59.735   7.388  1.00 97.63           O  
ATOM   2031  CB  ALA A 263      52.154 -58.460  10.425  1.00 97.63           C  
ATOM   2032  N   LEU A 264      50.608 -58.803   7.732  1.00 98.06           N  
ATOM   2033  CA  LEU A 264      49.934 -59.669   6.771  1.00 98.06           C  
ATOM   2034  C   LEU A 264      50.400 -59.371   5.350  1.00 98.06           C  
ATOM   2035  O   LEU A 264      50.486 -60.277   4.517  1.00 98.06           O  
ATOM   2036  CB  LEU A 264      48.416 -59.500   6.869  1.00 98.06           C  
ATOM   2037  CG  LEU A 264      47.759 -60.006   8.155  1.00 98.06           C  
ATOM   2038  CD1 LEU A 264      46.261 -59.724   8.130  1.00 98.06           C  
ATOM   2039  CD2 LEU A 264      48.026 -61.495   8.343  1.00 98.06           C  
ATOM   2040  N   GLU A 265      50.593 -58.113   5.084  1.00 97.52           N  
ATOM   2041  CA  GLU A 265      51.137 -57.729   3.785  1.00 97.52           C  
ATOM   2042  C   GLU A 265      52.482 -58.403   3.528  1.00 97.52           C  
ATOM   2043  O   GLU A 265      52.750 -58.863   2.417  1.00 97.52           O  
ATOM   2044  CB  GLU A 265      51.283 -56.209   3.690  1.00 97.52           C  
ATOM   2045  CG  GLU A 265      51.632 -55.710   2.295  1.00 97.52           C  
ATOM   2046  CD  GLU A 265      51.667 -54.193   2.192  1.00 97.52           C  
ATOM   2047  OE1 GLU A 265      51.741 -53.664   1.060  1.00 97.52           O  
ATOM   2048  OE2 GLU A 265      51.624 -53.530   3.252  1.00 97.52           O1-
ATOM   2049  N   ILE A 266      53.301 -58.479   4.519  1.00 96.53           N  
ATOM   2050  CA  ILE A 266      54.601 -59.135   4.425  1.00 96.53           C  
ATOM   2051  C   ILE A 266      54.409 -60.624   4.146  1.00 96.53           C  
ATOM   2052  O   ILE A 266      55.087 -61.193   3.287  1.00 96.53           O  
ATOM   2053  CB  ILE A 266      55.430 -58.933   5.713  1.00 96.53           C  
ATOM   2054  CG1 ILE A 266      55.853 -57.467   5.851  1.00 96.53           C  
ATOM   2055  CG2 ILE A 266      56.649 -59.859   5.721  1.00 96.53           C  
ATOM   2056  CD1 ILE A 266      56.496 -57.132   7.191  1.00 96.53           C  
ATOM   2057  N   VAL A 267      53.525 -61.240   4.850  1.00 96.82           N  
ATOM   2058  CA  VAL A 267      53.249 -62.658   4.645  1.00 96.82           C  
ATOM   2059  C   VAL A 267      52.817 -62.897   3.200  1.00 96.82           C  
ATOM   2060  O   VAL A 267      53.263 -63.854   2.563  1.00 96.82           O  
ATOM   2061  CB  VAL A 267      52.164 -63.171   5.618  1.00 96.82           C  
ATOM   2062  CG1 VAL A 267      51.823 -64.631   5.324  1.00 96.82           C  
ATOM   2063  CG2 VAL A 267      52.625 -63.008   7.065  1.00 96.82           C  
ATOM   2064  N   GLN A 268      52.018 -62.069   2.678  1.00 95.56           N  
ATOM   2065  CA  GLN A 268      51.526 -62.192   1.310  1.00 95.56           C  
ATOM   2066  C   GLN A 268      52.661 -62.046   0.301  1.00 95.56           C  
ATOM   2067  O   GLN A 268      52.695 -62.750  -0.709  1.00 95.56           O  
ATOM   2068  CB  GLN A 268      50.440 -61.150   1.033  1.00 95.56           C  
ATOM   2069  CG  GLN A 268      49.824 -61.260  -0.354  1.00 95.56           C  
ATOM   2070  CD  GLN A 268      48.792 -60.180  -0.625  1.00 95.56           C  
ATOM   2071  NE2 GLN A 268      47.886 -60.445  -1.560  1.00 95.56           N  
ATOM   2072  OE1 GLN A 268      48.809 -59.115   0.002  1.00 95.56           O  
ATOM   2073  N   LEU A 269      53.508 -61.171   0.569  1.00 93.42           N  
ATOM   2074  CA  LEU A 269      54.595 -60.871  -0.357  1.00 93.42           C  
ATOM   2075  C   LEU A 269      55.680 -61.940  -0.287  1.00 93.42           C  
ATOM   2076  O   LEU A 269      56.305 -62.263  -1.299  1.00 93.42           O  
ATOM   2077  CB  LEU A 269      55.196 -59.496  -0.050  1.00 93.42           C  
ATOM   2078  CG  LEU A 269      54.320 -58.286  -0.375  1.00 93.42           C  
ATOM   2079  CD1 LEU A 269      54.948 -57.012   0.180  1.00 93.42           C  
ATOM   2080  CD2 LEU A 269      54.105 -58.169  -1.881  1.00 93.42           C  
ATOM   2081  N   ALA A 270      55.770 -62.504   0.930  1.00 92.14           N  
ATOM   2082  CA  ALA A 270      56.811 -63.507   1.136  1.00 92.14           C  
ATOM   2083  C   ALA A 270      56.309 -64.647   2.017  1.00 92.14           C  
ATOM   2084  O   ALA A 270      56.640 -64.715   3.203  1.00 92.14           O  
ATOM   2085  CB  ALA A 270      58.052 -62.867   1.756  1.00 92.14           C  
ATOM   2086  N   PRO A 271      55.460 -65.657   1.516  1.00 87.42           N  
ATOM   2087  CA  PRO A 271      54.769 -66.676   2.309  1.00 87.42           C  
ATOM   2088  C   PRO A 271      55.719 -67.731   2.872  1.00 87.42           C  
ATOM   2089  O   PRO A 271      55.442 -68.322   3.919  1.00 87.42           O  
ATOM   2090  CB  PRO A 271      53.791 -67.299   1.309  1.00 87.42           C  
ATOM   2091  CG  PRO A 271      53.696 -66.304   0.198  1.00 87.42           C  
ATOM   2092  CD  PRO A 271      54.946 -65.473   0.194  1.00 87.42           C  
ATOM   2093  N   ASP A 272      56.907 -67.919   2.326  1.00 80.51           N  
ATOM   2094  CA  ASP A 272      57.780 -69.032   2.688  1.00 80.51           C  
ATOM   2095  C   ASP A 272      59.030 -68.539   3.413  1.00 80.51           C  
ATOM   2096  O   ASP A 272      60.092 -69.155   3.316  1.00 80.51           O  
ATOM   2097  CB  ASP A 272      58.174 -69.830   1.442  1.00 80.51           C  
ATOM   2098  CG  ASP A 272      58.504 -71.281   1.748  1.00 80.51           C  
ATOM   2099  OD1 ASP A 272      58.621 -71.642   2.940  1.00 80.51           O  
ATOM   2100  OD2 ASP A 272      58.652 -72.069   0.790  1.00 80.51           O1-
ATOM   2101  N   THR A 273      58.832 -67.658   4.384  1.00 81.14           N  
ATOM   2102  CA  THR A 273      60.085 -67.153   4.933  1.00 81.14           C  
ATOM   2103  C   THR A 273      60.013 -67.064   6.454  1.00 81.14           C  
ATOM   2104  O   THR A 273      58.924 -67.071   7.031  1.00 81.14           O  
ATOM   2105  CB  THR A 273      60.432 -65.769   4.351  1.00 81.14           C  
ATOM   2106  CG2 THR A 273      60.558 -65.827   2.832  1.00 81.14           C  
ATOM   2107  OG1 THR A 273      59.399 -64.838   4.699  1.00 81.14           O  
ATOM   2108  N   ARG A 274      61.096 -67.307   7.055  1.00 91.81           N  
ATOM   2109  CA  ARG A 274      61.392 -66.965   8.442  1.00 91.81           C  
ATOM   2110  C   ARG A 274      60.915 -65.554   8.773  1.00 91.81           C  
ATOM   2111  O   ARG A 274      60.424 -65.301   9.874  1.00 91.81           O  
ATOM   2112  CB  ARG A 274      62.891 -67.088   8.719  1.00 91.81           C  
ATOM   2113  CG  ARG A 274      63.391 -68.523   8.777  1.00 91.81           C  
ATOM   2114  CD  ARG A 274      64.872 -68.591   9.125  1.00 91.81           C  
ATOM   2115  NE  ARG A 274      65.364 -69.966   9.120  1.00 91.81           N  
ATOM   2116  CZ  ARG A 274      66.606 -70.328   9.430  1.00 91.81           C  
ATOM   2117  NH1 ARG A 274      67.511 -69.418   9.776  1.00 91.81           N1+
ATOM   2118  NH2 ARG A 274      66.947 -71.608   9.393  1.00 91.81           N  
ATOM   2119  N   LEU A 275      60.861 -64.728   7.796  1.00 91.21           N  
ATOM   2120  CA  LEU A 275      60.456 -63.334   7.945  1.00 91.21           C  
ATOM   2121  C   LEU A 275      58.953 -63.228   8.183  1.00 91.21           C  
ATOM   2122  O   LEU A 275      58.507 -62.430   9.010  1.00 91.21           O  
ATOM   2123  CB  LEU A 275      60.847 -62.527   6.705  1.00 91.21           C  
ATOM   2124  CG  LEU A 275      60.527 -61.031   6.741  1.00 91.21           C  
ATOM   2125  CD1 LEU A 275      61.272 -60.358   7.889  1.00 91.21           C  
ATOM   2126  CD2 LEU A 275      60.880 -60.377   5.410  1.00 91.21           C  
ATOM   2127  N   ALA A 276      58.125 -63.961   7.444  1.00 94.33           N  
ATOM   2128  CA  ALA A 276      56.672 -63.954   7.596  1.00 94.33           C  
ATOM   2129  C   ALA A 276      56.268 -64.334   9.017  1.00 94.33           C  
ATOM   2130  O   ALA A 276      55.447 -63.654   9.638  1.00 94.33           O  
ATOM   2131  CB  ALA A 276      56.027 -64.906   6.592  1.00 94.33           C  
ATOM   2132  N   ARG A 277      56.908 -65.378   9.500  1.00 94.62           N  
ATOM   2133  CA  ARG A 277      56.584 -65.828  10.850  1.00 94.62           C  
ATOM   2134  C   ARG A 277      57.021 -64.801  11.890  1.00 94.62           C  
ATOM   2135  O   ARG A 277      56.305 -64.550  12.861  1.00 94.62           O  
ATOM   2136  CB  ARG A 277      57.241 -67.178  11.140  1.00 94.62           C  
ATOM   2137  CG  ARG A 277      56.647 -68.334  10.352  1.00 94.62           C  
ATOM   2138  CD  ARG A 277      57.257 -69.668  10.760  1.00 94.62           C  
ATOM   2139  NE  ARG A 277      56.743 -70.767   9.948  1.00 94.62           N  
ATOM   2140  CZ  ARG A 277      55.976 -71.754  10.404  1.00 94.62           C  
ATOM   2141  NH1 ARG A 277      55.619 -71.798  11.683  1.00 94.62           N1+
ATOM   2142  NH2 ARG A 277      55.564 -72.703   9.578  1.00 94.62           N  
ATOM   2143  N   ALA A 278      58.165 -64.220  11.683  1.00 95.18           N  
ATOM   2144  CA  ALA A 278      58.662 -63.186  12.585  1.00 95.18           C  
ATOM   2145  C   ALA A 278      57.732 -61.976  12.599  1.00 95.18           C  
ATOM   2146  O   ALA A 278      57.443 -61.419  13.660  1.00 95.18           O  
ATOM   2147  CB  ALA A 278      60.074 -62.764  12.184  1.00 95.18           C  
ATOM   2148  N   ALA A 279      57.235 -61.629  11.403  1.00 96.34           N  
ATOM   2149  CA  ALA A 279      56.326 -60.490  11.304  1.00 96.34           C  
ATOM   2150  C   ALA A 279      55.028 -60.757  12.061  1.00 96.34           C  
ATOM   2151  O   ALA A 279      54.523 -59.883  12.770  1.00 96.34           O  
ATOM   2152  CB  ALA A 279      56.030 -60.171   9.841  1.00 96.34           C  
ATOM   2153  N   LEU A 280      54.489 -61.948  11.912  1.00 97.08           N  
ATOM   2154  CA  LEU A 280      53.253 -62.307  12.601  1.00 97.08           C  
ATOM   2155  C   LEU A 280      53.454 -62.307  14.113  1.00 97.08           C  
ATOM   2156  O   LEU A 280      52.598 -61.827  14.858  1.00 97.08           O  
ATOM   2157  CB  LEU A 280      52.761 -63.681  12.140  1.00 97.08           C  
ATOM   2158  CG  LEU A 280      52.207 -63.760  10.716  1.00 97.08           C  
ATOM   2159  CD1 LEU A 280      51.844 -65.200  10.368  1.00 97.08           C  
ATOM   2160  CD2 LEU A 280      50.997 -62.845  10.561  1.00 97.08           C  
ATOM   2161  N   LYS A 281      54.576 -62.878  14.478  1.00 96.41           N  
ATOM   2162  CA  LYS A 281      54.908 -62.918  15.899  1.00 96.41           C  
ATOM   2163  C   LYS A 281      55.044 -61.509  16.471  1.00 96.41           C  
ATOM   2164  O   LYS A 281      54.515 -61.216  17.545  1.00 96.41           O  
ATOM   2165  CB  LYS A 281      56.201 -63.703  16.127  1.00 96.41           C  
ATOM   2166  CG  LYS A 281      56.531 -63.940  17.594  1.00 96.41           C  
ATOM   2167  CD  LYS A 281      57.785 -64.789  17.753  1.00 96.41           C  
ATOM   2168  CE  LYS A 281      58.132 -65.005  19.221  1.00 96.41           C  
ATOM   2169  NZ  LYS A 281      59.368 -65.828  19.382  1.00 96.41           N1+
ATOM   2170  N   LEU A 282      55.745 -60.661  15.809  1.00 95.46           N  
ATOM   2171  CA  LEU A 282      55.932 -59.274  16.222  1.00 95.46           C  
ATOM   2172  C   LEU A 282      54.592 -58.551  16.315  1.00 95.46           C  
ATOM   2173  O   LEU A 282      54.339 -57.826  17.280  1.00 95.46           O  
ATOM   2174  CB  LEU A 282      56.853 -58.543  15.242  1.00 95.46           C  
ATOM   2175  CG  LEU A 282      57.350 -57.164  15.680  1.00 95.46           C  
ATOM   2176  CD1 LEU A 282      58.262 -57.290  16.896  1.00 95.46           C  
ATOM   2177  CD2 LEU A 282      58.072 -56.467  14.532  1.00 95.46           C  
ATOM   2178  N   ALA A 283      53.751 -58.735  15.304  1.00 96.36           N  
ATOM   2179  CA  ALA A 283      52.431 -58.111  15.288  1.00 96.36           C  
ATOM   2180  C   ALA A 283      51.567 -58.624  16.438  1.00 96.36           C  
ATOM   2181  O   ALA A 283      50.856 -57.849  17.081  1.00 96.36           O  
ATOM   2182  CB  ALA A 283      51.738 -58.365  13.951  1.00 96.36           C  
ATOM   2183  N   LYS A 284      51.645 -59.898  16.701  1.00 96.28           N  
ATOM   2184  CA  LYS A 284      50.882 -60.501  17.791  1.00 96.28           C  
ATOM   2185  C   LYS A 284      51.283 -59.906  19.138  1.00 96.28           C  
ATOM   2186  O   LYS A 284      50.424 -59.571  19.955  1.00 96.28           O  
ATOM   2187  CB  LYS A 284      51.078 -62.018  17.808  1.00 96.28           C  
ATOM   2188  CG  LYS A 284      50.149 -62.751  18.765  1.00 96.28           C  
ATOM   2189  CD  LYS A 284      50.297 -64.262  18.639  1.00 96.28           C  
ATOM   2190  CE  LYS A 284      49.354 -64.997  19.581  1.00 96.28           C  
ATOM   2191  NZ  LYS A 284      49.474 -66.479  19.440  1.00 96.28           N1+
ATOM   2192  N   GLU A 285      52.544 -59.767  19.385  1.00 95.80           N  
ATOM   2193  CA  GLU A 285      53.053 -59.194  20.628  1.00 95.80           C  
ATOM   2194  C   GLU A 285      52.707 -57.711  20.733  1.00 95.80           C  
ATOM   2195  O   GLU A 285      52.341 -57.228  21.807  1.00 95.80           O  
ATOM   2196  CB  GLU A 285      54.567 -59.389  20.730  1.00 95.80           C  
ATOM   2197  CG  GLU A 285      54.987 -60.836  20.952  1.00 95.80           C  
ATOM   2198  CD  GLU A 285      56.495 -61.028  20.959  1.00 95.80           C  
ATOM   2199  OE1 GLU A 285      56.960 -62.166  21.199  1.00 95.80           O  
ATOM   2200  OE2 GLU A 285      57.217 -60.034  20.724  1.00 95.80           O1-
ATOM   2201  N   ALA A 286      52.768 -57.055  19.592  1.00 93.41           N  
ATOM   2202  CA  ALA A 286      52.498 -55.620  19.565  1.00 93.41           C  
ATOM   2203  C   ALA A 286      51.031 -55.331  19.875  1.00 93.41           C  
ATOM   2204  O   ALA A 286      50.717 -54.378  20.591  1.00 93.41           O  
ATOM   2205  CB  ALA A 286      52.877 -55.032  18.208  1.00 93.41           C  
ATOM   2206  N   VAL A 287      50.141 -56.138  19.385  1.00 92.53           N  
ATOM   2207  CA  VAL A 287      48.711 -55.911  19.567  1.00 92.53           C  
ATOM   2208  C   VAL A 287      48.320 -56.209  21.013  1.00 92.53           C  
ATOM   2209  O   VAL A 287      47.295 -55.723  21.497  1.00 92.53           O  
ATOM   2210  CB  VAL A 287      47.872 -56.775  18.598  1.00 92.53           C  
ATOM   2211  CG1 VAL A 287      48.055 -56.302  17.157  1.00 92.53           C  
ATOM   2212  CG2 VAL A 287      48.252 -58.248  18.733  1.00 92.53           C  
ATOM   2213  N   LYS A 288      49.124 -57.022  21.689  1.00 91.98           N  
ATOM   2214  CA  LYS A 288      48.885 -57.348  23.092  1.00 91.98           C  
ATOM   2215  C   LYS A 288      49.497 -56.296  24.012  1.00 91.98           C  
ATOM   2216  O   LYS A 288      49.130 -56.200  25.185  1.00 91.98           O  
ATOM   2217  CB  LYS A 288      49.448 -58.729  23.427  1.00 91.98           C  
ATOM   2218  CG  LYS A 288      48.692 -59.879  22.777  1.00 91.98           C  
ATOM   2219  CD  LYS A 288      49.284 -61.228  23.168  1.00 91.98           C  
ATOM   2220  CE  LYS A 288      48.556 -62.378  22.485  1.00 91.98           C  
ATOM   2221  NZ  LYS A 288      49.171 -63.698  22.816  1.00 91.98           N1+
ATOM   2222  N   SER A 289      50.336 -55.485  23.503  1.00 90.20           N  
ATOM   2223  CA  SER A 289      51.041 -54.466  24.275  1.00 90.20           C  
ATOM   2224  C   SER A 289      50.219 -53.186  24.380  1.00 90.20           C  
ATOM   2225  O   SER A 289      49.548 -52.793  23.424  1.00 90.20           O  
ATOM   2226  CB  SER A 289      52.399 -54.160  23.644  1.00 90.20           C  
ATOM   2227  OG  SER A 289      53.030 -53.080  24.311  1.00 90.20           O  
ATOM   2228  N   THR A 290      50.098 -52.626  25.600  1.00 88.48           N  
ATOM   2229  CA  THR A 290      49.406 -51.359  25.809  1.00 88.48           C  
ATOM   2230  C   THR A 290      50.360 -50.183  25.617  1.00 88.48           C  
ATOM   2231  O   THR A 290      49.935 -49.026  25.619  1.00 88.48           O  
ATOM   2232  CB  THR A 290      48.779 -51.290  27.214  1.00 88.48           C  
ATOM   2233  CG2 THR A 290      47.682 -52.336  27.379  1.00 88.48           C  
ATOM   2234  OG1 THR A 290      49.796 -51.521  28.197  1.00 88.48           O  
ATOM   2235  N   ASP A 291      51.585 -50.482  25.274  1.00 93.32           N  
ATOM   2236  CA  ASP A 291      52.615 -49.464  25.094  1.00 93.32           C  
ATOM   2237  C   ASP A 291      52.566 -48.876  23.686  1.00 93.32           C  
ATOM   2238  O   ASP A 291      53.006 -49.511  22.725  1.00 93.32           O  
ATOM   2239  CB  ASP A 291      54.002 -50.050  25.371  1.00 93.32           C  
ATOM   2240  CG  ASP A 291      55.100 -49.001  25.365  1.00 93.32           C  
ATOM   2241  OD1 ASP A 291      54.858 -47.867  24.899  1.00 93.32           O  
ATOM   2242  OD2 ASP A 291      56.218 -49.313  25.829  1.00 93.32           O1-
ATOM   2243  N   GLN A 292      52.089 -47.644  23.570  1.00 91.63           N  
ATOM   2244  CA  GLN A 292      51.916 -46.981  22.282  1.00 91.63           C  
ATOM   2245  C   GLN A 292      53.258 -46.760  21.592  1.00 91.63           C  
ATOM   2246  O   GLN A 292      53.345 -46.801  20.363  1.00 91.63           O  
ATOM   2247  CB  GLN A 292      51.190 -45.647  22.459  1.00 91.63           C  
ATOM   2248  CG  GLN A 292      49.704 -45.790  22.759  1.00 91.63           C  
ATOM   2249  CD  GLN A 292      48.939 -46.456  21.631  1.00 91.63           C  
ATOM   2250  NE2 GLN A 292      47.914 -47.225  21.984  1.00 91.63           N  
ATOM   2251  OE1 GLN A 292      49.265 -46.280  20.453  1.00 91.63           O  
ATOM   2252  N   GLU A 293      54.304 -46.517  22.354  1.00 91.85           N  
ATOM   2253  CA  GLU A 293      55.636 -46.321  21.790  1.00 91.85           C  
ATOM   2254  C   GLU A 293      56.154 -47.601  21.139  1.00 91.85           C  
ATOM   2255  O   GLU A 293      56.755 -47.558  20.065  1.00 91.85           O  
ATOM   2256  CB  GLU A 293      56.613 -45.848  22.869  1.00 91.85           C  
ATOM   2257  CG  GLU A 293      57.883 -45.217  22.315  1.00 91.85           C  
ATOM   2258  CD  GLU A 293      58.823 -44.712  23.399  1.00 91.85           C  
ATOM   2259  OE1 GLU A 293      59.967 -44.321  23.075  1.00 91.85           O  
ATOM   2260  OE2 GLU A 293      58.413 -44.710  24.581  1.00 91.85           O1-
ATOM   2261  N   GLU A 294      55.864 -48.719  21.811  1.00 91.44           N  
ATOM   2262  CA  GLU A 294      56.237 -50.013  21.247  1.00 91.44           C  
ATOM   2263  C   GLU A 294      55.503 -50.276  19.934  1.00 91.44           C  
ATOM   2264  O   GLU A 294      56.103 -50.749  18.966  1.00 91.44           O  
ATOM   2265  CB  GLU A 294      55.949 -51.139  22.244  1.00 91.44           C  
ATOM   2266  CG  GLU A 294      56.451 -52.503  21.793  1.00 91.44           C  
ATOM   2267  CD  GLU A 294      56.218 -53.597  22.823  1.00 91.44           C  
ATOM   2268  OE1 GLU A 294      56.621 -54.758  22.577  1.00 91.44           O  
ATOM   2269  OE2 GLU A 294      55.627 -53.293  23.883  1.00 91.44           O1-
ATOM   2270  N   LEU A 295      54.218 -49.982  19.890  1.00 91.02           N  
ATOM   2271  CA  LEU A 295      53.403 -50.171  18.695  1.00 91.02           C  
ATOM   2272  C   LEU A 295      53.947 -49.349  17.531  1.00 91.02           C  
ATOM   2273  O   LEU A 295      54.041 -49.845  16.406  1.00 91.02           O  
ATOM   2274  CB  LEU A 295      51.948 -49.783  18.973  1.00 91.02           C  
ATOM   2275  CG  LEU A 295      51.089 -50.835  19.677  1.00 91.02           C  
ATOM   2276  CD1 LEU A 295      49.809 -50.202  20.211  1.00 91.02           C  
ATOM   2277  CD2 LEU A 295      50.767 -51.985  18.727  1.00 91.02           C  
ATOM   2278  N   LYS A 296      54.370 -48.132  17.805  1.00 91.44           N  
ATOM   2279  CA  LYS A 296      54.903 -47.239  16.780  1.00 91.44           C  
ATOM   2280  C   LYS A 296      56.216 -47.773  16.214  1.00 91.44           C  
ATOM   2281  O   LYS A 296      56.451 -47.705  15.007  1.00 91.44           O  
ATOM   2282  CB  LYS A 296      55.110 -45.834  17.347  1.00 91.44           C  
ATOM   2283  CG  LYS A 296      53.820 -45.058  17.567  1.00 91.44           C  
ATOM   2284  CD  LYS A 296      54.093 -43.654  18.091  1.00 91.44           C  
ATOM   2285  CE  LYS A 296      52.801 -42.903  18.383  1.00 91.44           C  
ATOM   2286  NZ  LYS A 296      53.064 -41.553  18.963  1.00 91.44           N1+
ATOM   2287  N   LYS A 297      56.967 -48.386  17.102  1.00 91.01           N  
ATOM   2288  CA  LYS A 297      58.247 -48.940  16.670  1.00 91.01           C  
ATOM   2289  C   LYS A 297      58.046 -50.160  15.777  1.00 91.01           C  
ATOM   2290  O   LYS A 297      58.689 -50.284  14.732  1.00 91.01           O  
ATOM   2291  CB  LYS A 297      59.107 -49.313  17.880  1.00 91.01           C  
ATOM   2292  CG  LYS A 297      59.688 -48.115  18.618  1.00 91.01           C  
ATOM   2293  CD  LYS A 297      60.569 -48.550  19.781  1.00 91.01           C  
ATOM   2294  CE  LYS A 297      61.066 -47.357  20.585  1.00 91.01           C  
ATOM   2295  NZ  LYS A 297      61.874 -47.782  21.768  1.00 91.01           N1+
ATOM   2296  N   VAL A 298      57.230 -50.982  16.291  1.00 94.08           N  
ATOM   2297  CA  VAL A 298      56.948 -52.189  15.521  1.00 94.08           C  
ATOM   2298  C   VAL A 298      56.326 -51.814  14.177  1.00 94.08           C  
ATOM   2299  O   VAL A 298      56.675 -52.386  13.144  1.00 94.08           O  
ATOM   2300  CB  VAL A 298      56.013 -53.148  16.292  1.00 94.08           C  
ATOM   2301  CG1 VAL A 298      55.572 -54.306  15.399  1.00 94.08           C  
ATOM   2302  CG2 VAL A 298      56.706 -53.672  17.548  1.00 94.08           C  
ATOM   2303  N   LYS A 299      55.421 -50.908  14.171  1.00 94.33           N  
ATOM   2304  CA  LYS A 299      54.818 -50.421  12.935  1.00 94.33           C  
ATOM   2305  C   LYS A 299      55.882 -49.928  11.959  1.00 94.33           C  
ATOM   2306  O   LYS A 299      55.846 -50.259  10.773  1.00 94.33           O  
ATOM   2307  CB  LYS A 299      53.819 -49.301  13.229  1.00 94.33           C  
ATOM   2308  CG  LYS A 299      53.112 -48.761  11.995  1.00 94.33           C  
ATOM   2309  CD  LYS A 299      52.174 -47.613  12.345  1.00 94.33           C  
ATOM   2310  CE  LYS A 299      51.684 -46.890  11.098  1.00 94.33           C  
ATOM   2311  NZ  LYS A 299      50.811 -45.726  11.439  1.00 94.33           N1+
ATOM   2312  N   ALA A 300      56.807 -49.109  12.452  1.00 91.18           N  
ATOM   2313  CA  ALA A 300      57.875 -48.564  11.618  1.00 91.18           C  
ATOM   2314  C   ALA A 300      58.729 -49.680  11.022  1.00 91.18           C  
ATOM   2315  O   ALA A 300      59.075 -49.641   9.839  1.00 91.18           O  
ATOM   2316  CB  ALA A 300      58.746 -47.606  12.427  1.00 91.18           C  
ATOM   2317  N   ILE A 301      59.009 -50.695  11.832  1.00 91.40           N  
ATOM   2318  CA  ILE A 301      59.825 -51.818  11.383  1.00 91.40           C  
ATOM   2319  C   ILE A 301      59.086 -52.588  10.291  1.00 91.40           C  
ATOM   2320  O   ILE A 301      59.661 -52.900   9.245  1.00 91.40           O  
ATOM   2321  CB  ILE A 301      60.182 -52.760  12.555  1.00 91.40           C  
ATOM   2322  CG1 ILE A 301      61.135 -52.060  13.531  1.00 91.40           C  
ATOM   2323  CG2 ILE A 301      60.794 -54.064  12.033  1.00 91.40           C  
ATOM   2324  CD1 ILE A 301      61.353 -52.818  14.833  1.00 91.40           C  
ATOM   2325  N   LEU A 302      57.860 -52.851  10.540  1.00 95.16           N  
ATOM   2326  CA  LEU A 302      57.076 -53.621   9.581  1.00 95.16           C  
ATOM   2327  C   LEU A 302      56.857 -52.827   8.297  1.00 95.16           C  
ATOM   2328  O   LEU A 302      56.828 -53.400   7.205  1.00 95.16           O  
ATOM   2329  CB  LEU A 302      55.727 -54.019  10.185  1.00 95.16           C  
ATOM   2330  CG  LEU A 302      55.765 -55.074  11.292  1.00 95.16           C  
ATOM   2331  CD1 LEU A 302      54.368 -55.290  11.865  1.00 95.16           C  
ATOM   2332  CD2 LEU A 302      56.339 -56.384  10.763  1.00 95.16           C  
ATOM   2333  N   ARG A 303      56.674 -51.573   8.439  1.00 94.39           N  
ATOM   2334  CA  ARG A 303      56.513 -50.715   7.270  1.00 94.39           C  
ATOM   2335  C   ARG A 303      57.738 -50.787   6.365  1.00 94.39           C  
ATOM   2336  O   ARG A 303      57.610 -50.947   5.149  1.00 94.39           O  
ATOM   2337  CB  ARG A 303      56.259 -49.268   7.696  1.00 94.39           C  
ATOM   2338  CG  ARG A 303      55.970 -48.327   6.538  1.00 94.39           C  
ATOM   2339  CD  ARG A 303      55.650 -46.919   7.021  1.00 94.39           C  
ATOM   2340  NE  ARG A 303      55.213 -46.059   5.925  1.00 94.39           N  
ATOM   2341  CZ  ARG A 303      54.720 -44.832   6.073  1.00 94.39           C  
ATOM   2342  NH1 ARG A 303      54.593 -44.295   7.281  1.00 94.39           N1+
ATOM   2343  NH2 ARG A 303      54.353 -44.137   5.007  1.00 94.39           N  
ATOM   2344  N   VAL A 304      58.853 -50.649   7.009  1.00 91.12           N  
ATOM   2345  CA  VAL A 304      60.102 -50.704   6.255  1.00 91.12           C  
ATOM   2346  C   VAL A 304      60.259 -52.081   5.615  1.00 91.12           C  
ATOM   2347  O   VAL A 304      60.606 -52.188   4.436  1.00 91.12           O  
ATOM   2348  CB  VAL A 304      61.320 -50.391   7.153  1.00 91.12           C  
ATOM   2349  CG1 VAL A 304      62.625 -50.648   6.401  1.00 91.12           C  
ATOM   2350  CG2 VAL A 304      61.261 -48.947   7.649  1.00 91.12           C  
ATOM   2351  N   ALA A 305      60.005 -53.105   6.394  1.00 91.69           N  
ATOM   2352  CA  ALA A 305      60.124 -54.468   5.885  1.00 91.69           C  
ATOM   2353  C   ALA A 305      59.214 -54.685   4.679  1.00 91.69           C  
ATOM   2354  O   ALA A 305      59.629 -55.269   3.676  1.00 91.69           O  
ATOM   2355  CB  ALA A 305      59.796 -55.478   6.982  1.00 91.69           C  
ATOM   2356  N   SER A 306      57.986 -54.271   4.758  1.00 94.31           N  
ATOM   2357  CA  SER A 306      57.042 -54.436   3.658  1.00 94.31           C  
ATOM   2358  C   SER A 306      57.497 -53.673   2.418  1.00 94.31           C  
ATOM   2359  O   SER A 306      57.407 -54.183   1.301  1.00 94.31           O  
ATOM   2360  CB  SER A 306      55.647 -53.966   4.073  1.00 94.31           C  
ATOM   2361  OG  SER A 306      55.620 -52.559   4.238  1.00 94.31           O  
ATOM   2362  N   GLU A 307      57.920 -52.476   2.592  1.00 93.58           N  
ATOM   2363  CA  GLU A 307      58.396 -51.660   1.478  1.00 93.58           C  
ATOM   2364  C   GLU A 307      59.609 -52.297   0.805  1.00 93.58           C  
ATOM   2365  O   GLU A 307      59.724 -52.282  -0.422  1.00 93.58           O  
ATOM   2366  CB  GLU A 307      58.741 -50.246   1.954  1.00 93.58           C  
ATOM   2367  CG  GLU A 307      59.018 -49.267   0.824  1.00 93.58           C  
ATOM   2368  CD  GLU A 307      59.144 -47.827   1.295  1.00 93.58           C  
ATOM   2369  OE1 GLU A 307      59.343 -46.926   0.448  1.00 93.58           O  
ATOM   2370  OE2 GLU A 307      59.045 -47.598   2.521  1.00 93.58           O1-
ATOM   2371  N   VAL A 308      60.555 -52.882   1.567  1.00 91.21           N  
ATOM   2372  CA  VAL A 308      61.725 -53.560   1.017  1.00 91.21           C  
ATOM   2373  C   VAL A 308      61.282 -54.737   0.153  1.00 91.21           C  
ATOM   2374  O   VAL A 308      61.783 -54.921  -0.959  1.00 91.21           O  
ATOM   2375  CB  VAL A 308      62.674 -54.047   2.136  1.00 91.21           C  
ATOM   2376  CG1 VAL A 308      63.733 -54.991   1.570  1.00 91.21           C  
ATOM   2377  CG2 VAL A 308      63.331 -52.858   2.834  1.00 91.21           C  
ATOM   2378  N   LEU A 309      60.315 -55.464   0.650  1.00 91.67           N  
ATOM   2379  CA  LEU A 309      59.834 -56.621  -0.097  1.00 91.67           C  
ATOM   2380  C   LEU A 309      59.175 -56.191  -1.403  1.00 91.67           C  
ATOM   2381  O   LEU A 309      59.349 -56.842  -2.435  1.00 91.67           O  
ATOM   2382  CB  LEU A 309      58.843 -57.429   0.745  1.00 91.67           C  
ATOM   2383  CG  LEU A 309      59.440 -58.267   1.878  1.00 91.67           C  
ATOM   2384  CD1 LEU A 309      58.332 -58.850   2.748  1.00 91.67           C  
ATOM   2385  CD2 LEU A 309      60.324 -59.375   1.314  1.00 91.67           C  
ATOM   2386  N   LYS A 310      58.414 -55.110  -1.376  1.00 91.24           N  
ATOM   2387  CA  LYS A 310      57.775 -54.594  -2.583  1.00 91.24           C  
ATOM   2388  C   LYS A 310      58.816 -54.147  -3.608  1.00 91.24           C  
ATOM   2389  O   LYS A 310      58.687 -54.438  -4.799  1.00 91.24           O  
ATOM   2390  CB  LYS A 310      56.842 -53.430  -2.243  1.00 91.24           C  
ATOM   2391  CG  LYS A 310      55.544 -53.853  -1.572  1.00 91.24           C  
ATOM   2392  CD  LYS A 310      54.663 -52.653  -1.253  1.00 91.24           C  
ATOM   2393  CE  LYS A 310      53.418 -53.063  -0.476  1.00 91.24           C  
ATOM   2394  NZ  LYS A 310      52.579 -51.883  -0.111  1.00 91.24           N1+
ATOM   2395  N   LEU A 311      59.781 -53.532  -3.122  1.00 91.15           N  
ATOM   2396  CA  LEU A 311      60.838 -53.053  -4.006  1.00 91.15           C  
ATOM   2397  C   LEU A 311      61.651 -54.218  -4.562  1.00 91.15           C  
ATOM   2398  O   LEU A 311      62.070 -54.190  -5.721  1.00 91.15           O  
ATOM   2399  CB  LEU A 311      61.760 -52.082  -3.265  1.00 91.15           C  
ATOM   2400  CG  LEU A 311      61.176 -50.703  -2.948  1.00 91.15           C  
ATOM   2401  CD1 LEU A 311      62.139 -49.910  -2.071  1.00 91.15           C  
ATOM   2402  CD2 LEU A 311      60.869 -49.944  -4.235  1.00 91.15           C  
ATOM   2403  N   GLU A 312      61.833 -55.226  -3.746  1.00 89.43           N  
ATOM   2404  CA  GLU A 312      62.536 -56.415  -4.218  1.00 89.43           C  
ATOM   2405  C   GLU A 312      61.766 -57.102  -5.344  1.00 89.43           C  
ATOM   2406  O   GLU A 312      62.363 -57.568  -6.315  1.00 89.43           O  
ATOM   2407  CB  GLU A 312      62.768 -57.396  -3.065  1.00 89.43           C  
ATOM   2408  CG  GLU A 312      63.869 -56.969  -2.107  1.00 89.43           C  
ATOM   2409  CD  GLU A 312      64.139 -57.988  -1.010  1.00 89.43           C  
ATOM   2410  OE1 GLU A 312      65.169 -57.866  -0.310  1.00 89.43           O  
ATOM   2411  OE2 GLU A 312      63.314 -58.915  -0.853  1.00 89.43           O1-
ATOM   2412  N   GLU A 313      60.453 -57.123  -5.205  1.00 89.96           N  
ATOM   2413  CA  GLU A 313      59.613 -57.715  -6.242  1.00 89.96           C  
ATOM   2414  C   GLU A 313      59.681 -56.907  -7.535  1.00 89.96           C  
ATOM   2415  O   GLU A 313      59.758 -57.475  -8.626  1.00 89.96           O  
ATOM   2416  CB  GLU A 313      58.163 -57.821  -5.764  1.00 89.96           C  
ATOM   2417  CG  GLU A 313      57.262 -58.614  -6.700  1.00 89.96           C  
ATOM   2418  CD  GLU A 313      57.468 -60.117  -6.600  1.00 89.96           C  
ATOM   2419  OE1 GLU A 313      56.932 -60.861  -7.453  1.00 89.96           O  
ATOM   2420  OE2 GLU A 313      58.168 -60.554  -5.660  1.00 89.96           O1-
ATOM   2421  N   GLU A 314      59.611 -55.618  -7.369  1.00 90.33           N  
ATOM   2422  CA  GLU A 314      59.747 -54.739  -8.526  1.00 90.33           C  
ATOM   2423  C   GLU A 314      61.099 -54.928  -9.207  1.00 90.33           C  
ATOM   2424  O   GLU A 314      61.183 -54.953 -10.436  1.00 90.33           O  
ATOM   2425  CB  GLU A 314      59.565 -53.276  -8.114  1.00 90.33           C  
ATOM   2426  CG  GLU A 314      59.479 -52.312  -9.289  1.00 90.33           C  
ATOM   2427  CD  GLU A 314      59.216 -50.875  -8.867  1.00 90.33           C  
ATOM   2428  OE1 GLU A 314      59.276 -49.969  -9.730  1.00 90.33           O  
ATOM   2429  OE2 GLU A 314      58.949 -50.653  -7.666  1.00 90.33           O1-
ATOM   2430  N   ALA A 315      62.219 -55.079  -8.432  1.00 88.57           N  
ATOM   2431  CA  ALA A 315      63.562 -55.312  -8.957  1.00 88.57           C  
ATOM   2432  C   ALA A 315      63.637 -56.639  -9.706  1.00 88.57           C  
ATOM   2433  O   ALA A 315      64.256 -56.726 -10.768  1.00 88.57           O  
ATOM   2434  CB  ALA A 315      64.588 -55.283  -7.827  1.00 88.57           C  
ATOM   2435  N   LYS A 316      62.935 -57.635  -9.159  1.00 89.17           N  
ATOM   2436  CA  LYS A 316      62.905 -58.944  -9.805  1.00 89.17           C  
ATOM   2437  C   LYS A 316      62.200 -58.874 -11.157  1.00 89.17           C  
ATOM   2438  O   LYS A 316      62.674 -59.448 -12.140  1.00 89.17           O  
ATOM   2439  CB  LYS A 316      62.212 -59.969  -8.906  1.00 89.17           C  
ATOM   2440  CG  LYS A 316      62.343 -61.406  -9.390  1.00 89.17           C  
ATOM   2441  CD  LYS A 316      61.698 -62.385  -8.419  1.00 89.17           C  
ATOM   2442  CE  LYS A 316      61.765 -63.816  -8.937  1.00 89.17           C  
ATOM   2443  NZ  LYS A 316      61.103 -64.774  -8.002  1.00 89.17           N1+
ATOM   2444  N   LYS A 317      61.075 -58.155 -11.253  1.00 89.75           N  
ATOM   2445  CA  LYS A 317      60.327 -57.986 -12.496  1.00 89.75           C  
ATOM   2446  C   LYS A 317      61.143 -57.214 -13.528  1.00 89.75           C  
ATOM   2447  O   LYS A 317      61.135 -57.552 -14.714  1.00 89.75           O  
ATOM   2448  CB  LYS A 317      59.002 -57.268 -12.233  1.00 89.75           C  
ATOM   2449  CG  LYS A 317      57.962 -58.127 -11.527  1.00 89.75           C  
ATOM   2450  CD  LYS A 317      56.653 -57.374 -11.334  1.00 89.75           C  
ATOM   2451  CE  LYS A 317      55.630 -58.213 -10.580  1.00 89.75           C  
ATOM   2452  NZ  LYS A 317      54.361 -57.462 -10.346  1.00 89.75           N1+
ATOM   2453  N   SER A 318      61.811 -56.282 -13.021  1.00 89.38           N  
ATOM   2454  CA  SER A 318      62.666 -55.488 -13.898  1.00 89.38           C  
ATOM   2455  C   SER A 318      63.824 -56.319 -14.439  1.00 89.38           C  
ATOM   2456  O   SER A 318      64.196 -56.188 -15.608  1.00 89.38           O  
ATOM   2457  CB  SER A 318      63.206 -54.264 -13.157  1.00 89.38           C  
ATOM   2458  OG  SER A 318      62.156 -53.371 -12.829  1.00 89.38           O  
ATOM   2459  N   GLN A 319      64.352 -57.186 -13.634  1.00 88.78           N  
ATOM   2460  CA  GLN A 319      65.410 -58.093 -14.066  1.00 88.78           C  
ATOM   2461  C   GLN A 319      64.902 -59.060 -15.132  1.00 88.78           C  
ATOM   2462  O   GLN A 319      65.604 -59.345 -16.105  1.00 88.78           O  
ATOM   2463  CB  GLN A 319      65.971 -58.870 -12.876  1.00 88.78           C  
ATOM   2464  CG  GLN A 319      67.206 -59.697 -13.207  1.00 88.78           C  
ATOM   2465  CD  GLN A 319      67.834 -60.333 -11.982  1.00 88.78           C  
ATOM   2466  NE2 GLN A 319      68.958 -61.014 -12.177  1.00 88.78           N  
ATOM   2467  OE1 GLN A 319      67.314 -60.212 -10.868  1.00 88.78           O  
ATOM   2468  N   GLU A 320      63.648 -59.482 -14.916  1.00 90.34           N  
ATOM   2469  CA  GLU A 320      63.038 -60.377 -15.894  1.00 90.34           C  
ATOM   2470  C   GLU A 320      62.818 -59.670 -17.228  1.00 90.34           C  
ATOM   2471  O   GLU A 320      63.020 -60.260 -18.291  1.00 90.34           O  
ATOM   2472  CB  GLU A 320      61.712 -60.928 -15.366  1.00 90.34           C  
ATOM   2473  CG  GLU A 320      61.870 -61.952 -14.250  1.00 90.34           C  
ATOM   2474  CD  GLU A 320      60.547 -62.383 -13.639  1.00 90.34           C  
ATOM   2475  OE1 GLU A 320      60.546 -63.277 -12.763  1.00 90.34           O  
ATOM   2476  OE2 GLU A 320      59.503 -61.823 -14.039  1.00 90.34           O1-
ATOM   2477  N   GLU A 321      62.453 -58.449 -17.206  1.00 90.93           N  
ATOM   2478  CA  GLU A 321      62.249 -57.632 -18.400  1.00 90.93           C  
ATOM   2479  C   GLU A 321      63.560 -57.413 -19.149  1.00 90.93           C  
ATOM   2480  O   GLU A 321      63.591 -57.454 -20.381  1.00 90.93           O  
ATOM   2481  CB  GLU A 321      61.624 -56.285 -18.028  1.00 90.93           C  
ATOM   2482  CG  GLU A 321      61.172 -55.465 -19.229  1.00 90.93           C  
ATOM   2483  CD  GLU A 321      60.440 -54.190 -18.843  1.00 90.93           C  
ATOM   2484  OE1 GLU A 321      60.063 -53.409 -19.746  1.00 90.93           O  
ATOM   2485  OE2 GLU A 321      60.244 -53.969 -17.627  1.00 90.93           O1-
ATOM   2486  N   VAL A 322      64.617 -57.209 -18.426  1.00 87.31           N  
ATOM   2487  CA  VAL A 322      65.940 -57.020 -19.014  1.00 87.31           C  
ATOM   2488  C   VAL A 322      66.380 -58.300 -19.719  1.00 87.31           C  
ATOM   2489  O   VAL A 322      66.916 -58.252 -20.829  1.00 87.31           O  
ATOM   2490  CB  VAL A 322      66.981 -56.614 -17.946  1.00 87.31           C  
ATOM   2491  CG1 VAL A 322      68.396 -56.692 -18.517  1.00 87.31           C  
ATOM   2492  CG2 VAL A 322      66.689 -55.210 -17.423  1.00 87.31           C  
ATOM   2493  N   GLU A 323      66.053 -59.390 -19.104  1.00 89.92           N  
ATOM   2494  CA  GLU A 323      66.416 -60.672 -19.700  1.00 89.92           C  
ATOM   2495  C   GLU A 323      65.649 -60.916 -20.997  1.00 89.92           C  
ATOM   2496  O   GLU A 323      66.211 -61.417 -21.972  1.00 89.92           O  
ATOM   2497  CB  GLU A 323      66.160 -61.815 -18.715  1.00 89.92           C  
ATOM   2498  CG  GLU A 323      67.183 -61.900 -17.591  1.00 89.92           C  
ATOM   2499  CD  GLU A 323      66.944 -63.068 -16.648  1.00 89.92           C  
ATOM   2500  OE1 GLU A 323      67.804 -63.331 -15.778  1.00 89.92           O  
ATOM   2501  OE2 GLU A 323      65.887 -63.726 -16.782  1.00 89.92           O1-
ATOM   2502  N   ARG A 324      64.429 -60.548 -21.043  1.00 90.54           N  
ATOM   2503  CA  ARG A 324      63.605 -60.667 -22.241  1.00 90.54           C  
ATOM   2504  C   ARG A 324      64.118 -59.754 -23.350  1.00 90.54           C  
ATOM   2505  O   ARG A 324      64.188 -60.159 -24.512  1.00 90.54           O  
ATOM   2506  CB  ARG A 324      62.144 -60.336 -21.925  1.00 90.54           C  
ATOM   2507  CG  ARG A 324      61.184 -60.642 -23.062  1.00 90.54           C  
ATOM   2508  CD  ARG A 324      59.752 -60.266 -22.708  1.00 90.54           C  
ATOM   2509  NE  ARG A 324      58.908 -60.173 -23.896  1.00 90.54           N  
ATOM   2510  CZ  ARG A 324      57.652 -59.736 -23.902  1.00 90.54           C  
ATOM   2511  NH1 ARG A 324      57.067 -59.340 -22.777  1.00 90.54           N1+
ATOM   2512  NH2 ARG A 324      56.976 -59.693 -25.041  1.00 90.54           N  
ATOM   2513  N   LEU A 325      64.492 -58.541 -22.978  1.00 88.76           N  
ATOM   2514  CA  LEU A 325      64.990 -57.561 -23.936  1.00 88.76           C  
ATOM   2515  C   LEU A 325      66.333 -58.000 -24.514  1.00 88.76           C  
ATOM   2516  O   LEU A 325      66.606 -57.778 -25.695  1.00 88.76           O  
ATOM   2517  CB  LEU A 325      65.132 -56.188 -23.275  1.00 88.76           C  
ATOM   2518  CG  LEU A 325      63.839 -55.396 -23.074  1.00 88.76           C  
ATOM   2519  CD1 LEU A 325      64.101 -54.163 -22.214  1.00 88.76           C  
ATOM   2520  CD2 LEU A 325      63.238 -55.000 -24.417  1.00 88.76           C  
ATOM   2521  N   LYS A 326      67.111 -58.663 -23.688  1.00 88.46           N  
ATOM   2522  CA  LYS A 326      68.384 -59.213 -24.146  1.00 88.46           C  
ATOM   2523  C   LYS A 326      68.171 -60.238 -25.256  1.00 88.46           C  
ATOM   2524  O   LYS A 326      68.909 -60.254 -26.244  1.00 88.46           O  
ATOM   2525  CB  LYS A 326      69.145 -59.849 -22.982  1.00 88.46           C  
ATOM   2526  CG  LYS A 326      70.598 -60.171 -23.295  1.00 88.46           C  
ATOM   2527  CD  LYS A 326      71.324 -60.722 -22.075  1.00 88.46           C  
ATOM   2528  CE  LYS A 326      72.742 -61.157 -22.415  1.00 88.46           C  
ATOM   2529  NZ  LYS A 326      73.446 -61.732 -21.230  1.00 88.46           N1+
ATOM   2530  N   GLN A 327      67.076 -61.041 -25.103  1.00 89.99           N  
ATOM   2531  CA  GLN A 327      66.750 -62.062 -26.094  1.00 89.99           C  
ATOM   2532  C   GLN A 327      66.258 -61.431 -27.393  1.00 89.99           C  
ATOM   2533  O   GLN A 327      66.617 -61.882 -28.483  1.00 89.99           O  
ATOM   2534  CB  GLN A 327      65.696 -63.025 -25.545  1.00 89.99           C  
ATOM   2535  CG  GLN A 327      66.208 -63.925 -24.428  1.00 89.99           C  
ATOM   2536  CD  GLN A 327      65.149 -64.884 -23.916  1.00 89.99           C  
ATOM   2537  NE2 GLN A 327      65.543 -65.775 -23.013  1.00 89.99           N  
ATOM   2538  OE1 GLN A 327      63.986 -64.822 -24.328  1.00 89.99           O  
ATOM   2539  N   GLU A 328      65.437 -60.380 -27.247  1.00 87.07           N  
ATOM   2540  CA  GLU A 328      64.904 -59.666 -28.404  1.00 87.07           C  
ATOM   2541  C   GLU A 328      66.018 -58.998 -29.203  1.00 87.07           C  
ATOM   2542  O   GLU A 328      65.981 -58.979 -30.435  1.00 87.07           O  
ATOM   2543  CB  GLU A 328      63.874 -58.623 -27.964  1.00 87.07           C  
ATOM   2544  CG  GLU A 328      62.568 -59.221 -27.460  1.00 87.07           C  
ATOM   2545  CD  GLU A 328      61.533 -58.173 -27.085  1.00 87.07           C  
ATOM   2546  OE1 GLU A 328      60.415 -58.548 -26.664  1.00 87.07           O  
ATOM   2547  OE2 GLU A 328      61.842 -56.967 -27.214  1.00 87.07           O1-
ATOM   2548  N   VAL A 329      66.991 -58.514 -28.453  1.00 84.94           N  
ATOM   2549  CA  VAL A 329      68.132 -57.847 -29.072  1.00 84.94           C  
ATOM   2550  C   VAL A 329      68.968 -58.863 -29.845  1.00 84.94           C  
ATOM   2551  O   VAL A 329      69.401 -58.594 -30.968  1.00 84.94           O  
ATOM   2552  CB  VAL A 329      69.005 -57.125 -28.022  1.00 84.94           C  
ATOM   2553  CG1 VAL A 329      70.324 -56.665 -28.642  1.00 84.94           C  
ATOM   2554  CG2 VAL A 329      68.250 -55.939 -27.425  1.00 84.94           C  
ATOM   2555  N   GLU A 330      69.119 -59.998 -29.257  1.00 87.13           N  
ATOM   2556  CA  GLU A 330      69.899 -61.054 -29.895  1.00 87.13           C  
ATOM   2557  C   GLU A 330      69.226 -61.539 -31.176  1.00 87.13           C  
ATOM   2558  O   GLU A 330      69.895 -61.782 -32.182  1.00 87.13           O  
ATOM   2559  CB  GLU A 330      70.106 -62.227 -28.933  1.00 87.13           C  
ATOM   2560  CG  GLU A 330      71.121 -61.949 -27.834  1.00 87.13           C  
ATOM   2561  CD  GLU A 330      71.277 -63.103 -26.856  1.00 87.13           C  
ATOM   2562  OE1 GLU A 330      72.127 -63.012 -25.942  1.00 87.13           O  
ATOM   2563  OE2 GLU A 330      70.544 -64.106 -27.006  1.00 87.13           O1-
ATOM   2564  N   LYS A 331      67.921 -61.660 -31.107  1.00 85.76           N  
ATOM   2565  CA  LYS A 331      67.145 -62.093 -32.265  1.00 85.76           C  
ATOM   2566  C   LYS A 331      67.194 -61.053 -33.381  1.00 85.76           C  
ATOM   2567  O   LYS A 331      67.336 -61.400 -34.554  1.00 85.76           O  
ATOM   2568  CB  LYS A 331      65.693 -62.367 -31.867  1.00 85.76           C  
ATOM   2569  CG  LYS A 331      65.498 -63.655 -31.083  1.00 85.76           C  
ATOM   2570  CD  LYS A 331      64.026 -63.913 -30.788  1.00 85.76           C  
ATOM   2571  CE  LYS A 331      63.837 -65.155 -29.929  1.00 85.76           C  
ATOM   2572  NZ  LYS A 331      62.398 -65.389 -29.603  1.00 85.76           N1+
ATOM   2573  N   ALA A 332      66.997 -59.863 -32.933  1.00 82.93           N  
ATOM   2574  CA  ALA A 332      67.014 -58.764 -33.894  1.00 82.93           C  
ATOM   2575  C   ALA A 332      68.395 -58.608 -34.526  1.00 82.93           C  
ATOM   2576  O   ALA A 332      68.511 -58.249 -35.700  1.00 82.93           O  
ATOM   2577  CB  ALA A 332      66.590 -57.461 -33.222  1.00 82.93           C  
ATOM   2578  N   SER A 333      69.468 -58.793 -33.811  1.00 81.48           N  
ATOM   2579  CA  SER A 333      70.835 -58.723 -34.319  1.00 81.48           C  
ATOM   2580  C   SER A 333      71.076 -59.771 -35.401  1.00 81.48           C  
ATOM   2581  O   SER A 333      71.761 -59.502 -36.390  1.00 81.48           O  
ATOM   2582  CB  SER A 333      71.840 -58.911 -33.183  1.00 81.48           C  
ATOM   2583  OG  SER A 333      73.169 -58.791 -33.662  1.00 81.48           O  
ATOM   2584  N   LYS A 334      70.340 -60.889 -35.332  1.00 83.91           N  
ATOM   2585  CA  LYS A 334      70.479 -61.968 -36.307  1.00 83.91           C  
ATOM   2586  C   LYS A 334      69.718 -61.651 -37.591  1.00 83.91           C  
ATOM   2587  O   LYS A 334      70.140 -62.040 -38.682  1.00 83.91           O  
ATOM   2588  CB  LYS A 334      69.985 -63.290 -35.718  1.00 83.91           C  
ATOM   2589  CG  LYS A 334      70.917 -63.891 -34.677  1.00 83.91           C  
ATOM   2590  CD  LYS A 334      70.411 -65.242 -34.186  1.00 83.91           C  
ATOM   2591  CE  LYS A 334      71.327 -65.830 -33.121  1.00 83.91           C  
ATOM   2592  NZ  LYS A 334      70.810 -67.130 -32.601  1.00 83.91           N1+
ATOM   2593  N   ALA A 335      68.677 -60.798 -37.509  1.00 81.49           N  
ATOM   2594  CA  ALA A 335      67.804 -60.490 -38.638  1.00 81.49           C  
ATOM   2595  C   ALA A 335      68.286 -59.247 -39.382  1.00 81.49           C  
ATOM   2596  O   ALA A 335      67.955 -59.050 -40.554  1.00 81.49           O  
ATOM   2597  CB  ALA A 335      66.366 -60.295 -38.161  1.00 81.49           C  
ATOM   2598  N   GLY A 336      69.313 -58.512 -38.957  1.00 78.22           N  
ATOM   2599  CA  GLY A 336      69.781 -57.265 -39.540  1.00 78.22           C  
ATOM   2600  C   GLY A 336      68.875 -56.086 -39.234  1.00 78.22           C  
ATOM   2601  O   GLY A 336      67.720 -56.057 -39.664  1.00 78.22           O  
ATOM   2602  N   LEU A 337      69.057 -55.349 -38.206  1.00 63.03           N  
ATOM   2603  CA  LEU A 337      68.185 -54.248 -37.808  1.00 63.03           C  
ATOM   2604  C   LEU A 337      68.565 -52.964 -38.536  1.00 63.03           C  
ATOM   2605  O   LEU A 337      69.749 -52.690 -38.745  1.00 63.03           O  
ATOM   2606  CB  LEU A 337      68.253 -54.031 -36.294  1.00 63.03           C  
ATOM   2607  CG  LEU A 337      67.310 -54.882 -35.444  1.00 63.03           C  
ATOM   2608  CD1 LEU A 337      67.952 -55.201 -34.098  1.00 63.03           C  
ATOM   2609  CD2 LEU A 337      65.975 -54.169 -35.249  1.00 63.03           C  
ATOM   2610  N   ASP A 338      67.549 -52.241 -39.121  1.00 81.65           N  
ATOM   2611  CA  ASP A 338      67.754 -50.870 -39.574  1.00 81.65           C  
ATOM   2612  C   ASP A 338      67.891 -49.915 -38.390  1.00 81.65           C  
ATOM   2613  O   ASP A 338      67.700 -50.314 -37.239  1.00 81.65           O  
ATOM   2614  CB  ASP A 338      66.602 -50.425 -40.478  1.00 81.65           C  
ATOM   2615  CG  ASP A 338      65.258 -50.429 -39.771  1.00 81.65           C  
ATOM   2616  OD1 ASP A 338      65.218 -50.619 -38.536  1.00 81.65           O  
ATOM   2617  OD2 ASP A 338      64.229 -50.244 -40.456  1.00 81.65           O1-
ATOM   2618  N   HIS A 339      68.541 -48.798 -38.405  1.00 76.73           N  
ATOM   2619  CA  HIS A 339      68.855 -47.771 -37.419  1.00 76.73           C  
ATOM   2620  C   HIS A 339      67.622 -47.395 -36.604  1.00 76.73           C  
ATOM   2621  O   HIS A 339      67.711 -47.195 -35.391  1.00 76.73           O  
ATOM   2622  CB  HIS A 339      69.431 -46.530 -38.102  1.00 76.73           C  
ATOM   2623  CG  HIS A 339      70.909 -46.601 -38.329  1.00 76.73           C  
ATOM   2624  CD2 HIS A 339      71.627 -46.743 -39.467  1.00 76.73           C  
ATOM   2625  ND1 HIS A 339      71.824 -46.528 -37.300  1.00 76.73           N  
ATOM   2626  CE1 HIS A 339      73.045 -46.621 -37.800  1.00 76.73           C  
ATOM   2627  NE2 HIS A 339      72.954 -46.752 -39.112  1.00 76.73           N  
ATOM   2628  N   GLU A 340      66.438 -47.557 -37.263  1.00 79.00           N  
ATOM   2629  CA  GLU A 340      65.227 -47.215 -36.522  1.00 79.00           C  
ATOM   2630  C   GLU A 340      64.900 -48.279 -35.478  1.00 79.00           C  
ATOM   2631  O   GLU A 340      64.507 -47.955 -34.355  1.00 79.00           O  
ATOM   2632  CB  GLU A 340      64.045 -47.033 -37.476  1.00 79.00           C  
ATOM   2633  CG  GLU A 340      62.955 -46.118 -36.938  1.00 79.00           C  
ATOM   2634  CD  GLU A 340      61.906 -45.757 -37.978  1.00 79.00           C  
ATOM   2635  OE1 GLU A 340      60.971 -44.989 -37.657  1.00 79.00           O  
ATOM   2636  OE2 GLU A 340      62.020 -46.247 -39.124  1.00 79.00           O1-
ATOM   2637  N   GLY A 341      65.182 -49.600 -35.863  1.00 77.85           N  
ATOM   2638  CA  GLY A 341      64.951 -50.693 -34.933  1.00 77.85           C  
ATOM   2639  C   GLY A 341      65.901 -50.683 -33.751  1.00 77.85           C  
ATOM   2640  O   GLY A 341      65.485 -50.901 -32.611  1.00 77.85           O  
ATOM   2641  N   ASP A 342      67.155 -50.162 -33.948  1.00 80.00           N  
ATOM   2642  CA  ASP A 342      68.158 -50.076 -32.892  1.00 80.00           C  
ATOM   2643  C   ASP A 342      67.794 -48.998 -31.874  1.00 80.00           C  
ATOM   2644  O   ASP A 342      67.952 -49.197 -30.667  1.00 80.00           O  
ATOM   2645  CB  ASP A 342      69.540 -49.794 -33.485  1.00 80.00           C  
ATOM   2646  CG  ASP A 342      70.178 -51.022 -34.111  1.00 80.00           C  
ATOM   2647  OD1 ASP A 342      69.691 -52.149 -33.878  1.00 80.00           O  
ATOM   2648  OD2 ASP A 342      71.180 -50.861 -34.841  1.00 80.00           O1-
ATOM   2649  N   SER A 343      67.227 -47.845 -32.407  1.00 85.89           N  
ATOM   2650  CA  SER A 343      66.856 -46.743 -31.527  1.00 85.89           C  
ATOM   2651  C   SER A 343      65.709 -47.137 -30.602  1.00 85.89           C  
ATOM   2652  O   SER A 343      65.712 -46.795 -29.418  1.00 85.89           O  
ATOM   2653  CB  SER A 343      66.463 -45.512 -32.344  1.00 85.89           C  
ATOM   2654  OG  SER A 343      67.595 -44.955 -32.990  1.00 85.89           O  
ATOM   2655  N   ARG A 344      64.786 -47.969 -31.101  1.00 87.04           N  
ATOM   2656  CA  ARG A 344      63.652 -48.407 -30.294  1.00 87.04           C  
ATOM   2657  C   ARG A 344      64.100 -49.356 -29.189  1.00 87.04           C  
ATOM   2658  O   ARG A 344      63.645 -49.250 -28.048  1.00 87.04           O  
ATOM   2659  CB  ARG A 344      62.597 -49.086 -31.171  1.00 87.04           C  
ATOM   2660  CG  ARG A 344      61.769 -48.116 -31.999  1.00 87.04           C  
ATOM   2661  CD  ARG A 344      60.673 -48.832 -32.778  1.00 87.04           C  
ATOM   2662  NE  ARG A 344      60.069 -47.962 -33.782  1.00 87.04           N  
ATOM   2663  CZ  ARG A 344      59.108 -48.331 -34.625  1.00 87.04           C  
ATOM   2664  NH1 ARG A 344      58.623 -49.566 -34.601  1.00 87.04           N1+
ATOM   2665  NH2 ARG A 344      58.630 -47.457 -35.499  1.00 87.04           N  
ATOM   2666  N   ILE A 345      65.022 -50.253 -29.471  1.00 84.48           N  
ATOM   2667  CA  ILE A 345      65.525 -51.225 -28.506  1.00 84.48           C  
ATOM   2668  C   ILE A 345      66.325 -50.508 -27.421  1.00 84.48           C  
ATOM   2669  O   ILE A 345      66.167 -50.794 -26.232  1.00 84.48           O  
ATOM   2670  CB  ILE A 345      66.395 -52.303 -29.190  1.00 84.48           C  
ATOM   2671  CG1 ILE A 345      65.533 -53.185 -30.102  1.00 84.48           C  
ATOM   2672  CG2 ILE A 345      67.127 -53.148 -28.144  1.00 84.48           C  
ATOM   2673  CD1 ILE A 345      66.331 -54.176 -30.938  1.00 84.48           C  
ATOM   2674  N   PHE A 346      67.175 -49.547 -27.905  1.00 85.35           N  
ATOM   2675  CA  PHE A 346      67.967 -48.768 -26.959  1.00 85.35           C  
ATOM   2676  C   PHE A 346      67.064 -48.025 -25.981  1.00 85.35           C  
ATOM   2677  O   PHE A 346      67.343 -47.981 -24.781  1.00 85.35           O  
ATOM   2678  CB  PHE A 346      68.868 -47.776 -27.700  1.00 85.35           C  
ATOM   2679  CG  PHE A 346      69.795 -47.008 -26.797  1.00 85.35           C  
ATOM   2680  CD1 PHE A 346      69.486 -45.713 -26.400  1.00 85.35           C  
ATOM   2681  CD2 PHE A 346      70.977 -47.582 -26.344  1.00 85.35           C  
ATOM   2682  CE1 PHE A 346      70.343 -44.999 -25.565  1.00 85.35           C  
ATOM   2683  CE2 PHE A 346      71.837 -46.875 -25.509  1.00 85.35           C  
ATOM   2684  CZ  PHE A 346      71.519 -45.584 -25.121  1.00 85.35           C  
ATOM   2685  N   LYS A 347      66.026 -47.423 -26.478  1.00 88.52           N  
ATOM   2686  CA  LYS A 347      65.087 -46.700 -25.625  1.00 88.52           C  
ATOM   2687  C   LYS A 347      64.449 -47.632 -24.597  1.00 88.52           C  
ATOM   2688  O   LYS A 347      64.286 -47.262 -23.433  1.00 88.52           O  
ATOM   2689  CB  LYS A 347      64.003 -46.029 -26.468  1.00 88.52           C  
ATOM   2690  CG  LYS A 347      63.100 -45.089 -25.682  1.00 88.52           C  
ATOM   2691  CD  LYS A 347      62.103 -44.381 -26.590  1.00 88.52           C  
ATOM   2692  CE  LYS A 347      61.188 -43.453 -25.802  1.00 88.52           C  
ATOM   2693  NZ  LYS A 347      60.216 -42.750 -26.690  1.00 88.52           N1+
ATOM   2694  N   LYS A 348      64.171 -48.856 -24.941  1.00 89.77           N  
ATOM   2695  CA  LYS A 348      63.552 -49.822 -24.037  1.00 89.77           C  
ATOM   2696  C   LYS A 348      64.512 -50.224 -22.921  1.00 89.77           C  
ATOM   2697  O   LYS A 348      64.115 -50.322 -21.759  1.00 89.77           O  
ATOM   2698  CB  LYS A 348      63.094 -51.062 -24.807  1.00 89.77           C  
ATOM   2699  CG  LYS A 348      61.837 -50.845 -25.637  1.00 89.77           C  
ATOM   2700  CD  LYS A 348      61.389 -52.131 -26.318  1.00 89.77           C  
ATOM   2701  CE  LYS A 348      60.171 -51.902 -27.203  1.00 89.77           C  
ATOM   2702  NZ  LYS A 348      59.741 -53.156 -27.890  1.00 89.77           N1+
ATOM   2703  N   ILE A 349      65.776 -50.464 -23.395  1.00 86.56           N  
ATOM   2704  CA  ILE A 349      66.803 -50.819 -22.421  1.00 86.56           C  
ATOM   2705  C   ILE A 349      66.992 -49.673 -21.431  1.00 86.56           C  
ATOM   2706  O   ILE A 349      67.045 -49.894 -20.219  1.00 86.56           O  
ATOM   2707  CB  ILE A 349      68.144 -51.158 -23.112  1.00 86.56           C  
ATOM   2708  CG1 ILE A 349      68.018 -52.462 -23.908  1.00 86.56           C  
ATOM   2709  CG2 ILE A 349      69.273 -51.251 -22.082  1.00 86.56           C  
ATOM   2710  CD1 ILE A 349      69.251 -52.801 -24.737  1.00 86.56           C  
ATOM   2711  N   HIS A 350      67.178 -48.492 -21.973  1.00 88.14           N  
ATOM   2712  CA  HIS A 350      67.337 -47.301 -21.147  1.00 88.14           C  
ATOM   2713  C   HIS A 350      66.168 -47.141 -20.180  1.00 88.14           C  
ATOM   2714  O   HIS A 350      66.369 -46.828 -19.004  1.00 88.14           O  
ATOM   2715  CB  HIS A 350      67.466 -46.054 -22.025  1.00 88.14           C  
ATOM   2716  CG  HIS A 350      67.673 -44.792 -21.248  1.00 88.14           C  
ATOM   2717  CD2 HIS A 350      68.807 -44.139 -20.899  1.00 88.14           C  
ATOM   2718  ND1 HIS A 350      66.629 -44.057 -20.731  1.00 88.14           N  
ATOM   2719  CE1 HIS A 350      67.113 -43.002 -20.097  1.00 88.14           C  
ATOM   2720  NE2 HIS A 350      68.432 -43.029 -20.183  1.00 88.14           N  
ATOM   2721  N   ASP A 351      64.821 -47.324 -20.628  1.00 91.53           N  
ATOM   2722  CA  ASP A 351      63.640 -47.216 -19.777  1.00 91.53           C  
ATOM   2723  C   ASP A 351      63.702 -48.214 -18.623  1.00 91.53           C  
ATOM   2724  O   ASP A 351      63.388 -47.871 -17.481  1.00 91.53           O  
ATOM   2725  CB  ASP A 351      62.366 -47.437 -20.595  1.00 91.53           C  
ATOM   2726  CG  ASP A 351      62.022 -46.256 -21.486  1.00 91.53           C  
ATOM   2727  OD1 ASP A 351      62.583 -45.157 -21.285  1.00 91.53           O  
ATOM   2728  OD2 ASP A 351      61.179 -46.425 -22.393  1.00 91.53           O1-
ATOM   2729  N   VAL A 352      64.200 -49.404 -18.892  1.00 87.78           N  
ATOM   2730  CA  VAL A 352      64.258 -50.443 -17.869  1.00 87.78           C  
ATOM   2731  C   VAL A 352      65.352 -50.112 -16.857  1.00 87.78           C  
ATOM   2732  O   VAL A 352      65.151 -50.253 -15.648  1.00 87.78           O  
ATOM   2733  CB  VAL A 352      64.510 -51.836 -18.490  1.00 87.78           C  
ATOM   2734  CG1 VAL A 352      64.749 -52.878 -17.399  1.00 87.78           C  
ATOM   2735  CG2 VAL A 352      63.335 -52.246 -19.375  1.00 87.78           C  
ATOM   2736  N   VAL A 353      66.611 -49.651 -17.379  1.00 87.39           N  
ATOM   2737  CA  VAL A 353      67.722 -49.276 -16.511  1.00 87.39           C  
ATOM   2738  C   VAL A 353      67.298 -48.130 -15.596  1.00 87.39           C  
ATOM   2739  O   VAL A 353      67.603 -48.135 -14.401  1.00 87.39           O  
ATOM   2740  CB  VAL A 353      68.969 -48.872 -17.329  1.00 87.39           C  
ATOM   2741  CG1 VAL A 353      70.035 -48.258 -16.422  1.00 87.39           C  
ATOM   2742  CG2 VAL A 353      69.531 -50.079 -18.077  1.00 87.39           C  
ATOM   2743  N   THR A 354      66.598 -47.110 -16.264  1.00 90.13           N  
ATOM   2744  CA  THR A 354      66.109 -45.975 -15.489  1.00 90.13           C  
ATOM   2745  C   THR A 354      65.170 -46.442 -14.381  1.00 90.13           C  
ATOM   2746  O   THR A 354      65.264 -45.975 -13.244  1.00 90.13           O  
ATOM   2747  CB  THR A 354      65.380 -44.959 -16.388  1.00 90.13           C  
ATOM   2748  CG2 THR A 354      64.877 -43.769 -15.578  1.00 90.13           C  
ATOM   2749  OG1 THR A 354      66.283 -44.488 -17.397  1.00 90.13           O  
ATOM   2750  N   LYS A 355      64.324 -47.327 -14.707  1.00 89.16           N  
ATOM   2751  CA  LYS A 355      63.397 -47.873 -13.720  1.00 89.16           C  
ATOM   2752  C   LYS A 355      64.147 -48.580 -12.594  1.00 89.16           C  
ATOM   2753  O   LYS A 355      63.818 -48.408 -11.419  1.00 89.16           O  
ATOM   2754  CB  LYS A 355      62.415 -48.841 -14.383  1.00 89.16           C  
ATOM   2755  CG  LYS A 355      61.266 -49.269 -13.484  1.00 89.16           C  
ATOM   2756  CD  LYS A 355      60.286 -50.174 -14.221  1.00 89.16           C  
ATOM   2757  CE  LYS A 355      59.171 -50.657 -13.304  1.00 89.16           C  
ATOM   2758  NZ  LYS A 355      58.202 -51.535 -14.026  1.00 89.16           N1+
ATOM   2759  N   GLN A 356      65.285 -49.337 -12.848  1.00 88.72           N  
ATOM   2760  CA  GLN A 356      66.080 -50.055 -11.856  1.00 88.72           C  
ATOM   2761  C   GLN A 356      66.817 -49.087 -10.937  1.00 88.72           C  
ATOM   2762  O   GLN A 356      66.904 -49.314  -9.728  1.00 88.72           O  
ATOM   2763  CB  GLN A 356      67.076 -50.991 -12.542  1.00 88.72           C  
ATOM   2764  CG  GLN A 356      66.450 -52.270 -13.081  1.00 88.72           C  
ATOM   2765  CD  GLN A 356      67.451 -53.401 -13.220  1.00 88.72           C  
ATOM   2766  NE2 GLN A 356      66.950 -54.613 -13.434  1.00 88.72           N  
ATOM   2767  OE1 GLN A 356      68.665 -53.187 -13.136  1.00 88.72           O  
ATOM   2768  N   ILE A 357      67.381 -48.040 -11.577  1.00 88.80           N  
ATOM   2769  CA  ILE A 357      68.092 -47.037 -10.792  1.00 88.80           C  
ATOM   2770  C   ILE A 357      67.144 -46.415  -9.769  1.00 88.80           C  
ATOM   2771  O   ILE A 357      67.506 -46.244  -8.603  1.00 88.80           O  
ATOM   2772  CB  ILE A 357      68.701 -45.942 -11.696  1.00 88.80           C  
ATOM   2773  CG1 ILE A 357      69.864 -46.512 -12.517  1.00 88.80           C  
ATOM   2774  CG2 ILE A 357      69.159 -44.744 -10.858  1.00 88.80           C  
ATOM   2775  CD1 ILE A 357      70.416 -45.549 -13.559  1.00 88.80           C  
ATOM   2776  N   LYS A 358      65.804 -46.146 -10.236  1.00 91.42           N  
ATOM   2777  CA  LYS A 358      64.811 -45.548  -9.347  1.00 91.42           C  
ATOM   2778  C   LYS A 358      64.473 -46.486  -8.192  1.00 91.42           C  
ATOM   2779  O   LYS A 358      64.348 -46.049  -7.047  1.00 91.42           O  
ATOM   2780  CB  LYS A 358      63.541 -45.192 -10.122  1.00 91.42           C  
ATOM   2781  CG  LYS A 358      63.680 -43.959 -11.004  1.00 91.42           C  
ATOM   2782  CD  LYS A 358      62.368 -43.618 -11.698  1.00 91.42           C  
ATOM   2783  CE  LYS A 358      62.524 -42.430 -12.637  1.00 91.42           C  
ATOM   2784  NZ  LYS A 358      61.258 -42.137 -13.375  1.00 91.42           N1+
ATOM   2785  N   VAL A 359      64.432 -47.792  -8.456  1.00 88.15           N  
ATOM   2786  CA  VAL A 359      64.114 -48.783  -7.433  1.00 88.15           C  
ATOM   2787  C   VAL A 359      65.265 -48.881  -6.433  1.00 88.15           C  
ATOM   2788  O   VAL A 359      65.041 -48.908  -5.221  1.00 88.15           O  
ATOM   2789  CB  VAL A 359      63.828 -50.167  -8.054  1.00 88.15           C  
ATOM   2790  CG1 VAL A 359      63.730 -51.238  -6.968  1.00 88.15           C  
ATOM   2791  CG2 VAL A 359      62.547 -50.125  -8.885  1.00 88.15           C  
ATOM   2792  N   ILE A 360      66.546 -48.925  -6.887  1.00 87.80           N  
ATOM   2793  CA  ILE A 360      67.731 -49.034  -6.043  1.00 87.80           C  
ATOM   2794  C   ILE A 360      67.808 -47.831  -5.104  1.00 87.80           C  
ATOM   2795  O   ILE A 360      68.076 -47.984  -3.910  1.00 87.80           O  
ATOM   2796  CB  ILE A 360      69.020 -49.136  -6.889  1.00 87.80           C  
ATOM   2797  CG1 ILE A 360      69.080 -50.487  -7.610  1.00 87.80           C  
ATOM   2798  CG2 ILE A 360      70.259 -48.928  -6.013  1.00 87.80           C  
ATOM   2799  CD1 ILE A 360      70.212 -50.599  -8.623  1.00 87.80           C  
ATOM   2800  N   LEU A 361      67.539 -46.598  -5.669  1.00 91.09           N  
ATOM   2801  CA  LEU A 361      67.575 -45.379  -4.868  1.00 91.09           C  
ATOM   2802  C   LEU A 361      66.518 -45.419  -3.770  1.00 91.09           C  
ATOM   2803  O   LEU A 361      66.772 -44.994  -2.640  1.00 91.09           O  
ATOM   2804  CB  LEU A 361      67.361 -44.149  -5.753  1.00 91.09           C  
ATOM   2805  CG  LEU A 361      68.514 -43.778  -6.687  1.00 91.09           C  
ATOM   2806  CD1 LEU A 361      68.113 -42.614  -7.588  1.00 91.09           C  
ATOM   2807  CD2 LEU A 361      69.764 -43.431  -5.883  1.00 91.09           C  
ATOM   2808  N   ARG A 362      65.358 -45.934  -4.088  1.00 92.00           N  
ATOM   2809  CA  ARG A 362      64.299 -46.053  -3.092  1.00 92.00           C  
ATOM   2810  C   ARG A 362      64.661 -47.083  -2.027  1.00 92.00           C  
ATOM   2811  O   ARG A 362      64.360 -46.896  -0.846  1.00 92.00           O  
ATOM   2812  CB  ARG A 362      62.974 -46.431  -3.758  1.00 92.00           C  
ATOM   2813  CG  ARG A 362      62.324 -45.291  -4.526  1.00 92.00           C  
ATOM   2814  CD  ARG A 362      60.954 -45.683  -5.065  1.00 92.00           C  
ATOM   2815  NE  ARG A 362      61.038 -46.183  -6.434  1.00 92.00           N  
ATOM   2816  CZ  ARG A 362      60.037 -46.761  -7.092  1.00 92.00           C  
ATOM   2817  NH1 ARG A 362      58.852 -46.925  -6.516  1.00 92.00           N1+
ATOM   2818  NH2 ARG A 362      60.222 -47.178  -8.336  1.00 92.00           N  
ATOM   2819  N   LEU A 363      65.335 -48.225  -2.458  1.00 88.19           N  
ATOM   2820  CA  LEU A 363      65.771 -49.252  -1.518  1.00 88.19           C  
ATOM   2821  C   LEU A 363      66.783 -48.686  -0.527  1.00 88.19           C  
ATOM   2822  O   LEU A 363      66.701 -48.958   0.673  1.00 88.19           O  
ATOM   2823  CB  LEU A 363      66.382 -50.439  -2.267  1.00 88.19           C  
ATOM   2824  CG  LEU A 363      66.611 -51.711  -1.448  1.00 88.19           C  
ATOM   2825  CD1 LEU A 363      65.277 -52.346  -1.070  1.00 88.19           C  
ATOM   2826  CD2 LEU A 363      67.478 -52.697  -2.224  1.00 88.19           C  
ATOM   2827  N   ILE A 364      67.702 -47.897  -1.065  1.00 87.80           N  
ATOM   2828  CA  ILE A 364      68.710 -47.269  -0.220  1.00 87.80           C  
ATOM   2829  C   ILE A 364      68.034 -46.337   0.785  1.00 87.80           C  
ATOM   2830  O   ILE A 364      68.386 -46.328   1.966  1.00 87.80           O  
ATOM   2831  CB  ILE A 364      69.746 -46.489  -1.060  1.00 87.80           C  
ATOM   2832  CG1 ILE A 364      70.612 -47.458  -1.873  1.00 87.80           C  
ATOM   2833  CG2 ILE A 364      70.613 -45.602  -0.161  1.00 87.80           C  
ATOM   2834  CD1 ILE A 364      71.535 -46.773  -2.871  1.00 87.80           C  
ATOM   2835  N   ALA A 365      67.093 -45.530   0.347  1.00 88.18           N  
ATOM   2836  CA  ALA A 365      66.344 -44.612   1.202  1.00 88.18           C  
ATOM   2837  C   ALA A 365      65.623 -45.365   2.316  1.00 88.18           C  
ATOM   2838  O   ALA A 365      65.623 -44.929   3.470  1.00 88.18           O  
ATOM   2839  CB  ALA A 365      65.345 -43.809   0.373  1.00 88.18           C  
ATOM   2840  N   VAL A 366      65.057 -46.499   1.944  1.00 86.99           N  
ATOM   2841  CA  VAL A 366      64.301 -47.292   2.908  1.00 86.99           C  
ATOM   2842  C   VAL A 366      65.250 -47.887   3.945  1.00 86.99           C  
ATOM   2843  O   VAL A 366      64.956 -47.878   5.143  1.00 86.99           O  
ATOM   2844  CB  VAL A 366      63.498 -48.415   2.214  1.00 86.99           C  
ATOM   2845  CG1 VAL A 366      62.878 -49.354   3.247  1.00 86.99           C  
ATOM   2846  CG2 VAL A 366      62.418 -47.818   1.312  1.00 86.99           C  
ATOM   2847  N   TYR A 367      66.411 -48.419   3.507  1.00 86.45           N  
ATOM   2848  CA  TYR A 367      67.407 -48.973   4.416  1.00 86.45           C  
ATOM   2849  C   TYR A 367      67.916 -47.907   5.381  1.00 86.45           C  
ATOM   2850  O   TYR A 367      68.122 -48.181   6.566  1.00 86.45           O  
ATOM   2851  CB  TYR A 367      68.580 -49.568   3.632  1.00 86.45           C  
ATOM   2852  CG  TYR A 367      68.329 -50.974   3.140  1.00 86.45           C  
ATOM   2853  CD1 TYR A 367      68.054 -52.006   4.035  1.00 86.45           C  
ATOM   2854  CD2 TYR A 367      68.368 -51.271   1.783  1.00 86.45           C  
ATOM   2855  CE1 TYR A 367      67.824 -53.303   3.587  1.00 86.45           C  
ATOM   2856  CE2 TYR A 367      68.140 -52.565   1.324  1.00 86.45           C  
ATOM   2857  CZ  TYR A 367      67.869 -53.572   2.232  1.00 86.45           C  
ATOM   2858  OH  TYR A 367      67.643 -54.853   1.783  1.00 86.45           O  
ATOM   2859  N   ALA A 368      68.128 -46.647   4.858  1.00 86.88           N  
ATOM   2860  CA  ALA A 368      68.559 -45.528   5.693  1.00 86.88           C  
ATOM   2861  C   ALA A 368      67.530 -45.226   6.778  1.00 86.88           C  
ATOM   2862  O   ALA A 368      67.891 -44.947   7.924  1.00 86.88           O  
ATOM   2863  CB  ALA A 368      68.804 -44.288   4.836  1.00 86.88           C  
ATOM   2864  N   GLU A 369      66.197 -45.324   6.357  1.00 81.61           N  
ATOM   2865  CA  GLU A 369      65.125 -45.107   7.323  1.00 81.61           C  
ATOM   2866  C   GLU A 369      65.162 -46.153   8.434  1.00 81.61           C  
ATOM   2867  O   GLU A 369      64.937 -45.834   9.603  1.00 81.61           O  
ATOM   2868  CB  GLU A 369      63.762 -45.126   6.627  1.00 81.61           C  
ATOM   2869  CG  GLU A 369      62.617 -44.645   7.506  1.00 81.61           C  
ATOM   2870  CD  GLU A 369      61.275 -44.636   6.792  1.00 81.61           C  
ATOM   2871  OE1 GLU A 369      60.246 -44.327   7.435  1.00 81.61           O  
ATOM   2872  OE2 GLU A 369      61.252 -44.940   5.578  1.00 81.61           O1-
ATOM   2873  N   LEU A 370      65.453 -47.395   8.069  1.00 84.21           N  
ATOM   2874  CA  LEU A 370      65.530 -48.497   9.022  1.00 84.21           C  
ATOM   2875  C   LEU A 370      66.658 -48.274  10.022  1.00 84.21           C  
ATOM   2876  O   LEU A 370      66.475 -48.472  11.226  1.00 84.21           O  
ATOM   2877  CB  LEU A 370      65.735 -49.826   8.289  1.00 84.21           C  
ATOM   2878  CG  LEU A 370      65.792 -51.080   9.163  1.00 84.21           C  
ATOM   2879  CD1 LEU A 370      64.467 -51.278   9.892  1.00 84.21           C  
ATOM   2880  CD2 LEU A 370      66.132 -52.304   8.320  1.00 84.21           C  
ATOM   2881  N   VAL A 371      67.855 -47.915   9.514  1.00 83.02           N  
ATOM   2882  CA  VAL A 371      69.009 -47.642  10.365  1.00 83.02           C  
ATOM   2883  C   VAL A 371      68.675 -46.518  11.343  1.00 83.02           C  
ATOM   2884  O   VAL A 371      69.048 -46.577  12.517  1.00 83.02           O  
ATOM   2885  CB  VAL A 371      70.254 -47.268   9.529  1.00 83.02           C  
ATOM   2886  CG1 VAL A 371      71.387 -46.786  10.433  1.00 83.02           C  
ATOM   2887  CG2 VAL A 371      70.707 -48.460   8.687  1.00 83.02           C  
ATOM   2888  N   ALA A 372      67.957 -45.495  10.898  1.00 83.91           N  
ATOM   2889  CA  ALA A 372      67.538 -44.380  11.741  1.00 83.91           C  
ATOM   2890  C   ALA A 372      66.601 -44.852  12.850  1.00 83.91           C  
ATOM   2891  O   ALA A 372      66.679 -44.372  13.983  1.00 83.91           O  
ATOM   2892  CB  ALA A 372      66.859 -43.301  10.900  1.00 83.91           C  
ATOM   2893  N   ILE A 373      65.764 -45.745  12.534  1.00 79.25           N  
ATOM   2894  CA  ILE A 373      64.796 -46.260  13.496  1.00 79.25           C  
ATOM   2895  C   ILE A 373      65.518 -47.079  14.565  1.00 79.25           C  
ATOM   2896  O   ILE A 373      65.252 -46.922  15.759  1.00 79.25           O  
ATOM   2897  CB  ILE A 373      63.714 -47.118  12.804  1.00 79.25           C  
ATOM   2898  CG1 ILE A 373      62.852 -46.249  11.881  1.00 79.25           C  
ATOM   2899  CG2 ILE A 373      62.849 -47.838  13.844  1.00 79.25           C  
ATOM   2900  CD1 ILE A 373      61.912 -47.042  10.983  1.00 79.25           C  
ATOM   2901  N   ILE A 374      66.591 -47.908  14.067  1.00 80.04           N  
ATOM   2902  CA  ILE A 374      67.316 -48.790  14.976  1.00 80.04           C  
ATOM   2903  C   ILE A 374      68.359 -47.988  15.751  1.00 80.04           C  
ATOM   2904  O   ILE A 374      68.584 -48.235  16.939  1.00 80.04           O  
ATOM   2905  CB  ILE A 374      67.991 -49.953  14.215  1.00 80.04           C  
ATOM   2906  CG1 ILE A 374      66.934 -50.854  13.569  1.00 80.04           C  
ATOM   2907  CG2 ILE A 374      68.896 -50.758  15.153  1.00 80.04           C  
ATOM   2908  CD1 ILE A 374      67.508 -51.920  12.646  1.00 80.04           C  
ATOM   2909  N   GLY A 375      69.063 -46.933  15.075  1.00 75.50           N  
ATOM   2910  CA  GLY A 375      70.137 -46.171  15.690  1.00 75.50           C  
ATOM   2911  C   GLY A 375      69.638 -45.074  16.612  1.00 75.50           C  
ATOM   2912  O   GLY A 375      70.392 -44.565  17.444  1.00 75.50           O  
ATOM   2913  N   GLY A 376      68.503 -44.457  16.533  1.00 58.23           N  
ATOM   2914  CA  GLY A 376      68.011 -43.380  17.377  1.00 58.23           C  
ATOM   2915  C   GLY A 376      67.454 -43.867  18.700  1.00 58.23           C  
ATOM   2916  O   GLY A 376      67.036 -43.062  19.537  1.00 58.23           O  
ATOM   2917  N   SER A 377      67.664 -45.129  19.201  1.00 49.56           N  
ATOM   2918  CA  SER A 377      67.368 -45.606  20.548  1.00 49.56           C  
ATOM   2919  C   SER A 377      68.571 -45.441  21.470  1.00 49.56           C  
ATOM   2920  O   SER A 377      68.457 -45.618  22.685  1.00 49.56           O  
ATOM   2921  CB  SER A 377      66.938 -47.073  20.516  1.00 49.56           C  
ATOM   2922  OG  SER A 377      65.698 -47.219  19.843  1.00 49.56           O  
ATOM   2923  N   HIS A 378      69.643 -44.579  21.167  1.00 35.99           N  
ATOM   2924  CA  HIS A 378      70.619 -44.169  22.171  1.00 35.99           C  
ATOM   2925  C   HIS A 378      70.726 -42.649  22.244  1.00 35.99           C  
ATOM   2926  O   HIS A 378      71.792 -42.113  22.558  1.00 35.99           O  
ATOM   2927  CB  HIS A 378      71.988 -44.779  21.870  1.00 35.99           C  
ATOM   2928  CG  HIS A 378      72.364 -45.895  22.792  1.00 35.99           C  
ATOM   2929  CD2 HIS A 378      72.487 -47.225  22.572  1.00 35.99           C  
ATOM   2930  ND1 HIS A 378      72.660 -45.694  24.123  1.00 35.99           N  
ATOM   2931  CE1 HIS A 378      72.952 -46.855  24.683  1.00 35.99           C  
ATOM   2932  NE2 HIS A 378      72.854 -47.801  23.764  1.00 35.99           N  
ATOM   2933  N   HIS A 379      69.714 -41.807  22.036  1.00 37.50           N  
ATOM   2934  CA  HIS A 379      69.988 -40.416  22.378  1.00 37.50           C  
ATOM   2935  C   HIS A 379      68.834 -39.805  23.164  1.00 37.50           C  
ATOM   2936  O   HIS A 379      67.769 -39.534  22.603  1.00 37.50           O  
ATOM   2937  CB  HIS A 379      70.256 -39.597  21.115  1.00 37.50           C  
ATOM   2938  CG  HIS A 379      71.710 -39.454  20.789  1.00 37.50           C  
ATOM   2939  CD2 HIS A 379      72.436 -39.922  19.747  1.00 37.50           C  
ATOM   2940  ND1 HIS A 379      72.588 -38.761  21.593  1.00 37.50           N  
ATOM   2941  CE1 HIS A 379      73.796 -38.806  21.056  1.00 37.50           C  
ATOM   2942  NE2 HIS A 379      73.731 -39.505  19.936  1.00 37.50           N  
ATOM   2943  N   HIS A 380      68.332 -40.290  24.357  1.00 35.66           N  
ATOM   2944  CA  HIS A 380      67.769 -39.321  25.290  1.00 35.66           C  
ATOM   2945  C   HIS A 380      68.031 -39.731  26.736  1.00 35.66           C  
ATOM   2946  O   HIS A 380      67.598 -40.800  27.169  1.00 35.66           O  
ATOM   2947  CB  HIS A 380      66.267 -39.159  25.054  1.00 35.66           C  
ATOM   2948  CG  HIS A 380      65.926 -38.083  24.072  1.00 35.66           C  
ATOM   2949  CD2 HIS A 380      65.385 -38.150  22.833  1.00 35.66           C  
ATOM   2950  ND1 HIS A 380      66.146 -36.747  24.326  1.00 35.66           N  
ATOM   2951  CE1 HIS A 380      65.751 -36.036  23.283  1.00 35.66           C  
ATOM   2952  NE2 HIS A 380      65.286 -36.863  22.364  1.00 35.66           N  
ATOM   2953  N   HIS A 381      69.222 -39.474  27.406  1.00 27.48           N  
ATOM   2954  CA  HIS A 381      69.253 -38.756  28.676  1.00 27.48           C  
ATOM   2955  C   HIS A 381      70.680 -38.378  29.058  1.00 27.48           C  
ATOM   2956  O   HIS A 381      71.473 -39.240  29.442  1.00 27.48           O  
ATOM   2957  CB  HIS A 381      68.618 -39.599  29.783  1.00 27.48           C  
ATOM   2958  CG  HIS A 381      67.144 -39.386  29.927  1.00 27.48           C  
ATOM   2959  CD2 HIS A 381      66.103 -40.240  29.779  1.00 27.48           C  
ATOM   2960  ND1 HIS A 381      66.598 -38.166  30.262  1.00 27.48           N  
ATOM   2961  CE1 HIS A 381      65.282 -38.279  30.315  1.00 27.48           C  
ATOM   2962  NE2 HIS A 381      64.956 -39.528  30.026  1.00 27.48           N  
ATOM   2963  N   HIS A 382      71.365 -37.638  28.214  1.00 27.14           N  
ATOM   2964  CA  HIS A 382      72.331 -36.873  28.994  1.00 27.14           C  
ATOM   2965  C   HIS A 382      72.176 -35.376  28.747  1.00 27.14           C  
ATOM   2966  O   HIS A 382      72.298 -34.913  27.611  1.00 27.14           O  
ATOM   2967  CB  HIS A 382      73.757 -37.315  28.662  1.00 27.14           C  
ATOM   2968  CG  HIS A 382      74.260 -38.425  29.529  1.00 27.14           C  
ATOM   2969  CD2 HIS A 382      74.429 -39.744  29.276  1.00 27.14           C  
ATOM   2970  ND1 HIS A 382      74.652 -38.228  30.836  1.00 27.14           N  
ATOM   2971  CE1 HIS A 382      75.044 -39.382  31.349  1.00 27.14           C  
ATOM   2972  NE2 HIS A 382      74.917 -40.318  30.423  1.00 27.14           N  
ATOM   2973  N   HIS A 383      71.171 -34.843  29.234  1.00 32.57           N  
ATOM   2974  CA  HIS A 383      71.111 -33.609  30.010  1.00 32.57           C  
ATOM   2975  C   HIS A 383      69.720 -33.397  30.600  1.00 32.57           C  
ATOM   2976  O   HIS A 383      68.720 -33.468  29.883  1.00 32.57           O  
ATOM   2977  CB  HIS A 383      71.502 -32.412  29.144  1.00 32.57           C  
ATOM   2978  CG  HIS A 383      72.943 -32.027  29.266  1.00 32.57           C  
ATOM   2979  CD2 HIS A 383      73.971 -32.147  28.394  1.00 32.57           C  
ATOM   2980  ND1 HIS A 383      73.462 -31.444  30.401  1.00 32.57           N  
ATOM   2981  CE1 HIS A 383      74.754 -31.221  30.221  1.00 32.57           C  
ATOM   2982  NE2 HIS A 383      75.087 -31.638  29.012  1.00 32.57           N  
TER   
END
