# Supplementary material for: De novo design of obligate ABC-type heterotrimeric proteins
Source: Nat Struct Mol Biol. 2022 Dec 15;29(12):1266–76. doi: 10.1038/s41594-022-00879-4 (PMC9758053; doi:10.1038/s41594-022-00879-4)
Supplement: Supplementary file 4 — This compressed file contains all PDB files and scripts used in our design protocols and analyses, as well as the final design model outputs. [file 41594_2022_879_MOESM4_ESM.zip › source_data/pdbs/AF-Monomer for worms fusions/C4-DHT03-01/C4-DHT03-01_chnA_model_1_ptm_seed_0_unrelaxed.pdb]

ATOM      1  N   MET A   1      14.722  -7.917  -7.727  1.00 47.91           N  
ATOM      2  CA  MET A   1      15.711  -7.015  -8.308  1.00 47.91           C  
ATOM      3  C   MET A   1      17.029  -7.086  -7.544  1.00 47.91           C  
ATOM      4  O   MET A   1      17.058  -6.886  -6.329  1.00 47.91           O  
ATOM      5  CB  MET A   1      15.188  -5.577  -8.317  1.00 47.91           C  
ATOM      6  CG  MET A   1      14.393  -5.221  -9.563  1.00 47.91           C  
ATOM      7  SD  MET A   1      14.001  -3.431  -9.658  1.00 47.91           S  
ATOM      8  CE  MET A   1      13.329  -3.340 -11.340  1.00 47.91           C  
ATOM      9  N   GLY A   2      17.925  -8.029  -7.854  1.00 56.72           N  
ATOM     10  CA  GLY A   2      19.129  -8.415  -7.136  1.00 56.72           C  
ATOM     11  C   GLY A   2      20.203  -7.345  -7.152  1.00 56.72           C  
ATOM     12  O   GLY A   2      20.240  -6.508  -8.057  1.00 56.72           O  
ATOM     13  N   ASN A   3      20.775  -6.780  -5.952  1.00 70.98           N  
ATOM     14  CA  ASN A   3      21.807  -5.815  -5.588  1.00 70.98           C  
ATOM     15  C   ASN A   3      23.146  -6.154  -6.237  1.00 70.98           C  
ATOM     16  O   ASN A   3      23.605  -7.295  -6.160  1.00 70.98           O  
ATOM     17  CB  ASN A   3      21.957  -5.737  -4.068  1.00 70.98           C  
ATOM     18  CG  ASN A   3      20.846  -4.940  -3.411  1.00 70.98           C  
ATOM     19  ND2 ASN A   3      20.744  -5.043  -2.092  1.00 70.98           N  
ATOM     20  OD1 ASN A   3      20.085  -4.242  -4.085  1.00 70.98           O  
ATOM     21  N   THR A   4      23.582  -5.422  -7.421  1.00 79.43           N  
ATOM     22  CA  THR A   4      24.875  -5.538  -8.086  1.00 79.43           C  
ATOM     23  C   THR A   4      25.895  -4.594  -7.456  1.00 79.43           C  
ATOM     24  O   THR A   4      25.626  -3.401  -7.293  1.00 79.43           O  
ATOM     25  CB  THR A   4      24.758  -5.240  -9.592  1.00 79.43           C  
ATOM     26  CG2 THR A   4      26.082  -5.489 -10.307  1.00 79.43           C  
ATOM     27  OG1 THR A   4      23.753  -6.086 -10.164  1.00 79.43           O  
ATOM     28  N   HIS A   5      26.985  -5.070  -6.961  1.00 81.85           N  
ATOM     29  CA  HIS A   5      28.062  -4.297  -6.354  1.00 81.85           C  
ATOM     30  C   HIS A   5      29.310  -4.305  -7.233  1.00 81.85           C  
ATOM     31  O   HIS A   5      29.677  -5.345  -7.786  1.00 81.85           O  
ATOM     32  CB  HIS A   5      28.396  -4.841  -4.964  1.00 81.85           C  
ATOM     33  CG  HIS A   5      27.269  -4.727  -3.989  1.00 81.85           C  
ATOM     34  CD2 HIS A   5      26.293  -5.604  -3.652  1.00 81.85           C  
ATOM     35  ND1 HIS A   5      27.053  -3.599  -3.229  1.00 81.85           N  
ATOM     36  CE1 HIS A   5      25.990  -3.786  -2.465  1.00 81.85           C  
ATOM     37  NE2 HIS A   5      25.511  -4.995  -2.702  1.00 81.85           N  
ATOM     38  N   PHE A   6      29.885  -3.009  -7.387  1.00 84.69           N  
ATOM     39  CA  PHE A   6      31.089  -2.850  -8.193  1.00 84.69           C  
ATOM     40  C   PHE A   6      32.294  -2.546  -7.310  1.00 84.69           C  
ATOM     41  O   PHE A   6      32.265  -1.606  -6.513  1.00 84.69           O  
ATOM     42  CB  PHE A   6      30.902  -1.736  -9.228  1.00 84.69           C  
ATOM     43  CG  PHE A   6      29.880  -2.054 -10.285  1.00 84.69           C  
ATOM     44  CD1 PHE A   6      30.249  -2.708 -11.453  1.00 84.69           C  
ATOM     45  CD2 PHE A   6      28.549  -1.700 -10.109  1.00 84.69           C  
ATOM     46  CE1 PHE A   6      29.305  -3.005 -12.434  1.00 84.69           C  
ATOM     47  CE2 PHE A   6      27.600  -1.992 -11.084  1.00 84.69           C  
ATOM     48  CZ  PHE A   6      27.980  -2.644 -12.246  1.00 84.69           C  
ATOM     49  N   ILE A   7      33.318  -3.398  -7.374  1.00 83.47           N  
ATOM     50  CA  ILE A   7      34.556  -3.213  -6.626  1.00 83.47           C  
ATOM     51  C   ILE A   7      35.715  -2.983  -7.594  1.00 83.47           C  
ATOM     52  O   ILE A   7      35.882  -3.729  -8.561  1.00 83.47           O  
ATOM     53  CB  ILE A   7      34.852  -4.425  -5.714  1.00 83.47           C  
ATOM     54  CG1 ILE A   7      33.651  -4.718  -4.808  1.00 83.47           C  
ATOM     55  CG2 ILE A   7      36.117  -4.182  -4.886  1.00 83.47           C  
ATOM     56  CD1 ILE A   7      33.696  -6.086  -4.143  1.00 83.47           C  
ATOM     57  N   VAL A   8      36.461  -1.925  -7.327  1.00 83.38           N  
ATOM     58  CA  VAL A   8      37.621  -1.641  -8.166  1.00 83.38           C  
ATOM     59  C   VAL A   8      38.904  -1.881  -7.374  1.00 83.38           C  
ATOM     60  O   VAL A   8      39.063  -1.361  -6.267  1.00 83.38           O  
ATOM     61  CB  VAL A   8      37.589  -0.194  -8.706  1.00 83.38           C  
ATOM     62  CG1 VAL A   8      38.792   0.072  -9.610  1.00 83.38           C  
ATOM     63  CG2 VAL A   8      36.284   0.068  -9.457  1.00 83.38           C  
ATOM     64  N   VAL A   9      39.792  -2.770  -7.847  1.00 83.67           N  
ATOM     65  CA  VAL A   9      41.085  -3.042  -7.228  1.00 83.67           C  
ATOM     66  C   VAL A   9      42.183  -2.289  -7.976  1.00 83.67           C  
ATOM     67  O   VAL A   9      42.314  -2.419  -9.195  1.00 83.67           O  
ATOM     68  CB  VAL A   9      41.397  -4.555  -7.205  1.00 83.67           C  
ATOM     69  CG1 VAL A   9      42.745  -4.818  -6.537  1.00 83.67           C  
ATOM     70  CG2 VAL A   9      40.284  -5.317  -6.487  1.00 83.67           C  
ATOM     71  N   HIS A  10      42.851  -1.337  -7.063  1.00 79.55           N  
ATOM     72  CA  HIS A  10      44.002  -0.607  -7.585  1.00 79.55           C  
ATOM     73  C   HIS A  10      45.311  -1.250  -7.140  1.00 79.55           C  
ATOM     74  O   HIS A  10      45.503  -1.514  -5.951  1.00 79.55           O  
ATOM     75  CB  HIS A  10      43.955   0.856  -7.138  1.00 79.55           C  
ATOM     76  CG  HIS A  10      42.720   1.577  -7.571  1.00 79.55           C  
ATOM     77  CD2 HIS A  10      41.590   1.890  -6.896  1.00 79.55           C  
ATOM     78  ND1 HIS A  10      42.553   2.065  -8.849  1.00 79.55           N  
ATOM     79  CE1 HIS A  10      41.370   2.649  -8.940  1.00 79.55           C  
ATOM     80  NE2 HIS A  10      40.766   2.557  -7.769  1.00 79.55           N  
ATOM     81  N   GLY A  11      46.039  -1.892  -8.054  1.00 73.13           N  
ATOM     82  CA  GLY A  11      47.313  -2.467  -7.650  1.00 73.13           C  
ATOM     83  C   GLY A  11      48.022  -3.194  -8.777  1.00 73.13           C  
ATOM     84  O   GLY A  11      47.631  -3.079  -9.940  1.00 73.13           O  
ATOM     85  N   GLY A  12      49.351  -3.698  -8.475  1.00 80.47           N  
ATOM     86  CA  GLY A  12      50.166  -4.462  -9.406  1.00 80.47           C  
ATOM     87  C   GLY A  12      49.540  -5.789  -9.797  1.00 80.47           C  
ATOM     88  O   GLY A  12      48.437  -6.114  -9.354  1.00 80.47           O  
ATOM     89  N   GLU A  13      49.935  -6.459 -10.875  1.00 83.94           N  
ATOM     90  CA  GLU A  13      49.437  -7.711 -11.438  1.00 83.94           C  
ATOM     91  C   GLU A  13      49.210  -8.755 -10.348  1.00 83.94           C  
ATOM     92  O   GLU A  13      48.206  -9.469 -10.365  1.00 83.94           O  
ATOM     93  CB  GLU A  13      50.409  -8.251 -12.490  1.00 83.94           C  
ATOM     94  CG  GLU A  13      49.872  -9.444 -13.268  1.00 83.94           C  
ATOM     95  CD  GLU A  13      50.743  -9.828 -14.454  1.00 83.94           C  
ATOM     96  OE1 GLU A  13      50.368 -10.755 -15.207  1.00 83.94           O  
ATOM     97  OE2 GLU A  13      51.809  -9.198 -14.629  1.00 83.94           O1-
ATOM     98  N   GLU A  14      49.997  -8.734  -9.359  1.00 80.53           N  
ATOM     99  CA  GLU A  14      49.965  -9.690  -8.257  1.00 80.53           C  
ATOM    100  C   GLU A  14      48.781  -9.426  -7.332  1.00 80.53           C  
ATOM    101  O   GLU A  14      48.117 -10.363  -6.882  1.00 80.53           O  
ATOM    102  CB  GLU A  14      51.274  -9.642  -7.464  1.00 80.53           C  
ATOM    103  CG  GLU A  14      52.421 -10.394  -8.123  1.00 80.53           C  
ATOM    104  CD  GLU A  14      53.717 -10.324  -7.332  1.00 80.53           C  
ATOM    105  OE1 GLU A  14      54.736 -10.891  -7.786  1.00 80.53           O  
ATOM    106  OE2 GLU A  14      53.712  -9.700  -6.247  1.00 80.53           O1-
ATOM    107  N   ALA A  15      48.481  -8.075  -7.021  1.00 79.92           N  
ATOM    108  CA  ALA A  15      47.332  -7.679  -6.210  1.00 79.92           C  
ATOM    109  C   ALA A  15      46.021  -8.020  -6.911  1.00 79.92           C  
ATOM    110  O   ALA A  15      45.087  -8.525  -6.284  1.00 79.92           O  
ATOM    111  CB  ALA A  15      47.391  -6.186  -5.897  1.00 79.92           C  
ATOM    112  N   ARG A  16      46.015  -7.921  -8.275  1.00 85.86           N  
ATOM    113  CA  ARG A  16      44.829  -8.209  -9.074  1.00 85.86           C  
ATOM    114  C   ARG A  16      44.566  -9.709  -9.143  1.00 85.86           C  
ATOM    115  O   ARG A  16      43.417 -10.148  -9.067  1.00 85.86           O  
ATOM    116  CB  ARG A  16      44.979  -7.637 -10.485  1.00 85.86           C  
ATOM    117  CG  ARG A  16      44.926  -6.119 -10.544  1.00 85.86           C  
ATOM    118  CD  ARG A  16      44.780  -5.615 -11.972  1.00 85.86           C  
ATOM    119  NE  ARG A  16      45.939  -5.964 -12.789  1.00 85.86           N  
ATOM    120  CZ  ARG A  16      46.733  -5.083 -13.393  1.00 85.86           C  
ATOM    121  NH1 ARG A  16      46.506  -3.779 -13.282  1.00 85.86           N1+
ATOM    122  NH2 ARG A  16      47.761  -5.509 -14.112  1.00 85.86           N  
ATOM    123  N   GLN A  17      45.585 -10.458  -9.316  1.00 85.82           N  
ATOM    124  CA  GLN A  17      45.469 -11.911  -9.382  1.00 85.82           C  
ATOM    125  C   GLN A  17      44.986 -12.485  -8.053  1.00 85.82           C  
ATOM    126  O   GLN A  17      44.133 -13.374  -8.028  1.00 85.82           O  
ATOM    127  CB  GLN A  17      46.808 -12.540  -9.770  1.00 85.82           C  
ATOM    128  CG  GLN A  17      46.714 -14.018 -10.123  1.00 85.82           C  
ATOM    129  CD  GLN A  17      48.000 -14.564 -10.715  1.00 85.82           C  
ATOM    130  NE2 GLN A  17      47.967 -15.818 -11.150  1.00 85.82           N  
ATOM    131  OE1 GLN A  17      49.015 -13.863 -10.781  1.00 85.82           O  
ATOM    132  N   LEU A  18      45.542 -11.971  -6.942  1.00 83.73           N  
ATOM    133  CA  LEU A  18      45.172 -12.404  -5.598  1.00 83.73           C  
ATOM    134  C   LEU A  18      43.722 -12.045  -5.292  1.00 83.73           C  
ATOM    135  O   LEU A  18      42.987 -12.852  -4.719  1.00 83.73           O  
ATOM    136  CB  LEU A  18      46.098 -11.769  -4.557  1.00 83.73           C  
ATOM    137  CG  LEU A  18      47.508 -12.352  -4.459  1.00 83.73           C  
ATOM    138  CD1 LEU A  18      48.378 -11.485  -3.555  1.00 83.73           C  
ATOM    139  CD2 LEU A  18      47.459 -13.787  -3.946  1.00 83.73           C  
ATOM    140  N   ALA A  19      43.382 -10.831  -5.725  1.00 85.19           N  
ATOM    141  CA  ALA A  19      42.023 -10.327  -5.544  1.00 85.19           C  
ATOM    142  C   ALA A  19      41.026 -11.132  -6.371  1.00 85.19           C  
ATOM    143  O   ALA A  19      39.957 -11.502  -5.878  1.00 85.19           O  
ATOM    144  CB  ALA A  19      41.950  -8.848  -5.917  1.00 85.19           C  
ATOM    145  N   GLU A  20      41.364 -11.467  -7.569  1.00 89.11           N  
ATOM    146  CA  GLU A  20      40.529 -12.275  -8.452  1.00 89.11           C  
ATOM    147  C   GLU A  20      40.337 -13.683  -7.896  1.00 89.11           C  
ATOM    148  O   GLU A  20      39.217 -14.196  -7.864  1.00 89.11           O  
ATOM    149  CB  GLU A  20      41.139 -12.343  -9.856  1.00 89.11           C  
ATOM    150  CG  GLU A  20      40.275 -13.084 -10.865  1.00 89.11           C  
ATOM    151  CD  GLU A  20      40.868 -13.098 -12.265  1.00 89.11           C  
ATOM    152  OE1 GLU A  20      40.358 -13.843 -13.133  1.00 89.11           O  
ATOM    153  OE2 GLU A  20      41.852 -12.360 -12.495  1.00 89.11           O1-
ATOM    154  N   THR A  21      41.400 -14.356  -7.481  1.00 87.99           N  
ATOM    155  CA  THR A  21      41.357 -15.709  -6.937  1.00 87.99           C  
ATOM    156  C   THR A  21      40.496 -15.758  -5.677  1.00 87.99           C  
ATOM    157  O   THR A  21      39.667 -16.655  -5.520  1.00 87.99           O  
ATOM    158  CB  THR A  21      42.770 -16.227  -6.616  1.00 87.99           C  
ATOM    159  CG2 THR A  21      42.721 -17.637  -6.037  1.00 87.99           C  
ATOM    160  OG1 THR A  21      43.551 -16.245  -7.818  1.00 87.99           O  
ATOM    161  N   ALA A  22      40.677 -14.793  -4.775  1.00 85.49           N  
ATOM    162  CA  ALA A  22      39.966 -14.739  -3.499  1.00 85.49           C  
ATOM    163  C   ALA A  22      38.473 -14.511  -3.715  1.00 85.49           C  
ATOM    164  O   ALA A  22      37.640 -15.191  -3.109  1.00 85.49           O  
ATOM    165  CB  ALA A  22      40.546 -13.641  -2.612  1.00 85.49           C  
ATOM    166  N   VAL A  23      38.089 -13.614  -4.601  1.00 87.66           N  
ATOM    167  CA  VAL A  23      36.704 -13.254  -4.883  1.00 87.66           C  
ATOM    168  C   VAL A  23      36.014 -14.396  -5.625  1.00 87.66           C  
ATOM    169  O   VAL A  23      34.847 -14.701  -5.363  1.00 87.66           O  
ATOM    170  CB  VAL A  23      36.613 -11.951  -5.708  1.00 87.66           C  
ATOM    171  CG1 VAL A  23      35.172 -11.683  -6.139  1.00 87.66           C  
ATOM    172  CG2 VAL A  23      37.161 -10.773  -4.905  1.00 87.66           C  
ATOM    173  N   ARG A  24      36.740 -15.137  -6.510  1.00 88.94           N  
ATOM    174  CA  ARG A  24      36.217 -16.313  -7.198  1.00 88.94           C  
ATOM    175  C   ARG A  24      35.873 -17.419  -6.207  1.00 88.94           C  
ATOM    176  O   ARG A  24      34.823 -18.056  -6.318  1.00 88.94           O  
ATOM    177  CB  ARG A  24      37.225 -16.827  -8.228  1.00 88.94           C  
ATOM    178  CG  ARG A  24      37.152 -16.115  -9.570  1.00 88.94           C  
ATOM    179  CD  ARG A  24      38.063 -16.763 -10.602  1.00 88.94           C  
ATOM    180  NE  ARG A  24      38.427 -15.827 -11.662  1.00 88.94           N  
ATOM    181  CZ  ARG A  24      38.712 -16.175 -12.916  1.00 88.94           C  
ATOM    182  NH1 ARG A  24      38.678 -17.448 -13.291  1.00 88.94           N1+
ATOM    183  NH2 ARG A  24      39.031 -15.241 -13.800  1.00 88.94           N  
ATOM    184  N   GLU A  25      36.732 -17.623  -5.246  1.00 86.25           N  
ATOM    185  CA  GLU A  25      36.537 -18.665  -4.242  1.00 86.25           C  
ATOM    186  C   GLU A  25      35.394 -18.312  -3.295  1.00 86.25           C  
ATOM    187  O   GLU A  25      34.618 -19.183  -2.899  1.00 86.25           O  
ATOM    188  CB  GLU A  25      37.825 -18.894  -3.447  1.00 86.25           C  
ATOM    189  CG  GLU A  25      38.897 -19.649  -4.218  1.00 86.25           C  
ATOM    190  CD  GLU A  25      40.066 -20.087  -3.350  1.00 86.25           C  
ATOM    191  OE1 GLU A  25      41.023 -20.695  -3.880  1.00 86.25           O  
ATOM    192  OE2 GLU A  25      40.023 -19.821  -2.127  1.00 86.25           O1-
ATOM    193  N   ILE A  26      35.264 -17.068  -2.960  1.00 82.88           N  
ATOM    194  CA  ILE A  26      34.191 -16.572  -2.105  1.00 82.88           C  
ATOM    195  C   ILE A  26      32.854 -16.690  -2.833  1.00 82.88           C  
ATOM    196  O   ILE A  26      31.850 -17.089  -2.239  1.00 82.88           O  
ATOM    197  CB  ILE A  26      34.441 -15.108  -1.678  1.00 82.88           C  
ATOM    198  CG1 ILE A  26      35.656 -15.024  -0.745  1.00 82.88           C  
ATOM    199  CG2 ILE A  26      33.195 -14.522  -1.007  1.00 82.88           C  
ATOM    200  CD1 ILE A  26      36.111 -13.602  -0.450  1.00 82.88           C  
ATOM    201  N   SER A  27      32.882 -16.375  -4.141  1.00 84.36           N  
ATOM    202  CA  SER A  27      31.689 -16.469  -4.977  1.00 84.36           C  
ATOM    203  C   SER A  27      31.224 -17.914  -5.117  1.00 84.36           C  
ATOM    204  O   SER A  27      30.025 -18.193  -5.066  1.00 84.36           O  
ATOM    205  CB  SER A  27      31.957 -15.875  -6.362  1.00 84.36           C  
ATOM    206  OG  SER A  27      30.834 -16.047  -7.208  1.00 84.36           O  
ATOM    207  N   LYS A  28      32.161 -18.851  -5.358  1.00 85.19           N  
ATOM    208  CA  LYS A  28      31.862 -20.275  -5.467  1.00 85.19           C  
ATOM    209  C   LYS A  28      31.230 -20.804  -4.183  1.00 85.19           C  
ATOM    210  O   LYS A  28      30.248 -21.549  -4.230  1.00 85.19           O  
ATOM    211  CB  LYS A  28      33.130 -21.067  -5.792  1.00 85.19           C  
ATOM    212  CG  LYS A  28      32.878 -22.529  -6.129  1.00 85.19           C  
ATOM    213  CD  LYS A  28      34.169 -23.251  -6.494  1.00 85.19           C  
ATOM    214  CE  LYS A  28      33.927 -24.728  -6.769  1.00 85.19           C  
ATOM    215  NZ  LYS A  28      35.193 -25.442  -7.112  1.00 85.19           N1+
ATOM    216  N   LYS A  29      31.687 -20.339  -3.112  1.00 82.76           N  
ATOM    217  CA  LYS A  29      31.205 -20.777  -1.805  1.00 82.76           C  
ATOM    218  C   LYS A  29      29.820 -20.208  -1.512  1.00 82.76           C  
ATOM    219  O   LYS A  29      28.955 -20.909  -0.982  1.00 82.76           O  
ATOM    220  CB  LYS A  29      32.184 -20.364  -0.706  1.00 82.76           C  
ATOM    221  CG  LYS A  29      31.836 -20.911   0.671  1.00 82.76           C  
ATOM    222  CD  LYS A  29      32.855 -20.481   1.718  1.00 82.76           C  
ATOM    223  CE  LYS A  29      32.448 -20.929   3.114  1.00 82.76           C  
ATOM    224  NZ  LYS A  29      33.443 -20.507   4.145  1.00 82.76           N1+
ATOM    225  N   GLU A  30      29.643 -19.010  -1.840  1.00 83.10           N  
ATOM    226  CA  GLU A  30      28.434 -18.283  -1.466  1.00 83.10           C  
ATOM    227  C   GLU A  30      27.388 -18.341  -2.576  1.00 83.10           C  
ATOM    228  O   GLU A  30      26.227 -17.988  -2.361  1.00 83.10           O  
ATOM    229  CB  GLU A  30      28.764 -16.826  -1.130  1.00 83.10           C  
ATOM    230  CG  GLU A  30      29.628 -16.662   0.112  1.00 83.10           C  
ATOM    231  CD  GLU A  30      28.919 -17.071   1.394  1.00 83.10           C  
ATOM    232  OE1 GLU A  30      29.590 -17.570   2.326  1.00 83.10           O  
ATOM    233  OE2 GLU A  30      27.683 -16.890   1.466  1.00 83.10           O1-
ATOM    234  N   GLY A  31      27.744 -18.987  -3.786  1.00 82.49           N  
ATOM    235  CA  GLY A  31      26.801 -19.127  -4.884  1.00 82.49           C  
ATOM    236  C   GLY A  31      26.426 -17.802  -5.522  1.00 82.49           C  
ATOM    237  O   GLY A  31      25.276 -17.600  -5.916  1.00 82.49           O  
ATOM    238  N   THR A  32      27.392 -16.814  -5.512  1.00 83.88           N  
ATOM    239  CA  THR A  32      27.175 -15.490  -6.085  1.00 83.88           C  
ATOM    240  C   THR A  32      27.795 -15.394  -7.475  1.00 83.88           C  
ATOM    241  O   THR A  32      28.773 -16.082  -7.773  1.00 83.88           O  
ATOM    242  CB  THR A  32      27.759 -14.389  -5.181  1.00 83.88           C  
ATOM    243  CG2 THR A  32      27.028 -14.328  -3.844  1.00 83.88           C  
ATOM    244  OG1 THR A  32      29.145 -14.659  -4.942  1.00 83.88           O  
ATOM    245  N   GLU A  33      27.076 -14.696  -8.382  1.00 85.73           N  
ATOM    246  CA  GLU A  33      27.587 -14.447  -9.727  1.00 85.73           C  
ATOM    247  C   GLU A  33      28.599 -13.305  -9.729  1.00 85.73           C  
ATOM    248  O   GLU A  33      28.326 -12.225  -9.200  1.00 85.73           O  
ATOM    249  CB  GLU A  33      26.440 -14.135 -10.689  1.00 85.73           C  
ATOM    250  CG  GLU A  33      25.526 -15.323 -10.963  1.00 85.73           C  
ATOM    251  CD  GLU A  33      24.386 -14.995 -11.914  1.00 85.73           C  
ATOM    252  OE1 GLU A  33      23.514 -15.865 -12.138  1.00 85.73           O  
ATOM    253  OE2 GLU A  33      24.364 -13.859 -12.440  1.00 85.73           O1-
ATOM    254  N   VAL A  34      29.863 -13.674 -10.258  1.00 88.05           N  
ATOM    255  CA  VAL A  34      30.924 -12.673 -10.261  1.00 88.05           C  
ATOM    256  C   VAL A  34      31.464 -12.496 -11.678  1.00 88.05           C  
ATOM    257  O   VAL A  34      31.609 -13.471 -12.420  1.00 88.05           O  
ATOM    258  CB  VAL A  34      32.069 -13.057  -9.298  1.00 88.05           C  
ATOM    259  CG1 VAL A  34      33.266 -12.125  -9.483  1.00 88.05           C  
ATOM    260  CG2 VAL A  34      31.582 -13.024  -7.851  1.00 88.05           C  
ATOM    261  N   ARG A  35      31.589 -11.231 -12.151  1.00 89.78           N  
ATOM    262  CA  ARG A  35      32.217 -10.881 -13.420  1.00 89.78           C  
ATOM    263  C   ARG A  35      33.470 -10.040 -13.199  1.00 89.78           C  
ATOM    264  O   ARG A  35      33.457  -9.096 -12.407  1.00 89.78           O  
ATOM    265  CB  ARG A  35      31.232 -10.129 -14.319  1.00 89.78           C  
ATOM    266  CG  ARG A  35      31.746  -9.887 -15.729  1.00 89.78           C  
ATOM    267  CD  ARG A  35      30.710  -9.183 -16.594  1.00 89.78           C  
ATOM    268  NE  ARG A  35      31.269  -8.771 -17.878  1.00 89.78           N  
ATOM    269  CZ  ARG A  35      30.583  -8.171 -18.846  1.00 89.78           C  
ATOM    270  NH1 ARG A  35      29.292  -7.899 -18.694  1.00 89.78           N1+
ATOM    271  NH2 ARG A  35      31.192  -7.840 -19.976  1.00 89.78           N  
ATOM    272  N   PHE A  36      34.579 -10.468 -13.936  1.00 91.22           N  
ATOM    273  CA  PHE A  36      35.848  -9.759 -13.838  1.00 91.22           C  
ATOM    274  C   PHE A  36      36.164  -9.031 -15.140  1.00 91.22           C  
ATOM    275  O   PHE A  36      35.999  -9.592 -16.226  1.00 91.22           O  
ATOM    276  CB  PHE A  36      36.982 -10.730 -13.492  1.00 91.22           C  
ATOM    277  CG  PHE A  36      36.752 -11.503 -12.222  1.00 91.22           C  
ATOM    278  CD1 PHE A  36      37.141 -10.982 -10.994  1.00 91.22           C  
ATOM    279  CD2 PHE A  36      36.145 -12.752 -12.256  1.00 91.22           C  
ATOM    280  CE1 PHE A  36      36.929 -11.696  -9.817  1.00 91.22           C  
ATOM    281  CE2 PHE A  36      35.929 -13.471 -11.084  1.00 91.22           C  
ATOM    282  CZ  PHE A  36      36.323 -12.942  -9.866  1.00 91.22           C  
ATOM    283  N   GLU A  37      36.551  -7.757 -15.031  1.00 90.80           N  
ATOM    284  CA  GLU A  37      37.014  -6.985 -16.181  1.00 90.80           C  
ATOM    285  C   GLU A  37      38.353  -6.313 -15.894  1.00 90.80           C  
ATOM    286  O   GLU A  37      38.488  -5.579 -14.912  1.00 90.80           O  
ATOM    287  CB  GLU A  37      35.973  -5.935 -16.577  1.00 90.80           C  
ATOM    288  CG  GLU A  37      36.263  -5.252 -17.906  1.00 90.80           C  
ATOM    289  CD  GLU A  37      35.172  -4.283 -18.333  1.00 90.80           C  
ATOM    290  OE1 GLU A  37      35.235  -3.761 -19.470  1.00 90.80           O  
ATOM    291  OE2 GLU A  37      34.248  -4.042 -17.525  1.00 90.80           O1-
ATOM    292  N   LYS A  38      39.386  -6.678 -16.781  1.00 88.19           N  
ATOM    293  CA  LYS A  38      40.706  -6.067 -16.651  1.00 88.19           C  
ATOM    294  C   LYS A  38      40.892  -4.941 -17.663  1.00 88.19           C  
ATOM    295  O   LYS A  38      40.780  -5.160 -18.871  1.00 88.19           O  
ATOM    296  CB  LYS A  38      41.804  -7.117 -16.828  1.00 88.19           C  
ATOM    297  CG  LYS A  38      41.843  -8.164 -15.724  1.00 88.19           C  
ATOM    298  CD  LYS A  38      42.965  -9.170 -15.947  1.00 88.19           C  
ATOM    299  CE  LYS A  38      42.932 -10.285 -14.910  1.00 88.19           C  
ATOM    300  NZ  LYS A  38      44.019 -11.283 -15.136  1.00 88.19           N1+
ATOM    301  N   LYS A  39      40.895  -3.666 -17.220  1.00 83.07           N  
ATOM    302  CA  LYS A  39      41.088  -2.536 -18.124  1.00 83.07           C  
ATOM    303  C   LYS A  39      42.089  -1.537 -17.549  1.00 83.07           C  
ATOM    304  O   LYS A  39      41.936  -1.081 -16.414  1.00 83.07           O  
ATOM    305  CB  LYS A  39      39.755  -1.841 -18.407  1.00 83.07           C  
ATOM    306  CG  LYS A  39      39.783  -0.919 -19.617  1.00 83.07           C  
ATOM    307  CD  LYS A  39      38.410  -0.320 -19.895  1.00 83.07           C  
ATOM    308  CE  LYS A  39      38.448   0.645 -21.073  1.00 83.07           C  
ATOM    309  NZ  LYS A  39      37.104   1.236 -21.347  1.00 83.07           N1+
ATOM    310  N   ASP A  40      43.162  -1.196 -18.312  1.00 82.36           N  
ATOM    311  CA  ASP A  40      44.062  -0.082 -18.024  1.00 82.36           C  
ATOM    312  C   ASP A  40      44.711  -0.242 -16.651  1.00 82.36           C  
ATOM    313  O   ASP A  40      44.825   0.727 -15.897  1.00 82.36           O  
ATOM    314  CB  ASP A  40      43.311   1.248 -18.100  1.00 82.36           C  
ATOM    315  CG  ASP A  40      42.817   1.571 -19.500  1.00 82.36           C  
ATOM    316  OD1 ASP A  40      43.530   1.270 -20.482  1.00 82.36           O  
ATOM    317  OD2 ASP A  40      41.709   2.135 -19.622  1.00 82.36           O1-
ATOM    318  N   GLY A  41      45.085  -1.482 -16.219  1.00 77.46           N  
ATOM    319  CA  GLY A  41      45.808  -1.659 -14.970  1.00 77.46           C  
ATOM    320  C   GLY A  41      44.899  -1.720 -13.757  1.00 77.46           C  
ATOM    321  O   GLY A  41      45.368  -1.647 -12.619  1.00 77.46           O  
ATOM    322  N   LEU A  42      43.464  -1.706 -14.047  1.00 86.11           N  
ATOM    323  CA  LEU A  42      42.441  -1.840 -13.015  1.00 86.11           C  
ATOM    324  C   LEU A  42      41.674  -3.148 -13.176  1.00 86.11           C  
ATOM    325  O   LEU A  42      41.489  -3.630 -14.296  1.00 86.11           O  
ATOM    326  CB  LEU A  42      41.473  -0.656 -13.064  1.00 86.11           C  
ATOM    327  CG  LEU A  42      42.085   0.730 -12.856  1.00 86.11           C  
ATOM    328  CD1 LEU A  42      41.073   1.815 -13.213  1.00 86.11           C  
ATOM    329  CD2 LEU A  42      42.564   0.893 -11.418  1.00 86.11           C  
ATOM    330  N   LEU A  43      41.407  -3.826 -11.963  1.00 87.60           N  
ATOM    331  CA  LEU A  43      40.512  -4.977 -11.938  1.00 87.60           C  
ATOM    332  C   LEU A  43      39.133  -4.584 -11.418  1.00 87.60           C  
ATOM    333  O   LEU A  43      39.007  -4.090 -10.295  1.00 87.60           O  
ATOM    334  CB  LEU A  43      41.098  -6.094 -11.071  1.00 87.60           C  
ATOM    335  CG  LEU A  43      40.246  -7.356 -10.923  1.00 87.60           C  
ATOM    336  CD1 LEU A  43      40.134  -8.080 -12.261  1.00 87.60           C  
ATOM    337  CD2 LEU A  43      40.835  -8.277  -9.859  1.00 87.60           C  
ATOM    338  N   SER A  44      38.159  -4.563 -12.383  1.00 89.50           N  
ATOM    339  CA  SER A  44      36.774  -4.288 -12.012  1.00 89.50           C  
ATOM    340  C   SER A  44      36.013  -5.576 -11.720  1.00 89.50           C  
ATOM    341  O   SER A  44      36.000  -6.495 -12.541  1.00 89.50           O  
ATOM    342  CB  SER A  44      36.067  -3.509 -13.122  1.00 89.50           C  
ATOM    343  OG  SER A  44      36.708  -2.266 -13.352  1.00 89.50           O  
ATOM    344  N   ILE A  45      35.415  -5.681 -10.461  1.00 89.48           N  
ATOM    345  CA  ILE A  45      34.706  -6.877 -10.014  1.00 89.48           C  
ATOM    346  C   ILE A  45      33.225  -6.557  -9.824  1.00 89.48           C  
ATOM    347  O   ILE A  45      32.871  -5.659  -9.058  1.00 89.48           O  
ATOM    348  CB  ILE A  45      35.307  -7.434  -8.704  1.00 89.48           C  
ATOM    349  CG1 ILE A  45      36.819  -7.641  -8.856  1.00 89.48           C  
ATOM    350  CG2 ILE A  45      34.613  -8.739  -8.305  1.00 89.48           C  
ATOM    351  CD1 ILE A  45      37.543  -7.894  -7.541  1.00 89.48           C  
ATOM    352  N   GLU A  46      32.482  -7.244 -10.670  1.00 88.71           N  
ATOM    353  CA  GLU A  46      31.032  -7.135 -10.540  1.00 88.71           C  
ATOM    354  C   GLU A  46      30.444  -8.369  -9.862  1.00 88.71           C  
ATOM    355  O   GLU A  46      30.569  -9.483 -10.375  1.00 88.71           O  
ATOM    356  CB  GLU A  46      30.384  -6.929 -11.911  1.00 88.71           C  
ATOM    357  CG  GLU A  46      28.882  -6.689 -11.851  1.00 88.71           C  
ATOM    358  CD  GLU A  46      28.240  -6.559 -13.223  1.00 88.71           C  
ATOM    359  OE1 GLU A  46      26.991  -6.547 -13.310  1.00 88.71           O  
ATOM    360  OE2 GLU A  46      28.992  -6.469 -14.219  1.00 88.71           O1-
ATOM    361  N   VAL A  47      29.843  -8.156  -8.543  1.00 85.16           N  
ATOM    362  CA  VAL A  47      29.275  -9.279  -7.804  1.00 85.16           C  
ATOM    363  C   VAL A  47      27.763  -9.102  -7.678  1.00 85.16           C  
ATOM    364  O   VAL A  47      27.289  -8.051  -7.240  1.00 85.16           O  
ATOM    365  CB  VAL A  47      29.914  -9.418  -6.404  1.00 85.16           C  
ATOM    366  CG1 VAL A  47      29.427 -10.690  -5.712  1.00 85.16           C  
ATOM    367  CG2 VAL A  47      31.438  -9.415  -6.512  1.00 85.16           C  
ATOM    368  N   LYS A  48      27.022 -10.097  -8.180  1.00 85.20           N  
ATOM    369  CA  LYS A  48      25.566 -10.042  -8.099  1.00 85.20           C  
ATOM    370  C   LYS A  48      25.056 -10.776  -6.863  1.00 85.20           C  
ATOM    371  O   LYS A  48      25.622 -11.795  -6.462  1.00 85.20           O  
ATOM    372  CB  LYS A  48      24.934 -10.637  -9.359  1.00 85.20           C  
ATOM    373  CG  LYS A  48      25.168  -9.812 -10.617  1.00 85.20           C  
ATOM    374  CD  LYS A  48      24.404 -10.380 -11.806  1.00 85.20           C  
ATOM    375  CE  LYS A  48      24.665  -9.577 -13.074  1.00 85.20           C  
ATOM    376  NZ  LYS A  48      23.926 -10.136 -14.245  1.00 85.20           N1+
ATOM    377  N   ASN A  49      24.034 -10.190  -6.073  1.00 78.56           N  
ATOM    378  CA  ASN A  49      23.305 -10.869  -5.008  1.00 78.56           C  
ATOM    379  C   ASN A  49      24.180 -11.077  -3.774  1.00 78.56           C  
ATOM    380  O   ASN A  49      24.205 -12.167  -3.202  1.00 78.56           O  
ATOM    381  CB  ASN A  49      22.758 -12.210  -5.502  1.00 78.56           C  
ATOM    382  CG  ASN A  49      21.717 -12.049  -6.591  1.00 78.56           C  
ATOM    383  ND2 ASN A  49      21.716 -12.966  -7.551  1.00 78.56           N  
ATOM    384  OD1 ASN A  49      20.919 -11.108  -6.571  1.00 78.56           O  
ATOM    385  N   LEU A  50      24.998  -9.981  -3.364  1.00 78.48           N  
ATOM    386  CA  LEU A  50      25.902 -10.044  -2.220  1.00 78.48           C  
ATOM    387  C   LEU A  50      25.222  -9.523  -0.959  1.00 78.48           C  
ATOM    388  O   LEU A  50      24.620  -8.447  -0.974  1.00 78.48           O  
ATOM    389  CB  LEU A  50      27.175  -9.240  -2.498  1.00 78.48           C  
ATOM    390  CG  LEU A  50      28.419  -9.646  -1.707  1.00 78.48           C  
ATOM    391  CD1 LEU A  50      29.293 -10.581  -2.536  1.00 78.48           C  
ATOM    392  CD2 LEU A  50      29.206  -8.413  -1.277  1.00 78.48           C  
ATOM    393  N   SER A  51      25.249 -10.263   0.071  1.00 82.18           N  
ATOM    394  CA  SER A  51      24.813  -9.730   1.358  1.00 82.18           C  
ATOM    395  C   SER A  51      25.706  -8.580   1.812  1.00 82.18           C  
ATOM    396  O   SER A  51      26.859  -8.477   1.386  1.00 82.18           O  
ATOM    397  CB  SER A  51      24.806 -10.831   2.419  1.00 82.18           C  
ATOM    398  OG  SER A  51      26.128 -11.179   2.792  1.00 82.18           O  
ATOM    399  N   GLU A  52      25.173  -7.545   2.552  1.00 82.81           N  
ATOM    400  CA  GLU A  52      25.905  -6.397   3.078  1.00 82.81           C  
ATOM    401  C   GLU A  52      27.105  -6.842   3.909  1.00 82.81           C  
ATOM    402  O   GLU A  52      28.174  -6.232   3.840  1.00 82.81           O  
ATOM    403  CB  GLU A  52      24.982  -5.512   3.921  1.00 82.81           C  
ATOM    404  CG  GLU A  52      24.111  -4.573   3.098  1.00 82.81           C  
ATOM    405  CD  GLU A  52      23.255  -3.649   3.948  1.00 82.81           C  
ATOM    406  OE1 GLU A  52      22.491  -2.835   3.381  1.00 82.81           O  
ATOM    407  OE2 GLU A  52      23.350  -3.738   5.193  1.00 82.81           O1-
ATOM    408  N   GLU A  53      27.008  -7.846   4.647  1.00 83.39           N  
ATOM    409  CA  GLU A  53      28.075  -8.422   5.461  1.00 83.39           C  
ATOM    410  C   GLU A  53      29.179  -9.011   4.588  1.00 83.39           C  
ATOM    411  O   GLU A  53      30.364  -8.799   4.850  1.00 83.39           O  
ATOM    412  CB  GLU A  53      27.517  -9.496   6.399  1.00 83.39           C  
ATOM    413  CG  GLU A  53      28.536 -10.036   7.390  1.00 83.39           C  
ATOM    414  CD  GLU A  53      27.954 -11.063   8.349  1.00 83.39           C  
ATOM    415  OE1 GLU A  53      28.702 -11.585   9.206  1.00 83.39           O  
ATOM    416  OE2 GLU A  53      26.740 -11.348   8.241  1.00 83.39           O1-
ATOM    417  N   LEU A  54      28.874  -9.743   3.591  1.00 80.30           N  
ATOM    418  CA  LEU A  54      29.805 -10.355   2.650  1.00 80.30           C  
ATOM    419  C   LEU A  54      30.502  -9.292   1.807  1.00 80.30           C  
ATOM    420  O   LEU A  54      31.699  -9.400   1.530  1.00 80.30           O  
ATOM    421  CB  LEU A  54      29.074 -11.346   1.741  1.00 80.30           C  
ATOM    422  CG  LEU A  54      29.947 -12.157   0.782  1.00 80.30           C  
ATOM    423  CD1 LEU A  54      30.986 -12.959   1.561  1.00 80.30           C  
ATOM    424  CD2 LEU A  54      29.086 -13.078  -0.076  1.00 80.30           C  
ATOM    425  N   GLN A  55      29.718  -8.323   1.455  1.00 80.93           N  
ATOM    426  CA  GLN A  55      30.279  -7.167   0.763  1.00 80.93           C  
ATOM    427  C   GLN A  55      31.367  -6.500   1.599  1.00 80.93           C  
ATOM    428  O   GLN A  55      32.429  -6.151   1.079  1.00 80.93           O  
ATOM    429  CB  GLN A  55      29.180  -6.157   0.428  1.00 80.93           C  
ATOM    430  CG  GLN A  55      29.685  -4.921  -0.306  1.00 80.93           C  
ATOM    431  CD  GLN A  55      28.598  -3.885  -0.527  1.00 80.93           C  
ATOM    432  NE2 GLN A  55      28.905  -2.864  -1.319  1.00 80.93           N  
ATOM    433  OE1 GLN A  55      27.492  -4.002   0.009  1.00 80.93           O  
ATOM    434  N   ARG A  56      31.141  -6.211   2.825  1.00 84.94           N  
ATOM    435  CA  ARG A  56      32.101  -5.616   3.748  1.00 84.94           C  
ATOM    436  C   ARG A  56      33.335  -6.500   3.899  1.00 84.94           C  
ATOM    437  O   ARG A  56      34.463  -6.002   3.925  1.00 84.94           O  
ATOM    438  CB  ARG A  56      31.457  -5.378   5.116  1.00 84.94           C  
ATOM    439  CG  ARG A  56      30.503  -4.196   5.148  1.00 84.94           C  
ATOM    440  CD  ARG A  56      29.922  -3.979   6.539  1.00 84.94           C  
ATOM    441  NE  ARG A  56      28.864  -2.972   6.530  1.00 84.94           N  
ATOM    442  CZ  ARG A  56      28.118  -2.648   7.583  1.00 84.94           C  
ATOM    443  NH1 ARG A  56      28.300  -3.247   8.754  1.00 84.94           N1+
ATOM    444  NH2 ARG A  56      27.181  -1.718   7.464  1.00 84.94           N  
ATOM    445  N   LEU A  57      33.093  -7.761   3.975  1.00 84.05           N  
ATOM    446  CA  LEU A  57      34.169  -8.737   4.108  1.00 84.05           C  
ATOM    447  C   LEU A  57      35.048  -8.749   2.862  1.00 84.05           C  
ATOM    448  O   LEU A  57      36.277  -8.771   2.965  1.00 84.05           O  
ATOM    449  CB  LEU A  57      33.597 -10.135   4.356  1.00 84.05           C  
ATOM    450  CG  LEU A  57      33.082 -10.416   5.769  1.00 84.05           C  
ATOM    451  CD1 LEU A  57      32.338 -11.747   5.806  1.00 84.05           C  
ATOM    452  CD2 LEU A  57      34.233 -10.413   6.768  1.00 84.05           C  
ATOM    453  N   ILE A  58      34.410  -8.735   1.665  1.00 83.67           N  
ATOM    454  CA  ILE A  58      35.114  -8.742   0.387  1.00 83.67           C  
ATOM    455  C   ILE A  58      35.920  -7.454   0.235  1.00 83.67           C  
ATOM    456  O   ILE A  58      37.074  -7.484  -0.201  1.00 83.67           O  
ATOM    457  CB  ILE A  58      34.135  -8.905  -0.797  1.00 83.67           C  
ATOM    458  CG1 ILE A  58      33.570 -10.330  -0.832  1.00 83.67           C  
ATOM    459  CG2 ILE A  58      34.824  -8.557  -2.120  1.00 83.67           C  
ATOM    460  CD1 ILE A  58      32.494 -10.544  -1.887  1.00 83.67           C  
ATOM    461  N   GLN A  59      35.409  -6.319   0.634  1.00 85.35           N  
ATOM    462  CA  GLN A  59      36.098  -5.034   0.591  1.00 85.35           C  
ATOM    463  C   GLN A  59      37.296  -5.021   1.536  1.00 85.35           C  
ATOM    464  O   GLN A  59      38.363  -4.512   1.188  1.00 85.35           O  
ATOM    465  CB  GLN A  59      35.138  -3.897   0.944  1.00 85.35           C  
ATOM    466  CG  GLN A  59      34.157  -3.554  -0.168  1.00 85.35           C  
ATOM    467  CD  GLN A  59      33.167  -2.477   0.234  1.00 85.35           C  
ATOM    468  NE2 GLN A  59      32.440  -1.945  -0.742  1.00 85.35           N  
ATOM    469  OE1 GLN A  59      33.057  -2.126   1.413  1.00 85.35           O  
ATOM    470  N   GLU A  60      37.049  -5.471   2.729  1.00 88.57           N  
ATOM    471  CA  GLU A  60      38.118  -5.586   3.716  1.00 88.57           C  
ATOM    472  C   GLU A  60      39.236  -6.497   3.216  1.00 88.57           C  
ATOM    473  O   GLU A  60      40.417  -6.190   3.386  1.00 88.57           O  
ATOM    474  CB  GLU A  60      37.568  -6.109   5.046  1.00 88.57           C  
ATOM    475  CG  GLU A  60      38.583  -6.093   6.180  1.00 88.57           C  
ATOM    476  CD  GLU A  60      38.004  -6.548   7.510  1.00 88.57           C  
ATOM    477  OE1 GLU A  60      38.761  -6.639   8.503  1.00 88.57           O  
ATOM    478  OE2 GLU A  60      36.783  -6.819   7.559  1.00 88.57           O1-
ATOM    479  N   LEU A  61      38.864  -7.611   2.630  1.00 88.11           N  
ATOM    480  CA  LEU A  61      39.808  -8.576   2.079  1.00 88.11           C  
ATOM    481  C   LEU A  61      40.617  -7.958   0.944  1.00 88.11           C  
ATOM    482  O   LEU A  61      41.845  -8.070   0.920  1.00 88.11           O  
ATOM    483  CB  LEU A  61      39.071  -9.821   1.578  1.00 88.11           C  
ATOM    484  CG  LEU A  61      39.924 -10.875   0.869  1.00 88.11           C  
ATOM    485  CD1 LEU A  61      40.966 -11.444   1.827  1.00 88.11           C  
ATOM    486  CD2 LEU A  61      39.044 -11.984   0.305  1.00 88.11           C  
ATOM    487  N   LEU A  62      39.919  -7.300   0.036  1.00 86.95           N  
ATOM    488  CA  LEU A  62      40.562  -6.700  -1.127  1.00 86.95           C  
ATOM    489  C   LEU A  62      41.544  -5.612  -0.704  1.00 86.95           C  
ATOM    490  O   LEU A  62      42.621  -5.482  -1.289  1.00 86.95           O  
ATOM    491  CB  LEU A  62      39.513  -6.115  -2.077  1.00 86.95           C  
ATOM    492  CG  LEU A  62      38.660  -7.123  -2.848  1.00 86.95           C  
ATOM    493  CD1 LEU A  62      37.599  -6.400  -3.671  1.00 86.95           C  
ATOM    494  CD2 LEU A  62      39.536  -7.992  -3.744  1.00 86.95           C  
ATOM    495  N   GLN A  63      41.184  -4.816   0.331  1.00 88.50           N  
ATOM    496  CA  GLN A  63      42.087  -3.803   0.867  1.00 88.50           C  
ATOM    497  C   GLN A  63      43.364  -4.436   1.412  1.00 88.50           C  
ATOM    498  O   GLN A  63      44.462  -3.925   1.187  1.00 88.50           O  
ATOM    499  CB  GLN A  63      41.394  -2.990   1.963  1.00 88.50           C  
ATOM    500  CG  GLN A  63      40.354  -2.010   1.438  1.00 88.50           C  
ATOM    501  CD  GLN A  63      39.589  -1.314   2.549  1.00 88.50           C  
ATOM    502  NE2 GLN A  63      38.714  -0.388   2.175  1.00 88.50           N  
ATOM    503  OE1 GLN A  63      39.784  -1.608   3.732  1.00 88.50           O  
ATOM    504  N   LEU A  64      43.173  -5.497   2.149  1.00 91.17           N  
ATOM    505  CA  LEU A  64      44.297  -6.207   2.751  1.00 91.17           C  
ATOM    506  C   LEU A  64      45.182  -6.832   1.679  1.00 91.17           C  
ATOM    507  O   LEU A  64      46.409  -6.822   1.797  1.00 91.17           O  
ATOM    508  CB  LEU A  64      43.793  -7.289   3.710  1.00 91.17           C  
ATOM    509  CG  LEU A  64      43.246  -6.805   5.052  1.00 91.17           C  
ATOM    510  CD1 LEU A  64      42.614  -7.964   5.817  1.00 91.17           C  
ATOM    511  CD2 LEU A  64      44.349  -6.153   5.877  1.00 91.17           C  
ATOM    512  N   LEU A  65      44.569  -7.366   0.594  1.00 87.66           N  
ATOM    513  CA  LEU A  65      45.301  -8.004  -0.495  1.00 87.66           C  
ATOM    514  C   LEU A  65      46.107  -6.977  -1.283  1.00 87.66           C  
ATOM    515  O   LEU A  65      47.230  -7.256  -1.708  1.00 87.66           O  
ATOM    516  CB  LEU A  65      44.337  -8.740  -1.431  1.00 87.66           C  
ATOM    517  CG  LEU A  65      43.693 -10.011  -0.876  1.00 87.66           C  
ATOM    518  CD1 LEU A  65      42.715 -10.595  -1.890  1.00 87.66           C  
ATOM    519  CD2 LEU A  65      44.761 -11.035  -0.506  1.00 87.66           C  
ATOM    520  N   VAL A  66      45.566  -5.837  -1.456  1.00 86.79           N  
ATOM    521  CA  VAL A  66      46.278  -4.749  -2.117  1.00 86.79           C  
ATOM    522  C   VAL A  66      47.479  -4.329  -1.273  1.00 86.79           C  
ATOM    523  O   VAL A  66      48.573  -4.114  -1.802  1.00 86.79           O  
ATOM    524  CB  VAL A  66      45.355  -3.536  -2.370  1.00 86.79           C  
ATOM    525  CG1 VAL A  66      46.160  -2.342  -2.883  1.00 86.79           C  
ATOM    526  CG2 VAL A  66      44.250  -3.904  -3.358  1.00 86.79           C  
ATOM    527  N   ARG A  67      47.223  -4.104  -0.044  1.00 91.29           N  
ATOM    528  CA  ARG A  67      48.304  -3.776   0.879  1.00 91.29           C  
ATOM    529  C   ARG A  67      49.383  -4.855   0.865  1.00 91.29           C  
ATOM    530  O   ARG A  67      50.576  -4.548   0.885  1.00 91.29           O  
ATOM    531  CB  ARG A  67      47.763  -3.595   2.299  1.00 91.29           C  
ATOM    532  CG  ARG A  67      48.815  -3.162   3.308  1.00 91.29           C  
ATOM    533  CD  ARG A  67      48.196  -2.826   4.658  1.00 91.29           C  
ATOM    534  NE  ARG A  67      49.212  -2.459   5.640  1.00 91.29           N  
ATOM    535  CZ  ARG A  67      48.958  -2.084   6.891  1.00 91.29           C  
ATOM    536  NH1 ARG A  67      47.708  -2.018   7.337  1.00 91.29           N1+
ATOM    537  NH2 ARG A  67      49.958  -1.771   7.701  1.00 91.29           N  
ATOM    538  N   LEU A  68      48.961  -6.076   0.969  1.00 90.95           N  
ATOM    539  CA  LEU A  68      49.890  -7.200   0.920  1.00 90.95           C  
ATOM    540  C   LEU A  68      50.751  -7.138  -0.336  1.00 90.95           C  
ATOM    541  O   LEU A  68      51.972  -7.304  -0.266  1.00 90.95           O  
ATOM    542  CB  LEU A  68      49.127  -8.528   0.965  1.00 90.95           C  
ATOM    543  CG  LEU A  68      49.975  -9.799   0.892  1.00 90.95           C  
ATOM    544  CD1 LEU A  68      50.939  -9.862   2.072  1.00 90.95           C  
ATOM    545  CD2 LEU A  68      49.083 -11.035   0.857  1.00 90.95           C  
ATOM    546  N   ALA A  69      50.175  -6.949  -1.453  1.00 87.20           N  
ATOM    547  CA  ALA A  69      50.888  -6.867  -2.725  1.00 87.20           C  
ATOM    548  C   ALA A  69      51.921  -5.743  -2.703  1.00 87.20           C  
ATOM    549  O   ALA A  69      53.046  -5.916  -3.179  1.00 87.20           O  
ATOM    550  CB  ALA A  69      49.906  -6.659  -3.874  1.00 87.20           C  
ATOM    551  N   ALA A  70      51.576  -4.585  -2.217  1.00 88.64           N  
ATOM    552  CA  ALA A  70      52.487  -3.449  -2.099  1.00 88.64           C  
ATOM    553  C   ALA A  70      53.672  -3.788  -1.200  1.00 88.64           C  
ATOM    554  O   ALA A  70      54.817  -3.462  -1.523  1.00 88.64           O  
ATOM    555  CB  ALA A  70      51.747  -2.227  -1.562  1.00 88.64           C  
ATOM    556  N   LEU A  71      53.376  -4.338  -0.095  1.00 93.41           N  
ATOM    557  CA  LEU A  71      54.417  -4.705   0.860  1.00 93.41           C  
ATOM    558  C   LEU A  71      55.350  -5.757   0.269  1.00 93.41           C  
ATOM    559  O   LEU A  71      56.563  -5.708   0.484  1.00 93.41           O  
ATOM    560  CB  LEU A  71      53.796  -5.227   2.157  1.00 93.41           C  
ATOM    561  CG  LEU A  71      53.151  -4.183   3.069  1.00 93.41           C  
ATOM    562  CD1 LEU A  71      52.399  -4.864   4.208  1.00 93.41           C  
ATOM    563  CD2 LEU A  71      54.207  -3.227   3.616  1.00 93.41           C  
ATOM    564  N   LEU A  72      54.755  -6.726  -0.458  1.00 91.85           N  
ATOM    565  CA  LEU A  72      55.563  -7.759  -1.097  1.00 91.85           C  
ATOM    566  C   LEU A  72      56.534  -7.148  -2.102  1.00 91.85           C  
ATOM    567  O   LEU A  72      57.691  -7.564  -2.186  1.00 91.85           O  
ATOM    568  CB  LEU A  72      54.667  -8.786  -1.793  1.00 91.85           C  
ATOM    569  CG  LEU A  72      53.871  -9.722  -0.882  1.00 91.85           C  
ATOM    570  CD1 LEU A  72      52.960 -10.622  -1.712  1.00 91.85           C  
ATOM    571  CD2 LEU A  72      54.812 -10.555  -0.019  1.00 91.85           C  
ATOM    572  N   GLU A  73      56.048  -6.255  -2.851  1.00 91.00           N  
ATOM    573  CA  GLU A  73      56.897  -5.552  -3.809  1.00 91.00           C  
ATOM    574  C   GLU A  73      58.011  -4.786  -3.100  1.00 91.00           C  
ATOM    575  O   GLU A  73      59.154  -4.778  -3.559  1.00 91.00           O  
ATOM    576  CB  GLU A  73      56.063  -4.596  -4.665  1.00 91.00           C  
ATOM    577  CG  GLU A  73      55.262  -5.288  -5.759  1.00 91.00           C  
ATOM    578  CD  GLU A  73      54.415  -4.330  -6.581  1.00 91.00           C  
ATOM    579  OE1 GLU A  73      53.659  -4.793  -7.464  1.00 91.00           O  
ATOM    580  OE2 GLU A  73      54.510  -3.106  -6.339  1.00 91.00           O1-
ATOM    581  N   ALA A  74      57.655  -4.085  -2.067  1.00 92.32           N  
ATOM    582  CA  ALA A  74      58.623  -3.342  -1.263  1.00 92.32           C  
ATOM    583  C   ALA A  74      59.693  -4.271  -0.695  1.00 92.32           C  
ATOM    584  O   ALA A  74      60.878  -3.928  -0.682  1.00 92.32           O  
ATOM    585  CB  ALA A  74      57.916  -2.597  -0.133  1.00 92.32           C  
ATOM    586  N   VAL A  75      59.281  -5.429  -0.177  1.00 94.44           N  
ATOM    587  CA  VAL A  75      60.200  -6.409   0.392  1.00 94.44           C  
ATOM    588  C   VAL A  75      61.143  -6.924  -0.692  1.00 94.44           C  
ATOM    589  O   VAL A  75      62.339  -7.102  -0.449  1.00 94.44           O  
ATOM    590  CB  VAL A  75      59.441  -7.586   1.044  1.00 94.44           C  
ATOM    591  CG1 VAL A  75      60.405  -8.714   1.409  1.00 94.44           C  
ATOM    592  CG2 VAL A  75      58.678  -7.111   2.279  1.00 94.44           C  
ATOM    593  N   ARG A  76      60.617  -7.221  -1.932  1.00 92.29           N  
ATOM    594  CA  ARG A  76      61.449  -7.655  -3.051  1.00 92.29           C  
ATOM    595  C   ARG A  76      62.532  -6.627  -3.359  1.00 92.29           C  
ATOM    596  O   ARG A  76      63.680  -6.988  -3.623  1.00 92.29           O  
ATOM    597  CB  ARG A  76      60.592  -7.902  -4.294  1.00 92.29           C  
ATOM    598  CG  ARG A  76      59.833  -9.218  -4.268  1.00 92.29           C  
ATOM    599  CD  ARG A  76      59.051  -9.445  -5.554  1.00 92.29           C  
ATOM    600  NE  ARG A  76      58.027 -10.471  -5.389  1.00 92.29           N  
ATOM    601  CZ  ARG A  76      57.086 -10.756  -6.285  1.00 92.29           C  
ATOM    602  NH1 ARG A  76      57.022 -10.091  -7.434  1.00 92.29           N1+
ATOM    603  NH2 ARG A  76      56.203 -11.710  -6.033  1.00 92.29           N  
ATOM    604  N   ALA A  77      62.170  -5.357  -3.345  1.00 92.01           N  
ATOM    605  CA  ALA A  77      63.108  -4.268  -3.604  1.00 92.01           C  
ATOM    606  C   ALA A  77      64.205  -4.226  -2.543  1.00 92.01           C  
ATOM    607  O   ALA A  77      65.383  -4.054  -2.866  1.00 92.01           O  
ATOM    608  CB  ALA A  77      62.371  -2.931  -3.657  1.00 92.01           C  
ATOM    609  N   VAL A  78      63.805  -4.392  -1.313  1.00 94.56           N  
ATOM    610  CA  VAL A  78      64.748  -4.342  -0.200  1.00 94.56           C  
ATOM    611  C   VAL A  78      65.659  -5.567  -0.240  1.00 94.56           C  
ATOM    612  O   VAL A  78      66.862  -5.462   0.012  1.00 94.56           O  
ATOM    613  CB  VAL A  78      64.018  -4.264   1.159  1.00 94.56           C  
ATOM    614  CG1 VAL A  78      65.002  -4.448   2.313  1.00 94.56           C  
ATOM    615  CG2 VAL A  78      63.279  -2.934   1.292  1.00 94.56           C  
ATOM    616  N   GLU A  79      65.089  -6.758  -0.521  1.00 93.50           N  
ATOM    617  CA  GLU A  79      65.887  -7.975  -0.646  1.00 93.50           C  
ATOM    618  C   GLU A  79      66.972  -7.816  -1.707  1.00 93.50           C  
ATOM    619  O   GLU A  79      68.110  -8.247  -1.507  1.00 93.50           O  
ATOM    620  CB  GLU A  79      64.993  -9.172  -0.984  1.00 93.50           C  
ATOM    621  CG  GLU A  79      64.152  -9.660   0.187  1.00 93.50           C  
ATOM    622  CD  GLU A  79      63.309 -10.881  -0.147  1.00 93.50           C  
ATOM    623  OE1 GLU A  79      62.679 -11.452   0.771  1.00 93.50           O  
ATOM    624  OE2 GLU A  79      63.280 -11.268  -1.336  1.00 93.50           O1-
ATOM    625  N   GLU A  80      66.565  -7.264  -2.851  1.00 94.14           N  
ATOM    626  CA  GLU A  80      67.524  -7.020  -3.924  1.00 94.14           C  
ATOM    627  C   GLU A  80      68.619  -6.055  -3.478  1.00 94.14           C  
ATOM    628  O   GLU A  80      69.789  -6.235  -3.819  1.00 94.14           O  
ATOM    629  CB  GLU A  80      66.814  -6.473  -5.165  1.00 94.14           C  
ATOM    630  CG  GLU A  80      67.661  -6.519  -6.428  1.00 94.14           C  
ATOM    631  CD  GLU A  80      68.077  -7.928  -6.820  1.00 94.14           C  
ATOM    632  OE1 GLU A  80      69.016  -8.079  -7.635  1.00 94.14           O  
ATOM    633  OE2 GLU A  80      67.459  -8.888  -6.309  1.00 94.14           O1-
ATOM    634  N   ALA A  81      68.184  -5.039  -2.732  1.00 93.03           N  
ATOM    635  CA  ALA A  81      69.129  -4.063  -2.197  1.00 93.03           C  
ATOM    636  C   ALA A  81      70.126  -4.726  -1.250  1.00 93.03           C  
ATOM    637  O   ALA A  81      71.320  -4.421  -1.284  1.00 93.03           O  
ATOM    638  CB  ALA A  81      68.385  -2.940  -1.479  1.00 93.03           C  
ATOM    639  N   ILE A  82      69.756  -5.580  -0.366  1.00 92.10           N  
ATOM    640  CA  ILE A  82      70.592  -6.294   0.593  1.00 92.10           C  
ATOM    641  C   ILE A  82      71.540  -7.235  -0.148  1.00 92.10           C  
ATOM    642  O   ILE A  82      72.716  -7.344   0.204  1.00 92.10           O  
ATOM    643  CB  ILE A  82      69.736  -7.085   1.609  1.00 92.10           C  
ATOM    644  CG1 ILE A  82      68.957  -6.125   2.513  1.00 92.10           C  
ATOM    645  CG2 ILE A  82      70.615  -8.027   2.437  1.00 92.10           C  
ATOM    646  CD1 ILE A  82      67.948  -6.813   3.423  1.00 92.10           C  
ATOM    647  N   LYS A  83      71.035  -7.928  -1.191  1.00 90.50           N  
ATOM    648  CA  LYS A  83      71.846  -8.842  -1.991  1.00 90.50           C  
ATOM    649  C   LYS A  83      72.977  -8.099  -2.697  1.00 90.50           C  
ATOM    650  O   LYS A  83      74.087  -8.621  -2.820  1.00 90.50           O  
ATOM    651  CB  LYS A  83      70.979  -9.573  -3.017  1.00 90.50           C  
ATOM    652  CG  LYS A  83      70.110 -10.672  -2.423  1.00 90.50           C  
ATOM    653  CD  LYS A  83      69.283 -11.371  -3.494  1.00 90.50           C  
ATOM    654  CE  LYS A  83      68.350 -12.412  -2.890  1.00 90.50           C  
ATOM    655  NZ  LYS A  83      67.485 -13.048  -3.927  1.00 90.50           N1+
ATOM    656  N   ARG A  84      72.679  -6.896  -3.170  1.00 93.11           N  
ATOM    657  CA  ARG A  84      73.668  -6.100  -3.890  1.00 93.11           C  
ATOM    658  C   ARG A  84      74.689  -5.495  -2.931  1.00 93.11           C  
ATOM    659  O   ARG A  84      75.877  -5.419  -3.248  1.00 93.11           O  
ATOM    660  CB  ARG A  84      72.985  -4.992  -4.695  1.00 93.11           C  
ATOM    661  CG  ARG A  84      72.214  -5.496  -5.905  1.00 93.11           C  
ATOM    662  CD  ARG A  84      71.610  -4.350  -6.706  1.00 93.11           C  
ATOM    663  NE  ARG A  84      70.812  -4.838  -7.827  1.00 93.11           N  
ATOM    664  CZ  ARG A  84      70.115  -4.065  -8.655  1.00 93.11           C  
ATOM    665  NH1 ARG A  84      70.105  -2.745  -8.502  1.00 93.11           N1+
ATOM    666  NH2 ARG A  84      69.424  -4.614  -9.642  1.00 93.11           N  
ATOM    667  N   ASN A  85      74.176  -5.129  -1.776  1.00 91.75           N  
ATOM    668  CA  ASN A  85      75.007  -4.488  -0.761  1.00 91.75           C  
ATOM    669  C   ASN A  85      74.621  -4.939   0.645  1.00 91.75           C  
ATOM    670  O   ASN A  85      73.811  -4.290   1.309  1.00 91.75           O  
ATOM    671  CB  ASN A  85      74.913  -2.964  -0.875  1.00 91.75           C  
ATOM    672  CG  ASN A  85      75.891  -2.250   0.037  1.00 91.75           C  
ATOM    673  ND2 ASN A  85      75.809  -0.925   0.074  1.00 91.75           N  
ATOM    674  OD1 ASN A  85      76.713  -2.883   0.704  1.00 91.75           O  
ATOM    675  N   PRO A  86      75.235  -6.073   1.093  1.00 88.02           N  
ATOM    676  CA  PRO A  86      74.901  -6.662   2.392  1.00 88.02           C  
ATOM    677  C   PRO A  86      75.282  -5.759   3.563  1.00 88.02           C  
ATOM    678  O   PRO A  86      74.798  -5.955   4.682  1.00 88.02           O  
ATOM    679  CB  PRO A  86      75.716  -7.957   2.414  1.00 88.02           C  
ATOM    680  CG  PRO A  86      75.940  -8.291   0.974  1.00 88.02           C  
ATOM    681  CD  PRO A  86      76.042  -7.011   0.197  1.00 88.02           C  
ATOM    682  N   ASP A  87      76.033  -4.639   3.280  1.00 88.54           N  
ATOM    683  CA  ASP A  87      76.466  -3.697   4.307  1.00 88.54           C  
ATOM    684  C   ASP A  87      75.514  -2.506   4.397  1.00 88.54           C  
ATOM    685  O   ASP A  87      75.776  -1.548   5.128  1.00 88.54           O  
ATOM    686  CB  ASP A  87      77.889  -3.211   4.025  1.00 88.54           C  
ATOM    687  CG  ASP A  87      78.929  -4.310   4.163  1.00 88.54           C  
ATOM    688  OD1 ASP A  87      78.795  -5.167   5.063  1.00 88.54           O  
ATOM    689  OD2 ASP A  87      79.892  -4.318   3.366  1.00 88.54           O1-
ATOM    690  N   ASN A  88      74.407  -2.503   3.673  1.00 91.07           N  
ATOM    691  CA  ASN A  88      73.396  -1.451   3.649  1.00 91.07           C  
ATOM    692  C   ASN A  88      72.501  -1.504   4.884  1.00 91.07           C  
ATOM    693  O   ASN A  88      71.510  -2.235   4.906  1.00 91.07           O  
ATOM    694  CB  ASN A  88      72.552  -1.546   2.377  1.00 91.07           C  
ATOM    695  CG  ASN A  88      71.655  -0.340   2.179  1.00 91.07           C  
ATOM    696  ND2 ASN A  88      71.310  -0.055   0.929  1.00 91.07           N  
ATOM    697  OD1 ASN A  88      71.276   0.332   3.142  1.00 91.07           O  
ATOM    698  N   ASP A  89      72.918  -0.798   6.027  1.00 90.81           N  
ATOM    699  CA  ASP A  89      72.235  -0.831   7.317  1.00 90.81           C  
ATOM    700  C   ASP A  89      70.796  -0.338   7.189  1.00 90.81           C  
ATOM    701  O   ASP A  89      69.904  -0.821   7.888  1.00 90.81           O  
ATOM    702  CB  ASP A  89      72.992   0.011   8.346  1.00 90.81           C  
ATOM    703  CG  ASP A  89      74.301  -0.620   8.784  1.00 90.81           C  
ATOM    704  OD1 ASP A  89      74.417  -1.865   8.756  1.00 90.81           O  
ATOM    705  OD2 ASP A  89      75.224   0.133   9.162  1.00 90.81           O1-
ATOM    706  N   GLU A  90      70.561   0.613   6.242  1.00 92.10           N  
ATOM    707  CA  GLU A  90      69.233   1.154   5.968  1.00 92.10           C  
ATOM    708  C   GLU A  90      68.324   0.097   5.348  1.00 92.10           C  
ATOM    709  O   GLU A  90      67.148  -0.006   5.704  1.00 92.10           O  
ATOM    710  CB  GLU A  90      69.327   2.372   5.047  1.00 92.10           C  
ATOM    711  CG  GLU A  90      68.021   3.140   4.906  1.00 92.10           C  
ATOM    712  CD  GLU A  90      68.136   4.362   4.010  1.00 92.10           C  
ATOM    713  OE1 GLU A  90      67.116   5.054   3.791  1.00 92.10           O  
ATOM    714  OE2 GLU A  90      69.257   4.630   3.520  1.00 92.10           O1-
ATOM    715  N   ALA A  91      68.810  -0.697   4.363  1.00 92.97           N  
ATOM    716  CA  ALA A  91      68.070  -1.777   3.717  1.00 92.97           C  
ATOM    717  C   ALA A  91      67.724  -2.880   4.714  1.00 92.97           C  
ATOM    718  O   ALA A  91      66.619  -3.424   4.690  1.00 92.97           O  
ATOM    719  CB  ALA A  91      68.872  -2.351   2.551  1.00 92.97           C  
ATOM    720  N   VAL A  92      68.646  -3.210   5.652  1.00 91.00           N  
ATOM    721  CA  VAL A  92      68.468  -4.209   6.700  1.00 91.00           C  
ATOM    722  C   VAL A  92      67.380  -3.753   7.669  1.00 91.00           C  
ATOM    723  O   VAL A  92      66.478  -4.524   8.008  1.00 91.00           O  
ATOM    724  CB  VAL A  92      69.785  -4.474   7.463  1.00 91.00           C  
ATOM    725  CG1 VAL A  92      69.537  -5.377   8.670  1.00 91.00           C  
ATOM    726  CG2 VAL A  92      70.825  -5.092   6.532  1.00 91.00           C  
ATOM    727  N   GLU A  93      67.369  -2.479   8.099  1.00 91.92           N  
ATOM    728  CA  GLU A  93      66.363  -1.914   8.994  1.00 91.92           C  
ATOM    729  C   GLU A  93      64.990  -1.879   8.329  1.00 91.92           C  
ATOM    730  O   GLU A  93      63.977  -2.175   8.966  1.00 91.92           O  
ATOM    731  CB  GLU A  93      66.768  -0.507   9.439  1.00 91.92           C  
ATOM    732  CG  GLU A  93      67.930  -0.484  10.421  1.00 91.92           C  
ATOM    733  CD  GLU A  93      68.363   0.923  10.805  1.00 91.92           C  
ATOM    734  OE1 GLU A  93      69.319   1.067  11.600  1.00 91.92           O  
ATOM    735  OE2 GLU A  93      67.741   1.887  10.308  1.00 91.92           O1-
ATOM    736  N   THR A  94      65.002  -1.495   7.079  1.00 94.63           N  
ATOM    737  CA  THR A  94      63.768  -1.440   6.302  1.00 94.63           C  
ATOM    738  C   THR A  94      63.175  -2.835   6.128  1.00 94.63           C  
ATOM    739  O   THR A  94      61.955  -3.006   6.165  1.00 94.63           O  
ATOM    740  CB  THR A  94      64.007  -0.805   4.919  1.00 94.63           C  
ATOM    741  CG2 THR A  94      62.711  -0.729   4.118  1.00 94.63           C  
ATOM    742  OG1 THR A  94      64.528   0.518   5.091  1.00 94.63           O  
ATOM    743  N   ALA A  95      63.982  -3.840   5.871  1.00 93.44           N  
ATOM    744  CA  ALA A  95      63.544  -5.227   5.741  1.00 93.44           C  
ATOM    745  C   ALA A  95      62.818  -5.694   6.999  1.00 93.44           C  
ATOM    746  O   ALA A  95      61.763  -6.329   6.916  1.00 93.44           O  
ATOM    747  CB  ALA A  95      64.734  -6.137   5.448  1.00 93.44           C  
ATOM    748  N   VAL A  96      63.378  -5.391   8.191  1.00 93.51           N  
ATOM    749  CA  VAL A  96      62.796  -5.780   9.470  1.00 93.51           C  
ATOM    750  C   VAL A  96      61.473  -5.048   9.681  1.00 93.51           C  
ATOM    751  O   VAL A  96      60.490  -5.644  10.128  1.00 93.51           O  
ATOM    752  CB  VAL A  96      63.757  -5.489  10.644  1.00 93.51           C  
ATOM    753  CG1 VAL A  96      63.083  -5.786  11.982  1.00 93.51           C  
ATOM    754  CG2 VAL A  96      65.041  -6.305  10.496  1.00 93.51           C  
ATOM    755  N   ARG A  97      61.420  -3.735   9.386  1.00 95.47           N  
ATOM    756  CA  ARG A  97      60.196  -2.946   9.484  1.00 95.47           C  
ATOM    757  C   ARG A  97      59.107  -3.511   8.578  1.00 95.47           C  
ATOM    758  O   ARG A  97      57.960  -3.673   9.003  1.00 95.47           O  
ATOM    759  CB  ARG A  97      60.469  -1.483   9.126  1.00 95.47           C  
ATOM    760  CG  ARG A  97      59.266  -0.570   9.308  1.00 95.47           C  
ATOM    761  CD  ARG A  97      59.586   0.866   8.918  1.00 95.47           C  
ATOM    762  NE  ARG A  97      59.975   0.970   7.515  1.00 95.47           N  
ATOM    763  CZ  ARG A  97      59.876   2.075   6.781  1.00 95.47           C  
ATOM    764  NH1 ARG A  97      59.396   3.197   7.305  1.00 95.47           N1+
ATOM    765  NH2 ARG A  97      60.260   2.058   5.513  1.00 95.47           N  
ATOM    766  N   LEU A  98      59.395  -3.699   7.331  1.00 95.63           N  
ATOM    767  CA  LEU A  98      58.463  -4.242   6.348  1.00 95.63           C  
ATOM    768  C   LEU A  98      57.970  -5.621   6.770  1.00 95.63           C  
ATOM    769  O   LEU A  98      56.799  -5.954   6.574  1.00 95.63           O  
ATOM    770  CB  LEU A  98      59.125  -4.323   4.970  1.00 95.63           C  
ATOM    771  CG  LEU A  98      59.369  -2.992   4.255  1.00 95.63           C  
ATOM    772  CD1 LEU A  98      60.156  -3.218   2.969  1.00 95.63           C  
ATOM    773  CD2 LEU A  98      58.047  -2.290   3.965  1.00 95.63           C  
ATOM    774  N   ALA A  99      58.873  -6.462   7.283  1.00 93.67           N  
ATOM    775  CA  ALA A  99      58.502  -7.784   7.782  1.00 93.67           C  
ATOM    776  C   ALA A  99      57.460  -7.679   8.891  1.00 93.67           C  
ATOM    777  O   ALA A  99      56.528  -8.483   8.954  1.00 93.67           O  
ATOM    778  CB  ALA A  99      59.736  -8.529   8.285  1.00 93.67           C  
ATOM    779  N   ARG A 100      57.580  -6.713   9.802  1.00 94.99           N  
ATOM    780  CA  ARG A 100      56.602  -6.478  10.860  1.00 94.99           C  
ATOM    781  C   ARG A 100      55.241  -6.114  10.277  1.00 94.99           C  
ATOM    782  O   ARG A 100      54.209  -6.594  10.751  1.00 94.99           O  
ATOM    783  CB  ARG A 100      57.082  -5.370  11.801  1.00 94.99           C  
ATOM    784  CG  ARG A 100      58.218  -5.791  12.719  1.00 94.99           C  
ATOM    785  CD  ARG A 100      58.636  -4.663  13.651  1.00 94.99           C  
ATOM    786  NE  ARG A 100      59.888  -4.968  14.339  1.00 94.99           N  
ATOM    787  CZ  ARG A 100      60.580  -4.102  15.073  1.00 94.99           C  
ATOM    788  NH1 ARG A 100      60.155  -2.853  15.230  1.00 94.99           N1+
ATOM    789  NH2 ARG A 100      61.707  -4.485  15.655  1.00 94.99           N  
ATOM    790  N   GLU A 101      55.273  -5.262   9.308  1.00 95.57           N  
ATOM    791  CA  GLU A 101      54.043  -4.866   8.629  1.00 95.57           C  
ATOM    792  C   GLU A 101      53.397  -6.052   7.920  1.00 95.57           C  
ATOM    793  O   GLU A 101      52.174  -6.202   7.940  1.00 95.57           O  
ATOM    794  CB  GLU A 101      54.319  -3.741   7.628  1.00 95.57           C  
ATOM    795  CG  GLU A 101      54.724  -2.425   8.276  1.00 95.57           C  
ATOM    796  CD  GLU A 101      53.596  -1.770   9.057  1.00 95.57           C  
ATOM    797  OE1 GLU A 101      53.876  -1.087  10.069  1.00 95.57           O  
ATOM    798  OE2 GLU A 101      52.424  -1.942   8.656  1.00 95.57           O1-
ATOM    799  N   LEU A 102      54.226  -6.809   7.257  1.00 94.87           N  
ATOM    800  CA  LEU A 102      53.751  -8.008   6.576  1.00 94.87           C  
ATOM    801  C   LEU A 102      53.144  -8.993   7.568  1.00 94.87           C  
ATOM    802  O   LEU A 102      52.134  -9.635   7.273  1.00 94.87           O  
ATOM    803  CB  LEU A 102      54.896  -8.677   5.809  1.00 94.87           C  
ATOM    804  CG  LEU A 102      55.210  -8.105   4.426  1.00 94.87           C  
ATOM    805  CD1 LEU A 102      56.501  -8.710   3.884  1.00 94.87           C  
ATOM    806  CD2 LEU A 102      54.052  -8.356   3.466  1.00 94.87           C  
ATOM    807  N   LYS A 103      53.782  -9.130   8.735  1.00 94.03           N  
ATOM    808  CA  LYS A 103      53.235  -9.983   9.787  1.00 94.03           C  
ATOM    809  C   LYS A 103      51.843  -9.519  10.202  1.00 94.03           C  
ATOM    810  O   LYS A 103      50.944 -10.338  10.402  1.00 94.03           O  
ATOM    811  CB  LYS A 103      54.165 -10.001  11.001  1.00 94.03           C  
ATOM    812  CG  LYS A 103      53.690 -10.901  12.131  1.00 94.03           C  
ATOM    813  CD  LYS A 103      54.596 -10.792  13.351  1.00 94.03           C  
ATOM    814  CE  LYS A 103      54.015 -11.534  14.547  1.00 94.03           C  
ATOM    815  NZ  LYS A 103      54.813 -11.295  15.788  1.00 94.03           N1+
ATOM    816  N   LYS A 104      51.677  -8.215  10.421  1.00 94.61           N  
ATOM    817  CA  LYS A 104      50.385  -7.645  10.794  1.00 94.61           C  
ATOM    818  C   LYS A 104      49.322  -7.959   9.745  1.00 94.61           C  
ATOM    819  O   LYS A 104      48.195  -8.327  10.086  1.00 94.61           O  
ATOM    820  CB  LYS A 104      50.501  -6.132  10.986  1.00 94.61           C  
ATOM    821  CG  LYS A 104      51.276  -5.723  12.230  1.00 94.61           C  
ATOM    822  CD  LYS A 104      51.354  -4.208  12.366  1.00 94.61           C  
ATOM    823  CE  LYS A 104      52.217  -3.798  13.552  1.00 94.61           C  
ATOM    824  NZ  LYS A 104      52.362  -2.314  13.644  1.00 94.61           N1+
ATOM    825  N   VAL A 105      49.677  -7.781   8.473  1.00 94.21           N  
ATOM    826  CA  VAL A 105      48.772  -8.071   7.365  1.00 94.21           C  
ATOM    827  C   VAL A 105      48.412  -9.554   7.366  1.00 94.21           C  
ATOM    828  O   VAL A 105      47.252  -9.918   7.163  1.00 94.21           O  
ATOM    829  CB  VAL A 105      49.393  -7.674   6.006  1.00 94.21           C  
ATOM    830  CG1 VAL A 105      48.530  -8.177   4.851  1.00 94.21           C  
ATOM    831  CG2 VAL A 105      49.571  -6.158   5.923  1.00 94.21           C  
ATOM    832  N   ALA A 106      49.413 -10.423   7.530  1.00 93.08           N  
ATOM    833  CA  ALA A 106      49.194 -11.865   7.598  1.00 93.08           C  
ATOM    834  C   ALA A 106      48.214 -12.219   8.713  1.00 93.08           C  
ATOM    835  O   ALA A 106      47.336 -13.065   8.531  1.00 93.08           O  
ATOM    836  CB  ALA A 106      50.518 -12.596   7.806  1.00 93.08           C  
ATOM    837  N   GLU A 107      48.339 -11.615   9.885  1.00 93.62           N  
ATOM    838  CA  GLU A 107      47.454 -11.841  11.023  1.00 93.62           C  
ATOM    839  C   GLU A 107      46.017 -11.447  10.692  1.00 93.62           C  
ATOM    840  O   GLU A 107      45.076 -12.161  11.043  1.00 93.62           O  
ATOM    841  CB  GLU A 107      47.944 -11.065  12.248  1.00 93.62           C  
ATOM    842  CG  GLU A 107      49.205 -11.641  12.877  1.00 93.62           C  
ATOM    843  CD  GLU A 107      49.763 -10.779  13.999  1.00 93.62           C  
ATOM    844  OE1 GLU A 107      50.717 -11.216  14.682  1.00 93.62           O  
ATOM    845  OE2 GLU A 107      49.242  -9.659  14.196  1.00 93.62           O1-
ATOM    846  N   LEU A 108      45.888 -10.291  10.070  1.00 93.97           N  
ATOM    847  CA  LEU A 108      44.570  -9.813   9.667  1.00 93.97           C  
ATOM    848  C   LEU A 108      43.938 -10.756   8.648  1.00 93.97           C  
ATOM    849  O   LEU A 108      42.743 -11.048   8.723  1.00 93.97           O  
ATOM    850  CB  LEU A 108      44.666  -8.401   9.083  1.00 93.97           C  
ATOM    851  CG  LEU A 108      45.022  -7.285  10.065  1.00 93.97           C  
ATOM    852  CD1 LEU A 108      45.278  -5.981   9.316  1.00 93.97           C  
ATOM    853  CD2 LEU A 108      43.913  -7.105  11.096  1.00 93.97           C  
ATOM    854  N   LEU A 109      44.735 -11.200   7.697  1.00 91.97           N  
ATOM    855  CA  LEU A 109      44.260 -12.129   6.676  1.00 91.97           C  
ATOM    856  C   LEU A 109      43.843 -13.455   7.301  1.00 91.97           C  
ATOM    857  O   LEU A 109      42.851 -14.059   6.882  1.00 91.97           O  
ATOM    858  CB  LEU A 109      45.343 -12.366   5.622  1.00 91.97           C  
ATOM    859  CG  LEU A 109      45.560 -11.243   4.606  1.00 91.97           C  
ATOM    860  CD1 LEU A 109      46.798 -11.524   3.761  1.00 91.97           C  
ATOM    861  CD2 LEU A 109      44.329 -11.077   3.722  1.00 91.97           C  
ATOM    862  N   GLN A 110      44.634 -13.953   8.314  1.00 90.22           N  
ATOM    863  CA  GLN A 110      44.305 -15.188   9.017  1.00 90.22           C  
ATOM    864  C   GLN A 110      42.968 -15.070   9.742  1.00 90.22           C  
ATOM    865  O   GLN A 110      42.174 -16.013   9.748  1.00 90.22           O  
ATOM    866  CB  GLN A 110      45.410 -15.551  10.011  1.00 90.22           C  
ATOM    867  CG  GLN A 110      46.682 -16.070   9.354  1.00 90.22           C  
ATOM    868  CD  GLN A 110      47.790 -16.341  10.354  1.00 90.22           C  
ATOM    869  NE2 GLN A 110      48.982 -16.645   9.851  1.00 90.22           N  
ATOM    870  OE1 GLN A 110      47.578 -16.276  11.569  1.00 90.22           O  
ATOM    871  N   GLU A 111      42.776 -13.938  10.384  1.00 91.26           N  
ATOM    872  CA  GLU A 111      41.509 -13.673  11.060  1.00 91.26           C  
ATOM    873  C   GLU A 111      40.344 -13.682  10.075  1.00 91.26           C  
ATOM    874  O   GLU A 111      39.286 -14.247  10.361  1.00 91.26           O  
ATOM    875  CB  GLU A 111      41.564 -12.334  11.799  1.00 91.26           C  
ATOM    876  CG  GLU A 111      42.425 -12.358  13.054  1.00 91.26           C  
ATOM    877  CD  GLU A 111      42.548 -10.998  13.723  1.00 91.26           C  
ATOM    878  OE1 GLU A 111      43.233 -10.896  14.767  1.00 91.26           O  
ATOM    879  OE2 GLU A 111      41.955 -10.029  13.201  1.00 91.26           O1-
ATOM    880  N   LEU A 112      40.589 -13.028   8.978  1.00 89.12           N  
ATOM    881  CA  LEU A 112      39.575 -12.957   7.933  1.00 89.12           C  
ATOM    882  C   LEU A 112      39.292 -14.340   7.356  1.00 89.12           C  
ATOM    883  O   LEU A 112      38.142 -14.669   7.057  1.00 89.12           O  
ATOM    884  CB  LEU A 112      40.022 -12.009   6.816  1.00 89.12           C  
ATOM    885  CG  LEU A 112      38.966 -11.648   5.771  1.00 89.12           C  
ATOM    886  CD1 LEU A 112      37.816 -10.885   6.419  1.00 89.12           C  
ATOM    887  CD2 LEU A 112      39.587 -10.831   4.643  1.00 89.12           C  
ATOM    888  N   ALA A 113      40.374 -15.093   7.121  1.00 87.06           N  
ATOM    889  CA  ALA A 113      40.246 -16.462   6.631  1.00 87.06           C  
ATOM    890  C   ALA A 113      39.391 -17.305   7.574  1.00 87.06           C  
ATOM    891  O   ALA A 113      38.596 -18.134   7.126  1.00 87.06           O  
ATOM    892  CB  ALA A 113      41.624 -17.097   6.459  1.00 87.06           C  
ATOM    893  N   LYS A 114      39.507 -17.127   8.913  1.00 86.05           N  
ATOM    894  CA  LYS A 114      38.708 -17.831   9.912  1.00 86.05           C  
ATOM    895  C   LYS A 114      37.233 -17.454   9.801  1.00 86.05           C  
ATOM    896  O   LYS A 114      36.356 -18.310   9.938  1.00 86.05           O  
ATOM    897  CB  LYS A 114      39.221 -17.529  11.321  1.00 86.05           C  
ATOM    898  CG  LYS A 114      40.552 -18.187  11.650  1.00 86.05           C  
ATOM    899  CD  LYS A 114      41.009 -17.850  13.063  1.00 86.05           C  
ATOM    900  CE  LYS A 114      42.390 -18.422  13.357  1.00 86.05           C  
ATOM    901  NZ  LYS A 114      42.875 -18.029  14.714  1.00 86.05           N1+
ATOM    902  N   LYS A 115      36.959 -16.212   9.436  1.00 84.63           N  
ATOM    903  CA  LYS A 115      35.597 -15.694   9.342  1.00 84.63           C  
ATOM    904  C   LYS A 115      34.944 -16.097   8.024  1.00 84.63           C  
ATOM    905  O   LYS A 115      33.774 -16.484   7.997  1.00 84.63           O  
ATOM    906  CB  LYS A 115      35.591 -14.171   9.486  1.00 84.63           C  
ATOM    907  CG  LYS A 115      35.909 -13.681  10.891  1.00 84.63           C  
ATOM    908  CD  LYS A 115      35.859 -12.161  10.978  1.00 84.63           C  
ATOM    909  CE  LYS A 115      36.268 -11.665  12.358  1.00 84.63           C  
ATOM    910  NZ  LYS A 115      36.280 -10.172  12.428  1.00 84.63           N1+
ATOM    911  N   ALA A 116      35.767 -16.063   6.912  1.00 80.90           N  
ATOM    912  CA  ALA A 116      35.251 -16.212   5.555  1.00 80.90           C  
ATOM    913  C   ALA A 116      35.313 -17.668   5.100  1.00 80.90           C  
ATOM    914  O   ALA A 116      34.544 -18.088   4.233  1.00 80.90           O  
ATOM    915  CB  ALA A 116      36.029 -15.323   4.588  1.00 80.90           C  
ATOM    916  N   GLY A 117      36.215 -18.511   5.810  1.00 80.41           N  
ATOM    917  CA  GLY A 117      36.406 -19.908   5.455  1.00 80.41           C  
ATOM    918  C   GLY A 117      37.003 -20.097   4.074  1.00 80.41           C  
ATOM    919  O   GLY A 117      36.653 -21.040   3.363  1.00 80.41           O  
ATOM    920  N   VAL A 118      37.722 -19.152   3.575  1.00 80.12           N  
ATOM    921  CA  VAL A 118      38.290 -19.188   2.231  1.00 80.12           C  
ATOM    922  C   VAL A 118      39.767 -19.571   2.304  1.00 80.12           C  
ATOM    923  O   VAL A 118      40.572 -18.856   2.905  1.00 80.12           O  
ATOM    924  CB  VAL A 118      38.126 -17.831   1.510  1.00 80.12           C  
ATOM    925  CG1 VAL A 118      38.683 -17.904   0.090  1.00 80.12           C  
ATOM    926  CG2 VAL A 118      36.658 -17.411   1.491  1.00 80.12           C  
ATOM    927  N   PRO A 119      40.191 -20.709   1.793  1.00 80.46           N  
ATOM    928  CA  PRO A 119      41.565 -21.215   1.789  1.00 80.46           C  
ATOM    929  C   PRO A 119      42.534 -20.284   1.064  1.00 80.46           C  
ATOM    930  O   PRO A 119      43.713 -20.216   1.419  1.00 80.46           O  
ATOM    931  CB  PRO A 119      41.446 -22.555   1.060  1.00 80.46           C  
ATOM    932  CG  PRO A 119      40.025 -22.973   1.258  1.00 80.46           C  
ATOM    933  CD  PRO A 119      39.169 -21.741   1.321  1.00 80.46           C  
ATOM    934  N   ALA A 120      42.117 -19.558   0.070  1.00 81.51           N  
ATOM    935  CA  ALA A 120      42.948 -18.631  -0.694  1.00 81.51           C  
ATOM    936  C   ALA A 120      43.473 -17.506   0.194  1.00 81.51           C  
ATOM    937  O   ALA A 120      44.584 -17.011  -0.012  1.00 81.51           O  
ATOM    938  CB  ALA A 120      42.161 -18.053  -1.868  1.00 81.51           C  
ATOM    939  N   ILE A 121      42.667 -17.102   1.187  1.00 86.40           N  
ATOM    940  CA  ILE A 121      43.052 -16.052   2.124  1.00 86.40           C  
ATOM    941  C   ILE A 121      44.162 -16.562   3.041  1.00 86.40           C  
ATOM    942  O   ILE A 121      45.121 -15.841   3.327  1.00 86.40           O  
ATOM    943  CB  ILE A 121      41.846 -15.569   2.960  1.00 86.40           C  
ATOM    944  CG1 ILE A 121      40.782 -14.944   2.049  1.00 86.40           C  
ATOM    945  CG2 ILE A 121      42.296 -14.578   4.036  1.00 86.40           C  
ATOM    946  CD1 ILE A 121      39.501 -14.551   2.773  1.00 86.40           C  
ATOM    947  N   LEU A 122      44.068 -17.737   3.463  1.00 86.85           N  
ATOM    948  CA  LEU A 122      45.081 -18.385   4.290  1.00 86.85           C  
ATOM    949  C   LEU A 122      46.388 -18.543   3.522  1.00 86.85           C  
ATOM    950  O   LEU A 122      47.471 -18.380   4.091  1.00 86.85           O  
ATOM    951  CB  LEU A 122      44.588 -19.752   4.770  1.00 86.85           C  
ATOM    952  CG  LEU A 122      43.623 -19.746   5.956  1.00 86.85           C  
ATOM    953  CD1 LEU A 122      42.991 -21.123   6.132  1.00 86.85           C  
ATOM    954  CD2 LEU A 122      44.342 -19.316   7.230  1.00 86.85           C  
ATOM    955  N   ARG A 123      46.319 -18.839   2.230  1.00 86.20           N  
ATOM    956  CA  ARG A 123      47.479 -18.917   1.348  1.00 86.20           C  
ATOM    957  C   ARG A 123      48.197 -17.575   1.266  1.00 86.20           C  
ATOM    958  O   ARG A 123      49.429 -17.520   1.310  1.00 86.20           O  
ATOM    959  CB  ARG A 123      47.060 -19.373  -0.052  1.00 86.20           C  
ATOM    960  CG  ARG A 123      46.712 -20.850  -0.141  1.00 86.20           C  
ATOM    961  CD  ARG A 123      46.548 -21.306  -1.585  1.00 86.20           C  
ATOM    962  NE  ARG A 123      45.361 -20.722  -2.201  1.00 86.20           N  
ATOM    963  CZ  ARG A 123      44.659 -21.287  -3.180  1.00 86.20           C  
ATOM    964  NH1 ARG A 123      45.013 -22.469  -3.673  1.00 86.20           N1+
ATOM    965  NH2 ARG A 123      43.594 -20.668  -3.669  1.00 86.20           N  
ATOM    966  N   GLY A 124      47.374 -16.541   1.094  1.00 87.93           N  
ATOM    967  CA  GLY A 124      47.908 -15.189   1.094  1.00 87.93           C  
ATOM    968  C   GLY A 124      48.585 -14.814   2.399  1.00 87.93           C  
ATOM    969  O   GLY A 124      49.632 -14.165   2.398  1.00 87.93           O  
ATOM    970  N   ALA A 125      48.040 -15.206   3.528  1.00 90.98           N  
ATOM    971  CA  ALA A 125      48.616 -14.979   4.851  1.00 90.98           C  
ATOM    972  C   ALA A 125      49.948 -15.710   5.002  1.00 90.98           C  
ATOM    973  O   ALA A 125      50.919 -15.144   5.510  1.00 90.98           O  
ATOM    974  CB  ALA A 125      47.642 -15.423   5.939  1.00 90.98           C  
ATOM    975  N   LEU A 126      49.957 -16.993   4.584  1.00 93.02           N  
ATOM    976  CA  LEU A 126      51.180 -17.786   4.640  1.00 93.02           C  
ATOM    977  C   LEU A 126      52.262 -17.180   3.753  1.00 93.02           C  
ATOM    978  O   LEU A 126      53.431 -17.123   4.143  1.00 93.02           O  
ATOM    979  CB  LEU A 126      50.904 -19.230   4.213  1.00 93.02           C  
ATOM    980  CG  LEU A 126      52.101 -20.181   4.222  1.00 93.02           C  
ATOM    981  CD1 LEU A 126      52.709 -20.254   5.619  1.00 93.02           C  
ATOM    982  CD2 LEU A 126      51.688 -21.568   3.741  1.00 93.02           C  
ATOM    983  N   LEU A 127      51.853 -16.808   2.524  1.00 90.85           N  
ATOM    984  CA  LEU A 127      52.789 -16.156   1.613  1.00 90.85           C  
ATOM    985  C   LEU A 127      53.424 -14.935   2.269  1.00 90.85           C  
ATOM    986  O   LEU A 127      54.636 -14.731   2.169  1.00 90.85           O  
ATOM    987  CB  LEU A 127      52.079 -15.744   0.321  1.00 90.85           C  
ATOM    988  CG  LEU A 127      52.934 -15.019  -0.720  1.00 90.85           C  
ATOM    989  CD1 LEU A 127      54.053 -15.930  -1.214  1.00 90.85           C  
ATOM    990  CD2 LEU A 127      52.072 -14.543  -1.884  1.00 90.85           C  
ATOM    991  N   ALA A 128      52.680 -14.094   2.887  1.00 91.88           N  
ATOM    992  CA  ALA A 128      53.154 -12.900   3.583  1.00 91.88           C  
ATOM    993  C   ALA A 128      54.169 -13.263   4.664  1.00 91.88           C  
ATOM    994  O   ALA A 128      55.214 -12.619   4.783  1.00 91.88           O  
ATOM    995  CB  ALA A 128      51.980 -12.139   4.194  1.00 91.88           C  
ATOM    996  N   LEU A 129      53.862 -14.304   5.442  1.00 95.56           N  
ATOM    997  CA  LEU A 129      54.731 -14.752   6.525  1.00 95.56           C  
ATOM    998  C   LEU A 129      56.031 -15.329   5.975  1.00 95.56           C  
ATOM    999  O   LEU A 129      57.105 -15.094   6.533  1.00 95.56           O  
ATOM   1000  CB  LEU A 129      54.019 -15.797   7.387  1.00 95.56           C  
ATOM   1001  CG  LEU A 129      52.928 -15.275   8.324  1.00 95.56           C  
ATOM   1002  CD1 LEU A 129      52.184 -16.438   8.971  1.00 95.56           C  
ATOM   1003  CD2 LEU A 129      53.528 -14.361   9.386  1.00 95.56           C  
ATOM   1004  N   LEU A 130      55.937 -16.126   4.856  1.00 95.42           N  
ATOM   1005  CA  LEU A 130      57.120 -16.696   4.220  1.00 95.42           C  
ATOM   1006  C   LEU A 130      58.044 -15.596   3.706  1.00 95.42           C  
ATOM   1007  O   LEU A 130      59.260 -15.662   3.899  1.00 95.42           O  
ATOM   1008  CB  LEU A 130      56.717 -17.619   3.066  1.00 95.42           C  
ATOM   1009  CG  LEU A 130      56.019 -18.923   3.455  1.00 95.42           C  
ATOM   1010  CD1 LEU A 130      55.559 -19.670   2.206  1.00 95.42           C  
ATOM   1011  CD2 LEU A 130      56.945 -19.796   4.295  1.00 95.42           C  
ATOM   1012  N   VAL A 131      57.483 -14.650   3.078  1.00 93.59           N  
ATOM   1013  CA  VAL A 131      58.233 -13.533   2.516  1.00 93.59           C  
ATOM   1014  C   VAL A 131      58.847 -12.703   3.642  1.00 93.59           C  
ATOM   1015  O   VAL A 131      59.992 -12.258   3.540  1.00 93.59           O  
ATOM   1016  CB  VAL A 131      57.339 -12.640   1.625  1.00 93.59           C  
ATOM   1017  CG1 VAL A 131      58.076 -11.363   1.228  1.00 93.59           C  
ATOM   1018  CG2 VAL A 131      56.889 -13.409   0.384  1.00 93.59           C  
ATOM   1019  N   ALA A 132      58.100 -12.406   4.632  1.00 94.44           N  
ATOM   1020  CA  ALA A 132      58.602 -11.707   5.812  1.00 94.44           C  
ATOM   1021  C   ALA A 132      59.793 -12.442   6.420  1.00 94.44           C  
ATOM   1022  O   ALA A 132      60.808 -11.824   6.752  1.00 94.44           O  
ATOM   1023  CB  ALA A 132      57.493 -11.549   6.849  1.00 94.44           C  
ATOM   1024  N   ALA A 133      59.671 -13.738   6.628  1.00 95.58           N  
ATOM   1025  CA  ALA A 133      60.730 -14.578   7.182  1.00 95.58           C  
ATOM   1026  C   ALA A 133      61.969 -14.556   6.293  1.00 95.58           C  
ATOM   1027  O   ALA A 133      63.094 -14.454   6.787  1.00 95.58           O  
ATOM   1028  CB  ALA A 133      60.233 -16.010   7.363  1.00 95.58           C  
ATOM   1029  N   ARG A 134      61.763 -14.645   4.994  1.00 95.00           N  
ATOM   1030  CA  ARG A 134      62.876 -14.603   4.053  1.00 95.00           C  
ATOM   1031  C   ARG A 134      63.608 -13.267   4.130  1.00 95.00           C  
ATOM   1032  O   ARG A 134      64.841 -13.230   4.147  1.00 95.00           O  
ATOM   1033  CB  ARG A 134      62.382 -14.848   2.626  1.00 95.00           C  
ATOM   1034  CG  ARG A 134      63.498 -14.949   1.597  1.00 95.00           C  
ATOM   1035  CD  ARG A 134      62.957 -15.250   0.205  1.00 95.00           C  
ATOM   1036  NE  ARG A 134      62.171 -14.138  -0.321  1.00 95.00           N  
ATOM   1037  CZ  ARG A 134      61.479 -14.169  -1.455  1.00 95.00           C  
ATOM   1038  NH1 ARG A 134      61.462 -15.262  -2.210  1.00 95.00           N1+
ATOM   1039  NH2 ARG A 134      60.799 -13.099  -1.841  1.00 95.00           N  
ATOM   1040  N   ALA A 135      62.895 -12.156   4.086  1.00 92.85           N  
ATOM   1041  CA  ALA A 135      63.459 -10.811   4.157  1.00 92.85           C  
ATOM   1042  C   ALA A 135      64.277 -10.624   5.431  1.00 92.85           C  
ATOM   1043  O   ALA A 135      65.390 -10.096   5.391  1.00 92.85           O  
ATOM   1044  CB  ALA A 135      62.350  -9.764   4.081  1.00 92.85           C  
ATOM   1045  N   VAL A 136      63.742 -11.015   6.557  1.00 94.92           N  
ATOM   1046  CA  VAL A 136      64.402 -10.876   7.851  1.00 94.92           C  
ATOM   1047  C   VAL A 136      65.609 -11.809   7.920  1.00 94.92           C  
ATOM   1048  O   VAL A 136      66.637 -11.462   8.508  1.00 94.92           O  
ATOM   1049  CB  VAL A 136      63.432 -11.174   9.017  1.00 94.92           C  
ATOM   1050  CG1 VAL A 136      64.163 -11.119  10.356  1.00 94.92           C  
ATOM   1051  CG2 VAL A 136      62.263 -10.190   9.002  1.00 94.92           C  
ATOM   1052  N   ALA A 137      65.474 -13.010   7.372  1.00 94.41           N  
ATOM   1053  CA  ALA A 137      66.585 -13.954   7.292  1.00 94.41           C  
ATOM   1054  C   ALA A 137      67.748 -13.367   6.496  1.00 94.41           C  
ATOM   1055  O   ALA A 137      68.907 -13.487   6.899  1.00 94.41           O  
ATOM   1056  CB  ALA A 137      66.122 -15.266   6.663  1.00 94.41           C  
ATOM   1057  N   LEU A 138      67.484 -12.761   5.385  1.00 93.20           N  
ATOM   1058  CA  LEU A 138      68.497 -12.099   4.570  1.00 93.20           C  
ATOM   1059  C   LEU A 138      69.152 -10.956   5.339  1.00 93.20           C  
ATOM   1060  O   LEU A 138      70.367 -10.765   5.260  1.00 93.20           O  
ATOM   1061  CB  LEU A 138      67.880 -11.569   3.273  1.00 93.20           C  
ATOM   1062  CG  LEU A 138      67.549 -12.611   2.204  1.00 93.20           C  
ATOM   1063  CD1 LEU A 138      66.782 -11.966   1.054  1.00 93.20           C  
ATOM   1064  CD2 LEU A 138      68.821 -13.280   1.697  1.00 93.20           C  
ATOM   1065  N   ALA A 139      68.264 -10.179   5.996  1.00 92.06           N  
ATOM   1066  CA  ALA A 139      68.766  -9.101   6.843  1.00 92.06           C  
ATOM   1067  C   ALA A 139      69.690  -9.642   7.931  1.00 92.06           C  
ATOM   1068  O   ALA A 139      70.735  -9.051   8.218  1.00 92.06           O  
ATOM   1069  CB  ALA A 139      67.605  -8.332   7.470  1.00 92.06           C  
ATOM   1070  N   ALA A 140      69.280 -10.752   8.568  1.00 92.14           N  
ATOM   1071  CA  ALA A 140      70.066 -11.390   9.620  1.00 92.14           C  
ATOM   1072  C   ALA A 140      71.396 -11.905   9.077  1.00 92.14           C  
ATOM   1073  O   ALA A 140      72.426 -11.811   9.749  1.00 92.14           O  
ATOM   1074  CB  ALA A 140      69.276 -12.532  10.255  1.00 92.14           C  
ATOM   1075  N   LEU A 141      71.462 -12.414   7.860  1.00 91.81           N  
ATOM   1076  CA  LEU A 141      72.668 -12.925   7.218  1.00 91.81           C  
ATOM   1077  C   LEU A 141      73.585 -11.782   6.795  1.00 91.81           C  
ATOM   1078  O   LEU A 141      74.809 -11.929   6.799  1.00 91.81           O  
ATOM   1079  CB  LEU A 141      72.305 -13.780   6.001  1.00 91.81           C  
ATOM   1080  CG  LEU A 141      71.742 -15.172   6.293  1.00 91.81           C  
ATOM   1081  CD1 LEU A 141      71.222 -15.813   5.011  1.00 91.81           C  
ATOM   1082  CD2 LEU A 141      72.803 -16.052   6.946  1.00 91.81           C  
ATOM   1083  N   ALA A 142      72.982 -10.656   6.361  1.00 87.97           N  
ATOM   1084  CA  ALA A 142      73.717  -9.500   5.856  1.00 87.97           C  
ATOM   1085  C   ALA A 142      74.424  -8.762   6.990  1.00 87.97           C  
ATOM   1086  O   ALA A 142      75.525  -8.237   6.806  1.00 87.97           O  
ATOM   1087  CB  ALA A 142      72.777  -8.553   5.114  1.00 87.97           C  
ATOM   1088  N   ASN A 143      73.846  -8.734   8.113  1.00 85.44           N  
ATOM   1089  CA  ASN A 143      74.397  -8.039   9.271  1.00 85.44           C  
ATOM   1090  C   ASN A 143      74.272  -8.879  10.539  1.00 85.44           C  
ATOM   1091  O   ASN A 143      73.275  -8.783  11.257  1.00 85.44           O  
ATOM   1092  CB  ASN A 143      73.712  -6.684   9.461  1.00 85.44           C  
ATOM   1093  CG  ASN A 143      74.454  -5.786  10.432  1.00 85.44           C  
ATOM   1094  ND2 ASN A 143      74.036  -4.528  10.513  1.00 85.44           N  
ATOM   1095  OD1 ASN A 143      75.393  -6.220  11.104  1.00 85.44           O  
ATOM   1096  N   SER A 144      75.323  -9.743  10.836  1.00 78.58           N  
ATOM   1097  CA  SER A 144      75.315 -10.732  11.910  1.00 78.58           C  
ATOM   1098  C   SER A 144      75.299 -10.061  13.278  1.00 78.58           C  
ATOM   1099  O   SER A 144      74.946 -10.688  14.280  1.00 78.58           O  
ATOM   1100  CB  SER A 144      76.529 -11.655  11.799  1.00 78.58           C  
ATOM   1101  OG  SER A 144      77.735 -10.917  11.916  1.00 78.58           O  
ATOM   1102  N   LYS A 145      75.489  -8.695  13.368  1.00 81.21           N  
ATOM   1103  CA  LYS A 145      75.476  -7.940  14.617  1.00 81.21           C  
ATOM   1104  C   LYS A 145      74.095  -7.354  14.892  1.00 81.21           C  
ATOM   1105  O   LYS A 145      73.864  -6.764  15.950  1.00 81.21           O  
ATOM   1106  CB  LYS A 145      76.521  -6.822  14.578  1.00 81.21           C  
ATOM   1107  CG  LYS A 145      77.958  -7.319  14.547  1.00 81.21           C  
ATOM   1108  CD  LYS A 145      78.950  -6.164  14.558  1.00 81.21           C  
ATOM   1109  CE  LYS A 145      80.388  -6.658  14.469  1.00 81.21           C  
ATOM   1110  NZ  LYS A 145      81.363  -5.526  14.453  1.00 81.21           N1+
ATOM   1111  N   ASN A 146      73.133  -7.603  13.966  1.00 83.93           N  
ATOM   1112  CA  ASN A 146      71.776  -7.085  14.104  1.00 83.93           C  
ATOM   1113  C   ASN A 146      70.903  -8.017  14.940  1.00 83.93           C  
ATOM   1114  O   ASN A 146      70.317  -8.964  14.414  1.00 83.93           O  
ATOM   1115  CB  ASN A 146      71.145  -6.860  12.728  1.00 83.93           C  
ATOM   1116  CG  ASN A 146      69.902  -5.995  12.791  1.00 83.93           C  
ATOM   1117  ND2 ASN A 146      69.669  -5.215  11.742  1.00 83.93           N  
ATOM   1118  OD1 ASN A 146      69.157  -6.028  13.773  1.00 83.93           O  
ATOM   1119  N   ASP A 147      70.943  -7.884  16.357  1.00 87.43           N  
ATOM   1120  CA  ASP A 147      70.204  -8.685  17.327  1.00 87.43           C  
ATOM   1121  C   ASP A 147      68.698  -8.543  17.124  1.00 87.43           C  
ATOM   1122  O   ASP A 147      67.938  -9.475  17.400  1.00 87.43           O  
ATOM   1123  CB  ASP A 147      70.583  -8.285  18.754  1.00 87.43           C  
ATOM   1124  CG  ASP A 147      71.975  -8.744  19.150  1.00 87.43           C  
ATOM   1125  OD1 ASP A 147      72.475  -9.737  18.579  1.00 87.43           O  
ATOM   1126  OD2 ASP A 147      72.577  -8.110  20.043  1.00 87.43           O1-
ATOM   1127  N   GLU A 148      68.353  -7.398  16.571  1.00 88.96           N  
ATOM   1128  CA  GLU A 148      66.947  -7.118  16.295  1.00 88.96           C  
ATOM   1129  C   GLU A 148      66.423  -7.993  15.160  1.00 88.96           C  
ATOM   1130  O   GLU A 148      65.308  -8.512  15.234  1.00 88.96           O  
ATOM   1131  CB  GLU A 148      66.750  -5.639  15.954  1.00 88.96           C  
ATOM   1132  CG  GLU A 148      65.291  -5.217  15.865  1.00 88.96           C  
ATOM   1133  CD  GLU A 148      65.111  -3.739  15.557  1.00 88.96           C  
ATOM   1134  OE1 GLU A 148      63.953  -3.284  15.423  1.00 88.96           O  
ATOM   1135  OE2 GLU A 148      66.138  -3.031  15.447  1.00 88.96           O1-
ATOM   1136  N   ALA A 149      67.175  -8.160  14.035  1.00 89.93           N  
ATOM   1137  CA  ALA A 149      66.820  -9.006  12.898  1.00 89.93           C  
ATOM   1138  C   ALA A 149      66.770 -10.475  13.303  1.00 89.93           C  
ATOM   1139  O   ALA A 149      65.865 -11.208  12.894  1.00 89.93           O  
ATOM   1140  CB  ALA A 149      67.812  -8.804  11.755  1.00 89.93           C  
ATOM   1141  N   ARG A 150      67.635 -10.871  14.198  1.00 91.43           N  
ATOM   1142  CA  ARG A 150      67.667 -12.241  14.699  1.00 91.43           C  
ATOM   1143  C   ARG A 150      66.451 -12.533  15.571  1.00 91.43           C  
ATOM   1144  O   ARG A 150      65.848 -13.604  15.466  1.00 91.43           O  
ATOM   1145  CB  ARG A 150      68.952 -12.493  15.490  1.00 91.43           C  
ATOM   1146  CG  ARG A 150      70.198 -12.602  14.624  1.00 91.43           C  
ATOM   1147  CD  ARG A 150      71.425 -12.969  15.446  1.00 91.43           C  
ATOM   1148  NE  ARG A 150      71.731 -11.948  16.444  1.00 91.43           N  
ATOM   1149  CZ  ARG A 150      72.806 -11.953  17.228  1.00 91.43           C  
ATOM   1150  NH1 ARG A 150      73.702 -12.930  17.145  1.00 91.43           N1+
ATOM   1151  NH2 ARG A 150      72.986 -10.974  18.103  1.00 91.43           N  
ATOM   1152  N   GLU A 151      66.194 -11.611  16.470  1.00 92.59           N  
ATOM   1153  CA  GLU A 151      65.021 -11.757  17.326  1.00 92.59           C  
ATOM   1154  C   GLU A 151      63.735 -11.769  16.503  1.00 92.59           C  
ATOM   1155  O   GLU A 151      62.819 -12.542  16.787  1.00 92.59           O  
ATOM   1156  CB  GLU A 151      64.970 -10.634  18.365  1.00 92.59           C  
ATOM   1157  CG  GLU A 151      65.975 -10.796  19.495  1.00 92.59           C  
ATOM   1158  CD  GLU A 151      65.876  -9.705  20.548  1.00 92.59           C  
ATOM   1159  OE1 GLU A 151      66.579  -9.790  21.581  1.00 92.59           O  
ATOM   1160  OE2 GLU A 151      65.086  -8.756  20.341  1.00 92.59           O1-
ATOM   1161  N   ALA A 152      63.638 -10.794  15.570  1.00 92.39           N  
ATOM   1162  CA  ALA A 152      62.491 -10.749  14.668  1.00 92.39           C  
ATOM   1163  C   ALA A 152      62.338 -12.062  13.906  1.00 92.39           C  
ATOM   1164  O   ALA A 152      61.223 -12.551  13.716  1.00 92.39           O  
ATOM   1165  CB  ALA A 152      62.631  -9.583  13.690  1.00 92.39           C  
ATOM   1166  N   LEU A 153      63.455 -12.626  13.497  1.00 95.32           N  
ATOM   1167  CA  LEU A 153      63.457 -13.881  12.754  1.00 95.32           C  
ATOM   1168  C   LEU A 153      62.997 -15.037  13.638  1.00 95.32           C  
ATOM   1169  O   LEU A 153      62.246 -15.905  13.188  1.00 95.32           O  
ATOM   1170  CB  LEU A 153      64.853 -14.173  12.199  1.00 95.32           C  
ATOM   1171  CG  LEU A 153      64.976 -15.387  11.275  1.00 95.32           C  
ATOM   1172  CD1 LEU A 153      64.048 -15.235  10.076  1.00 95.32           C  
ATOM   1173  CD2 LEU A 153      66.421 -15.569  10.821  1.00 95.32           C  
ATOM   1174  N   LYS A 154      63.387 -15.126  14.931  1.00 95.26           N  
ATOM   1175  CA  LYS A 154      62.948 -16.138  15.888  1.00 95.26           C  
ATOM   1176  C   LYS A 154      61.439 -16.073  16.104  1.00 95.26           C  
ATOM   1177  O   LYS A 154      60.770 -17.106  16.168  1.00 95.26           O  
ATOM   1178  CB  LYS A 154      63.678 -15.970  17.220  1.00 95.26           C  
ATOM   1179  CG  LYS A 154      65.136 -16.404  17.187  1.00 95.26           C  
ATOM   1180  CD  LYS A 154      65.801 -16.230  18.547  1.00 95.26           C  
ATOM   1181  CE  LYS A 154      67.277 -16.606  18.500  1.00 95.26           C  
ATOM   1182  NZ  LYS A 154      67.947 -16.381  19.815  1.00 95.26           N1+
ATOM   1183  N   ARG A 155      60.974 -14.890  16.276  1.00 95.09           N  
ATOM   1184  CA  ARG A 155      59.541 -14.687  16.462  1.00 95.09           C  
ATOM   1185  C   ARG A 155      58.761 -15.141  15.233  1.00 95.09           C  
ATOM   1186  O   ARG A 155      57.698 -15.755  15.358  1.00 95.09           O  
ATOM   1187  CB  ARG A 155      59.240 -13.217  16.761  1.00 95.09           C  
ATOM   1188  CG  ARG A 155      59.713 -12.757  18.129  1.00 95.09           C  
ATOM   1189  CD  ARG A 155      59.375 -11.294  18.382  1.00 95.09           C  
ATOM   1190  NE  ARG A 155      59.924 -10.824  19.650  1.00 95.09           N  
ATOM   1191  CZ  ARG A 155      59.823  -9.578  20.105  1.00 95.09           C  
ATOM   1192  NH1 ARG A 155      59.188  -8.649  19.400  1.00 95.09           N1+
ATOM   1193  NH2 ARG A 155      60.360  -9.259  21.274  1.00 95.09           N  
ATOM   1194  N   LEU A 156      59.230 -14.782  14.104  1.00 95.12           N  
ATOM   1195  CA  LEU A 156      58.589 -15.173  12.853  1.00 95.12           C  
ATOM   1196  C   LEU A 156      58.601 -16.689  12.687  1.00 95.12           C  
ATOM   1197  O   LEU A 156      57.627 -17.272  12.208  1.00 95.12           O  
ATOM   1198  CB  LEU A 156      59.289 -14.513  11.662  1.00 95.12           C  
ATOM   1199  CG  LEU A 156      58.931 -13.050  11.392  1.00 95.12           C  
ATOM   1200  CD1 LEU A 156      59.889 -12.451  10.368  1.00 95.12           C  
ATOM   1201  CD2 LEU A 156      57.487 -12.932  10.915  1.00 95.12           C  
ATOM   1202  N   ALA A 157      59.751 -17.289  13.026  1.00 96.06           N  
ATOM   1203  CA  ALA A 157      59.844 -18.746  12.989  1.00 96.06           C  
ATOM   1204  C   ALA A 157      58.769 -19.387  13.861  1.00 96.06           C  
ATOM   1205  O   ALA A 157      58.136 -20.366  13.459  1.00 96.06           O  
ATOM   1206  CB  ALA A 157      61.231 -19.203  13.437  1.00 96.06           C  
ATOM   1207  N   GLU A 158      58.542 -18.890  15.049  1.00 96.34           N  
ATOM   1208  CA  GLU A 158      57.516 -19.388  15.960  1.00 96.34           C  
ATOM   1209  C   GLU A 158      56.120 -19.206  15.371  1.00 96.34           C  
ATOM   1210  O   GLU A 158      55.268 -20.088  15.497  1.00 96.34           O  
ATOM   1211  CB  GLU A 158      57.612 -18.684  17.315  1.00 96.34           C  
ATOM   1212  CG  GLU A 158      58.815 -19.109  18.146  1.00 96.34           C  
ATOM   1213  CD  GLU A 158      58.974 -18.305  19.426  1.00 96.34           C  
ATOM   1214  OE1 GLU A 158      59.835 -18.659  20.263  1.00 96.34           O  
ATOM   1215  OE2 GLU A 158      58.231 -17.312  19.593  1.00 96.34           O1-
ATOM   1216  N   GLU A 159      55.918 -18.088  14.817  1.00 94.83           N  
ATOM   1217  CA  GLU A 159      54.639 -17.826  14.164  1.00 94.83           C  
ATOM   1218  C   GLU A 159      54.387 -18.812  13.027  1.00 94.83           C  
ATOM   1219  O   GLU A 159      53.267 -19.295  12.855  1.00 94.83           O  
ATOM   1220  CB  GLU A 159      54.589 -16.390  13.636  1.00 94.83           C  
ATOM   1221  CG  GLU A 159      53.226 -15.980  13.098  1.00 94.83           C  
ATOM   1222  CD  GLU A 159      52.128 -16.021  14.151  1.00 94.83           C  
ATOM   1223  OE1 GLU A 159      50.945 -16.205  13.787  1.00 94.83           O  
ATOM   1224  OE2 GLU A 159      52.455 -15.868  15.349  1.00 94.83           O1-
ATOM   1225  N   LEU A 160      55.337 -19.004  12.194  1.00 96.68           N  
ATOM   1226  CA  LEU A 160      55.245 -19.958  11.095  1.00 96.68           C  
ATOM   1227  C   LEU A 160      54.905 -21.353  11.612  1.00 96.68           C  
ATOM   1228  O   LEU A 160      54.129 -22.079  10.987  1.00 96.68           O  
ATOM   1229  CB  LEU A 160      56.559 -20.000  10.309  1.00 96.68           C  
ATOM   1230  CG  LEU A 160      56.819 -18.828   9.363  1.00 96.68           C  
ATOM   1231  CD1 LEU A 160      58.273 -18.832   8.900  1.00 96.68           C  
ATOM   1232  CD2 LEU A 160      55.873 -18.883   8.168  1.00 96.68           C  
ATOM   1233  N   LYS A 161      55.541 -21.758  12.759  1.00 95.96           N  
ATOM   1234  CA  LYS A 161      55.243 -23.049  13.373  1.00 95.96           C  
ATOM   1235  C   LYS A 161      53.779 -23.131  13.798  1.00 95.96           C  
ATOM   1236  O   LYS A 161      53.135 -24.167  13.623  1.00 95.96           O  
ATOM   1237  CB  LYS A 161      56.154 -23.293  14.576  1.00 95.96           C  
ATOM   1238  CG  LYS A 161      57.598 -23.596  14.209  1.00 95.96           C  
ATOM   1239  CD  LYS A 161      58.458 -23.811  15.448  1.00 95.96           C  
ATOM   1240  CE  LYS A 161      59.923 -24.016  15.086  1.00 95.96           C  
ATOM   1241  NZ  LYS A 161      60.778 -24.159  16.301  1.00 95.96           N1+
ATOM   1242  N   LYS A 162      53.312 -22.007  14.400  1.00 93.86           N  
ATOM   1243  CA  LYS A 162      51.910 -21.940  14.801  1.00 93.86           C  
ATOM   1244  C   LYS A 162      50.986 -22.105  13.598  1.00 93.86           C  
ATOM   1245  O   LYS A 162      50.026 -22.877  13.648  1.00 93.86           O  
ATOM   1246  CB  LYS A 162      51.617 -20.616  15.509  1.00 93.86           C  
ATOM   1247  CG  LYS A 162      52.188 -20.528  16.917  1.00 93.86           C  
ATOM   1248  CD  LYS A 162      51.822 -19.209  17.587  1.00 93.86           C  
ATOM   1249  CE  LYS A 162      52.458 -19.085  18.964  1.00 93.86           C  
ATOM   1250  NZ  LYS A 162      52.085 -17.803  19.633  1.00 93.86           N1+
ATOM   1251  N   VAL A 163      51.236 -21.397  12.499  1.00 92.56           N  
ATOM   1252  CA  VAL A 163      50.434 -21.438  11.281  1.00 92.56           C  
ATOM   1253  C   VAL A 163      50.476 -22.841  10.679  1.00 92.56           C  
ATOM   1254  O   VAL A 163      49.456 -23.354  10.211  1.00 92.56           O  
ATOM   1255  CB  VAL A 163      50.922 -20.400  10.245  1.00 92.56           C  
ATOM   1256  CG1 VAL A 163      50.215 -20.598   8.906  1.00 92.56           C  
ATOM   1257  CG2 VAL A 163      50.699 -18.981  10.766  1.00 92.56           C  
ATOM   1258  N   ALA A 164      51.655 -23.410  10.630  1.00 93.92           N  
ATOM   1259  CA  ALA A 164      51.832 -24.762  10.107  1.00 93.92           C  
ATOM   1260  C   ALA A 164      50.952 -25.759  10.856  1.00 93.92           C  
ATOM   1261  O   ALA A 164      50.319 -26.621  10.242  1.00 93.92           O  
ATOM   1262  CB  ALA A 164      53.298 -25.179  10.195  1.00 93.92           C  
ATOM   1263  N   LYS A 165      50.905 -25.678  12.232  1.00 94.24           N  
ATOM   1264  CA  LYS A 165      50.072 -26.545  13.059  1.00 94.24           C  
ATOM   1265  C   LYS A 165      48.593 -26.367  12.729  1.00 94.24           C  
ATOM   1266  O   LYS A 165      47.858 -27.348  12.603  1.00 94.24           O  
ATOM   1267  CB  LYS A 165      50.315 -26.266  14.544  1.00 94.24           C  
ATOM   1268  CG  LYS A 165      51.650 -26.783  15.060  1.00 94.24           C  
ATOM   1269  CD  LYS A 165      51.809 -26.525  16.553  1.00 94.24           C  
ATOM   1270  CE  LYS A 165      53.189 -26.934  17.049  1.00 94.24           C  
ATOM   1271  NZ  LYS A 165      53.362 -26.649  18.504  1.00 94.24           N1+
ATOM   1272  N   GLU A 166      48.211 -25.157  12.571  1.00 91.33           N  
ATOM   1273  CA  GLU A 166      46.826 -24.846  12.229  1.00 91.33           C  
ATOM   1274  C   GLU A 166      46.454 -25.415  10.863  1.00 91.33           C  
ATOM   1275  O   GLU A 166      45.366 -25.969  10.691  1.00 91.33           O  
ATOM   1276  CB  GLU A 166      46.595 -23.333  12.248  1.00 91.33           C  
ATOM   1277  CG  GLU A 166      46.597 -22.728  13.644  1.00 91.33           C  
ATOM   1278  CD  GLU A 166      46.438 -21.215  13.644  1.00 91.33           C  
ATOM   1279  OE1 GLU A 166      46.566 -20.591  14.721  1.00 91.33           O  
ATOM   1280  OE2 GLU A 166      46.182 -20.650  12.556  1.00 91.33           O1-
ATOM   1281  N   LEU A 167      47.289 -25.253   9.883  1.00 91.75           N  
ATOM   1282  CA  LEU A 167      47.060 -25.740   8.526  1.00 91.75           C  
ATOM   1283  C   LEU A 167      46.971 -27.262   8.504  1.00 91.75           C  
ATOM   1284  O   LEU A 167      46.147 -27.829   7.784  1.00 91.75           O  
ATOM   1285  CB  LEU A 167      48.176 -25.267   7.592  1.00 91.75           C  
ATOM   1286  CG  LEU A 167      48.170 -23.782   7.224  1.00 91.75           C  
ATOM   1287  CD1 LEU A 167      49.425 -23.425   6.437  1.00 91.75           C  
ATOM   1288  CD2 LEU A 167      46.916 -23.434   6.428  1.00 91.75           C  
ATOM   1289  N   LYS A 168      47.839 -27.921   9.303  1.00 92.33           N  
ATOM   1290  CA  LYS A 168      47.841 -29.379   9.389  1.00 92.33           C  
ATOM   1291  C   LYS A 168      46.529 -29.896   9.974  1.00 92.33           C  
ATOM   1292  O   LYS A 168      45.986 -30.897   9.501  1.00 92.33           O  
ATOM   1293  CB  LYS A 168      49.019 -29.865  10.234  1.00 92.33           C  
ATOM   1294  CG  LYS A 168      50.352 -29.861   9.498  1.00 92.33           C  
ATOM   1295  CD  LYS A 168      51.471 -30.424  10.365  1.00 92.33           C  
ATOM   1296  CE  LYS A 168      52.813 -30.374   9.648  1.00 92.33           C  
ATOM   1297  NZ  LYS A 168      53.922 -30.872  10.515  1.00 92.33           N1+
ATOM   1298  N   GLU A 169      46.122 -29.223  11.020  1.00 92.68           N  
ATOM   1299  CA  GLU A 169      44.858 -29.588  11.652  1.00 92.68           C  
ATOM   1300  C   GLU A 169      43.691 -29.437  10.680  1.00 92.68           C  
ATOM   1301  O   GLU A 169      42.823 -30.309  10.604  1.00 92.68           O  
ATOM   1302  CB  GLU A 169      44.615 -28.739  12.902  1.00 92.68           C  
ATOM   1303  CG  GLU A 169      45.510 -29.104  14.077  1.00 92.68           C  
ATOM   1304  CD  GLU A 169      45.335 -28.182  15.274  1.00 92.68           C  
ATOM   1305  OE1 GLU A 169      45.965 -28.429  16.327  1.00 92.68           O  
ATOM   1306  OE2 GLU A 169      44.561 -27.206  15.157  1.00 92.68           O1-
ATOM   1307  N   ARG A 170      43.701 -28.452   9.924  1.00 89.41           N  
ATOM   1308  CA  ARG A 170      42.661 -28.208   8.930  1.00 89.41           C  
ATOM   1309  C   ARG A 170      42.753 -29.208   7.784  1.00 89.41           C  
ATOM   1310  O   ARG A 170      41.731 -29.664   7.265  1.00 89.41           O  
ATOM   1311  CB  ARG A 170      42.758 -26.780   8.389  1.00 89.41           C  
ATOM   1312  CG  ARG A 170      42.231 -25.722   9.345  1.00 89.41           C  
ATOM   1313  CD  ARG A 170      42.262 -24.333   8.722  1.00 89.41           C  
ATOM   1314  NE  ARG A 170      41.834 -23.308   9.669  1.00 89.41           N  
ATOM   1315  CZ  ARG A 170      41.604 -22.035   9.356  1.00 89.41           C  
ATOM   1316  NH1 ARG A 170      41.759 -21.605   8.109  1.00 89.41           N1+
ATOM   1317  NH2 ARG A 170      41.218 -21.186  10.297  1.00 89.41           N  
ATOM   1318  N   ALA A 171      43.920 -29.421   7.342  1.00 89.63           N  
ATOM   1319  CA  ALA A 171      44.168 -30.380   6.268  1.00 89.63           C  
ATOM   1320  C   ALA A 171      43.659 -31.768   6.644  1.00 89.63           C  
ATOM   1321  O   ALA A 171      43.116 -32.487   5.802  1.00 89.63           O  
ATOM   1322  CB  ALA A 171      45.657 -30.435   5.936  1.00 89.63           C  
ATOM   1323  N   LYS A 172      43.845 -32.195   7.948  1.00 91.39           N  
ATOM   1324  CA  LYS A 172      43.367 -33.480   8.447  1.00 91.39           C  
ATOM   1325  C   LYS A 172      41.843 -33.547   8.424  1.00 91.39           C  
ATOM   1326  O   LYS A 172      41.267 -34.578   8.070  1.00 91.39           O  
ATOM   1327  CB  LYS A 172      43.881 -33.729   9.867  1.00 91.39           C  
ATOM   1328  CG  LYS A 172      45.359 -34.084   9.937  1.00 91.39           C  
ATOM   1329  CD  LYS A 172      45.798 -34.366  11.368  1.00 91.39           C  
ATOM   1330  CE  LYS A 172      47.292 -34.645  11.450  1.00 91.39           C  
ATOM   1331  NZ  LYS A 172      47.739 -34.860  12.859  1.00 91.39           N1+
ATOM   1332  N   LYS A 173      41.195 -32.417   8.682  1.00 90.43           N  
ATOM   1333  CA  LYS A 173      39.738 -32.346   8.737  1.00 90.43           C  
ATOM   1334  C   LYS A 173      39.136 -32.298   7.335  1.00 90.43           C  
ATOM   1335  O   LYS A 173      38.105 -32.921   7.075  1.00 90.43           O  
ATOM   1336  CB  LYS A 173      39.289 -31.125   9.542  1.00 90.43           C  
ATOM   1337  CG  LYS A 173      39.573 -31.229  11.033  1.00 90.43           C  
ATOM   1338  CD  LYS A 173      39.103 -29.986  11.779  1.00 90.43           C  
ATOM   1339  CE  LYS A 173      39.466 -30.049  13.256  1.00 90.43           C  
ATOM   1340  NZ  LYS A 173      39.072 -28.801  13.977  1.00 90.43           N1+
ATOM   1341  N   THR A 174      39.843 -31.656   6.411  1.00 86.65           N  
ATOM   1342  CA  THR A 174      39.302 -31.386   5.084  1.00 86.65           C  
ATOM   1343  C   THR A 174      39.917 -32.324   4.047  1.00 86.65           C  
ATOM   1344  O   THR A 174      39.471 -32.365   2.899  1.00 86.65           O  
ATOM   1345  CB  THR A 174      39.547 -29.924   4.667  1.00 86.65           C  
ATOM   1346  CG2 THR A 174      38.882 -28.956   5.640  1.00 86.65           C  
ATOM   1347  OG1 THR A 174      40.956 -29.669   4.646  1.00 86.65           O  
ATOM   1348  N   LYS A 175      41.008 -33.142   4.443  1.00 89.29           N  
ATOM   1349  CA  LYS A 175      41.749 -34.009   3.531  1.00 89.29           C  
ATOM   1350  C   LYS A 175      42.287 -33.222   2.339  1.00 89.29           C  
ATOM   1351  O   LYS A 175      42.309 -33.727   1.214  1.00 89.29           O  
ATOM   1352  CB  LYS A 175      40.865 -35.158   3.045  1.00 89.29           C  
ATOM   1353  CG  LYS A 175      40.427 -36.112   4.147  1.00 89.29           C  
ATOM   1354  CD  LYS A 175      39.634 -37.286   3.587  1.00 89.29           C  
ATOM   1355  CE  LYS A 175      39.172 -38.226   4.692  1.00 89.29           C  
ATOM   1356  NZ  LYS A 175      38.397 -39.381   4.149  1.00 89.29           N1+
ATOM   1357  N   ASP A 176      42.527 -31.901   2.528  1.00 87.03           N  
ATOM   1358  CA  ASP A 176      43.040 -30.985   1.515  1.00 87.03           C  
ATOM   1359  C   ASP A 176      44.558 -31.094   1.393  1.00 87.03           C  
ATOM   1360  O   ASP A 176      45.290 -30.665   2.286  1.00 87.03           O  
ATOM   1361  CB  ASP A 176      42.641 -29.545   1.843  1.00 87.03           C  
ATOM   1362  CG  ASP A 176      42.918 -28.578   0.704  1.00 87.03           C  
ATOM   1363  OD1 ASP A 176      43.803 -28.861  -0.133  1.00 87.03           O  
ATOM   1364  OD2 ASP A 176      42.249 -27.524   0.646  1.00 87.03           O1-
ATOM   1365  N   SER A 177      45.036 -31.733   0.393  1.00 88.63           N  
ATOM   1366  CA  SER A 177      46.451 -31.984   0.145  1.00 88.63           C  
ATOM   1367  C   SER A 177      47.215 -30.682  -0.070  1.00 88.63           C  
ATOM   1368  O   SER A 177      48.412 -30.604   0.213  1.00 88.63           O  
ATOM   1369  CB  SER A 177      46.629 -32.895  -1.071  1.00 88.63           C  
ATOM   1370  OG  SER A 177      46.056 -32.308  -2.227  1.00 88.63           O  
ATOM   1371  N   GLU A 178      46.579 -29.654  -0.536  1.00 89.06           N  
ATOM   1372  CA  GLU A 178      47.186 -28.339  -0.725  1.00 89.06           C  
ATOM   1373  C   GLU A 178      47.527 -27.692   0.615  1.00 89.06           C  
ATOM   1374  O   GLU A 178      48.584 -27.074   0.760  1.00 89.06           O  
ATOM   1375  CB  GLU A 178      46.254 -27.426  -1.526  1.00 89.06           C  
ATOM   1376  CG  GLU A 178      46.879 -26.092  -1.908  1.00 89.06           C  
ATOM   1377  CD  GLU A 178      45.987 -25.246  -2.803  1.00 89.06           C  
ATOM   1378  OE1 GLU A 178      46.400 -24.129  -3.190  1.00 89.06           O  
ATOM   1379  OE2 GLU A 178      44.866 -25.703  -3.119  1.00 89.06           O1-
ATOM   1380  N   LEU A 179      46.637 -27.774   1.582  1.00 90.28           N  
ATOM   1381  CA  LEU A 179      46.867 -27.262   2.928  1.00 90.28           C  
ATOM   1382  C   LEU A 179      48.032 -27.986   3.594  1.00 90.28           C  
ATOM   1383  O   LEU A 179      48.811 -27.374   4.328  1.00 90.28           O  
ATOM   1384  CB  LEU A 179      45.604 -27.410   3.781  1.00 90.28           C  
ATOM   1385  CG  LEU A 179      44.451 -26.460   3.454  1.00 90.28           C  
ATOM   1386  CD1 LEU A 179      43.267 -26.726   4.379  1.00 90.28           C  
ATOM   1387  CD2 LEU A 179      44.905 -25.009   3.562  1.00 90.28           C  
ATOM   1388  N   GLU A 180      48.098 -29.309   3.369  1.00 92.01           N  
ATOM   1389  CA  GLU A 180      49.228 -30.092   3.860  1.00 92.01           C  
ATOM   1390  C   GLU A 180      50.544 -29.591   3.273  1.00 92.01           C  
ATOM   1391  O   GLU A 180      51.552 -29.506   3.977  1.00 92.01           O  
ATOM   1392  CB  GLU A 180      49.038 -31.575   3.533  1.00 92.01           C  
ATOM   1393  CG  GLU A 180      50.037 -32.491   4.226  1.00 92.01           C  
ATOM   1394  CD  GLU A 180      49.752 -33.968   4.003  1.00 92.01           C  
ATOM   1395  OE1 GLU A 180      50.527 -34.817   4.497  1.00 92.01           O  
ATOM   1396  OE2 GLU A 180      48.744 -34.278   3.328  1.00 92.01           O1-
ATOM   1397  N   ARG A 181      50.555 -29.280   2.037  1.00 93.36           N  
ATOM   1398  CA  ARG A 181      51.740 -28.740   1.378  1.00 93.36           C  
ATOM   1399  C   ARG A 181      52.124 -27.386   1.967  1.00 93.36           C  
ATOM   1400  O   ARG A 181      53.305 -27.115   2.194  1.00 93.36           O  
ATOM   1401  CB  ARG A 181      51.504 -28.608  -0.127  1.00 93.36           C  
ATOM   1402  CG  ARG A 181      52.728 -28.152  -0.906  1.00 93.36           C  
ATOM   1403  CD  ARG A 181      52.421 -27.971  -2.385  1.00 93.36           C  
ATOM   1404  NE  ARG A 181      51.705 -29.119  -2.933  1.00 93.36           N  
ATOM   1405  CZ  ARG A 181      51.221 -29.191  -4.170  1.00 93.36           C  
ATOM   1406  NH1 ARG A 181      51.368 -28.178  -5.016  1.00 93.36           N1+
ATOM   1407  NH2 ARG A 181      50.587 -30.285  -4.565  1.00 93.36           N  
ATOM   1408  N   LEU A 182      51.173 -26.530   2.141  1.00 92.51           N  
ATOM   1409  CA  LEU A 182      51.402 -25.218   2.735  1.00 92.51           C  
ATOM   1410  C   LEU A 182      51.968 -25.351   4.145  1.00 92.51           C  
ATOM   1411  O   LEU A 182      52.835 -24.571   4.546  1.00 92.51           O  
ATOM   1412  CB  LEU A 182      50.101 -24.410   2.769  1.00 92.51           C  
ATOM   1413  CG  LEU A 182      49.586 -23.899   1.423  1.00 92.51           C  
ATOM   1414  CD1 LEU A 182      48.227 -23.229   1.596  1.00 92.51           C  
ATOM   1415  CD2 LEU A 182      50.587 -22.935   0.797  1.00 92.51           C  
ATOM   1416  N   ALA A 183      51.424 -26.229   4.868  1.00 94.10           N  
ATOM   1417  CA  ALA A 183      51.936 -26.502   6.209  1.00 94.10           C  
ATOM   1418  C   ALA A 183      53.409 -26.899   6.162  1.00 94.10           C  
ATOM   1419  O   ALA A 183      54.208 -26.436   6.980  1.00 94.10           O  
ATOM   1420  CB  ALA A 183      51.112 -27.598   6.880  1.00 94.10           C  
ATOM   1421  N   LEU A 184      53.737 -27.831   5.236  1.00 95.03           N  
ATOM   1422  CA  LEU A 184      55.111 -28.285   5.050  1.00 95.03           C  
ATOM   1423  C   LEU A 184      56.022 -27.119   4.678  1.00 95.03           C  
ATOM   1424  O   LEU A 184      57.147 -27.023   5.173  1.00 95.03           O  
ATOM   1425  CB  LEU A 184      55.177 -29.365   3.968  1.00 95.03           C  
ATOM   1426  CG  LEU A 184      56.536 -30.038   3.764  1.00 95.03           C  
ATOM   1427  CD1 LEU A 184      56.966 -30.759   5.037  1.00 95.03           C  
ATOM   1428  CD2 LEU A 184      56.482 -31.006   2.587  1.00 95.03           C  
ATOM   1429  N   ALA A 185      55.559 -26.229   3.778  1.00 95.14           N  
ATOM   1430  CA  ALA A 185      56.305 -25.037   3.382  1.00 95.14           C  
ATOM   1431  C   ALA A 185      56.583 -24.139   4.584  1.00 95.14           C  
ATOM   1432  O   ALA A 185      57.701 -23.645   4.750  1.00 95.14           O  
ATOM   1433  CB  ALA A 185      55.538 -24.264   2.310  1.00 95.14           C  
ATOM   1434  N   ALA A 186      55.595 -23.885   5.408  1.00 95.99           N  
ATOM   1435  CA  ALA A 186      55.724 -23.069   6.613  1.00 95.99           C  
ATOM   1436  C   ALA A 186      56.729 -23.683   7.585  1.00 95.99           C  
ATOM   1437  O   ALA A 186      57.560 -22.973   8.156  1.00 95.99           O  
ATOM   1438  CB  ALA A 186      54.367 -22.903   7.292  1.00 95.99           C  
ATOM   1439  N   GLU A 187      56.673 -25.028   7.825  1.00 96.53           N  
ATOM   1440  CA  GLU A 187      57.600 -25.739   8.700  1.00 96.53           C  
ATOM   1441  C   GLU A 187      59.035 -25.623   8.195  1.00 96.53           C  
ATOM   1442  O   GLU A 187      59.961 -25.414   8.982  1.00 96.53           O  
ATOM   1443  CB  GLU A 187      57.203 -27.212   8.823  1.00 96.53           C  
ATOM   1444  CG  GLU A 187      55.949 -27.444   9.653  1.00 96.53           C  
ATOM   1445  CD  GLU A 187      55.495 -28.895   9.662  1.00 96.53           C  
ATOM   1446  OE1 GLU A 187      54.446 -29.199  10.274  1.00 96.53           O  
ATOM   1447  OE2 GLU A 187      56.194 -29.734   9.051  1.00 96.53           O1-
ATOM   1448  N   LEU A 188      59.134 -25.831   6.936  1.00 97.31           N  
ATOM   1449  CA  LEU A 188      60.444 -25.766   6.296  1.00 97.31           C  
ATOM   1450  C   LEU A 188      61.065 -24.384   6.470  1.00 97.31           C  
ATOM   1451  O   LEU A 188      62.243 -24.267   6.812  1.00 97.31           O  
ATOM   1452  CB  LEU A 188      60.331 -26.105   4.808  1.00 97.31           C  
ATOM   1453  CG  LEU A 188      61.641 -26.148   4.021  1.00 97.31           C  
ATOM   1454  CD1 LEU A 188      62.589 -27.178   4.627  1.00 97.31           C  
ATOM   1455  CD2 LEU A 188      61.374 -26.460   2.552  1.00 97.31           C  
ATOM   1456  N   MET A 189      60.330 -23.293   6.144  1.00 97.15           N  
ATOM   1457  CA  MET A 189      60.817 -21.927   6.321  1.00 97.15           C  
ATOM   1458  C   MET A 189      61.152 -21.655   7.784  1.00 97.15           C  
ATOM   1459  O   MET A 189      62.123 -20.955   8.083  1.00 97.15           O  
ATOM   1460  CB  MET A 189      59.780 -20.918   5.825  1.00 97.15           C  
ATOM   1461  CG  MET A 189      60.261 -19.476   5.865  1.00 97.15           C  
ATOM   1462  SD  MET A 189      61.775 -19.212   4.865  1.00 97.15           S  
ATOM   1463  CE  MET A 189      61.063 -19.221   3.197  1.00 97.15           C  
ATOM   1464  N   ALA A 190      60.304 -22.049   8.696  1.00 97.23           N  
ATOM   1465  CA  ALA A 190      60.563 -21.911  10.127  1.00 97.23           C  
ATOM   1466  C   ALA A 190      61.906 -22.528  10.504  1.00 97.23           C  
ATOM   1467  O   ALA A 190      62.679 -21.935  11.261  1.00 97.23           O  
ATOM   1468  CB  ALA A 190      59.439 -22.556  10.935  1.00 97.23           C  
ATOM   1469  N   LEU A 191      62.156 -23.768  10.063  1.00 97.16           N  
ATOM   1470  CA  LEU A 191      63.414 -24.459  10.324  1.00 97.16           C  
ATOM   1471  C   LEU A 191      64.595 -23.669   9.771  1.00 97.16           C  
ATOM   1472  O   LEU A 191      65.611 -23.505  10.451  1.00 97.16           O  
ATOM   1473  CB  LEU A 191      63.391 -25.862   9.710  1.00 97.16           C  
ATOM   1474  CG  LEU A 191      64.600 -26.751  10.005  1.00 97.16           C  
ATOM   1475  CD1 LEU A 191      64.767 -26.935  11.511  1.00 97.16           C  
ATOM   1476  CD2 LEU A 191      64.455 -28.100   9.310  1.00 97.16           C  
ATOM   1477  N   ALA A 192      64.502 -23.211   8.526  1.00 96.94           N  
ATOM   1478  CA  ALA A 192      65.544 -22.400   7.902  1.00 96.94           C  
ATOM   1479  C   ALA A 192      65.786 -21.116   8.692  1.00 96.94           C  
ATOM   1480  O   ALA A 192      66.932 -20.709   8.890  1.00 96.94           O  
ATOM   1481  CB  ALA A 192      65.169 -22.069   6.459  1.00 96.94           C  
ATOM   1482  N   ALA A 193      64.705 -20.425   9.049  1.00 96.18           N  
ATOM   1483  CA  ALA A 193      64.785 -19.209   9.855  1.00 96.18           C  
ATOM   1484  C   ALA A 193      65.505 -19.472  11.175  1.00 96.18           C  
ATOM   1485  O   ALA A 193      66.321 -18.661  11.615  1.00 96.18           O  
ATOM   1486  CB  ALA A 193      63.388 -18.651  10.116  1.00 96.18           C  
ATOM   1487  N   GLU A 194      65.254 -20.568  11.855  1.00 96.25           N  
ATOM   1488  CA  GLU A 194      65.901 -20.947  13.107  1.00 96.25           C  
ATOM   1489  C   GLU A 194      67.394 -21.189  12.905  1.00 96.25           C  
ATOM   1490  O   GLU A 194      68.211 -20.800  13.742  1.00 96.25           O  
ATOM   1491  CB  GLU A 194      65.241 -22.195  13.698  1.00 96.25           C  
ATOM   1492  CG  GLU A 194      63.853 -21.944  14.269  1.00 96.25           C  
ATOM   1493  CD  GLU A 194      63.162 -23.211  14.747  1.00 96.25           C  
ATOM   1494  OE1 GLU A 194      62.024 -23.125  15.262  1.00 96.25           O  
ATOM   1495  OE2 GLU A 194      63.764 -24.299  14.607  1.00 96.25           O1-
ATOM   1496  N   ILE A 195      67.718 -21.889  11.822  1.00 95.99           N  
ATOM   1497  CA  ILE A 195      69.111 -22.143  11.473  1.00 95.99           C  
ATOM   1498  C   ILE A 195      69.838 -20.819  11.255  1.00 95.99           C  
ATOM   1499  O   ILE A 195      70.942 -20.617  11.767  1.00 95.99           O  
ATOM   1500  CB  ILE A 195      69.224 -23.031  10.214  1.00 95.99           C  
ATOM   1501  CG1 ILE A 195      68.739 -24.454  10.518  1.00 95.99           C  
ATOM   1502  CG2 ILE A 195      70.663 -23.045   9.690  1.00 95.99           C  
ATOM   1503  CD1 ILE A 195      68.604 -25.338   9.286  1.00 95.99           C  
ATOM   1504  N   VAL A 196      69.263 -19.895  10.505  1.00 95.73           N  
ATOM   1505  CA  VAL A 196      69.843 -18.584  10.231  1.00 95.73           C  
ATOM   1506  C   VAL A 196      69.997 -17.805  11.536  1.00 95.73           C  
ATOM   1507  O   VAL A 196      71.013 -17.140  11.753  1.00 95.73           O  
ATOM   1508  CB  VAL A 196      68.982 -17.781   9.229  1.00 95.73           C  
ATOM   1509  CG1 VAL A 196      69.486 -16.343   9.117  1.00 95.73           C  
ATOM   1510  CG2 VAL A 196      68.986 -18.460   7.862  1.00 95.73           C  
ATOM   1511  N   ALA A 197      69.001 -17.856  12.327  1.00 92.69           N  
ATOM   1512  CA  ALA A 197      69.056 -17.173  13.617  1.00 92.69           C  
ATOM   1513  C   ALA A 197      70.173 -17.738  14.489  1.00 92.69           C  
ATOM   1514  O   ALA A 197      70.819 -17.001  15.237  1.00 92.69           O  
ATOM   1515  CB  ALA A 197      67.714 -17.285  14.336  1.00 92.69           C  
ATOM   1516  N   GLN A 198      70.468 -19.097  14.458  1.00 92.27           N  
ATOM   1517  CA  GLN A 198      71.460 -19.790  15.273  1.00 92.27           C  
ATOM   1518  C   GLN A 198      72.863 -19.619  14.696  1.00 92.27           C  
ATOM   1519  O   GLN A 198      73.832 -19.465  15.442  1.00 92.27           O  
ATOM   1520  CB  GLN A 198      71.117 -21.276  15.389  1.00 92.27           C  
ATOM   1521  CG  GLN A 198      72.042 -22.049  16.319  1.00 92.27           C  
ATOM   1522  CD  GLN A 198      71.653 -23.509  16.452  1.00 92.27           C  
ATOM   1523  NE2 GLN A 198      72.403 -24.252  17.259  1.00 92.27           N  
ATOM   1524  OE1 GLN A 198      70.686 -23.966  15.836  1.00 92.27           O  
ATOM   1525  N   LEU A 199      73.027 -19.721  13.380  1.00 90.65           N  
ATOM   1526  CA  LEU A 199      74.314 -19.767  12.695  1.00 90.65           C  
ATOM   1527  C   LEU A 199      74.531 -18.509  11.861  1.00 90.65           C  
ATOM   1528  O   LEU A 199      75.167 -18.560  10.806  1.00 90.65           O  
ATOM   1529  CB  LEU A 199      74.403 -21.006  11.802  1.00 90.65           C  
ATOM   1530  CG  LEU A 199      74.225 -22.357  12.496  1.00 90.65           C  
ATOM   1531  CD1 LEU A 199      74.247 -23.487  11.473  1.00 90.65           C  
ATOM   1532  CD2 LEU A 199      75.305 -22.563  13.553  1.00 90.65           C  
ATOM   1533  N   ALA A 200      74.140 -17.354  12.349  1.00 83.74           N  
ATOM   1534  CA  ALA A 200      74.185 -16.094  11.613  1.00 83.74           C  
ATOM   1535  C   ALA A 200      75.554 -15.879  10.976  1.00 83.74           C  
ATOM   1536  O   ALA A 200      76.580 -16.237  11.559  1.00 83.74           O  
ATOM   1537  CB  ALA A 200      73.842 -14.926  12.535  1.00 83.74           C  
ATOM   1538  N   ASN A 201      75.725 -15.634   9.675  1.00 82.01           N  
ATOM   1539  CA  ASN A 201      76.912 -15.215   8.936  1.00 82.01           C  
ATOM   1540  C   ASN A 201      77.706 -16.415   8.427  1.00 82.01           C  
ATOM   1541  O   ASN A 201      78.928 -16.341   8.286  1.00 82.01           O  
ATOM   1542  CB  ASN A 201      77.798 -14.321   9.804  1.00 82.01           C  
ATOM   1543  CG  ASN A 201      77.161 -12.978  10.100  1.00 82.01           C  
ATOM   1544  ND2 ASN A 201      77.460 -12.425  11.270  1.00 82.01           N  
ATOM   1545  OD1 ASN A 201      76.406 -12.442   9.285  1.00 82.01           O  
ATOM   1546  N   THR A 202      77.096 -17.606   8.422  1.00 91.08           N  
ATOM   1547  CA  THR A 202      77.764 -18.785   7.879  1.00 91.08           C  
ATOM   1548  C   THR A 202      77.236 -19.111   6.485  1.00 91.08           C  
ATOM   1549  O   THR A 202      76.099 -18.773   6.151  1.00 91.08           O  
ATOM   1550  CB  THR A 202      77.580 -20.004   8.800  1.00 91.08           C  
ATOM   1551  CG2 THR A 202      78.054 -19.701  10.217  1.00 91.08           C  
ATOM   1552  OG1 THR A 202      76.192 -20.361   8.840  1.00 91.08           O  
ATOM   1553  N   GLU A 203      78.095 -19.626   5.652  1.00 91.98           N  
ATOM   1554  CA  GLU A 203      77.694 -20.099   4.330  1.00 91.98           C  
ATOM   1555  C   GLU A 203      76.621 -21.180   4.432  1.00 91.98           C  
ATOM   1556  O   GLU A 203      75.732 -21.261   3.582  1.00 91.98           O  
ATOM   1557  CB  GLU A 203      78.904 -20.632   3.560  1.00 91.98           C  
ATOM   1558  CG  GLU A 203      78.617 -20.936   2.096  1.00 91.98           C  
ATOM   1559  CD  GLU A 203      78.346 -19.691   1.266  1.00 91.98           C  
ATOM   1560  OE1 GLU A 203      77.965 -19.822   0.081  1.00 91.98           O  
ATOM   1561  OE2 GLU A 203      78.517 -18.574   1.806  1.00 91.98           O1-
ATOM   1562  N   LEU A 204      76.759 -21.952   5.491  1.00 93.60           N  
ATOM   1563  CA  LEU A 204      75.808 -23.025   5.754  1.00 93.60           C  
ATOM   1564  C   LEU A 204      74.406 -22.466   5.977  1.00 93.60           C  
ATOM   1565  O   LEU A 204      73.428 -23.003   5.451  1.00 93.60           O  
ATOM   1566  CB  LEU A 204      76.244 -23.841   6.974  1.00 93.60           C  
ATOM   1567  CG  LEU A 204      75.429 -25.099   7.276  1.00 93.60           C  
ATOM   1568  CD1 LEU A 204      75.562 -26.104   6.135  1.00 93.60           C  
ATOM   1569  CD2 LEU A 204      75.870 -25.721   8.596  1.00 93.60           C  
ATOM   1570  N   ALA A 205      74.151 -21.384   6.735  1.00 94.03           N  
ATOM   1571  CA  ALA A 205      72.888 -20.698   6.990  1.00 94.03           C  
ATOM   1572  C   ALA A 205      72.320 -20.101   5.705  1.00 94.03           C  
ATOM   1573  O   ALA A 205      71.116 -20.189   5.452  1.00 94.03           O  
ATOM   1574  CB  ALA A 205      73.076 -19.609   8.043  1.00 94.03           C  
ATOM   1575  N   ARG A 206      73.180 -19.555   4.858  1.00 94.05           N  
ATOM   1576  CA  ARG A 206      72.774 -19.007   3.568  1.00 94.05           C  
ATOM   1577  C   ARG A 206      72.255 -20.105   2.646  1.00 94.05           C  
ATOM   1578  O   ARG A 206      71.214 -19.946   2.006  1.00 94.05           O  
ATOM   1579  CB  ARG A 206      73.940 -18.272   2.903  1.00 94.05           C  
ATOM   1580  CG  ARG A 206      74.276 -16.939   3.552  1.00 94.05           C  
ATOM   1581  CD  ARG A 206      75.430 -16.242   2.842  1.00 94.05           C  
ATOM   1582  NE  ARG A 206      75.919 -15.097   3.605  1.00 94.05           N  
ATOM   1583  CZ  ARG A 206      76.978 -14.364   3.275  1.00 94.05           C  
ATOM   1584  NH1 ARG A 206      77.685 -14.643   2.186  1.00 94.05           N1+
ATOM   1585  NH2 ARG A 206      77.335 -13.342   4.042  1.00 94.05           N  
ATOM   1586  N   GLU A 207      73.019 -21.161   2.614  1.00 94.88           N  
ATOM   1587  CA  GLU A 207      72.661 -22.303   1.776  1.00 94.88           C  
ATOM   1588  C   GLU A 207      71.361 -22.947   2.247  1.00 94.88           C  
ATOM   1589  O   GLU A 207      70.539 -23.368   1.431  1.00 94.88           O  
ATOM   1590  CB  GLU A 207      73.788 -23.339   1.769  1.00 94.88           C  
ATOM   1591  CG  GLU A 207      75.026 -22.896   1.001  1.00 94.88           C  
ATOM   1592  CD  GLU A 207      76.135 -23.936   0.998  1.00 94.88           C  
ATOM   1593  OE1 GLU A 207      77.276 -23.606   0.602  1.00 94.88           O  
ATOM   1594  OE2 GLU A 207      75.860 -25.091   1.394  1.00 94.88           O1-
ATOM   1595  N   ALA A 208      71.169 -23.051   3.552  1.00 95.83           N  
ATOM   1596  CA  ALA A 208      69.945 -23.600   4.126  1.00 95.83           C  
ATOM   1597  C   ALA A 208      68.731 -22.761   3.736  1.00 95.83           C  
ATOM   1598  O   ALA A 208      67.701 -23.300   3.325  1.00 95.83           O  
ATOM   1599  CB  ALA A 208      70.061 -23.688   5.645  1.00 95.83           C  
ATOM   1600  N   LEU A 209      68.840 -21.401   3.863  1.00 95.83           N  
ATOM   1601  CA  LEU A 209      67.770 -20.477   3.501  1.00 95.83           C  
ATOM   1602  C   LEU A 209      67.473 -20.549   2.007  1.00 95.83           C  
ATOM   1603  O   LEU A 209      66.309 -20.602   1.602  1.00 95.83           O  
ATOM   1604  CB  LEU A 209      68.142 -19.045   3.891  1.00 95.83           C  
ATOM   1605  CG  LEU A 209      67.108 -17.965   3.573  1.00 95.83           C  
ATOM   1606  CD1 LEU A 209      65.802 -18.248   4.309  1.00 95.83           C  
ATOM   1607  CD2 LEU A 209      67.645 -16.585   3.939  1.00 95.83           C  
ATOM   1608  N   GLU A 210      68.455 -20.587   1.124  1.00 95.12           N  
ATOM   1609  CA  GLU A 210      68.295 -20.666  -0.325  1.00 95.12           C  
ATOM   1610  C   GLU A 210      67.605 -21.964  -0.734  1.00 95.12           C  
ATOM   1611  O   GLU A 210      66.704 -21.956  -1.576  1.00 95.12           O  
ATOM   1612  CB  GLU A 210      69.653 -20.550  -1.024  1.00 95.12           C  
ATOM   1613  CG  GLU A 210      70.236 -19.144  -1.004  1.00 95.12           C  
ATOM   1614  CD  GLU A 210      71.622 -19.061  -1.624  1.00 95.12           C  
ATOM   1615  OE1 GLU A 210      72.235 -17.970  -1.596  1.00 95.12           O  
ATOM   1616  OE2 GLU A 210      72.097 -20.095  -2.144  1.00 95.12           O1-
ATOM   1617  N   LEU A 211      68.124 -23.056  -0.188  1.00 96.01           N  
ATOM   1618  CA  LEU A 211      67.559 -24.365  -0.497  1.00 96.01           C  
ATOM   1619  C   LEU A 211      66.092 -24.436  -0.086  1.00 96.01           C  
ATOM   1620  O   LEU A 211      65.257 -24.952  -0.832  1.00 96.01           O  
ATOM   1621  CB  LEU A 211      68.352 -25.471   0.204  1.00 96.01           C  
ATOM   1622  CG  LEU A 211      67.938 -26.909  -0.114  1.00 96.01           C  
ATOM   1623  CD1 LEU A 211      68.011 -27.162  -1.616  1.00 96.01           C  
ATOM   1624  CD2 LEU A 211      68.816 -27.899   0.643  1.00 96.01           C  
ATOM   1625  N   ALA A 212      65.737 -23.988   1.131  1.00 96.25           N  
ATOM   1626  CA  ALA A 212      64.356 -23.937   1.604  1.00 96.25           C  
ATOM   1627  C   ALA A 212      63.487 -23.100   0.669  1.00 96.25           C  
ATOM   1628  O   ALA A 212      62.374 -23.502   0.321  1.00 96.25           O  
ATOM   1629  CB  ALA A 212      64.299 -23.376   3.023  1.00 96.25           C  
ATOM   1630  N   THR A 213      63.971 -21.957   0.236  1.00 94.83           N  
ATOM   1631  CA  THR A 213      63.253 -21.066  -0.669  1.00 94.83           C  
ATOM   1632  C   THR A 213      63.028 -21.737  -2.022  1.00 94.83           C  
ATOM   1633  O   THR A 213      61.939 -21.649  -2.591  1.00 94.83           O  
ATOM   1634  CB  THR A 213      64.012 -19.742  -0.869  1.00 94.83           C  
ATOM   1635  CG2 THR A 213      63.259 -18.814  -1.815  1.00 94.83           C  
ATOM   1636  OG1 THR A 213      64.168 -19.091   0.398  1.00 94.83           O  
ATOM   1637  N   GLU A 214      63.987 -22.384  -2.543  1.00 93.93           N  
ATOM   1638  CA  GLU A 214      63.887 -23.094  -3.814  1.00 93.93           C  
ATOM   1639  C   GLU A 214      62.889 -24.244  -3.726  1.00 93.93           C  
ATOM   1640  O   GLU A 214      62.116 -24.475  -4.659  1.00 93.93           O  
ATOM   1641  CB  GLU A 214      65.259 -23.619  -4.245  1.00 93.93           C  
ATOM   1642  CG  GLU A 214      66.215 -22.531  -4.713  1.00 93.93           C  
ATOM   1643  CD  GLU A 214      67.601 -23.056  -5.051  1.00 93.93           C  
ATOM   1644  OE1 GLU A 214      68.469 -22.253  -5.462  1.00 93.93           O  
ATOM   1645  OE2 GLU A 214      67.820 -24.279  -4.905  1.00 93.93           O1-
ATOM   1646  N   ALA A 215      63.001 -24.969  -2.640  1.00 93.31           N  
ATOM   1647  CA  ALA A 215      62.084 -26.088  -2.440  1.00 93.31           C  
ATOM   1648  C   ALA A 215      60.636 -25.606  -2.387  1.00 93.31           C  
ATOM   1649  O   ALA A 215      59.745 -26.238  -2.960  1.00 93.31           O  
ATOM   1650  CB  ALA A 215      62.436 -26.843  -1.161  1.00 93.31           C  
ATOM   1651  N   ILE A 216      60.349 -24.514  -1.707  1.00 93.79           N  
ATOM   1652  CA  ILE A 216      59.019 -23.928  -1.582  1.00 93.79           C  
ATOM   1653  C   ILE A 216      58.531 -23.456  -2.950  1.00 93.79           C  
ATOM   1654  O   ILE A 216      57.365 -23.651  -3.302  1.00 93.79           O  
ATOM   1655  CB  ILE A 216      59.009 -22.757  -0.575  1.00 93.79           C  
ATOM   1656  CG1 ILE A 216      59.239 -23.274   0.850  1.00 93.79           C  
ATOM   1657  CG2 ILE A 216      57.695 -21.975  -0.668  1.00 93.79           C  
ATOM   1658  CD1 ILE A 216      59.496 -22.176   1.872  1.00 93.79           C  
ATOM   1659  N   LYS A 217      59.386 -22.943  -3.789  1.00 90.88           N  
ATOM   1660  CA  LYS A 217      59.056 -22.462  -5.127  1.00 90.88           C  
ATOM   1661  C   LYS A 217      58.725 -23.622  -6.062  1.00 90.88           C  
ATOM   1662  O   LYS A 217      57.869 -23.494  -6.939  1.00 90.88           O  
ATOM   1663  CB  LYS A 217      60.211 -21.640  -5.702  1.00 90.88           C  
ATOM   1664  CG  LYS A 217      59.874 -20.924  -7.002  1.00 90.88           C  
ATOM   1665  CD  LYS A 217      61.041 -20.078  -7.493  1.00 90.88           C  
ATOM   1666  CE  LYS A 217      60.731 -19.419  -8.830  1.00 90.88           C  
ATOM   1667  NZ  LYS A 217      61.871 -18.583  -9.313  1.00 90.88           N1+
ATOM   1668  N   ALA A 218      59.382 -24.688  -5.877  1.00 87.34           N  
ATOM   1669  CA  ALA A 218      59.222 -25.857  -6.739  1.00 87.34           C  
ATOM   1670  C   ALA A 218      57.864 -26.517  -6.522  1.00 87.34           C  
ATOM   1671  O   ALA A 218      57.371 -27.235  -7.395  1.00 87.34           O  
ATOM   1672  CB  ALA A 218      60.345 -26.860  -6.486  1.00 87.34           C  
ATOM   1673  N   SER A 219      57.173 -26.142  -5.399  1.00 87.22           N  
ATOM   1674  CA  SER A 219      55.852 -26.651  -5.047  1.00 87.22           C  
ATOM   1675  C   SER A 219      55.785 -28.167  -5.192  1.00 87.22           C  
ATOM   1676  O   SER A 219      54.790 -28.707  -5.681  1.00 87.22           O  
ATOM   1677  CB  SER A 219      54.777 -26.000  -5.918  1.00 87.22           C  
ATOM   1678  OG  SER A 219      53.482 -26.280  -5.413  1.00 87.22           O  
ATOM   1679  N   ASP A 220      56.830 -28.925  -4.893  1.00 89.78           N  
ATOM   1680  CA  ASP A 220      56.946 -30.381  -4.909  1.00 89.78           C  
ATOM   1681  C   ASP A 220      57.006 -30.942  -3.490  1.00 89.78           C  
ATOM   1682  O   ASP A 220      57.922 -30.624  -2.729  1.00 89.78           O  
ATOM   1683  CB  ASP A 220      58.184 -30.812  -5.697  1.00 89.78           C  
ATOM   1684  CG  ASP A 220      58.284 -32.318  -5.868  1.00 89.78           C  
ATOM   1685  OD1 ASP A 220      58.515 -33.030  -4.867  1.00 89.78           O  
ATOM   1686  OD2 ASP A 220      58.134 -32.795  -7.013  1.00 89.78           O1-
ATOM   1687  N   ASP A 221      56.042 -31.844  -3.107  1.00 91.36           N  
ATOM   1688  CA  ASP A 221      55.910 -32.367  -1.751  1.00 91.36           C  
ATOM   1689  C   ASP A 221      57.161 -33.138  -1.335  1.00 91.36           C  
ATOM   1690  O   ASP A 221      57.648 -32.982  -0.213  1.00 91.36           O  
ATOM   1691  CB  ASP A 221      54.677 -33.267  -1.641  1.00 91.36           C  
ATOM   1692  CG  ASP A 221      53.370 -32.496  -1.718  1.00 91.36           C  
ATOM   1693  OD1 ASP A 221      53.385 -31.256  -1.560  1.00 91.36           O  
ATOM   1694  OD2 ASP A 221      52.318 -33.134  -1.935  1.00 91.36           O1-
ATOM   1695  N   GLU A 222      57.643 -33.945  -2.231  1.00 89.94           N  
ATOM   1696  CA  GLU A 222      58.818 -34.764  -1.950  1.00 89.94           C  
ATOM   1697  C   GLU A 222      60.063 -33.900  -1.776  1.00 89.94           C  
ATOM   1698  O   GLU A 222      60.902 -34.176  -0.915  1.00 89.94           O  
ATOM   1699  CB  GLU A 222      59.040 -35.789  -3.065  1.00 89.94           C  
ATOM   1700  CG  GLU A 222      60.074 -36.852  -2.726  1.00 89.94           C  
ATOM   1701  CD  GLU A 222      59.702 -37.685  -1.511  1.00 89.94           C  
ATOM   1702  OE1 GLU A 222      60.613 -38.219  -0.838  1.00 89.94           O  
ATOM   1703  OE2 GLU A 222      58.489 -37.807  -1.229  1.00 89.94           O1-
ATOM   1704  N   ALA A 223      60.207 -32.866  -2.570  1.00 92.67           N  
ATOM   1705  CA  ALA A 223      61.309 -31.919  -2.440  1.00 92.67           C  
ATOM   1706  C   ALA A 223      61.277 -31.220  -1.083  1.00 92.67           C  
ATOM   1707  O   ALA A 223      62.314 -31.053  -0.440  1.00 92.67           O  
ATOM   1708  CB  ALA A 223      61.261 -30.888  -3.567  1.00 92.67           C  
ATOM   1709  N   LEU A 224      60.046 -30.795  -0.634  1.00 95.13           N  
ATOM   1710  CA  LEU A 224      59.871 -30.158   0.666  1.00 95.13           C  
ATOM   1711  C   LEU A 224      60.286 -31.097   1.792  1.00 95.13           C  
ATOM   1712  O   LEU A 224      60.958 -30.682   2.739  1.00 95.13           O  
ATOM   1713  CB  LEU A 224      58.416 -29.722   0.858  1.00 95.13           C  
ATOM   1714  CG  LEU A 224      57.929 -28.575  -0.029  1.00 95.13           C  
ATOM   1715  CD1 LEU A 224      56.435 -28.346   0.174  1.00 95.13           C  
ATOM   1716  CD2 LEU A 224      58.714 -27.301   0.263  1.00 95.13           C  
ATOM   1717  N   ARG A 225      59.973 -32.355   1.681  1.00 94.03           N  
ATOM   1718  CA  ARG A 225      60.289 -33.355   2.695  1.00 94.03           C  
ATOM   1719  C   ARG A 225      61.790 -33.621   2.752  1.00 94.03           C  
ATOM   1720  O   ARG A 225      62.363 -33.743   3.837  1.00 94.03           O  
ATOM   1721  CB  ARG A 225      59.537 -34.659   2.419  1.00 94.03           C  
ATOM   1722  CG  ARG A 225      58.040 -34.571   2.672  1.00 94.03           C  
ATOM   1723  CD  ARG A 225      57.337 -35.885   2.359  1.00 94.03           C  
ATOM   1724  NE  ARG A 225      55.885 -35.738   2.382  1.00 94.03           N  
ATOM   1725  CZ  ARG A 225      55.021 -36.748   2.436  1.00 94.03           C  
ATOM   1726  NH1 ARG A 225      55.450 -38.005   2.474  1.00 94.03           N1+
ATOM   1727  NH2 ARG A 225      53.720 -36.501   2.453  1.00 94.03           N  
ATOM   1728  N   VAL A 226      62.415 -33.826   1.641  1.00 93.75           N  
ATOM   1729  CA  VAL A 226      63.852 -34.058   1.530  1.00 93.75           C  
ATOM   1730  C   VAL A 226      64.614 -32.881   2.134  1.00 93.75           C  
ATOM   1731  O   VAL A 226      65.544 -33.073   2.920  1.00 93.75           O  
ATOM   1732  CB  VAL A 226      64.281 -34.274   0.062  1.00 93.75           C  
ATOM   1733  CG1 VAL A 226      65.802 -34.238  -0.068  1.00 93.75           C  
ATOM   1734  CG2 VAL A 226      63.729 -35.597  -0.466  1.00 93.75           C  
ATOM   1735  N   VAL A 227      64.209 -31.685   1.823  1.00 96.85           N  
ATOM   1736  CA  VAL A 227      64.872 -30.479   2.310  1.00 96.85           C  
ATOM   1737  C   VAL A 227      64.636 -30.330   3.811  1.00 96.85           C  
ATOM   1738  O   VAL A 227      65.539 -29.929   4.551  1.00 96.85           O  
ATOM   1739  CB  VAL A 227      64.378 -29.220   1.565  1.00 96.85           C  
ATOM   1740  CG1 VAL A 227      64.943 -27.955   2.208  1.00 96.85           C  
ATOM   1741  CG2 VAL A 227      64.762 -29.289   0.087  1.00 96.85           C  
ATOM   1742  N   LYS A 228      63.445 -30.597   4.244  1.00 96.27           N  
ATOM   1743  CA  LYS A 228      63.157 -30.567   5.675  1.00 96.27           C  
ATOM   1744  C   LYS A 228      64.092 -31.497   6.443  1.00 96.27           C  
ATOM   1745  O   LYS A 228      64.630 -31.123   7.487  1.00 96.27           O  
ATOM   1746  CB  LYS A 228      61.701 -30.955   5.938  1.00 96.27           C  
ATOM   1747  CG  LYS A 228      61.280 -30.827   7.394  1.00 96.27           C  
ATOM   1748  CD  LYS A 228      59.814 -31.194   7.586  1.00 96.27           C  
ATOM   1749  CE  LYS A 228      59.409 -31.134   9.053  1.00 96.27           C  
ATOM   1750  NZ  LYS A 228      57.975 -31.502   9.247  1.00 96.27           N1+
ATOM   1751  N   LEU A 229      64.302 -32.711   5.995  1.00 95.49           N  
ATOM   1752  CA  LEU A 229      65.193 -33.682   6.621  1.00 95.49           C  
ATOM   1753  C   LEU A 229      66.628 -33.167   6.645  1.00 95.49           C  
ATOM   1754  O   LEU A 229      67.323 -33.300   7.654  1.00 95.49           O  
ATOM   1755  CB  LEU A 229      65.131 -35.021   5.880  1.00 95.49           C  
ATOM   1756  CG  LEU A 229      63.858 -35.845   6.073  1.00 95.49           C  
ATOM   1757  CD1 LEU A 229      63.819 -37.003   5.082  1.00 95.49           C  
ATOM   1758  CD2 LEU A 229      63.765 -36.359   7.506  1.00 95.49           C  
ATOM   1759  N   ALA A 230      67.062 -32.642   5.563  1.00 96.02           N  
ATOM   1760  CA  ALA A 230      68.406 -32.080   5.460  1.00 96.02           C  
ATOM   1761  C   ALA A 230      68.605 -30.946   6.461  1.00 96.02           C  
ATOM   1762  O   ALA A 230      69.636 -30.876   7.133  1.00 96.02           O  
ATOM   1763  CB  ALA A 230      68.667 -31.584   4.040  1.00 96.02           C  
ATOM   1764  N   LEU A 231      67.631 -30.048   6.555  1.00 97.17           N  
ATOM   1765  CA  LEU A 231      67.720 -28.912   7.467  1.00 97.17           C  
ATOM   1766  C   LEU A 231      67.714 -29.379   8.918  1.00 97.17           C  
ATOM   1767  O   LEU A 231      68.361 -28.770   9.774  1.00 97.17           O  
ATOM   1768  CB  LEU A 231      66.563 -27.939   7.226  1.00 97.17           C  
ATOM   1769  CG  LEU A 231      66.603 -27.149   5.917  1.00 97.17           C  
ATOM   1770  CD1 LEU A 231      65.435 -26.170   5.854  1.00 97.17           C  
ATOM   1771  CD2 LEU A 231      67.931 -26.416   5.775  1.00 97.17           C  
ATOM   1772  N   ARG A 232      66.947 -30.393   9.191  1.00 96.26           N  
ATOM   1773  CA  ARG A 232      66.951 -30.963  10.535  1.00 96.26           C  
ATOM   1774  C   ARG A 232      68.345 -31.447  10.920  1.00 96.26           C  
ATOM   1775  O   ARG A 232      68.779 -31.259  12.058  1.00 96.26           O  
ATOM   1776  CB  ARG A 232      65.951 -32.118  10.632  1.00 96.26           C  
ATOM   1777  CG  ARG A 232      64.501 -31.669  10.739  1.00 96.26           C  
ATOM   1778  CD  ARG A 232      63.572 -32.834  11.048  1.00 96.26           C  
ATOM   1779  NE  ARG A 232      62.175 -32.413  11.092  1.00 96.26           N  
ATOM   1780  CZ  ARG A 232      61.155 -33.201  11.421  1.00 96.26           C  
ATOM   1781  NH1 ARG A 232      61.358 -34.474  11.742  1.00 96.26           N1+
ATOM   1782  NH2 ARG A 232      59.923 -32.714  11.429  1.00 96.26           N  
ATOM   1783  N   ILE A 233      69.045 -32.159  10.084  1.00 94.49           N  
ATOM   1784  CA  ILE A 233      70.423 -32.594  10.281  1.00 94.49           C  
ATOM   1785  C   ILE A 233      71.320 -31.381  10.516  1.00 94.49           C  
ATOM   1786  O   ILE A 233      72.161 -31.387  11.418  1.00 94.49           O  
ATOM   1787  CB  ILE A 233      70.935 -33.414   9.075  1.00 94.49           C  
ATOM   1788  CG1 ILE A 233      70.185 -34.746   8.978  1.00 94.49           C  
ATOM   1789  CG2 ILE A 233      72.446 -33.641   9.179  1.00 94.49           C  
ATOM   1790  CD1 ILE A 233      70.478 -35.530   7.706  1.00 94.49           C  
ATOM   1791  N   VAL A 234      71.182 -30.304   9.720  1.00 95.61           N  
ATOM   1792  CA  VAL A 234      71.936 -29.063   9.856  1.00 95.61           C  
ATOM   1793  C   VAL A 234      71.673 -28.446  11.228  1.00 95.61           C  
ATOM   1794  O   VAL A 234      72.600 -27.986  11.898  1.00 95.61           O  
ATOM   1795  CB  VAL A 234      71.578 -28.056   8.741  1.00 95.61           C  
ATOM   1796  CG1 VAL A 234      72.238 -26.704   9.002  1.00 95.61           C  
ATOM   1797  CG2 VAL A 234      71.993 -28.603   7.376  1.00 95.61           C  
ATOM   1798  N   GLN A 235      70.413 -28.459  11.626  1.00 94.75           N  
ATOM   1799  CA  GLN A 235      70.020 -27.917  12.922  1.00 94.75           C  
ATOM   1800  C   GLN A 235      70.642 -28.715  14.064  1.00 94.75           C  
ATOM   1801  O   GLN A 235      71.085 -28.141  15.062  1.00 94.75           O  
ATOM   1802  CB  GLN A 235      68.498 -27.902  13.060  1.00 94.75           C  
ATOM   1803  CG  GLN A 235      68.000 -27.220  14.327  1.00 94.75           C  
ATOM   1804  CD  GLN A 235      66.487 -27.210  14.433  1.00 94.75           C  
ATOM   1805  NE2 GLN A 235      65.925 -26.061  14.796  1.00 94.75           N  
ATOM   1806  OE1 GLN A 235      65.828 -28.226  14.191  1.00 94.75           O  
ATOM   1807  N   GLN A 236      70.722 -30.038  14.021  1.00 93.11           N  
ATOM   1808  CA  GLN A 236      71.189 -30.930  15.076  1.00 93.11           C  
ATOM   1809  C   GLN A 236      72.714 -30.975  15.124  1.00 93.11           C  
ATOM   1810  O   GLN A 236      73.303 -31.096  16.200  1.00 93.11           O  
ATOM   1811  CB  GLN A 236      70.629 -32.340  14.877  1.00 93.11           C  
ATOM   1812  CG  GLN A 236      69.128 -32.443  15.113  1.00 93.11           C  
ATOM   1813  CD  GLN A 236      68.572 -33.812  14.768  1.00 93.11           C  
ATOM   1814  NE2 GLN A 236      67.287 -34.016  15.034  1.00 93.11           N  
ATOM   1815  OE1 GLN A 236      69.293 -34.680  14.264  1.00 93.11           O  
ATOM   1816  N   LEU A 237      73.293 -30.897  13.926  1.00 92.05           N  
ATOM   1817  CA  LEU A 237      74.743 -31.017  13.810  1.00 92.05           C  
ATOM   1818  C   LEU A 237      75.325 -29.831  13.048  1.00 92.05           C  
ATOM   1819  O   LEU A 237      75.859 -29.996  11.948  1.00 92.05           O  
ATOM   1820  CB  LEU A 237      75.120 -32.324  13.110  1.00 92.05           C  
ATOM   1821  CG  LEU A 237      74.597 -33.611  13.750  1.00 92.05           C  
ATOM   1822  CD1 LEU A 237      74.825 -34.797  12.819  1.00 92.05           C  
ATOM   1823  CD2 LEU A 237      75.267 -33.847  15.099  1.00 92.05           C  
ATOM   1824  N   PRO A 238      75.234 -28.657  13.748  1.00 90.82           N  
ATOM   1825  CA  PRO A 238      75.733 -27.484  13.028  1.00 90.82           C  
ATOM   1826  C   PRO A 238      77.248 -27.507  12.842  1.00 90.82           C  
ATOM   1827  O   PRO A 238      77.968 -28.062  13.677  1.00 90.82           O  
ATOM   1828  CB  PRO A 238      75.310 -26.316  13.921  1.00 90.82           C  
ATOM   1829  CG  PRO A 238      75.205 -26.901  15.292  1.00 90.82           C  
ATOM   1830  CD  PRO A 238      74.813 -28.346  15.164  1.00 90.82           C  
ATOM   1831  N   ASP A 239      77.824 -27.269  11.670  1.00 87.34           N  
ATOM   1832  CA  ASP A 239      79.250 -27.089  11.411  1.00 87.34           C  
ATOM   1833  C   ASP A 239      79.944 -28.433  11.202  1.00 87.34           C  
ATOM   1834  O   ASP A 239      81.103 -28.604  11.586  1.00 87.34           O  
ATOM   1835  CB  ASP A 239      79.913 -26.327  12.559  1.00 87.34           C  
ATOM   1836  CG  ASP A 239      79.425 -24.892  12.679  1.00 87.34           C  
ATOM   1837  OD1 ASP A 239      79.160 -24.251  11.641  1.00 87.34           O  
ATOM   1838  OD2 ASP A 239      79.310 -24.401  13.822  1.00 87.34           O1-
ATOM   1839  N   THR A 240      79.234 -29.473  10.879  1.00 91.76           N  
ATOM   1840  CA  THR A 240      79.781 -30.793  10.584  1.00 91.76           C  
ATOM   1841  C   THR A 240      79.775 -31.058   9.081  1.00 91.76           C  
ATOM   1842  O   THR A 240      79.031 -30.419   8.335  1.00 91.76           O  
ATOM   1843  CB  THR A 240      78.992 -31.900  11.307  1.00 91.76           C  
ATOM   1844  CG2 THR A 240      78.962 -31.661  12.812  1.00 91.76           C  
ATOM   1845  OG1 THR A 240      77.647 -31.920  10.811  1.00 91.76           O  
ATOM   1846  N   GLU A 241      80.686 -31.946   8.594  1.00 91.22           N  
ATOM   1847  CA  GLU A 241      80.709 -32.420   7.214  1.00 91.22           C  
ATOM   1848  C   GLU A 241      79.381 -33.069   6.831  1.00 91.22           C  
ATOM   1849  O   GLU A 241      78.928 -32.943   5.692  1.00 91.22           O  
ATOM   1850  CB  GLU A 241      81.857 -33.410   7.004  1.00 91.22           C  
ATOM   1851  CG  GLU A 241      82.004 -33.886   5.567  1.00 91.22           C  
ATOM   1852  CD  GLU A 241      82.351 -32.767   4.597  1.00 91.22           C  
ATOM   1853  OE1 GLU A 241      82.213 -32.965   3.368  1.00 91.22           O  
ATOM   1854  OE2 GLU A 241      82.762 -31.685   5.069  1.00 91.22           O1-
ATOM   1855  N   LEU A 242      78.833 -33.710   7.769  1.00 91.98           N  
ATOM   1856  CA  LEU A 242      77.544 -34.366   7.578  1.00 91.98           C  
ATOM   1857  C   LEU A 242      76.463 -33.349   7.227  1.00 91.98           C  
ATOM   1858  O   LEU A 242      75.635 -33.595   6.346  1.00 91.98           O  
ATOM   1859  CB  LEU A 242      77.143 -35.137   8.839  1.00 91.98           C  
ATOM   1860  CG  LEU A 242      75.891 -36.009   8.731  1.00 91.98           C  
ATOM   1861  CD1 LEU A 242      76.089 -37.093   7.677  1.00 91.98           C  
ATOM   1862  CD2 LEU A 242      75.551 -36.626  10.084  1.00 91.98           C  
ATOM   1863  N   ALA A 243      76.343 -32.188   7.900  1.00 93.25           N  
ATOM   1864  CA  ALA A 243      75.423 -31.089   7.620  1.00 93.25           C  
ATOM   1865  C   ALA A 243      75.625 -30.550   6.207  1.00 93.25           C  
ATOM   1866  O   ALA A 243      74.657 -30.322   5.478  1.00 93.25           O  
ATOM   1867  CB  ALA A 243      75.605 -29.971   8.644  1.00 93.25           C  
ATOM   1868  N   ARG A 244      76.834 -30.396   5.786  1.00 94.57           N  
ATOM   1869  CA  ARG A 244      77.159 -29.924   4.444  1.00 94.57           C  
ATOM   1870  C   ARG A 244      76.744 -30.943   3.389  1.00 94.57           C  
ATOM   1871  O   ARG A 244      76.171 -30.580   2.360  1.00 94.57           O  
ATOM   1872  CB  ARG A 244      78.656 -29.628   4.326  1.00 94.57           C  
ATOM   1873  CG  ARG A 244      79.112 -28.420   5.127  1.00 94.57           C  
ATOM   1874  CD  ARG A 244      80.610 -28.184   4.994  1.00 94.57           C  
ATOM   1875  NE  ARG A 244      81.093 -27.214   5.971  1.00 94.57           N  
ATOM   1876  CZ  ARG A 244      82.374 -27.003   6.261  1.00 94.57           C  
ATOM   1877  NH1 ARG A 244      83.329 -27.695   5.651  1.00 94.57           N1+
ATOM   1878  NH2 ARG A 244      82.702 -26.095   7.169  1.00 94.57           N  
ATOM   1879  N   LEU A 245      77.080 -32.214   3.630  1.00 92.99           N  
ATOM   1880  CA  LEU A 245      76.732 -33.305   2.725  1.00 92.99           C  
ATOM   1881  C   LEU A 245      75.219 -33.445   2.599  1.00 92.99           C  
ATOM   1882  O   LEU A 245      74.702 -33.676   1.504  1.00 92.99           O  
ATOM   1883  CB  LEU A 245      77.339 -34.622   3.216  1.00 92.99           C  
ATOM   1884  CG  LEU A 245      78.848 -34.785   3.023  1.00 92.99           C  
ATOM   1885  CD1 LEU A 245      79.342 -36.037   3.741  1.00 92.99           C  
ATOM   1886  CD2 LEU A 245      79.196 -34.841   1.540  1.00 92.99           C  
ATOM   1887  N   ALA A 246      74.551 -33.285   3.706  1.00 93.85           N  
ATOM   1888  CA  ALA A 246      73.093 -33.358   3.714  1.00 93.85           C  
ATOM   1889  C   ALA A 246      72.483 -32.260   2.846  1.00 93.85           C  
ATOM   1890  O   ALA A 246      71.583 -32.521   2.044  1.00 93.85           O  
ATOM   1891  CB  ALA A 246      72.562 -33.260   5.142  1.00 93.85           C  
ATOM   1892  N   LEU A 247      72.952 -31.014   2.994  1.00 95.73           N  
ATOM   1893  CA  LEU A 247      72.472 -29.878   2.215  1.00 95.73           C  
ATOM   1894  C   LEU A 247      72.798 -30.055   0.736  1.00 95.73           C  
ATOM   1895  O   LEU A 247      71.969 -29.757  -0.127  1.00 95.73           O  
ATOM   1896  CB  LEU A 247      73.088 -28.575   2.732  1.00 95.73           C  
ATOM   1897  CG  LEU A 247      72.478 -27.996   4.010  1.00 95.73           C  
ATOM   1898  CD1 LEU A 247      73.247 -26.756   4.450  1.00 95.73           C  
ATOM   1899  CD2 LEU A 247      71.003 -27.669   3.797  1.00 95.73           C  
ATOM   1900  N   GLU A 248      73.972 -30.548   0.409  1.00 94.02           N  
ATOM   1901  CA  GLU A 248      74.399 -30.789  -0.966  1.00 94.02           C  
ATOM   1902  C   GLU A 248      73.518 -31.836  -1.641  1.00 94.02           C  
ATOM   1903  O   GLU A 248      73.122 -31.671  -2.797  1.00 94.02           O  
ATOM   1904  CB  GLU A 248      75.864 -31.230  -1.006  1.00 94.02           C  
ATOM   1905  CG  GLU A 248      76.452 -31.282  -2.408  1.00 94.02           C  
ATOM   1906  CD  GLU A 248      77.935 -31.622  -2.424  1.00 94.02           C  
ATOM   1907  OE1 GLU A 248      78.503 -31.809  -3.525  1.00 94.02           O  
ATOM   1908  OE2 GLU A 248      78.533 -31.702  -1.328  1.00 94.02           O1-
ATOM   1909  N   LEU A 249      73.368 -32.893  -1.003  1.00 93.31           N  
ATOM   1910  CA  LEU A 249      72.504 -33.948  -1.520  1.00 93.31           C  
ATOM   1911  C   LEU A 249      71.098 -33.418  -1.788  1.00 93.31           C  
ATOM   1912  O   LEU A 249      70.514 -33.698  -2.836  1.00 93.31           O  
ATOM   1913  CB  LEU A 249      72.442 -35.120  -0.538  1.00 93.31           C  
ATOM   1914  CG  LEU A 249      71.539 -36.290  -0.934  1.00 93.31           C  
ATOM   1915  CD1 LEU A 249      72.026 -36.919  -2.235  1.00 93.31           C  
ATOM   1916  CD2 LEU A 249      71.489 -37.329   0.181  1.00 93.31           C  
ATOM   1917  N   ALA A 250      70.461 -32.712  -0.788  1.00 93.59           N  
ATOM   1918  CA  ALA A 250      69.134 -32.122  -0.934  1.00 93.59           C  
ATOM   1919  C   ALA A 250      69.087 -31.166  -2.122  1.00 93.59           C  
ATOM   1920  O   ALA A 250      68.116 -31.162  -2.885  1.00 93.59           O  
ATOM   1921  CB  ALA A 250      68.733 -31.392   0.347  1.00 93.59           C  
ATOM   1922  N   LYS A 251      70.042 -30.323  -2.252  1.00 94.15           N  
ATOM   1923  CA  LYS A 251      70.138 -29.396  -3.375  1.00 94.15           C  
ATOM   1924  C   LYS A 251      70.129 -30.142  -4.706  1.00 94.15           C  
ATOM   1925  O   LYS A 251      69.397 -29.773  -5.627  1.00 94.15           O  
ATOM   1926  CB  LYS A 251      71.402 -28.542  -3.261  1.00 94.15           C  
ATOM   1927  CG  LYS A 251      71.519 -27.464  -4.327  1.00 94.15           C  
ATOM   1928  CD  LYS A 251      72.772 -26.620  -4.134  1.00 94.15           C  
ATOM   1929  CE  LYS A 251      72.909 -25.563  -5.222  1.00 94.15           C  
ATOM   1930  NZ  LYS A 251      74.142 -24.740  -5.042  1.00 94.15           N1+
ATOM   1931  N   LYS A 252      70.886 -31.113  -4.842  1.00 90.16           N  
ATOM   1932  CA  LYS A 252      70.982 -31.911  -6.061  1.00 90.16           C  
ATOM   1933  C   LYS A 252      69.671 -32.637  -6.348  1.00 90.16           C  
ATOM   1934  O   LYS A 252      69.237 -32.713  -7.499  1.00 90.16           O  
ATOM   1935  CB  LYS A 252      72.127 -32.920  -5.953  1.00 90.16           C  
ATOM   1936  CG  LYS A 252      73.509 -32.309  -6.130  1.00 90.16           C  
ATOM   1937  CD  LYS A 252      74.601 -33.368  -6.062  1.00 90.16           C  
ATOM   1938  CE  LYS A 252      75.989 -32.749  -6.158  1.00 90.16           C  
ATOM   1939  NZ  LYS A 252      77.064 -33.779  -6.047  1.00 90.16           N1+
ATOM   1940  N   ALA A 253      69.136 -33.174  -5.323  1.00 86.89           N  
ATOM   1941  CA  ALA A 253      67.865 -33.883  -5.459  1.00 86.89           C  
ATOM   1942  C   ALA A 253      66.767 -32.946  -5.954  1.00 86.89           C  
ATOM   1943  O   ALA A 253      65.975 -33.313  -6.826  1.00 86.89           O  
ATOM   1944  CB  ALA A 253      67.462 -34.514  -4.129  1.00 86.89           C  
ATOM   1945  N   VAL A 254      66.616 -31.736  -5.390  1.00 89.25           N  
ATOM   1946  CA  VAL A 254      65.619 -30.732  -5.749  1.00 89.25           C  
ATOM   1947  C   VAL A 254      65.870 -30.240  -7.174  1.00 89.25           C  
ATOM   1948  O   VAL A 254      64.926 -30.020  -7.936  1.00 89.25           O  
ATOM   1949  CB  VAL A 254      65.633 -29.541  -4.765  1.00 89.25           C  
ATOM   1950  CG1 VAL A 254      64.733 -28.414  -5.268  1.00 89.25           C  
ATOM   1951  CG2 VAL A 254      65.198 -29.996  -3.373  1.00 89.25           C  
ATOM   1952  N   GLU A 255      67.094 -30.112  -7.707  1.00 88.00           N  
ATOM   1953  CA  GLU A 255      67.469 -29.667  -9.045  1.00 88.00           C  
ATOM   1954  C   GLU A 255      67.134 -30.725 -10.093  1.00 88.00           C  
ATOM   1955  O   GLU A 255      66.726 -30.395 -11.208  1.00 88.00           O  
ATOM   1956  CB  GLU A 255      68.961 -29.325  -9.101  1.00 88.00           C  
ATOM   1957  CG  GLU A 255      69.319 -28.020  -8.404  1.00 88.00           C  
ATOM   1958  CD  GLU A 255      70.816 -27.768  -8.337  1.00 88.00           C  
ATOM   1959  OE1 GLU A 255      71.231 -26.714  -7.802  1.00 88.00           O  
ATOM   1960  OE2 GLU A 255      71.581 -28.629  -8.824  1.00 88.00           O1-
ATOM   1961  N   MET A 256      67.189 -32.004  -9.763  1.00 79.15           N  
ATOM   1962  CA  MET A 256      67.029 -33.125 -10.685  1.00 79.15           C  
ATOM   1963  C   MET A 256      65.556 -33.462 -10.882  1.00 79.15           C  
ATOM   1964  O   MET A 256      65.162 -33.943 -11.946  1.00 79.15           O  
ATOM   1965  CB  MET A 256      67.784 -34.354 -10.174  1.00 79.15           C  
ATOM   1966  CG  MET A 256      69.296 -34.217 -10.240  1.00 79.15           C  
ATOM   1967  SD  MET A 256      70.164 -35.729  -9.670  1.00 79.15           S  
ATOM   1968  CE  MET A 256      69.799 -36.848 -11.052  1.00 79.15           C  
ATOM   1969  N   THR A 257      64.691 -33.016 -10.058  1.00 76.34           N  
ATOM   1970  CA  THR A 257      63.233 -33.076 -10.066  1.00 76.34           C  
ATOM   1971  C   THR A 257      62.752 -34.496 -10.357  1.00 76.34           C  
ATOM   1972  O   THR A 257      61.561 -34.720 -10.577  1.00 76.34           O  
ATOM   1973  CB  THR A 257      62.640 -32.108 -11.107  1.00 76.34           C  
ATOM   1974  CG2 THR A 257      63.018 -30.665 -10.793  1.00 76.34           C  
ATOM   1975  OG1 THR A 257      63.137 -32.449 -12.407  1.00 76.34           O  
ATOM   1976  N   ALA A 258      63.746 -35.579 -10.500  1.00 77.95           N  
ATOM   1977  CA  ALA A 258      63.348 -36.977 -10.656  1.00 77.95           C  
ATOM   1978  C   ALA A 258      62.847 -37.554  -9.335  1.00 77.95           C  
ATOM   1979  O   ALA A 258      63.511 -37.430  -8.304  1.00 77.95           O  
ATOM   1980  CB  ALA A 258      64.514 -37.806 -11.187  1.00 77.95           C  
ATOM   1981  N   GLN A 259      61.615 -38.099  -9.365  1.00 77.40           N  
ATOM   1982  CA  GLN A 259      60.986 -38.660  -8.174  1.00 77.40           C  
ATOM   1983  C   GLN A 259      61.871 -39.726  -7.535  1.00 77.40           C  
ATOM   1984  O   GLN A 259      61.970 -39.805  -6.309  1.00 77.40           O  
ATOM   1985  CB  GLN A 259      59.617 -39.248  -8.516  1.00 77.40           C  
ATOM   1986  CG  GLN A 259      58.810 -39.679  -7.298  1.00 77.40           C  
ATOM   1987  CD  GLN A 259      58.458 -38.518  -6.387  1.00 77.40           C  
ATOM   1988  NE2 GLN A 259      58.151 -38.822  -5.131  1.00 77.40           N  
ATOM   1989  OE1 GLN A 259      58.464 -37.357  -6.808  1.00 77.40           O  
ATOM   1990  N   GLU A 260      62.523 -40.559  -8.221  1.00 74.61           N  
ATOM   1991  CA  GLU A 260      63.388 -41.644  -7.766  1.00 74.61           C  
ATOM   1992  C   GLU A 260      64.606 -41.102  -7.022  1.00 74.61           C  
ATOM   1993  O   GLU A 260      65.032 -41.677  -6.018  1.00 74.61           O  
ATOM   1994  CB  GLU A 260      63.833 -42.508  -8.948  1.00 74.61           C  
ATOM   1995  CG  GLU A 260      62.716 -43.345  -9.553  1.00 74.61           C  
ATOM   1996  CD  GLU A 260      61.963 -42.627 -10.662  1.00 74.61           C  
ATOM   1997  OE1 GLU A 260      61.067 -43.241 -11.284  1.00 74.61           O  
ATOM   1998  OE2 GLU A 260      62.272 -41.440 -10.911  1.00 74.61           O1-
ATOM   1999  N   VAL A 261      65.110 -40.004  -7.424  1.00 81.62           N  
ATOM   2000  CA  VAL A 261      66.257 -39.341  -6.813  1.00 81.62           C  
ATOM   2001  C   VAL A 261      65.844 -38.713  -5.484  1.00 81.62           C  
ATOM   2002  O   VAL A 261      66.574 -38.802  -4.494  1.00 81.62           O  
ATOM   2003  CB  VAL A 261      66.856 -38.266  -7.747  1.00 81.62           C  
ATOM   2004  CG1 VAL A 261      67.974 -37.499  -7.043  1.00 81.62           C  
ATOM   2005  CG2 VAL A 261      67.371 -38.906  -9.035  1.00 81.62           C  
ATOM   2006  N   LEU A 262      64.726 -38.154  -5.446  1.00 82.47           N  
ATOM   2007  CA  LEU A 262      64.180 -37.584  -4.220  1.00 82.47           C  
ATOM   2008  C   LEU A 262      63.914 -38.672  -3.185  1.00 82.47           C  
ATOM   2009  O   LEU A 262      64.192 -38.489  -1.998  1.00 82.47           O  
ATOM   2010  CB  LEU A 262      62.889 -36.814  -4.512  1.00 82.47           C  
ATOM   2011  CG  LEU A 262      63.046 -35.479  -5.240  1.00 82.47           C  
ATOM   2012  CD1 LEU A 262      61.687 -34.968  -5.710  1.00 82.47           C  
ATOM   2013  CD2 LEU A 262      63.725 -34.454  -4.337  1.00 82.47           C  
ATOM   2014  N   GLU A 263      63.496 -39.853  -3.577  1.00 84.28           N  
ATOM   2015  CA  GLU A 263      63.237 -40.986  -2.694  1.00 84.28           C  
ATOM   2016  C   GLU A 263      64.534 -41.547  -2.121  1.00 84.28           C  
ATOM   2017  O   GLU A 263      64.601 -41.883  -0.935  1.00 84.28           O  
ATOM   2018  CB  GLU A 263      62.472 -42.083  -3.438  1.00 84.28           C  
ATOM   2019  CG  GLU A 263      61.028 -41.721  -3.753  1.00 84.28           C  
ATOM   2020  CD  GLU A 263      60.303 -42.791  -4.554  1.00 84.28           C  
ATOM   2021  OE1 GLU A 263      59.099 -42.614  -4.853  1.00 84.28           O  
ATOM   2022  OE2 GLU A 263      60.941 -43.814  -4.886  1.00 84.28           O1-
ATOM   2023  N   ILE A 264      65.506 -41.663  -3.000  1.00 82.10           N  
ATOM   2024  CA  ILE A 264      66.824 -42.137  -2.591  1.00 82.10           C  
ATOM   2025  C   ILE A 264      67.431 -41.164  -1.583  1.00 82.10           C  
ATOM   2026  O   ILE A 264      67.981 -41.583  -0.561  1.00 82.10           O  
ATOM   2027  CB  ILE A 264      67.765 -42.309  -3.805  1.00 82.10           C  
ATOM   2028  CG1 ILE A 264      67.278 -43.453  -4.701  1.00 82.10           C  
ATOM   2029  CG2 ILE A 264      69.204 -42.550  -3.342  1.00 82.10           C  
ATOM   2030  CD1 ILE A 264      67.999 -43.541  -6.039  1.00 82.10           C  
ATOM   2031  N   ALA A 265      67.398 -39.913  -1.905  1.00 85.64           N  
ATOM   2032  CA  ALA A 265      67.901 -38.861  -1.026  1.00 85.64           C  
ATOM   2033  C   ALA A 265      67.177 -38.876   0.318  1.00 85.64           C  
ATOM   2034  O   ALA A 265      67.805 -38.737   1.370  1.00 85.64           O  
ATOM   2035  CB  ALA A 265      67.751 -37.495  -1.691  1.00 85.64           C  
ATOM   2036  N   ARG A 266      65.921 -39.024   0.294  1.00 88.60           N  
ATOM   2037  CA  ARG A 266      65.133 -39.106   1.520  1.00 88.60           C  
ATOM   2038  C   ARG A 266      65.589 -40.275   2.386  1.00 88.60           C  
ATOM   2039  O   ARG A 266      65.770 -40.123   3.597  1.00 88.60           O  
ATOM   2040  CB  ARG A 266      63.644 -39.245   1.193  1.00 88.60           C  
ATOM   2041  CG  ARG A 266      62.738 -39.178   2.412  1.00 88.60           C  
ATOM   2042  CD  ARG A 266      61.267 -39.253   2.026  1.00 88.60           C  
ATOM   2043  NE  ARG A 266      60.885 -40.604   1.623  1.00 88.60           N  
ATOM   2044  CZ  ARG A 266      59.851 -40.896   0.839  1.00 88.60           C  
ATOM   2045  NH1 ARG A 266      59.071 -39.935   0.358  1.00 88.60           N1+
ATOM   2046  NH2 ARG A 266      59.593 -42.160   0.535  1.00 88.60           N  
ATOM   2047  N   ALA A 267      65.683 -41.466   1.820  1.00 83.45           N  
ATOM   2048  CA  ALA A 267      66.127 -42.658   2.539  1.00 83.45           C  
ATOM   2049  C   ALA A 267      67.497 -42.435   3.174  1.00 83.45           C  
ATOM   2050  O   ALA A 267      67.719 -42.802   4.331  1.00 83.45           O  
ATOM   2051  CB  ALA A 267      66.169 -43.861   1.599  1.00 83.45           C  
ATOM   2052  N   ALA A 268      68.377 -41.891   2.432  1.00 87.29           N  
ATOM   2053  CA  ALA A 268      69.732 -41.622   2.904  1.00 87.29           C  
ATOM   2054  C   ALA A 268      69.723 -40.631   4.064  1.00 87.29           C  
ATOM   2055  O   ALA A 268      70.436 -40.816   5.054  1.00 87.29           O  
ATOM   2056  CB  ALA A 268      70.598 -41.093   1.763  1.00 87.29           C  
ATOM   2057  N   LEU A 269      68.953 -39.560   3.933  1.00 92.00           N  
ATOM   2058  CA  LEU A 269      68.856 -38.533   4.966  1.00 92.00           C  
ATOM   2059  C   LEU A 269      68.215 -39.093   6.231  1.00 92.00           C  
ATOM   2060  O   LEU A 269      68.637 -38.766   7.342  1.00 92.00           O  
ATOM   2061  CB  LEU A 269      68.050 -37.337   4.457  1.00 92.00           C  
ATOM   2062  CG  LEU A 269      68.740 -36.441   3.427  1.00 92.00           C  
ATOM   2063  CD1 LEU A 269      67.726 -35.511   2.769  1.00 92.00           C  
ATOM   2064  CD2 LEU A 269      69.863 -35.642   4.079  1.00 92.00           C  
ATOM   2065  N   LYS A 270      67.169 -39.920   6.083  1.00 88.44           N  
ATOM   2066  CA  LYS A 270      66.565 -40.584   7.234  1.00 88.44           C  
ATOM   2067  C   LYS A 270      67.587 -41.451   7.966  1.00 88.44           C  
ATOM   2068  O   LYS A 270      67.623 -41.469   9.198  1.00 88.44           O  
ATOM   2069  CB  LYS A 270      65.373 -41.437   6.797  1.00 88.44           C  
ATOM   2070  CG  LYS A 270      64.103 -40.639   6.541  1.00 88.44           C  
ATOM   2071  CD  LYS A 270      62.927 -41.551   6.212  1.00 88.44           C  
ATOM   2072  CE  LYS A 270      61.658 -40.753   5.945  1.00 88.44           C  
ATOM   2073  NZ  LYS A 270      60.516 -41.639   5.570  1.00 88.44           N1+
ATOM   2074  N   ALA A 271      68.328 -42.199   7.152  1.00 82.67           N  
ATOM   2075  CA  ALA A 271      69.389 -43.035   7.710  1.00 82.67           C  
ATOM   2076  C   ALA A 271      70.420 -42.190   8.453  1.00 82.67           C  
ATOM   2077  O   ALA A 271      70.855 -42.551   9.549  1.00 82.67           O  
ATOM   2078  CB  ALA A 271      70.063 -43.846   6.607  1.00 82.67           C  
ATOM   2079  N   ALA A 272      70.819 -41.112   7.814  1.00 89.31           N  
ATOM   2080  CA  ALA A 272      71.789 -40.204   8.418  1.00 89.31           C  
ATOM   2081  C   ALA A 272      71.256 -39.622   9.725  1.00 89.31           C  
ATOM   2082  O   ALA A 272      72.009 -39.439  10.683  1.00 89.31           O  
ATOM   2083  CB  ALA A 272      72.145 -39.080   7.447  1.00 89.31           C  
ATOM   2084  N   GLN A 273      69.966 -39.372   9.762  1.00 87.70           N  
ATOM   2085  CA  GLN A 273      69.325 -38.846  10.962  1.00 87.70           C  
ATOM   2086  C   GLN A 273      69.294 -39.891  12.073  1.00 87.70           C  
ATOM   2087  O   GLN A 273      69.390 -39.553  13.254  1.00 87.70           O  
ATOM   2088  CB  GLN A 273      67.906 -38.371  10.649  1.00 87.70           C  
ATOM   2089  CG  GLN A 273      67.292 -37.505  11.741  1.00 87.70           C  
ATOM   2090  CD  GLN A 273      65.944 -36.930  11.347  1.00 87.70           C  
ATOM   2091  NE2 GLN A 273      65.447 -35.986  12.140  1.00 87.70           N  
ATOM   2092  OE1 GLN A 273      65.355 -37.330  10.338  1.00 87.70           O  
ATOM   2093  N   ALA A 274      69.023 -41.124  11.693  1.00 84.40           N  
ATOM   2094  CA  ALA A 274      68.909 -42.219  12.653  1.00 84.40           C  
ATOM   2095  C   ALA A 274      70.270 -42.563  13.255  1.00 84.40           C  
ATOM   2096  O   ALA A 274      70.350 -43.033  14.392  1.00 84.40           O  
ATOM   2097  CB  ALA A 274      68.301 -43.450  11.987  1.00 84.40           C  
ATOM   2098  N   PHE A 275      71.320 -42.340  12.561  1.00 86.06           N  
ATOM   2099  CA  PHE A 275      72.677 -42.622  13.014  1.00 86.06           C  
ATOM   2100  C   PHE A 275      73.555 -41.382  12.895  1.00 86.06           C  
ATOM   2101  O   PHE A 275      74.510 -41.363  12.114  1.00 86.06           O  
ATOM   2102  CB  PHE A 275      73.285 -43.775  12.209  1.00 86.06           C  
ATOM   2103  CG  PHE A 275      72.447 -45.026  12.211  1.00 86.06           C  
ATOM   2104  CD1 PHE A 275      72.507 -45.918  13.274  1.00 86.06           C  
ATOM   2105  CD2 PHE A 275      71.599 -45.307  11.148  1.00 86.06           C  
ATOM   2106  CE1 PHE A 275      71.733 -47.076  13.278  1.00 86.06           C  
ATOM   2107  CE2 PHE A 275      70.821 -46.462  11.145  1.00 86.06           C  
ATOM   2108  CZ  PHE A 275      70.891 -47.345  12.211  1.00 86.06           C  
ATOM   2109  N   PRO A 276      73.219 -40.406  13.759  1.00 83.65           N  
ATOM   2110  CA  PRO A 276      73.970 -39.155  13.629  1.00 83.65           C  
ATOM   2111  C   PRO A 276      75.422 -39.288  14.083  1.00 83.65           C  
ATOM   2112  O   PRO A 276      75.735 -40.137  14.921  1.00 83.65           O  
ATOM   2113  CB  PRO A 276      73.203 -38.186  14.532  1.00 83.65           C  
ATOM   2114  CG  PRO A 276      72.543 -39.056  15.552  1.00 83.65           C  
ATOM   2115  CD  PRO A 276      72.267 -40.395  14.930  1.00 83.65           C  
ATOM   2116  N   ASN A 277      76.434 -38.864  13.444  1.00 80.82           N  
ATOM   2117  CA  ASN A 277      77.838 -38.777  13.835  1.00 80.82           C  
ATOM   2118  C   ASN A 277      78.583 -40.075  13.539  1.00 80.82           C  
ATOM   2119  O   ASN A 277      79.499 -40.452  14.272  1.00 80.82           O  
ATOM   2120  CB  ASN A 277      77.960 -38.422  15.319  1.00 80.82           C  
ATOM   2121  CG  ASN A 277      77.389 -37.055  15.642  1.00 80.82           C  
ATOM   2122  ND2 ASN A 277      76.624 -36.972  16.723  1.00 80.82           N  
ATOM   2123  OD1 ASN A 277      77.633 -36.082  14.924  1.00 80.82           O  
ATOM   2124  N   THR A 278      78.048 -40.882  12.662  1.00 85.27           N  
ATOM   2125  CA  THR A 278      78.690 -42.123  12.244  1.00 85.27           C  
ATOM   2126  C   THR A 278      79.212 -42.007  10.814  1.00 85.27           C  
ATOM   2127  O   THR A 278      78.721 -41.188  10.034  1.00 85.27           O  
ATOM   2128  CB  THR A 278      77.720 -43.315  12.345  1.00 85.27           C  
ATOM   2129  CG2 THR A 278      77.140 -43.435  13.750  1.00 85.27           C  
ATOM   2130  OG1 THR A 278      76.648 -43.131  11.412  1.00 85.27           O  
ATOM   2131  N   GLU A 279      80.314 -42.726  10.497  1.00 85.98           N  
ATOM   2132  CA  GLU A 279      80.843 -42.838   9.142  1.00 85.98           C  
ATOM   2133  C   GLU A 279      79.806 -43.431   8.192  1.00 85.98           C  
ATOM   2134  O   GLU A 279      79.825 -43.153   6.991  1.00 85.98           O  
ATOM   2135  CB  GLU A 279      82.114 -43.691   9.131  1.00 85.98           C  
ATOM   2136  CG  GLU A 279      83.310 -43.020   9.791  1.00 85.98           C  
ATOM   2137  CD  GLU A 279      84.571 -43.869   9.753  1.00 85.98           C  
ATOM   2138  OE1 GLU A 279      85.628 -43.408  10.241  1.00 85.98           O  
ATOM   2139  OE2 GLU A 279      84.501 -45.003   9.228  1.00 85.98           O1-
ATOM   2140  N   LEU A 280      78.926 -44.199   8.793  1.00 83.14           N  
ATOM   2141  CA  LEU A 280      77.835 -44.830   8.057  1.00 83.14           C  
ATOM   2142  C   LEU A 280      76.865 -43.783   7.519  1.00 83.14           C  
ATOM   2143  O   LEU A 280      76.410 -43.881   6.378  1.00 83.14           O  
ATOM   2144  CB  LEU A 280      77.089 -45.823   8.952  1.00 83.14           C  
ATOM   2145  CG  LEU A 280      75.936 -46.588   8.302  1.00 83.14           C  
ATOM   2146  CD1 LEU A 280      76.442 -47.401   7.114  1.00 83.14           C  
ATOM   2147  CD2 LEU A 280      75.251 -47.492   9.322  1.00 83.14           C  
ATOM   2148  N   ALA A 281      76.505 -42.769   8.285  1.00 82.19           N  
ATOM   2149  CA  ALA A 281      75.655 -41.656   7.869  1.00 82.19           C  
ATOM   2150  C   ALA A 281      76.279 -40.897   6.701  1.00 82.19           C  
ATOM   2151  O   ALA A 281      75.602 -40.597   5.715  1.00 82.19           O  
ATOM   2152  CB  ALA A 281      75.404 -40.711   9.041  1.00 82.19           C  
ATOM   2153  N   GLU A 282      77.564 -40.654   6.820  1.00 87.63           N  
ATOM   2154  CA  GLU A 282      78.300 -39.989   5.749  1.00 87.63           C  
ATOM   2155  C   GLU A 282      78.344 -40.853   4.492  1.00 87.63           C  
ATOM   2156  O   GLU A 282      78.170 -40.350   3.380  1.00 87.63           O  
ATOM   2157  CB  GLU A 282      79.722 -39.650   6.203  1.00 87.63           C  
ATOM   2158  CG  GLU A 282      79.786 -38.561   7.264  1.00 87.63           C  
ATOM   2159  CD  GLU A 282      81.197 -38.281   7.753  1.00 87.63           C  
ATOM   2160  OE1 GLU A 282      81.357 -37.581   8.779  1.00 87.63           O  
ATOM   2161  OE2 GLU A 282      82.152 -38.764   7.106  1.00 87.63           O1-
ATOM   2162  N   LEU A 283      78.649 -42.115   4.682  1.00 87.28           N  
ATOM   2163  CA  LEU A 283      78.703 -43.064   3.575  1.00 87.28           C  
ATOM   2164  C   LEU A 283      77.358 -43.140   2.860  1.00 87.28           C  
ATOM   2165  O   LEU A 283      77.305 -43.141   1.628  1.00 87.28           O  
ATOM   2166  CB  LEU A 283      79.106 -44.453   4.079  1.00 87.28           C  
ATOM   2167  CG  LEU A 283      79.270 -45.539   3.015  1.00 87.28           C  
ATOM   2168  CD1 LEU A 283      80.413 -45.185   2.069  1.00 87.28           C  
ATOM   2169  CD2 LEU A 283      79.509 -46.896   3.667  1.00 87.28           C  
ATOM   2170  N   MET A 284      76.252 -43.156   3.570  1.00 84.84           N  
ATOM   2171  CA  MET A 284      74.898 -43.224   3.025  1.00 84.84           C  
ATOM   2172  C   MET A 284      74.580 -41.982   2.199  1.00 84.84           C  
ATOM   2173  O   MET A 284      73.994 -42.083   1.120  1.00 84.84           O  
ATOM   2174  CB  MET A 284      73.873 -43.380   4.151  1.00 84.84           C  
ATOM   2175  CG  MET A 284      73.892 -44.749   4.812  1.00 84.84           C  
ATOM   2176  SD  MET A 284      73.486 -46.102   3.640  1.00 84.84           S  
ATOM   2177  CE  MET A 284      72.767 -47.311   4.785  1.00 84.84           C  
ATOM   2178  N   LEU A 285      74.955 -40.828   2.691  1.00 89.99           N  
ATOM   2179  CA  LEU A 285      74.724 -39.577   1.975  1.00 89.99           C  
ATOM   2180  C   LEU A 285      75.584 -39.502   0.718  1.00 89.99           C  
ATOM   2181  O   LEU A 285      75.116 -39.064  -0.334  1.00 89.99           O  
ATOM   2182  CB  LEU A 285      75.019 -38.379   2.883  1.00 89.99           C  
ATOM   2183  CG  LEU A 285      74.059 -38.161   4.052  1.00 89.99           C  
ATOM   2184  CD1 LEU A 285      74.502 -36.964   4.887  1.00 89.99           C  
ATOM   2185  CD2 LEU A 285      72.634 -37.967   3.545  1.00 89.99           C  
ATOM   2186  N   ARG A 286      76.748 -39.939   0.787  1.00 89.10           N  
ATOM   2187  CA  ARG A 286      77.657 -39.949  -0.355  1.00 89.10           C  
ATOM   2188  C   ARG A 286      77.169 -40.907  -1.435  1.00 89.10           C  
ATOM   2189  O   ARG A 286      77.246 -40.600  -2.627  1.00 89.10           O  
ATOM   2190  CB  ARG A 286      79.071 -40.332   0.086  1.00 89.10           C  
ATOM   2191  CG  ARG A 286      79.802 -39.230   0.837  1.00 89.10           C  
ATOM   2192  CD  ARG A 286      81.222 -39.642   1.199  1.00 89.10           C  
ATOM   2193  NE  ARG A 286      81.902 -38.606   1.974  1.00 89.10           N  
ATOM   2194  CZ  ARG A 286      83.206 -38.351   1.918  1.00 89.10           C  
ATOM   2195  NH1 ARG A 286      84.001 -39.055   1.119  1.00 89.10           N1+
ATOM   2196  NH2 ARG A 286      83.721 -37.387   2.666  1.00 89.10           N  
ATOM   2197  N   LEU A 287      76.804 -42.064  -1.032  1.00 85.32           N  
ATOM   2198  CA  LEU A 287      76.247 -43.043  -1.959  1.00 85.32           C  
ATOM   2199  C   LEU A 287      75.019 -42.484  -2.668  1.00 85.32           C  
ATOM   2200  O   LEU A 287      74.862 -42.661  -3.879  1.00 85.32           O  
ATOM   2201  CB  LEU A 287      75.880 -44.333  -1.219  1.00 85.32           C  
ATOM   2202  CG  LEU A 287      75.404 -45.500  -2.085  1.00 85.32           C  
ATOM   2203  CD1 LEU A 287      76.524 -45.964  -3.010  1.00 85.32           C  
ATOM   2204  CD2 LEU A 287      74.914 -46.650  -1.212  1.00 85.32           C  
ATOM   2205  N   ALA A 288      74.168 -41.913  -1.961  1.00 82.82           N  
ATOM   2206  CA  ALA A 288      72.972 -41.286  -2.519  1.00 82.82           C  
ATOM   2207  C   ALA A 288      73.342 -40.187  -3.510  1.00 82.82           C  
ATOM   2208  O   ALA A 288      72.701 -40.044  -4.554  1.00 82.82           O  
ATOM   2209  CB  ALA A 288      72.099 -40.720  -1.402  1.00 82.82           C  
ATOM   2210  N   GLU A 289      74.271 -39.454  -3.114  1.00 85.83           N  
ATOM   2211  CA  GLU A 289      74.779 -38.427  -4.018  1.00 85.83           C  
ATOM   2212  C   GLU A 289      75.265 -39.037  -5.329  1.00 85.83           C  
ATOM   2213  O   GLU A 289      74.979 -38.511  -6.408  1.00 85.83           O  
ATOM   2214  CB  GLU A 289      75.912 -37.640  -3.353  1.00 85.83           C  
ATOM   2215  CG  GLU A 289      76.441 -36.490  -4.197  1.00 85.83           C  
ATOM   2216  CD  GLU A 289      77.625 -35.776  -3.565  1.00 85.83           C  
ATOM   2217  OE1 GLU A 289      78.247 -34.921  -4.237  1.00 85.83           O  
ATOM   2218  OE2 GLU A 289      77.933 -36.072  -2.389  1.00 85.83           O1-
ATOM   2219  N   VAL A 290      76.055 -40.037  -5.275  1.00 81.75           N  
ATOM   2220  CA  VAL A 290      76.571 -40.729  -6.452  1.00 81.75           C  
ATOM   2221  C   VAL A 290      75.410 -41.277  -7.279  1.00 81.75           C  
ATOM   2222  O   VAL A 290      75.397 -41.145  -8.505  1.00 81.75           O  
ATOM   2223  CB  VAL A 290      77.534 -41.872  -6.062  1.00 81.75           C  
ATOM   2224  CG1 VAL A 290      77.919 -42.696  -7.288  1.00 81.75           C  
ATOM   2225  CG2 VAL A 290      78.780 -41.309  -5.380  1.00 81.75           C  
ATOM   2226  N   ALA A 291      74.528 -41.871  -6.642  1.00 74.99           N  
ATOM   2227  CA  ALA A 291      73.336 -42.399  -7.302  1.00 74.99           C  
ATOM   2228  C   ALA A 291      72.579 -41.294  -8.032  1.00 74.99           C  
ATOM   2229  O   ALA A 291      72.130 -41.484  -9.165  1.00 74.99           O  
ATOM   2230  CB  ALA A 291      72.424 -43.083  -6.286  1.00 74.99           C  
ATOM   2231  N   ALA A 292      72.336 -40.184  -7.322  1.00 75.71           N  
ATOM   2232  CA  ALA A 292      71.661 -39.026  -7.902  1.00 75.71           C  
ATOM   2233  C   ALA A 292      72.419 -38.502  -9.119  1.00 75.71           C  
ATOM   2234  O   ALA A 292      71.810 -38.148 -10.132  1.00 75.71           O  
ATOM   2235  CB  ALA A 292      71.507 -37.921  -6.859  1.00 75.71           C  
ATOM   2236  N   ARG A 293      73.711 -38.440  -9.086  1.00 80.15           N  
ATOM   2237  CA  ARG A 293      74.553 -38.022 -10.202  1.00 80.15           C  
ATOM   2238  C   ARG A 293      74.425 -38.988 -11.377  1.00 80.15           C  
ATOM   2239  O   ARG A 293      74.340 -38.561 -12.530  1.00 80.15           O  
ATOM   2240  CB  ARG A 293      76.016 -37.921  -9.764  1.00 80.15           C  
ATOM   2241  CG  ARG A 293      76.929 -37.301 -10.809  1.00 80.15           C  
ATOM   2242  CD  ARG A 293      78.366 -37.200 -10.313  1.00 80.15           C  
ATOM   2243  NE  ARG A 293      78.817 -35.813 -10.246  1.00 80.15           N  
ATOM   2244  CZ  ARG A 293      80.041 -35.431  -9.893  1.00 80.15           C  
ATOM   2245  NH1 ARG A 293      80.964 -36.327  -9.567  1.00 80.15           N1+
ATOM   2246  NH2 ARG A 293      80.345 -34.141  -9.866  1.00 80.15           N  
ATOM   2247  N   VAL A 294      74.503 -40.191 -11.143  1.00 74.71           N  
ATOM   2248  CA  VAL A 294      74.368 -41.225 -12.163  1.00 74.71           C  
ATOM   2249  C   VAL A 294      73.014 -41.095 -12.856  1.00 74.71           C  
ATOM   2250  O   VAL A 294      72.931 -41.152 -14.085  1.00 74.71           O  
ATOM   2251  CB  VAL A 294      74.525 -42.639 -11.562  1.00 74.71           C  
ATOM   2252  CG1 VAL A 294      74.175 -43.709 -12.595  1.00 74.71           C  
ATOM   2253  CG2 VAL A 294      75.946 -42.842 -11.039  1.00 74.71           C  
ATOM   2254  N   MET A 295      72.012 -40.909 -12.097  1.00 74.77           N  
ATOM   2255  CA  MET A 295      70.667 -40.760 -12.648  1.00 74.77           C  
ATOM   2256  C   MET A 295      70.584 -39.538 -13.556  1.00 74.77           C  
ATOM   2257  O   MET A 295      69.934 -39.579 -14.602  1.00 74.77           O  
ATOM   2258  CB  MET A 295      69.636 -40.649 -11.524  1.00 74.77           C  
ATOM   2259  CG  MET A 295      69.334 -41.970 -10.835  1.00 74.77           C  
ATOM   2260  SD  MET A 295      67.802 -41.904  -9.829  1.00 74.77           S  
ATOM   2261  CE  MET A 295      68.027 -43.386  -8.806  1.00 74.77           C  
ATOM   2262  N   LYS A 296      71.110 -38.473 -13.172  1.00 73.71           N  
ATOM   2263  CA  LYS A 296      71.171 -37.257 -13.978  1.00 73.71           C  
ATOM   2264  C   LYS A 296      71.889 -37.508 -15.300  1.00 73.71           C  
ATOM   2265  O   LYS A 296      71.443 -37.047 -16.353  1.00 73.71           O  
ATOM   2266  CB  LYS A 296      71.868 -36.136 -13.206  1.00 73.71           C  
ATOM   2267  CG  LYS A 296      71.802 -34.779 -13.890  1.00 73.71           C  
ATOM   2268  CD  LYS A 296      72.427 -33.688 -13.030  1.00 73.71           C  
ATOM   2269  CE  LYS A 296      72.357 -32.328 -13.711  1.00 73.71           C  
ATOM   2270  NZ  LYS A 296      72.969 -31.256 -12.872  1.00 73.71           N1+
ATOM   2271  N   GLU A 297      72.984 -38.081 -15.248  1.00 79.50           N  
ATOM   2272  CA  GLU A 297      73.759 -38.390 -16.445  1.00 79.50           C  
ATOM   2273  C   GLU A 297      72.983 -39.309 -17.384  1.00 79.50           C  
ATOM   2274  O   GLU A 297      73.058 -39.164 -18.606  1.00 79.50           O  
ATOM   2275  CB  GLU A 297      75.096 -39.033 -16.068  1.00 79.50           C  
ATOM   2276  CG  GLU A 297      76.079 -38.071 -15.415  1.00 79.50           C  
ATOM   2277  CD  GLU A 297      76.558 -36.974 -16.353  1.00 79.50           C  
ATOM   2278  OE1 GLU A 297      76.795 -35.838 -15.886  1.00 79.50           O  
ATOM   2279  OE2 GLU A 297      76.697 -37.255 -17.565  1.00 79.50           O1-
ATOM   2280  N   LEU A 298      72.305 -40.277 -16.876  1.00 72.82           N  
ATOM   2281  CA  LEU A 298      71.476 -41.178 -17.670  1.00 72.82           C  
ATOM   2282  C   LEU A 298      70.366 -40.411 -18.381  1.00 72.82           C  
ATOM   2283  O   LEU A 298      70.050 -40.698 -19.537  1.00 72.82           O  
ATOM   2284  CB  LEU A 298      70.872 -42.270 -16.784  1.00 72.82           C  
ATOM   2285  CG  LEU A 298      71.822 -43.381 -16.333  1.00 72.82           C  
ATOM   2286  CD1 LEU A 298      71.114 -44.325 -15.369  1.00 72.82           C  
ATOM   2287  CD2 LEU A 298      72.362 -44.145 -17.537  1.00 72.82           C  
ATOM   2288  N   GLU A 299      69.707 -39.464 -17.622  1.00 69.33           N  
ATOM   2289  CA  GLU A 299      68.662 -38.616 -18.192  1.00 69.33           C  
ATOM   2290  C   GLU A 299      69.206 -37.763 -19.333  1.00 69.33           C  
ATOM   2291  O   GLU A 299      68.553 -37.609 -20.367  1.00 69.33           O  
ATOM   2292  CB  GLU A 299      68.045 -37.724 -17.113  1.00 69.33           C  
ATOM   2293  CG  GLU A 299      66.997 -38.423 -16.261  1.00 69.33           C  
ATOM   2294  CD  GLU A 299      66.419 -37.535 -15.171  1.00 69.33           C  
ATOM   2295  OE1 GLU A 299      65.602 -38.025 -14.358  1.00 69.33           O  
ATOM   2296  OE2 GLU A 299      66.785 -36.339 -15.130  1.00 69.33           O1-
ATOM   2297  N   ARG A 300      70.272 -37.088 -19.129  1.00 73.04           N  
ATOM   2298  CA  ARG A 300      70.953 -36.305 -20.156  1.00 73.04           C  
ATOM   2299  C   ARG A 300      71.240 -37.156 -21.390  1.00 73.04           C  
ATOM   2300  O   ARG A 300      71.036 -36.706 -22.519  1.00 73.04           O  
ATOM   2301  CB  ARG A 300      72.256 -35.718 -19.610  1.00 73.04           C  
ATOM   2302  CG  ARG A 300      72.934 -34.740 -20.555  1.00 73.04           C  
ATOM   2303  CD  ARG A 300      74.206 -34.161 -19.950  1.00 73.04           C  
ATOM   2304  NE  ARG A 300      75.015 -33.473 -20.953  1.00 73.04           N  
ATOM   2305  CZ  ARG A 300      76.049 -32.683 -20.680  1.00 73.04           C  
ATOM   2306  NH1 ARG A 300      76.423 -32.466 -19.424  1.00 73.04           N1+
ATOM   2307  NH2 ARG A 300      76.716 -32.107 -21.668  1.00 73.04           N  
ATOM   2308  N   ASN A 301      71.645 -38.286 -21.149  1.00 69.04           N  
ATOM   2309  CA  ASN A 301      71.975 -39.223 -22.218  1.00 69.04           C  
ATOM   2310  C   ASN A 301      70.729 -39.657 -22.986  1.00 69.04           C  
ATOM   2311  O   ASN A 301      70.770 -39.807 -24.208  1.00 69.04           O  
ATOM   2312  CB  ASN A 301      72.704 -40.445 -21.656  1.00 69.04           C  
ATOM   2313  CG  ASN A 301      74.156 -40.158 -21.326  1.00 69.04           C  
ATOM   2314  ND2 ASN A 301      74.766 -41.026 -20.528  1.00 69.04           N  
ATOM   2315  OD1 ASN A 301      74.724 -39.163 -21.784  1.00 69.04           O  
ATOM   2316  N   ASP A 302      69.672 -39.931 -22.209  1.00 65.51           N  
ATOM   2317  CA  ASP A 302      68.384 -40.259 -22.811  1.00 65.51           C  
ATOM   2318  C   ASP A 302      67.894 -39.126 -23.711  1.00 65.51           C  
ATOM   2319  O   ASP A 302      67.382 -39.372 -24.804  1.00 65.51           O  
ATOM   2320  CB  ASP A 302      67.345 -40.558 -21.728  1.00 65.51           C  
ATOM   2321  CG  ASP A 302      66.111 -41.259 -22.268  1.00 65.51           C  
ATOM   2322  OD1 ASP A 302      66.245 -42.150 -23.133  1.00 65.51           O  
ATOM   2323  OD2 ASP A 302      64.994 -40.913 -21.827  1.00 65.51           O1-
ATOM   2324  N   GLU A 303      68.017 -37.865 -23.305  1.00 77.10           N  
ATOM   2325  CA  GLU A 303      67.628 -36.668 -24.045  1.00 77.10           C  
ATOM   2326  C   GLU A 303      68.508 -36.471 -25.277  1.00 77.10           C  
ATOM   2327  O   GLU A 303      68.015 -36.102 -26.344  1.00 77.10           O  
ATOM   2328  CB  GLU A 303      67.700 -35.432 -23.145  1.00 77.10           C  
ATOM   2329  CG  GLU A 303      66.550 -35.326 -22.154  1.00 77.10           C  
ATOM   2330  CD  GLU A 303      66.704 -34.170 -21.178  1.00 77.10           C  
ATOM   2331  OE1 GLU A 303      65.806 -33.969 -20.329  1.00 77.10           O  
ATOM   2332  OE2 GLU A 303      67.731 -33.460 -21.264  1.00 77.10           O1-
ATOM   2333  N   GLU A 304      69.789 -36.738 -25.114  1.00 75.04           N  
ATOM   2334  CA  GLU A 304      70.742 -36.626 -26.213  1.00 75.04           C  
ATOM   2335  C   GLU A 304      70.507 -37.710 -27.261  1.00 75.04           C  
ATOM   2336  O   GLU A 304      70.657 -37.465 -28.460  1.00 75.04           O  
ATOM   2337  CB  GLU A 304      72.179 -36.703 -25.690  1.00 75.04           C  
ATOM   2338  CG  GLU A 304      72.632 -35.453 -24.949  1.00 75.04           C  
ATOM   2339  CD  GLU A 304      74.052 -35.553 -24.415  1.00 75.04           C  
ATOM   2340  OE1 GLU A 304      74.556 -34.561 -23.842  1.00 75.04           O  
ATOM   2341  OE2 GLU A 304      74.666 -36.631 -24.574  1.00 75.04           O1-
ATOM   2342  N   ILE A 305      70.155 -38.962 -26.917  1.00 64.66           N  
ATOM   2343  CA  ILE A 305      69.821 -40.081 -27.790  1.00 64.66           C  
ATOM   2344  C   ILE A 305      68.525 -39.785 -28.538  1.00 64.66           C  
ATOM   2345  O   ILE A 305      68.395 -40.107 -29.722  1.00 64.66           O  
ATOM   2346  CB  ILE A 305      69.691 -41.400 -26.994  1.00 64.66           C  
ATOM   2347  CG1 ILE A 305      71.058 -41.837 -26.456  1.00 64.66           C  
ATOM   2348  CG2 ILE A 305      69.068 -42.497 -27.862  1.00 64.66           C  
ATOM   2349  CD1 ILE A 305      70.997 -43.015 -25.493  1.00 64.66           C  
ATOM   2350  N   LYS A 306      67.522 -39.087 -27.857  1.00 66.21           N  
ATOM   2351  CA  LYS A 306      66.237 -38.706 -28.436  1.00 66.21           C  
ATOM   2352  C   LYS A 306      66.396 -37.546 -29.415  1.00 66.21           C  
ATOM   2353  O   LYS A 306      65.660 -37.453 -30.400  1.00 66.21           O  
ATOM   2354  CB  LYS A 306      65.243 -38.331 -27.337  1.00 66.21           C  
ATOM   2355  CG  LYS A 306      64.632 -39.527 -26.619  1.00 66.21           C  
ATOM   2356  CD  LYS A 306      63.623 -39.091 -25.565  1.00 66.21           C  
ATOM   2357  CE  LYS A 306      63.081 -40.280 -24.783  1.00 66.21           C  
ATOM   2358  NZ  LYS A 306      62.117 -39.853 -23.726  1.00 66.21           N1+
ATOM   2359  N   LYS A 307      67.423 -36.622 -29.263  1.00 70.24           N  
ATOM   2360  CA  LYS A 307      67.701 -35.427 -30.054  1.00 70.24           C  
ATOM   2361  C   LYS A 307      68.707 -35.722 -31.162  1.00 70.24           C  
ATOM   2362  O   LYS A 307      68.705 -35.060 -32.202  1.00 70.24           O  
ATOM   2363  CB  LYS A 307      68.224 -34.301 -29.158  1.00 70.24           C  
ATOM   2364  CG  LYS A 307      67.142 -33.607 -28.343  1.00 70.24           C  
ATOM   2365  CD  LYS A 307      67.712 -32.455 -27.526  1.00 70.24           C  
ATOM   2366  CE  LYS A 307      66.647 -31.809 -26.650  1.00 70.24           C  
ATOM   2367  NZ  LYS A 307      67.211 -30.708 -25.813  1.00 70.24           N1+
ATOM   2368  N   SER A 308      69.300 -36.900 -31.241  1.00 56.99           N  
ATOM   2369  CA  SER A 308      70.252 -37.184 -32.309  1.00 56.99           C  
ATOM   2370  C   SER A 308      69.965 -38.532 -32.962  1.00 56.99           C  
ATOM   2371  O   SER A 308      69.646 -39.504 -32.275  1.00 56.99           O  
ATOM   2372  CB  SER A 308      71.684 -37.164 -31.771  1.00 56.99           C  
ATOM   2373  OG  SER A 308      71.902 -38.245 -30.881  1.00 56.99           O  
ATOM   2374  N   ASP A 309      69.432 -38.588 -34.297  1.00 57.43           N  
ATOM   2375  CA  ASP A 309      69.326 -39.735 -35.193  1.00 57.43           C  
ATOM   2376  C   ASP A 309      70.699 -40.157 -35.712  1.00 57.43           C  
ATOM   2377  O   ASP A 309      70.864 -41.269 -36.214  1.00 57.43           O  
ATOM   2378  CB  ASP A 309      68.396 -39.415 -36.366  1.00 57.43           C  
ATOM   2379  CG  ASP A 309      66.967 -39.867 -36.130  1.00 57.43           C  
ATOM   2380  OD1 ASP A 309      66.707 -40.572 -35.131  1.00 57.43           O  
ATOM   2381  OD2 ASP A 309      66.092 -39.519 -36.952  1.00 57.43           O1-
ATOM   2382  N   GLU A 310      71.933 -39.953 -34.940  1.00 52.09           N  
ATOM   2383  CA  GLU A 310      73.238 -40.396 -35.420  1.00 52.09           C  
ATOM   2384  C   GLU A 310      74.314 -40.199 -34.356  1.00 52.09           C  
ATOM   2385  O   GLU A 310      74.410 -39.128 -33.754  1.00 52.09           O  
ATOM   2386  CB  GLU A 310      73.622 -39.650 -36.701  1.00 52.09           C  
ATOM   2387  CG  GLU A 310      73.492 -40.489 -37.963  1.00 52.09           C  
ATOM   2388  CD  GLU A 310      73.772 -39.706 -39.236  1.00 52.09           C  
ATOM   2389  OE1 GLU A 310      73.656 -40.282 -40.341  1.00 52.09           O  
ATOM   2390  OE2 GLU A 310      74.111 -38.507 -39.127  1.00 52.09           O1-
ATOM   2391  N   LEU A 311      74.941 -41.275 -33.537  1.00 48.03           N  
ATOM   2392  CA  LEU A 311      76.366 -41.584 -33.559  1.00 48.03           C  
ATOM   2393  C   LEU A 311      76.923 -41.683 -32.143  1.00 48.03           C  
ATOM   2394  O   LEU A 311      76.657 -40.818 -31.305  1.00 48.03           O  
ATOM   2395  CB  LEU A 311      77.134 -40.519 -34.348  1.00 48.03           C  
ATOM   2396  CG  LEU A 311      77.338 -40.797 -35.838  1.00 48.03           C  
ATOM   2397  CD1 LEU A 311      77.302 -39.494 -36.629  1.00 48.03           C  
ATOM   2398  CD2 LEU A 311      78.655 -41.531 -36.069  1.00 48.03           C  
ATOM   2399  N   ASP A 312      77.412 -42.965 -31.653  1.00 57.05           N  
ATOM   2400  CA  ASP A 312      78.510 -43.842 -31.258  1.00 57.05           C  
ATOM   2401  C   ASP A 312      78.258 -44.450 -29.880  1.00 57.05           C  
ATOM   2402  O   ASP A 312      78.519 -43.813 -28.857  1.00 57.05           O  
ATOM   2403  CB  ASP A 312      79.835 -43.078 -31.261  1.00 57.05           C  
ATOM   2404  CG  ASP A 312      80.836 -43.630 -32.260  1.00 57.05           C  
ATOM   2405  OD1 ASP A 312      80.563 -44.681 -32.880  1.00 57.05           O  
ATOM   2406  OD2 ASP A 312      81.910 -43.012 -32.426  1.00 57.05           O1-
ATOM   2407  N   ASP A 313      77.419 -45.251 -29.478  1.00 57.22           N  
ATOM   2408  CA  ASP A 313      76.761 -46.203 -28.589  1.00 57.22           C  
ATOM   2409  C   ASP A 313      77.785 -47.016 -27.800  1.00 57.22           C  
ATOM   2410  O   ASP A 313      77.534 -47.399 -26.657  1.00 57.22           O  
ATOM   2411  CB  ASP A 313      75.849 -47.137 -29.385  1.00 57.22           C  
ATOM   2412  CG  ASP A 313      74.496 -46.520 -29.700  1.00 57.22           C  
ATOM   2413  OD1 ASP A 313      74.145 -45.484 -29.096  1.00 57.22           O  
ATOM   2414  OD2 ASP A 313      73.776 -47.077 -30.556  1.00 57.22           O1-
ATOM   2415  N   GLU A 314      79.069 -46.745 -27.984  1.00 54.44           N  
ATOM   2416  CA  GLU A 314      80.023 -47.596 -27.280  1.00 54.44           C  
ATOM   2417  C   GLU A 314      80.739 -46.826 -26.174  1.00 54.44           C  
ATOM   2418  O   GLU A 314      80.999 -47.370 -25.099  1.00 54.44           O  
ATOM   2419  CB  GLU A 314      81.044 -48.183 -28.258  1.00 54.44           C  
ATOM   2420  CG  GLU A 314      80.954 -49.695 -28.408  1.00 54.44           C  
ATOM   2421  CD  GLU A 314      81.930 -50.256 -29.431  1.00 54.44           C  
ATOM   2422  OE1 GLU A 314      81.948 -51.490 -29.639  1.00 54.44           O  
ATOM   2423  OE2 GLU A 314      82.683 -49.454 -30.026  1.00 54.44           O1-
ATOM   2424  N   SER A 315      80.930 -45.497 -26.269  1.00 58.92           N  
ATOM   2425  CA  SER A 315      81.553 -44.677 -25.236  1.00 58.92           C  
ATOM   2426  C   SER A 315      80.538 -44.253 -24.179  1.00 58.92           C  
ATOM   2427  O   SER A 315      80.858 -44.197 -22.990  1.00 58.92           O  
ATOM   2428  CB  SER A 315      82.203 -43.438 -25.855  1.00 58.92           C  
ATOM   2429  OG  SER A 315      81.220 -42.495 -26.245  1.00 58.92           O  
ATOM   2430  N   LEU A 316      79.278 -44.213 -24.435  1.00 59.33           N  
ATOM   2431  CA  LEU A 316      78.133 -43.907 -23.583  1.00 59.33           C  
ATOM   2432  C   LEU A 316      77.731 -45.123 -22.755  1.00 59.33           C  
ATOM   2433  O   LEU A 316      77.476 -45.005 -21.555  1.00 59.33           O  
ATOM   2434  CB  LEU A 316      76.947 -43.435 -24.428  1.00 59.33           C  
ATOM   2435  CG  LEU A 316      75.910 -42.565 -23.717  1.00 59.33           C  
ATOM   2436  CD1 LEU A 316      76.121 -41.095 -24.065  1.00 59.33           C  
ATOM   2437  CD2 LEU A 316      74.497 -43.009 -24.081  1.00 59.33           C  
ATOM   2438  N   LEU A 317      77.827 -46.355 -23.232  1.00 61.79           N  
ATOM   2439  CA  LEU A 317      77.552 -47.616 -22.554  1.00 61.79           C  
ATOM   2440  C   LEU A 317      78.688 -47.982 -21.604  1.00 61.79           C  
ATOM   2441  O   LEU A 317      78.446 -48.496 -20.510  1.00 61.79           O  
ATOM   2442  CB  LEU A 317      77.343 -48.739 -23.574  1.00 61.79           C  
ATOM   2443  CG  LEU A 317      76.117 -49.627 -23.363  1.00 61.79           C  
ATOM   2444  CD1 LEU A 317      75.080 -49.366 -24.450  1.00 61.79           C  
ATOM   2445  CD2 LEU A 317      76.519 -51.098 -23.342  1.00 61.79           C  
ATOM   2446  N   GLU A 318      79.866 -47.532 -21.909  1.00 61.85           N  
ATOM   2447  CA  GLU A 318      81.044 -47.748 -21.073  1.00 61.85           C  
ATOM   2448  C   GLU A 318      81.043 -46.812 -19.868  1.00 61.85           C  
ATOM   2449  O   GLU A 318      81.390 -47.222 -18.757  1.00 61.85           O  
ATOM   2450  CB  GLU A 318      82.325 -47.556 -21.889  1.00 61.85           C  
ATOM   2451  CG  GLU A 318      83.083 -48.848 -22.156  1.00 61.85           C  
ATOM   2452  CD  GLU A 318      84.264 -48.666 -23.096  1.00 61.85           C  
ATOM   2453  OE1 GLU A 318      84.885 -49.679 -23.493  1.00 61.85           O  
ATOM   2454  OE2 GLU A 318      84.571 -47.503 -23.439  1.00 61.85           O1-
ATOM   2455  N   ASP A 319      80.508 -45.524 -19.972  1.00 66.30           N  
ATOM   2456  CA  ASP A 319      80.353 -44.561 -18.886  1.00 66.30           C  
ATOM   2457  C   ASP A 319      79.202 -44.954 -17.963  1.00 66.30           C  
ATOM   2458  O   ASP A 319      79.313 -44.844 -16.740  1.00 66.30           O  
ATOM   2459  CB  ASP A 319      80.125 -43.155 -19.443  1.00 66.30           C  
ATOM   2460  CG  ASP A 319      81.413 -42.465 -19.857  1.00 66.30           C  
ATOM   2461  OD1 ASP A 319      82.508 -43.004 -19.586  1.00 66.30           O  
ATOM   2462  OD2 ASP A 319      81.332 -41.371 -20.457  1.00 66.30           O1-
ATOM   2463  N   ILE A 320      78.221 -45.586 -18.496  1.00 58.54           N  
ATOM   2464  CA  ILE A 320      77.041 -46.057 -17.779  1.00 58.54           C  
ATOM   2465  C   ILE A 320      77.370 -47.352 -17.038  1.00 58.54           C  
ATOM   2466  O   ILE A 320      77.002 -47.519 -15.873  1.00 58.54           O  
ATOM   2467  CB  ILE A 320      75.847 -46.275 -18.734  1.00 58.54           C  
ATOM   2468  CG1 ILE A 320      75.339 -44.932 -19.269  1.00 58.54           C  
ATOM   2469  CG2 ILE A 320      74.725 -47.044 -18.031  1.00 58.54           C  
ATOM   2470  CD1 ILE A 320      74.230 -45.057 -20.305  1.00 58.54           C  
ATOM   2471  N   VAL A 321      78.146 -48.217 -17.582  1.00 56.84           N  
ATOM   2472  CA  VAL A 321      78.602 -49.470 -16.991  1.00 56.84           C  
ATOM   2473  C   VAL A 321      79.607 -49.181 -15.878  1.00 56.84           C  
ATOM   2474  O   VAL A 321      79.569 -49.814 -14.820  1.00 56.84           O  
ATOM   2475  CB  VAL A 321      79.236 -50.400 -18.051  1.00 56.84           C  
ATOM   2476  CG1 VAL A 321      79.879 -51.616 -17.388  1.00 56.84           C  
ATOM   2477  CG2 VAL A 321      78.186 -50.837 -19.072  1.00 56.84           C  
ATOM   2478  N   GLU A 322      80.415 -48.184 -15.973  1.00 65.88           N  
ATOM   2479  CA  GLU A 322      81.367 -47.764 -14.949  1.00 65.88           C  
ATOM   2480  C   GLU A 322      80.653 -47.121 -13.762  1.00 65.88           C  
ATOM   2481  O   GLU A 322      81.013 -47.367 -12.609  1.00 65.88           O  
ATOM   2482  CB  GLU A 322      82.393 -46.791 -15.535  1.00 65.88           C  
ATOM   2483  CG  GLU A 322      83.754 -47.418 -15.799  1.00 65.88           C  
ATOM   2484  CD  GLU A 322      84.738 -46.463 -16.456  1.00 65.88           C  
ATOM   2485  OE1 GLU A 322      85.879 -46.880 -16.759  1.00 65.88           O  
ATOM   2486  OE2 GLU A 322      84.365 -45.288 -16.668  1.00 65.88           O1-
ATOM   2487  N   LEU A 323      79.628 -46.383 -14.031  1.00 64.69           N  
ATOM   2488  CA  LEU A 323      78.783 -45.765 -13.013  1.00 64.69           C  
ATOM   2489  C   LEU A 323      77.951 -46.816 -12.287  1.00 64.69           C  
ATOM   2490  O   LEU A 323      77.815 -46.768 -11.062  1.00 64.69           O  
ATOM   2491  CB  LEU A 323      77.865 -44.715 -13.644  1.00 64.69           C  
ATOM   2492  CG  LEU A 323      78.321 -43.259 -13.530  1.00 64.69           C  
ATOM   2493  CD1 LEU A 323      77.994 -42.500 -14.812  1.00 64.69           C  
ATOM   2494  CD2 LEU A 323      77.672 -42.589 -12.325  1.00 64.69           C  
ATOM   2495  N   LEU A 324      77.511 -47.856 -12.994  1.00 61.30           N  
ATOM   2496  CA  LEU A 324      76.766 -48.986 -12.448  1.00 61.30           C  
ATOM   2497  C   LEU A 324      77.669 -49.873 -11.598  1.00 61.30           C  
ATOM   2498  O   LEU A 324      77.244 -50.384 -10.559  1.00 61.30           O  
ATOM   2499  CB  LEU A 324      76.139 -49.809 -13.576  1.00 61.30           C  
ATOM   2500  CG  LEU A 324      74.725 -49.412 -14.002  1.00 61.30           C  
ATOM   2501  CD1 LEU A 324      74.442 -49.894 -15.421  1.00 61.30           C  
ATOM   2502  CD2 LEU A 324      73.696 -49.973 -13.026  1.00 61.30           C  
ATOM   2503  N   LYS A 325      78.984 -50.030 -11.984  1.00 62.97           N  
ATOM   2504  CA  LYS A 325      79.985 -50.777 -11.226  1.00 62.97           C  
ATOM   2505  C   LYS A 325      80.315 -50.076  -9.911  1.00 62.97           C  
ATOM   2506  O   LYS A 325      80.465 -50.727  -8.875  1.00 62.97           O  
ATOM   2507  CB  LYS A 325      81.257 -50.962 -12.054  1.00 62.97           C  
ATOM   2508  CG  LYS A 325      81.166 -52.077 -13.087  1.00 62.97           C  
ATOM   2509  CD  LYS A 325      82.474 -52.240 -13.850  1.00 62.97           C  
ATOM   2510  CE  LYS A 325      82.370 -53.322 -14.916  1.00 62.97           C  
ATOM   2511  NZ  LYS A 325      83.624 -53.433 -15.718  1.00 62.97           N1+
ATOM   2512  N   GLU A 326      80.290 -48.736  -9.914  1.00 69.04           N  
ATOM   2513  CA  GLU A 326      80.528 -47.934  -8.717  1.00 69.04           C  
ATOM   2514  C   GLU A 326      79.334 -47.991  -7.769  1.00 69.04           C  
ATOM   2515  O   GLU A 326      79.506 -48.080  -6.551  1.00 69.04           O  
ATOM   2516  CB  GLU A 326      80.831 -46.482  -9.094  1.00 69.04           C  
ATOM   2517  CG  GLU A 326      82.307 -46.207  -9.343  1.00 69.04           C  
ATOM   2518  CD  GLU A 326      82.598 -44.751  -9.671  1.00 69.04           C  
ATOM   2519  OE1 GLU A 326      83.779 -44.406  -9.907  1.00 69.04           O  
ATOM   2520  OE2 GLU A 326      81.639 -43.948  -9.692  1.00 69.04           O1-
ATOM   2521  N   ILE A 327      78.158 -48.072  -8.243  1.00 60.09           N  
ATOM   2522  CA  ILE A 327      76.893 -48.183  -7.524  1.00 60.09           C  
ATOM   2523  C   ILE A 327      76.775 -49.570  -6.896  1.00 60.09           C  
ATOM   2524  O   ILE A 327      76.377 -49.701  -5.736  1.00 60.09           O  
ATOM   2525  CB  ILE A 327      75.690 -47.912  -8.455  1.00 60.09           C  
ATOM   2526  CG1 ILE A 327      75.649 -46.434  -8.860  1.00 60.09           C  
ATOM   2527  CG2 ILE A 327      74.380 -48.332  -7.781  1.00 60.09           C  
ATOM   2528  CD1 ILE A 327      74.559 -46.098  -9.867  1.00 60.09           C  
ATOM   2529  N   ILE A 328      77.163 -50.625  -7.588  1.00 53.07           N  
ATOM   2530  CA  ILE A 328      77.172 -52.008  -7.124  1.00 53.07           C  
ATOM   2531  C   ILE A 328      78.222 -52.179  -6.030  1.00 53.07           C  
ATOM   2532  O   ILE A 328      77.985 -52.869  -5.035  1.00 53.07           O  
ATOM   2533  CB  ILE A 328      77.441 -52.991  -8.285  1.00 53.07           C  
ATOM   2534  CG1 ILE A 328      76.261 -53.001  -9.263  1.00 53.07           C  
ATOM   2535  CG2 ILE A 328      77.719 -54.399  -7.748  1.00 53.07           C  
ATOM   2536  CD1 ILE A 328      76.515 -53.800 -10.533  1.00 53.07           C  
ATOM   2537  N   LYS A 329      79.330 -51.512  -6.160  1.00 65.70           N  
ATOM   2538  CA  LYS A 329      80.383 -51.538  -5.150  1.00 65.70           C  
ATOM   2539  C   LYS A 329      79.921 -50.874  -3.857  1.00 65.70           C  
ATOM   2540  O   LYS A 329      80.146 -51.402  -2.766  1.00 65.70           O  
ATOM   2541  CB  LYS A 329      81.644 -50.846  -5.672  1.00 65.70           C  
ATOM   2542  CG  LYS A 329      82.885 -51.102  -4.827  1.00 65.70           C  
ATOM   2543  CD  LYS A 329      84.122 -50.464  -5.445  1.00 65.70           C  
ATOM   2544  CE  LYS A 329      85.346 -50.640  -4.556  1.00 65.70           C  
ATOM   2545  NZ  LYS A 329      86.563 -50.020  -5.159  1.00 65.70           N1+
ATOM   2546  N   LEU A 330      79.232 -49.688  -3.971  1.00 68.99           N  
ATOM   2547  CA  LEU A 330      78.711 -48.927  -2.840  1.00 68.99           C  
ATOM   2548  C   LEU A 330      77.547 -49.661  -2.182  1.00 68.99           C  
ATOM   2549  O   LEU A 330      77.433 -49.679  -0.955  1.00 68.99           O  
ATOM   2550  CB  LEU A 330      78.263 -47.536  -3.293  1.00 68.99           C  
ATOM   2551  CG  LEU A 330      79.375 -46.523  -3.572  1.00 68.99           C  
ATOM   2552  CD1 LEU A 330      78.803 -45.280  -4.244  1.00 68.99           C  
ATOM   2553  CD2 LEU A 330      80.100 -46.154  -2.282  1.00 68.99           C  
ATOM   2554  N   TRP A 331      76.654 -50.341  -2.895  1.00 68.94           N  
ATOM   2555  CA  TRP A 331      75.560 -51.182  -2.422  1.00 68.94           C  
ATOM   2556  C   TRP A 331      76.092 -52.395  -1.666  1.00 68.94           C  
ATOM   2557  O   TRP A 331      75.530 -52.794  -0.644  1.00 68.94           O  
ATOM   2558  CB  TRP A 331      74.685 -51.637  -3.593  1.00 68.94           C  
ATOM   2559  CG  TRP A 331      73.414 -52.314  -3.177  1.00 68.94           C  
ATOM   2560  CD1 TRP A 331      73.243 -53.176  -2.129  1.00 68.94           C  
ATOM   2561  CD2 TRP A 331      72.134 -52.186  -3.804  1.00 68.94           C  
ATOM   2562  CE2 TRP A 331      71.233 -53.001  -3.083  1.00 68.94           C  
ATOM   2563  CE3 TRP A 331      71.661 -51.463  -4.907  1.00 68.94           C  
ATOM   2564  NE1 TRP A 331      71.934 -53.592  -2.068  1.00 68.94           N  
ATOM   2565  CZ2 TRP A 331      69.883 -53.110  -3.431  1.00 68.94           C  
ATOM   2566  CZ3 TRP A 331      70.319 -51.573  -5.251  1.00 68.94           C  
ATOM   2567  CH2 TRP A 331      69.448 -52.391  -4.513  1.00 68.94           C  
ATOM   2568  N   LYS A 332      77.154 -53.054  -2.125  1.00 57.54           N  
ATOM   2569  CA  LYS A 332      77.832 -54.172  -1.476  1.00 57.54           C  
ATOM   2570  C   LYS A 332      78.384 -53.764  -0.112  1.00 57.54           C  
ATOM   2571  O   LYS A 332      78.281 -54.520   0.856  1.00 57.54           O  
ATOM   2572  CB  LYS A 332      78.963 -54.701  -2.359  1.00 57.54           C  
ATOM   2573  CG  LYS A 332      79.409 -56.114  -2.015  1.00 57.54           C  
ATOM   2574  CD  LYS A 332      80.444 -56.631  -3.006  1.00 57.54           C  
ATOM   2575  CE  LYS A 332      80.979 -57.997  -2.597  1.00 57.54           C  
ATOM   2576  NZ  LYS A 332      81.977 -58.518  -3.577  1.00 57.54           N1+
ATOM   2577  N   ILE A 333      78.884 -52.598   0.022  1.00 65.79           N  
ATOM   2578  CA  ILE A 333      79.390 -52.043   1.273  1.00 65.79           C  
ATOM   2579  C   ILE A 333      78.233 -51.828   2.247  1.00 65.79           C  
ATOM   2580  O   ILE A 333      78.339 -52.164   3.429  1.00 65.79           O  
ATOM   2581  CB  ILE A 333      80.146 -50.716   1.038  1.00 65.79           C  
ATOM   2582  CG1 ILE A 333      81.424 -50.966   0.229  1.00 65.79           C  
ATOM   2583  CG2 ILE A 333      80.466 -50.034   2.371  1.00 65.79           C  
ATOM   2584  CD1 ILE A 333      82.132 -49.695  -0.219  1.00 65.79           C  
ATOM   2585  N   LEU A 334      77.152 -51.305   1.746  1.00 67.27           N  
ATOM   2586  CA  LEU A 334      75.938 -51.031   2.506  1.00 67.27           C  
ATOM   2587  C   LEU A 334      75.301 -52.326   2.999  1.00 67.27           C  
ATOM   2588  O   LEU A 334      74.830 -52.398   4.136  1.00 67.27           O  
ATOM   2589  CB  LEU A 334      74.936 -50.248   1.653  1.00 67.27           C  
ATOM   2590  CG  LEU A 334      74.762 -48.769   1.997  1.00 67.27           C  
ATOM   2591  CD1 LEU A 334      74.544 -47.951   0.727  1.00 67.27           C  
ATOM   2592  CD2 LEU A 334      73.601 -48.578   2.966  1.00 67.27           C  
ATOM   2593  N   VAL A 335      75.207 -53.367   2.223  1.00 59.19           N  
ATOM   2594  CA  VAL A 335      74.734 -54.697   2.589  1.00 59.19           C  
ATOM   2595  C   VAL A 335      75.651 -55.298   3.651  1.00 59.19           C  
ATOM   2596  O   VAL A 335      75.180 -55.904   4.617  1.00 59.19           O  
ATOM   2597  CB  VAL A 335      74.657 -55.630   1.360  1.00 59.19           C  
ATOM   2598  CG1 VAL A 335      74.354 -57.065   1.790  1.00 59.19           C  
ATOM   2599  CG2 VAL A 335      73.602 -55.130   0.376  1.00 59.19           C  
ATOM   2600  N   GLU A 336      76.886 -55.023   3.561  1.00 67.51           N  
ATOM   2601  CA  GLU A 336      77.876 -55.539   4.502  1.00 67.51           C  
ATOM   2602  C   GLU A 336      77.783 -54.825   5.848  1.00 67.51           C  
ATOM   2603  O   GLU A 336      77.888 -55.458   6.901  1.00 67.51           O  
ATOM   2604  CB  GLU A 336      79.288 -55.399   3.929  1.00 67.51           C  
ATOM   2605  CG  GLU A 336      79.638 -56.456   2.892  1.00 67.51           C  
ATOM   2606  CD  GLU A 336      81.017 -56.263   2.281  1.00 67.51           C  
ATOM   2607  OE1 GLU A 336      81.416 -57.073   1.414  1.00 67.51           O  
ATOM   2608  OE2 GLU A 336      81.705 -55.295   2.673  1.00 67.51           O1-
ATOM   2609  N   VAL A 337      77.624 -53.539   5.799  1.00 64.15           N  
ATOM   2610  CA  VAL A 337      77.434 -52.704   6.981  1.00 64.15           C  
ATOM   2611  C   VAL A 337      76.096 -53.035   7.638  1.00 64.15           C  
ATOM   2612  O   VAL A 337      76.003 -53.116   8.865  1.00 64.15           O  
ATOM   2613  CB  VAL A 337      77.499 -51.200   6.631  1.00 64.15           C  
ATOM   2614  CG1 VAL A 337      77.109 -50.348   7.837  1.00 64.15           C  
ATOM   2615  CG2 VAL A 337      78.896 -50.827   6.139  1.00 64.15           C  
ATOM   2616  N   SER A 338      74.958 -53.215   6.896  1.00 67.72           N  
ATOM   2617  CA  SER A 338      73.646 -53.623   7.390  1.00 67.72           C  
ATOM   2618  C   SER A 338      73.704 -55.006   8.031  1.00 67.72           C  
ATOM   2619  O   SER A 338      73.029 -55.261   9.032  1.00 67.72           O  
ATOM   2620  CB  SER A 338      72.621 -53.620   6.256  1.00 67.72           C  
ATOM   2621  OG  SER A 338      72.432 -52.309   5.752  1.00 67.72           O  
ATOM   2622  N   ASP A 339      74.498 -55.913   7.517  1.00 59.73           N  
ATOM   2623  CA  ASP A 339      74.766 -57.243   8.053  1.00 59.73           C  
ATOM   2624  C   ASP A 339      75.473 -57.158   9.404  1.00 59.73           C  
ATOM   2625  O   ASP A 339      75.153 -57.911  10.327  1.00 59.73           O  
ATOM   2626  CB  ASP A 339      75.608 -58.059   7.069  1.00 59.73           C  
ATOM   2627  CG  ASP A 339      75.027 -59.433   6.787  1.00 59.73           C  
ATOM   2628  OD1 ASP A 339      73.831 -59.658   7.070  1.00 59.73           O  
ATOM   2629  OD2 ASP A 339      75.772 -60.298   6.280  1.00 59.73           O1-
ATOM   2630  N   VAL A 340      76.336 -56.248   9.598  1.00 65.85           N  
ATOM   2631  CA  VAL A 340      77.052 -55.984  10.842  1.00 65.85           C  
ATOM   2632  C   VAL A 340      76.101 -55.370  11.865  1.00 65.85           C  
ATOM   2633  O   VAL A 340      76.103 -55.759  13.036  1.00 65.85           O  
ATOM   2634  CB  VAL A 340      78.263 -55.053  10.613  1.00 65.85           C  
ATOM   2635  CG1 VAL A 340      78.901 -54.659  11.944  1.00 65.85           C  
ATOM   2636  CG2 VAL A 340      79.290 -55.726   9.704  1.00 65.85           C  
ATOM   2637  N   MET A 341      75.221 -54.372  11.456  1.00 69.13           N  
ATOM   2638  CA  MET A 341      74.213 -53.730  12.294  1.00 69.13           C  
ATOM   2639  C   MET A 341      73.132 -54.725  12.705  1.00 69.13           C  
ATOM   2640  O   MET A 341      72.675 -54.714  13.849  1.00 69.13           O  
ATOM   2641  CB  MET A 341      73.580 -52.544  11.562  1.00 69.13           C  
ATOM   2642  CG  MET A 341      74.435 -51.287  11.578  1.00 69.13           C  
ATOM   2643  SD  MET A 341      73.928 -50.110  12.893  1.00 69.13           S  
ATOM   2644  CE  MET A 341      72.737 -49.097  11.972  1.00 69.13           C  
ATOM   2645  N   LEU A 342      72.660 -55.639  11.783  1.00 61.34           N  
ATOM   2646  CA  LEU A 342      71.718 -56.723  12.040  1.00 61.34           C  
ATOM   2647  C   LEU A 342      72.315 -57.748  12.997  1.00 61.34           C  
ATOM   2648  O   LEU A 342      71.612 -58.287  13.855  1.00 61.34           O  
ATOM   2649  CB  LEU A 342      71.315 -57.404  10.729  1.00 61.34           C  
ATOM   2650  CG  LEU A 342      70.073 -56.849  10.030  1.00 61.34           C  
ATOM   2651  CD1 LEU A 342      70.153 -57.101   8.528  1.00 61.34           C  
ATOM   2652  CD2 LEU A 342      68.808 -57.468  10.614  1.00 61.34           C  
ATOM   2653  N   LYS A 343      73.602 -58.001  13.021  1.00 64.89           N  
ATOM   2654  CA  LYS A 343      74.340 -58.882  13.921  1.00 64.89           C  
ATOM   2655  C   LYS A 343      74.511 -58.245  15.296  1.00 64.89           C  
ATOM   2656  O   LYS A 343      74.469 -58.935  16.317  1.00 64.89           O  
ATOM   2657  CB  LYS A 343      75.707 -59.230  13.330  1.00 64.89           C  
ATOM   2658  CG  LYS A 343      75.672 -60.358  12.310  1.00 64.89           C  
ATOM   2659  CD  LYS A 343      77.068 -60.701  11.806  1.00 64.89           C  
ATOM   2660  CE  LYS A 343      77.023 -61.731  10.687  1.00 64.89           C  
ATOM   2661  NZ  LYS A 343      78.381 -62.002  10.127  1.00 64.89           N1+
ATOM   2662  N   LEU A 344      74.651 -56.970  15.408  1.00 65.66           N  
ATOM   2663  CA  LEU A 344      74.787 -56.177  16.624  1.00 65.66           C  
ATOM   2664  C   LEU A 344      73.444 -56.034  17.333  1.00 65.66           C  
ATOM   2665  O   LEU A 344      73.381 -56.061  18.565  1.00 65.66           O  
ATOM   2666  CB  LEU A 344      75.357 -54.793  16.302  1.00 65.66           C  
ATOM   2667  CG  LEU A 344      76.874 -54.709  16.123  1.00 65.66           C  
ATOM   2668  CD1 LEU A 344      77.259 -53.385  15.471  1.00 65.66           C  
ATOM   2669  CD2 LEU A 344      77.581 -54.878  17.463  1.00 65.66           C  
ATOM   2670  N   ILE A 345      72.321 -55.899  16.668  1.00 57.87           N  
ATOM   2671  CA  ILE A 345      70.951 -55.832  17.165  1.00 57.87           C  
ATOM   2672  C   ILE A 345      70.458 -57.235  17.512  1.00 57.87           C  
ATOM   2673  O   ILE A 345      69.723 -57.419  18.486  1.00 57.87           O  
ATOM   2674  CB  ILE A 345      70.007 -55.172  16.135  1.00 57.87           C  
ATOM   2675  CG1 ILE A 345      70.408 -53.711  15.904  1.00 57.87           C  
ATOM   2676  CG2 ILE A 345      68.550 -55.275  16.592  1.00 57.87           C  
ATOM   2677  CD1 ILE A 345      69.656 -53.036  14.764  1.00 57.87           C  
ATOM   2678  N   SER A 346      70.845 -58.282  16.773  1.00 53.68           N  
ATOM   2679  CA  SER A 346      70.531 -59.690  16.993  1.00 53.68           C  
ATOM   2680  C   SER A 346      71.467 -60.309  18.025  1.00 53.68           C  
ATOM   2681  O   SER A 346      71.099 -61.267  18.710  1.00 53.68           O  
ATOM   2682  CB  SER A 346      70.617 -60.470  15.681  1.00 53.68           C  
ATOM   2683  OG  SER A 346      71.699 -60.009  14.891  1.00 53.68           O  
ATOM   2684  N   GLY A 347      72.686 -59.773  18.321  1.00 49.07           N  
ATOM   2685  CA  GLY A 347      73.612 -60.166  19.372  1.00 49.07           C  
ATOM   2686  C   GLY A 347      73.361 -59.449  20.686  1.00 49.07           C  
ATOM   2687  O   GLY A 347      73.748 -59.938  21.749  1.00 49.07           O  
ATOM   2688  N   SER A 348      72.483 -58.339  20.931  1.00 47.95           N  
ATOM   2689  CA  SER A 348      71.971 -57.598  22.079  1.00 47.95           C  
ATOM   2690  C   SER A 348      70.548 -58.023  22.422  1.00 47.95           C  
ATOM   2691  O   SER A 348      70.066 -57.766  23.528  1.00 47.95           O  
ATOM   2692  CB  SER A 348      72.012 -56.094  21.808  1.00 47.95           C  
ATOM   2693  OG  SER A 348      72.552 -55.828  20.525  1.00 47.95           O  
ATOM   2694  N   HIS A 349      69.860 -59.220  21.944  1.00 47.83           N  
ATOM   2695  CA  HIS A 349      68.621 -59.921  22.265  1.00 47.83           C  
ATOM   2696  C   HIS A 349      68.884 -61.390  22.577  1.00 47.83           C  
ATOM   2697  O   HIS A 349      67.978 -62.110  23.003  1.00 47.83           O  
ATOM   2698  CB  HIS A 349      67.622 -59.799  21.114  1.00 47.83           C  
ATOM   2699  CG  HIS A 349      66.488 -58.866  21.400  1.00 47.83           C  
ATOM   2700  CD2 HIS A 349      65.173 -58.945  21.089  1.00 47.83           C  
ATOM   2701  ND1 HIS A 349      66.652 -57.682  22.086  1.00 47.83           N  
ATOM   2702  CE1 HIS A 349      65.483 -57.073  22.186  1.00 47.83           C  
ATOM   2703  NE2 HIS A 349      64.568 -57.818  21.589  1.00 47.83           N  
ATOM   2704  N   HIS A 350      70.192 -61.769  22.849  1.00 49.88           N  
ATOM   2705  CA  HIS A 350      70.489 -63.080  23.414  1.00 49.88           C  
ATOM   2706  C   HIS A 350      71.107 -62.955  24.803  1.00 49.88           C  
ATOM   2707  O   HIS A 350      71.381 -63.962  25.458  1.00 49.88           O  
ATOM   2708  CB  HIS A 350      71.427 -63.861  22.491  1.00 49.88           C  
ATOM   2709  CG  HIS A 350      70.714 -64.648  21.438  1.00 49.88           C  
ATOM   2710  CD2 HIS A 350      70.995 -64.839  20.127  1.00 49.88           C  
ATOM   2711  ND1 HIS A 350      69.556 -65.352  21.690  1.00 49.88           N  
ATOM   2712  CE1 HIS A 350      69.156 -65.943  20.578  1.00 49.88           C  
ATOM   2713  NE2 HIS A 350      70.011 -65.648  19.614  1.00 49.88           N  
ATOM   2714  N   HIS A 351      70.943 -61.706  25.598  1.00 51.81           N  
ATOM   2715  CA  HIS A 351      71.252 -61.676  27.023  1.00 51.81           C  
ATOM   2716  C   HIS A 351      70.008 -61.367  27.849  1.00 51.81           C  
ATOM   2717  O   HIS A 351      70.066 -61.344  29.081  1.00 51.81           O  
ATOM   2718  CB  HIS A 351      72.344 -60.645  27.313  1.00 51.81           C  
ATOM   2719  CG  HIS A 351      73.730 -61.201  27.231  1.00 51.81           C  
ATOM   2720  CD2 HIS A 351      74.775 -60.872  26.435  1.00 51.81           C  
ATOM   2721  ND1 HIS A 351      74.168 -62.229  28.037  1.00 51.81           N  
ATOM   2722  CE1 HIS A 351      75.426 -62.508  27.740  1.00 51.81           C  
ATOM   2723  NE2 HIS A 351      75.818 -61.699  26.771  1.00 51.81           N  
ATOM   2724  N   HIS A 352      68.635 -61.819  27.510  1.00 43.17           N  
ATOM   2725  CA  HIS A 352      67.438 -61.963  28.332  1.00 43.17           C  
ATOM   2726  C   HIS A 352      66.710 -63.267  28.023  1.00 43.17           C  
ATOM   2727  O   HIS A 352      66.355 -63.527  26.872  1.00 43.17           O  
ATOM   2728  CB  HIS A 352      66.498 -60.775  28.122  1.00 43.17           C  
ATOM   2729  CG  HIS A 352      66.635 -59.709  29.162  1.00 43.17           C  
ATOM   2730  CD2 HIS A 352      67.049 -58.424  29.069  1.00 43.17           C  
ATOM   2731  ND1 HIS A 352      66.329 -59.922  30.489  1.00 43.17           N  
ATOM   2732  CE1 HIS A 352      66.549 -58.808  31.169  1.00 43.17           C  
ATOM   2733  NE2 HIS A 352      66.986 -57.884  30.330  1.00 43.17           N  
ATOM   2734  N   HIS A 353      67.323 -64.425  28.145  1.00 36.54           N  
ATOM   2735  CA  HIS A 353      66.865 -65.779  28.435  1.00 36.54           C  
ATOM   2736  C   HIS A 353      68.023 -66.772  28.405  1.00 36.54           C  
ATOM   2737  O   HIS A 353      68.799 -66.797  27.447  1.00 36.54           O  
ATOM   2738  CB  HIS A 353      65.783 -66.203  27.440  1.00 36.54           C  
ATOM   2739  CG  HIS A 353      64.429 -66.356  28.056  1.00 36.54           C  
ATOM   2740  CD2 HIS A 353      63.337 -65.556  28.013  1.00 36.54           C  
ATOM   2741  ND1 HIS A 353      64.081 -67.443  28.828  1.00 36.54           N  
ATOM   2742  CE1 HIS A 353      62.829 -67.305  29.235  1.00 36.54           C  
ATOM   2743  NE2 HIS A 353      62.356 -66.167  28.754  1.00 36.54           N  
ATOM   2744  N   HIS A 354      68.754 -66.747  29.416  1.00 33.29           N  
ATOM   2745  CA  HIS A 354      69.580 -67.694  30.157  1.00 33.29           C  
ATOM   2746  C   HIS A 354      70.942 -67.094  30.489  1.00 33.29           C  
ATOM   2747  O   HIS A 354      71.596 -66.510  29.622  1.00 33.29           O  
ATOM   2748  CB  HIS A 354      69.756 -68.989  29.363  1.00 33.29           C  
ATOM   2749  CG  HIS A 354      68.849 -70.092  29.805  1.00 33.29           C  
ATOM   2750  CD2 HIS A 354      67.748 -70.626  29.225  1.00 33.29           C  
ATOM   2751  ND1 HIS A 354      69.033 -70.778  30.987  1.00 33.29           N  
ATOM   2752  CE1 HIS A 354      68.083 -71.689  31.113  1.00 33.29           C  
ATOM   2753  NE2 HIS A 354      67.290 -71.617  30.057  1.00 33.29           N  
TER   
END
