# Supplementary material for: De novo design of obligate ABC-type heterotrimeric proteins
Source: Nat Struct Mol Biol. 2022 Dec 15;29(12):1266–76. doi: 10.1038/s41594-022-00879-4 (PMC9758053; doi:10.1038/s41594-022-00879-4)
Supplement: Supplementary file 4 — This compressed file contains all PDB files and scripts used in our design protocols and analyses, as well as the final design model outputs. [file 41594_2022_879_MOESM4_ESM.zip › source_data/pdbs/AF-Monomer for worms fusions/C4-DHT03-01/C4-DHT03-01_chnB_model_4_ptm_seed_0_unrelaxed.pdb]

ATOM      1  N   MET A   1      -2.457 -18.650  -8.955  1.00 55.79           N  
ATOM      2  CA  MET A   1      -1.412 -19.032  -8.009  1.00 55.79           C  
ATOM      3  C   MET A   1      -1.597 -20.474  -7.547  1.00 55.79           C  
ATOM      4  O   MET A   1      -2.678 -20.849  -7.088  1.00 55.79           O  
ATOM      5  CB  MET A   1      -1.410 -18.093  -6.801  1.00 55.79           C  
ATOM      6  CG  MET A   1      -0.440 -16.930  -6.931  1.00 55.79           C  
ATOM      7  SD  MET A   1      -0.204 -16.032  -5.349  1.00 55.79           S  
ATOM      8  CE  MET A   1       0.339 -14.417  -5.975  1.00 55.79           C  
ATOM      9  N   GLY A   2      -0.976 -21.537  -8.206  1.00 67.63           N  
ATOM     10  CA  GLY A   2      -1.288 -22.943  -8.005  1.00 67.63           C  
ATOM     11  C   GLY A   2      -0.730 -23.499  -6.709  1.00 67.63           C  
ATOM     12  O   GLY A   2       0.244 -22.971  -6.170  1.00 67.63           O  
ATOM     13  N   THR A   3      -1.595 -23.805  -5.718  1.00 76.53           N  
ATOM     14  CA  THR A   3      -1.292 -24.609  -4.539  1.00 76.53           C  
ATOM     15  C   THR A   3      -1.377 -26.098  -4.862  1.00 76.53           C  
ATOM     16  O   THR A   3      -2.314 -26.542  -5.527  1.00 76.53           O  
ATOM     17  CB  THR A   3      -2.246 -24.277  -3.377  1.00 76.53           C  
ATOM     18  CG2 THR A   3      -1.805 -24.967  -2.089  1.00 76.53           C  
ATOM     19  OG1 THR A   3      -2.259 -22.860  -3.165  1.00 76.53           O  
ATOM     20  N   THR A   4      -0.250 -26.806  -4.684  1.00 81.65           N  
ATOM     21  CA  THR A   4      -0.228 -28.261  -4.795  1.00 81.65           C  
ATOM     22  C   THR A   4      -0.263 -28.910  -3.415  1.00 81.65           C  
ATOM     23  O   THR A   4       0.465 -28.496  -2.510  1.00 81.65           O  
ATOM     24  CB  THR A   4       1.019 -28.743  -5.560  1.00 81.65           C  
ATOM     25  CG2 THR A   4       0.938 -30.236  -5.857  1.00 81.65           C  
ATOM     26  OG1 THR A   4       1.120 -28.026  -6.798  1.00 81.65           O  
ATOM     27  N   ASN A   5      -1.168 -29.885  -3.263  1.00 80.80           N  
ATOM     28  CA  ASN A   5      -1.358 -30.553  -1.980  1.00 80.80           C  
ATOM     29  C   ASN A   5      -0.891 -32.005  -2.030  1.00 80.80           C  
ATOM     30  O   ASN A   5      -1.173 -32.719  -2.994  1.00 80.80           O  
ATOM     31  CB  ASN A   5      -2.824 -30.481  -1.549  1.00 80.80           C  
ATOM     32  CG  ASN A   5      -3.332 -29.056  -1.442  1.00 80.80           C  
ATOM     33  ND2 ASN A   5      -4.446 -28.772  -2.108  1.00 80.80           N  
ATOM     34  OD1 ASN A   5      -2.728 -28.218  -0.768  1.00 80.80           O  
ATOM     35  N   PHE A   6       0.007 -32.410  -1.127  1.00 82.05           N  
ATOM     36  CA  PHE A   6       0.378 -33.803  -0.906  1.00 82.05           C  
ATOM     37  C   PHE A   6      -0.308 -34.355   0.337  1.00 82.05           C  
ATOM     38  O   PHE A   6      -0.371 -33.683   1.369  1.00 82.05           O  
ATOM     39  CB  PHE A   6       1.898 -33.941  -0.773  1.00 82.05           C  
ATOM     40  CG  PHE A   6       2.661 -33.422  -1.961  1.00 82.05           C  
ATOM     41  CD1 PHE A   6       2.965 -34.257  -3.030  1.00 82.05           C  
ATOM     42  CD2 PHE A   6       3.075 -32.097  -2.011  1.00 82.05           C  
ATOM     43  CE1 PHE A   6       3.672 -33.780  -4.131  1.00 82.05           C  
ATOM     44  CE2 PHE A   6       3.781 -31.612  -3.108  1.00 82.05           C  
ATOM     45  CZ  PHE A   6       4.079 -32.455  -4.167  1.00 82.05           C  
ATOM     46  N   HIS A   7      -0.962 -35.608   0.085  1.00 77.87           N  
ATOM     47  CA  HIS A   7      -1.690 -36.208   1.197  1.00 77.87           C  
ATOM     48  C   HIS A   7      -1.177 -37.612   1.498  1.00 77.87           C  
ATOM     49  O   HIS A   7      -0.986 -38.417   0.583  1.00 77.87           O  
ATOM     50  CB  HIS A   7      -3.189 -36.250   0.896  1.00 77.87           C  
ATOM     51  CG  HIS A   7      -4.025 -36.660   2.066  1.00 77.87           C  
ATOM     52  CD2 HIS A   7      -4.699 -35.923   2.979  1.00 77.87           C  
ATOM     53  ND1 HIS A   7      -4.237 -37.980   2.402  1.00 77.87           N  
ATOM     54  CE1 HIS A   7      -5.008 -38.036   3.476  1.00 77.87           C  
ATOM     55  NE2 HIS A   7      -5.303 -36.801   3.846  1.00 77.87           N  
ATOM     56  N   LEU A   8      -0.808 -37.874   2.772  1.00 79.59           N  
ATOM     57  CA  LEU A   8      -0.560 -39.228   3.253  1.00 79.59           C  
ATOM     58  C   LEU A   8      -1.529 -39.594   4.372  1.00 79.59           C  
ATOM     59  O   LEU A   8      -1.585 -38.912   5.398  1.00 79.59           O  
ATOM     60  CB  LEU A   8       0.883 -39.366   3.746  1.00 79.59           C  
ATOM     61  CG  LEU A   8       1.309 -40.759   4.217  1.00 79.59           C  
ATOM     62  CD1 LEU A   8       1.370 -41.721   3.035  1.00 79.59           C  
ATOM     63  CD2 LEU A   8       2.655 -40.693   4.931  1.00 79.59           C  
ATOM     64  N   ILE A   9      -2.339 -40.706   4.170  1.00 75.00           N  
ATOM     65  CA  ILE A   9      -3.287 -41.191   5.167  1.00 75.00           C  
ATOM     66  C   ILE A   9      -2.756 -42.475   5.800  1.00 75.00           C  
ATOM     67  O   ILE A   9      -2.400 -43.422   5.094  1.00 75.00           O  
ATOM     68  CB  ILE A   9      -4.682 -41.433   4.550  1.00 75.00           C  
ATOM     69  CG1 ILE A   9      -5.207 -40.151   3.894  1.00 75.00           C  
ATOM     70  CG2 ILE A   9      -5.660 -41.946   5.612  1.00 75.00           C  
ATOM     71  CD1 ILE A   9      -6.481 -40.346   3.084  1.00 75.00           C  
ATOM     72  N   ASN A  10      -2.576 -42.568   7.176  1.00 72.96           N  
ATOM     73  CA  ASN A  10      -2.252 -43.765   7.943  1.00 72.96           C  
ATOM     74  C   ASN A  10      -0.850 -44.275   7.621  1.00 72.96           C  
ATOM     75  O   ASN A  10      -0.622 -45.485   7.573  1.00 72.96           O  
ATOM     76  CB  ASN A  10      -3.288 -44.862   7.691  1.00 72.96           C  
ATOM     77  CG  ASN A  10      -4.648 -44.526   8.268  1.00 72.96           C  
ATOM     78  ND2 ASN A  10      -5.704 -44.965   7.594  1.00 72.96           N  
ATOM     79  OD1 ASN A  10      -4.749 -43.877   9.313  1.00 72.96           O  
ATOM     80  N   GLY A  11       0.081 -43.408   7.147  1.00 73.21           N  
ATOM     81  CA  GLY A  11       1.449 -43.841   6.909  1.00 73.21           C  
ATOM     82  C   GLY A  11       2.283 -43.907   8.174  1.00 73.21           C  
ATOM     83  O   GLY A  11       1.896 -43.359   9.208  1.00 73.21           O  
ATOM     84  N   SER A  12       3.249 -44.878   8.187  1.00 79.70           N  
ATOM     85  CA  SER A  12       4.186 -44.970   9.301  1.00 79.70           C  
ATOM     86  C   SER A  12       4.895 -43.641   9.539  1.00 79.70           C  
ATOM     87  O   SER A  12       4.911 -42.774   8.663  1.00 79.70           O  
ATOM     88  CB  SER A  12       5.220 -46.068   9.043  1.00 79.70           C  
ATOM     89  OG  SER A  12       6.083 -45.707   7.979  1.00 79.70           O  
ATOM     90  N   GLU A  13       5.279 -43.399  10.772  1.00 84.43           N  
ATOM     91  CA  GLU A  13       6.048 -42.204  11.108  1.00 84.43           C  
ATOM     92  C   GLU A  13       7.244 -42.036  10.173  1.00 84.43           C  
ATOM     93  O   GLU A  13       7.535 -40.928   9.723  1.00 84.43           O  
ATOM     94  CB  GLU A  13       6.521 -42.260  12.562  1.00 84.43           C  
ATOM     95  CG  GLU A  13       7.152 -40.964  13.053  1.00 84.43           C  
ATOM     96  CD  GLU A  13       7.489 -40.986  14.536  1.00 84.43           C  
ATOM     97  OE1 GLU A  13       8.018 -39.976  15.053  1.00 84.43           O  
ATOM     98  OE2 GLU A  13       7.219 -42.021  15.187  1.00 84.43           O1-
ATOM     99  N   GLU A  14       7.855 -43.068   9.802  1.00 80.29           N  
ATOM    100  CA  GLU A  14       9.010 -43.062   8.909  1.00 80.29           C  
ATOM    101  C   GLU A  14       8.630 -42.567   7.517  1.00 80.29           C  
ATOM    102  O   GLU A  14       9.357 -41.776   6.914  1.00 80.29           O  
ATOM    103  CB  GLU A  14       9.628 -44.460   8.820  1.00 80.29           C  
ATOM    104  CG  GLU A  14      11.020 -44.479   8.207  1.00 80.29           C  
ATOM    105  CD  GLU A  14      11.694 -45.839   8.290  1.00 80.29           C  
ATOM    106  OE1 GLU A  14      12.869 -45.961   7.875  1.00 80.29           O  
ATOM    107  OE2 GLU A  14      11.042 -46.791   8.774  1.00 80.29           O1-
ATOM    108  N   ALA A  15       7.444 -43.064   6.998  1.00 78.67           N  
ATOM    109  CA  ALA A  15       6.967 -42.658   5.679  1.00 78.67           C  
ATOM    110  C   ALA A  15       6.667 -41.162   5.641  1.00 78.67           C  
ATOM    111  O   ALA A  15       7.026 -40.475   4.683  1.00 78.67           O  
ATOM    112  CB  ALA A  15       5.725 -43.457   5.294  1.00 78.67           C  
ATOM    113  N   ARG A  16       6.138 -40.708   6.734  1.00 82.24           N  
ATOM    114  CA  ARG A  16       5.788 -39.293   6.803  1.00 82.24           C  
ATOM    115  C   ARG A  16       7.037 -38.419   6.790  1.00 82.24           C  
ATOM    116  O   ARG A  16       7.068 -37.381   6.125  1.00 82.24           O  
ATOM    117  CB  ARG A  16       4.960 -39.004   8.057  1.00 82.24           C  
ATOM    118  CG  ARG A  16       3.542 -39.552   7.998  1.00 82.24           C  
ATOM    119  CD  ARG A  16       2.673 -38.990   9.114  1.00 82.24           C  
ATOM    120  NE  ARG A  16       3.106 -39.464  10.426  1.00 82.24           N  
ATOM    121  CZ  ARG A  16       2.627 -40.543  11.037  1.00 82.24           C  
ATOM    122  NH1 ARG A  16       1.684 -41.284  10.466  1.00 82.24           N1+
ATOM    123  NH2 ARG A  16       3.093 -40.884  12.230  1.00 82.24           N  
ATOM    124  N   GLN A  17       8.051 -38.810   7.483  1.00 82.79           N  
ATOM    125  CA  GLN A  17       9.316 -38.082   7.537  1.00 82.79           C  
ATOM    126  C   GLN A  17       9.995 -38.060   6.171  1.00 82.79           C  
ATOM    127  O   GLN A  17      10.572 -37.045   5.776  1.00 82.79           O  
ATOM    128  CB  GLN A  17      10.249 -38.703   8.577  1.00 82.79           C  
ATOM    129  CG  GLN A  17       9.840 -38.422  10.017  1.00 82.79           C  
ATOM    130  CD  GLN A  17      10.748 -39.095  11.028  1.00 82.79           C  
ATOM    131  NE2 GLN A  17      10.553 -38.780  12.304  1.00 82.79           N  
ATOM    132  OE1 GLN A  17      11.619 -39.893  10.666  1.00 82.79           O  
ATOM    133  N   LEU A  18       9.836 -39.154   5.419  1.00 82.95           N  
ATOM    134  CA  LEU A  18      10.466 -39.261   4.108  1.00 82.95           C  
ATOM    135  C   LEU A  18       9.800 -38.324   3.106  1.00 82.95           C  
ATOM    136  O   LEU A  18      10.482 -37.667   2.315  1.00 82.95           O  
ATOM    137  CB  LEU A  18      10.400 -40.703   3.596  1.00 82.95           C  
ATOM    138  CG  LEU A  18      11.304 -41.714   4.301  1.00 82.95           C  
ATOM    139  CD1 LEU A  18      11.016 -43.124   3.798  1.00 82.95           C  
ATOM    140  CD2 LEU A  18      12.772 -41.356   4.093  1.00 82.95           C  
ATOM    141  N   ILE A  19       8.452 -38.291   3.251  1.00 82.40           N  
ATOM    142  CA  ILE A  19       7.700 -37.418   2.357  1.00 82.40           C  
ATOM    143  C   ILE A  19       8.044 -35.960   2.648  1.00 82.40           C  
ATOM    144  O   ILE A  19       8.275 -35.174   1.726  1.00 82.40           O  
ATOM    145  CB  ILE A  19       6.177 -37.648   2.493  1.00 82.40           C  
ATOM    146  CG1 ILE A  19       5.803 -39.052   2.003  1.00 82.40           C  
ATOM    147  CG2 ILE A  19       5.399 -36.574   1.727  1.00 82.40           C  
ATOM    148  CD1 ILE A  19       4.350 -39.428   2.258  1.00 82.40           C  
ATOM    149  N   GLN A  20       8.174 -35.623   3.918  1.00 84.75           N  
ATOM    150  CA  GLN A  20       8.559 -34.274   4.319  1.00 84.75           C  
ATOM    151  C   GLN A  20       9.937 -33.911   3.777  1.00 84.75           C  
ATOM    152  O   GLN A  20      10.132 -32.816   3.243  1.00 84.75           O  
ATOM    153  CB  GLN A  20       8.543 -34.142   5.843  1.00 84.75           C  
ATOM    154  CG  GLN A  20       8.782 -32.723   6.340  1.00 84.75           C  
ATOM    155  CD  GLN A  20       8.644 -32.597   7.846  1.00 84.75           C  
ATOM    156  NE2 GLN A  20       8.932 -31.411   8.370  1.00 84.75           N  
ATOM    157  OE1 GLN A  20       8.281 -33.558   8.532  1.00 84.75           O  
ATOM    158  N   LYS A  21      10.783 -34.774   3.912  1.00 81.19           N  
ATOM    159  CA  LYS A  21      12.149 -34.579   3.433  1.00 81.19           C  
ATOM    160  C   LYS A  21      12.178 -34.370   1.921  1.00 81.19           C  
ATOM    161  O   LYS A  21      12.906 -33.511   1.421  1.00 81.19           O  
ATOM    162  CB  LYS A  21      13.027 -35.771   3.814  1.00 81.19           C  
ATOM    163  CG  LYS A  21      13.489 -35.762   5.264  1.00 81.19           C  
ATOM    164  CD  LYS A  21      14.401 -36.944   5.568  1.00 81.19           C  
ATOM    165  CE  LYS A  21      14.736 -37.025   7.051  1.00 81.19           C  
ATOM    166  NZ  LYS A  21      15.601 -38.203   7.359  1.00 81.19           N1+
ATOM    167  N   ALA A  22      11.367 -35.133   1.229  1.00 79.74           N  
ATOM    168  CA  ALA A  22      11.330 -35.059  -0.228  1.00 79.74           C  
ATOM    169  C   ALA A  22      10.842 -33.690  -0.696  1.00 79.74           C  
ATOM    170  O   ALA A  22      11.452 -33.073  -1.573  1.00 79.74           O  
ATOM    171  CB  ALA A  22      10.438 -36.159  -0.796  1.00 79.74           C  
ATOM    172  N   VAL A  23       9.768 -33.268  -0.053  1.00 84.04           N  
ATOM    173  CA  VAL A  23       9.167 -31.991  -0.423  1.00 84.04           C  
ATOM    174  C   VAL A  23      10.136 -30.854  -0.109  1.00 84.04           C  
ATOM    175  O   VAL A  23      10.326 -29.949  -0.926  1.00 84.04           O  
ATOM    176  CB  VAL A  23       7.824 -31.762   0.307  1.00 84.04           C  
ATOM    177  CG1 VAL A  23       7.303 -30.351   0.049  1.00 84.04           C  
ATOM    178  CG2 VAL A  23       6.796 -32.804  -0.131  1.00 84.04           C  
ATOM    179  N   GLU A  24      10.814 -30.986   0.983  1.00 83.16           N  
ATOM    180  CA  GLU A  24      11.775 -29.964   1.386  1.00 83.16           C  
ATOM    181  C   GLU A  24      12.971 -29.925   0.440  1.00 83.16           C  
ATOM    182  O   GLU A  24      13.474 -28.849   0.110  1.00 83.16           O  
ATOM    183  CB  GLU A  24      12.248 -30.206   2.822  1.00 83.16           C  
ATOM    184  CG  GLU A  24      11.209 -29.859   3.879  1.00 83.16           C  
ATOM    185  CD  GLU A  24      11.643 -30.224   5.289  1.00 83.16           C  
ATOM    186  OE1 GLU A  24      10.922 -29.882   6.254  1.00 83.16           O  
ATOM    187  OE2 GLU A  24      12.715 -30.854   5.432  1.00 83.16           O1-
ATOM    188  N   ALA A  25      13.352 -31.049  -0.027  1.00 79.16           N  
ATOM    189  CA  ALA A  25      14.555 -31.171  -0.847  1.00 79.16           C  
ATOM    190  C   ALA A  25      14.343 -30.549  -2.225  1.00 79.16           C  
ATOM    191  O   ALA A  25      15.236 -29.881  -2.755  1.00 79.16           O  
ATOM    192  CB  ALA A  25      14.959 -32.636  -0.984  1.00 79.16           C  
ATOM    193  N   ILE A  26      13.160 -30.577  -2.731  1.00 76.44           N  
ATOM    194  CA  ILE A  26      12.944 -30.196  -4.123  1.00 76.44           C  
ATOM    195  C   ILE A  26      12.276 -28.824  -4.184  1.00 76.44           C  
ATOM    196  O   ILE A  26      12.465 -28.078  -5.148  1.00 76.44           O  
ATOM    197  CB  ILE A  26      12.086 -31.242  -4.868  1.00 76.44           C  
ATOM    198  CG1 ILE A  26      12.818 -32.589  -4.926  1.00 76.44           C  
ATOM    199  CG2 ILE A  26      11.735 -30.749  -6.275  1.00 76.44           C  
ATOM    200  CD1 ILE A  26      12.009 -33.705  -5.573  1.00 76.44           C  
ATOM    201  N   SER A  27      11.676 -28.333  -3.065  1.00 80.23           N  
ATOM    202  CA  SER A  27      10.870 -27.116  -3.096  1.00 80.23           C  
ATOM    203  C   SER A  27      11.704 -25.891  -2.736  1.00 80.23           C  
ATOM    204  O   SER A  27      11.233 -24.757  -2.851  1.00 80.23           O  
ATOM    205  CB  SER A  27       9.683 -27.235  -2.139  1.00 80.23           C  
ATOM    206  OG  SER A  27      10.128 -27.407  -0.804  1.00 80.23           O  
ATOM    207  N   LYS A  28      13.089 -25.987  -2.436  1.00 67.95           N  
ATOM    208  CA  LYS A  28      13.812 -24.818  -1.940  1.00 67.95           C  
ATOM    209  C   LYS A  28      14.269 -23.927  -3.090  1.00 67.95           C  
ATOM    210  O   LYS A  28      15.468 -23.693  -3.263  1.00 67.95           O  
ATOM    211  CB  LYS A  28      15.014 -25.248  -1.099  1.00 67.95           C  
ATOM    212  CG  LYS A  28      14.666 -25.630   0.331  1.00 67.95           C  
ATOM    213  CD  LYS A  28      15.915 -25.886   1.164  1.00 67.95           C  
ATOM    214  CE  LYS A  28      15.566 -26.319   2.581  1.00 67.95           C  
ATOM    215  NZ  LYS A  28      16.789 -26.570   3.400  1.00 67.95           N1+
ATOM    216  N   LYS A  29      13.345 -23.488  -3.951  1.00 65.09           N  
ATOM    217  CA  LYS A  29      13.645 -22.385  -4.859  1.00 65.09           C  
ATOM    218  C   LYS A  29      12.969 -21.096  -4.401  1.00 65.09           C  
ATOM    219  O   LYS A  29      12.009 -21.134  -3.629  1.00 65.09           O  
ATOM    220  CB  LYS A  29      13.210 -22.729  -6.284  1.00 65.09           C  
ATOM    221  CG  LYS A  29      14.207 -23.588  -7.047  1.00 65.09           C  
ATOM    222  CD  LYS A  29      13.882 -23.635  -8.534  1.00 65.09           C  
ATOM    223  CE  LYS A  29      14.863 -24.517  -9.294  1.00 65.09           C  
ATOM    224  NZ  LYS A  29      14.576 -24.531 -10.760  1.00 65.09           N1+
ATOM    225  N   GLU A  30      13.691 -19.918  -4.629  1.00 64.10           N  
ATOM    226  CA  GLU A  30      13.180 -18.586  -4.322  1.00 64.10           C  
ATOM    227  C   GLU A  30      11.693 -18.476  -4.646  1.00 64.10           C  
ATOM    228  O   GLU A  30      11.254 -18.894  -5.719  1.00 64.10           O  
ATOM    229  CB  GLU A  30      13.966 -17.519  -5.087  1.00 64.10           C  
ATOM    230  CG  GLU A  30      14.123 -16.209  -4.330  1.00 64.10           C  
ATOM    231  CD  GLU A  30      15.081 -15.238  -5.001  1.00 64.10           C  
ATOM    232  OE1 GLU A  30      15.269 -14.113  -4.483  1.00 64.10           O  
ATOM    233  OE2 GLU A  30      15.646 -15.603  -6.056  1.00 64.10           O1-
ATOM    234  N   GLY A  31      10.773 -18.409  -3.604  1.00 66.87           N  
ATOM    235  CA  GLY A  31       9.383 -18.051  -3.841  1.00 66.87           C  
ATOM    236  C   GLY A  31       8.417 -19.184  -3.544  1.00 66.87           C  
ATOM    237  O   GLY A  31       7.200 -18.997  -3.591  1.00 66.87           O  
ATOM    238  N   THR A  32       8.929 -20.481  -3.147  1.00 78.40           N  
ATOM    239  CA  THR A  32       8.095 -21.623  -2.790  1.00 78.40           C  
ATOM    240  C   THR A  32       7.918 -21.711  -1.276  1.00 78.40           C  
ATOM    241  O   THR A  32       8.886 -21.577  -0.525  1.00 78.40           O  
ATOM    242  CB  THR A  32       8.694 -22.939  -3.317  1.00 78.40           C  
ATOM    243  CG2 THR A  32       7.723 -24.100  -3.130  1.00 78.40           C  
ATOM    244  OG1 THR A  32       8.990 -22.799  -4.712  1.00 78.40           O  
ATOM    245  N   GLU A  33       6.658 -21.640  -0.765  1.00 79.35           N  
ATOM    246  CA  GLU A  33       6.266 -21.792   0.633  1.00 79.35           C  
ATOM    247  C   GLU A  33       5.661 -23.169   0.891  1.00 79.35           C  
ATOM    248  O   GLU A  33       4.747 -23.592   0.181  1.00 79.35           O  
ATOM    249  CB  GLU A  33       5.275 -20.697   1.036  1.00 79.35           C  
ATOM    250  CG  GLU A  33       5.857 -19.292   0.989  1.00 79.35           C  
ATOM    251  CD  GLU A  33       4.857 -18.214   1.375  1.00 79.35           C  
ATOM    252  OE1 GLU A  33       5.210 -17.014   1.332  1.00 79.35           O  
ATOM    253  OE2 GLU A  33       3.710 -18.574   1.725  1.00 79.35           O1-
ATOM    254  N   VAL A  34       6.240 -23.858   1.768  1.00 81.78           N  
ATOM    255  CA  VAL A  34       5.783 -25.195   2.135  1.00 81.78           C  
ATOM    256  C   VAL A  34       5.164 -25.164   3.531  1.00 81.78           C  
ATOM    257  O   VAL A  34       5.779 -24.667   4.478  1.00 81.78           O  
ATOM    258  CB  VAL A  34       6.935 -26.222   2.085  1.00 81.78           C  
ATOM    259  CG1 VAL A  34       6.415 -27.630   2.367  1.00 81.78           C  
ATOM    260  CG2 VAL A  34       7.637 -26.170   0.729  1.00 81.78           C  
ATOM    261  N   HIS A  35       3.905 -25.589   3.685  1.00 83.15           N  
ATOM    262  CA  HIS A  35       3.185 -25.713   4.949  1.00 83.15           C  
ATOM    263  C   HIS A  35       2.864 -27.172   5.260  1.00 83.15           C  
ATOM    264  O   HIS A  35       2.280 -27.873   4.430  1.00 83.15           O  
ATOM    265  CB  HIS A  35       1.898 -24.888   4.915  1.00 83.15           C  
ATOM    266  CG  HIS A  35       2.133 -23.413   4.828  1.00 83.15           C  
ATOM    267  CD2 HIS A  35       2.022 -22.555   3.787  1.00 83.15           C  
ATOM    268  ND1 HIS A  35       2.540 -22.660   5.908  1.00 83.15           N  
ATOM    269  CE1 HIS A  35       2.667 -21.397   5.533  1.00 83.15           C  
ATOM    270  NE2 HIS A  35       2.358 -21.307   4.250  1.00 83.15           N  
ATOM    271  N   PHE A  36       3.228 -27.563   6.539  1.00 83.30           N  
ATOM    272  CA  PHE A  36       2.969 -28.924   6.993  1.00 83.30           C  
ATOM    273  C   PHE A  36       1.847 -28.946   8.025  1.00 83.30           C  
ATOM    274  O   PHE A  36       1.866 -28.174   8.986  1.00 83.30           O  
ATOM    275  CB  PHE A  36       4.238 -29.546   7.584  1.00 83.30           C  
ATOM    276  CG  PHE A  36       5.395 -29.596   6.623  1.00 83.30           C  
ATOM    277  CD1 PHE A  36       5.574 -30.690   5.785  1.00 83.30           C  
ATOM    278  CD2 PHE A  36       6.303 -28.548   6.556  1.00 83.30           C  
ATOM    279  CE1 PHE A  36       6.643 -30.739   4.894  1.00 83.30           C  
ATOM    280  CE2 PHE A  36       7.375 -28.589   5.669  1.00 83.30           C  
ATOM    281  CZ  PHE A  36       7.544 -29.687   4.839  1.00 83.30           C  
ATOM    282  N   GLU A  37       0.880 -29.768   7.767  1.00 84.84           N  
ATOM    283  CA  GLU A  37      -0.157 -30.045   8.758  1.00 84.84           C  
ATOM    284  C   GLU A  37      -0.172 -31.521   9.143  1.00 84.84           C  
ATOM    285  O   GLU A  37      -0.294 -32.392   8.279  1.00 84.84           O  
ATOM    286  CB  GLU A  37      -1.530 -29.625   8.230  1.00 84.84           C  
ATOM    287  CG  GLU A  37      -2.594 -29.503   9.312  1.00 84.84           C  
ATOM    288  CD  GLU A  37      -3.920 -28.968   8.793  1.00 84.84           C  
ATOM    289  OE1 GLU A  37      -4.878 -28.846   9.590  1.00 84.84           O  
ATOM    290  OE2 GLU A  37      -4.001 -28.669   7.582  1.00 84.84           O1-
ATOM    291  N   LYS A  38       0.073 -31.784  10.490  1.00 77.93           N  
ATOM    292  CA  LYS A  38       0.056 -33.136  11.043  1.00 77.93           C  
ATOM    293  C   LYS A  38      -1.195 -33.370  11.885  1.00 77.93           C  
ATOM    294  O   LYS A  38      -1.542 -32.545  12.732  1.00 77.93           O  
ATOM    295  CB  LYS A  38       1.309 -33.389  11.883  1.00 77.93           C  
ATOM    296  CG  LYS A  38       2.606 -33.347  11.088  1.00 77.93           C  
ATOM    297  CD  LYS A  38       3.814 -33.607  11.978  1.00 77.93           C  
ATOM    298  CE  LYS A  38       5.119 -33.465  11.206  1.00 77.93           C  
ATOM    299  NZ  LYS A  38       6.306 -33.753  12.066  1.00 77.93           N1+
ATOM    300  N   SER A  39      -2.048 -34.333  11.475  1.00 77.14           N  
ATOM    301  CA  SER A  39      -3.133 -34.841  12.307  1.00 77.14           C  
ATOM    302  C   SER A  39      -3.030 -36.353  12.486  1.00 77.14           C  
ATOM    303  O   SER A  39      -2.267 -37.016  11.782  1.00 77.14           O  
ATOM    304  CB  SER A  39      -4.490 -34.484  11.698  1.00 77.14           C  
ATOM    305  OG  SER A  39      -4.709 -35.208  10.499  1.00 77.14           O  
ATOM    306  N   ASP A  40      -3.439 -36.990  13.817  1.00 74.60           N  
ATOM    307  CA  ASP A  40      -3.399 -38.410  14.154  1.00 74.60           C  
ATOM    308  C   ASP A  40      -3.447 -39.274  12.896  1.00 74.60           C  
ATOM    309  O   ASP A  40      -4.492 -39.385  12.252  1.00 74.60           O  
ATOM    310  CB  ASP A  40      -4.558 -38.772  15.086  1.00 74.60           C  
ATOM    311  CG  ASP A  40      -4.345 -38.295  16.511  1.00 74.60           C  
ATOM    312  OD1 ASP A  40      -3.208 -37.908  16.861  1.00 74.60           O  
ATOM    313  OD2 ASP A  40      -5.320 -38.306  17.293  1.00 74.60           O1-
ATOM    314  N   GLY A  41      -2.268 -39.622  12.277  1.00 70.66           N  
ATOM    315  CA  GLY A  41      -2.177 -40.628  11.232  1.00 70.66           C  
ATOM    316  C   GLY A  41      -2.181 -40.040   9.834  1.00 70.66           C  
ATOM    317  O   GLY A  41      -2.071 -40.769   8.847  1.00 70.66           O  
ATOM    318  N   THR A  42      -2.381 -38.632   9.710  1.00 79.27           N  
ATOM    319  CA  THR A  42      -2.466 -37.986   8.404  1.00 79.27           C  
ATOM    320  C   THR A  42      -1.454 -36.850   8.296  1.00 79.27           C  
ATOM    321  O   THR A  42      -1.198 -36.143   9.272  1.00 79.27           O  
ATOM    322  CB  THR A  42      -3.882 -37.442   8.141  1.00 79.27           C  
ATOM    323  CG2 THR A  42      -4.033 -36.972   6.699  1.00 79.27           C  
ATOM    324  OG1 THR A  42      -4.840 -38.477   8.397  1.00 79.27           O  
ATOM    325  N   LEU A  43      -0.641 -36.848   7.134  1.00 82.35           N  
ATOM    326  CA  LEU A  43       0.254 -35.757   6.766  1.00 82.35           C  
ATOM    327  C   LEU A  43      -0.260 -35.025   5.532  1.00 82.35           C  
ATOM    328  O   LEU A  43      -0.557 -35.651   4.512  1.00 82.35           O  
ATOM    329  CB  LEU A  43       1.667 -36.288   6.508  1.00 82.35           C  
ATOM    330  CG  LEU A  43       2.707 -35.258   6.062  1.00 82.35           C  
ATOM    331  CD1 LEU A  43       3.002 -34.279   7.194  1.00 82.35           C  
ATOM    332  CD2 LEU A  43       3.984 -35.952   5.602  1.00 82.35           C  
ATOM    333  N   GLU A  44      -0.581 -33.645   5.790  1.00 85.70           N  
ATOM    334  CA  GLU A  44      -0.951 -32.771   4.679  1.00 85.70           C  
ATOM    335  C   GLU A  44       0.123 -31.718   4.425  1.00 85.70           C  
ATOM    336  O   GLU A  44       0.531 -31.006   5.346  1.00 85.70           O  
ATOM    337  CB  GLU A  44      -2.297 -32.096   4.953  1.00 85.70           C  
ATOM    338  CG  GLU A  44      -2.876 -31.369   3.748  1.00 85.70           C  
ATOM    339  CD  GLU A  44      -4.256 -30.788   4.004  1.00 85.70           C  
ATOM    340  OE1 GLU A  44      -4.806 -30.111   3.105  1.00 85.70           O  
ATOM    341  OE2 GLU A  44      -4.792 -31.009   5.112  1.00 85.70           O1-
ATOM    342  N   ILE A  45       0.658 -31.778   3.137  1.00 85.28           N  
ATOM    343  CA  ILE A  45       1.667 -30.799   2.745  1.00 85.28           C  
ATOM    344  C   ILE A  45       1.103 -29.883   1.660  1.00 85.28           C  
ATOM    345  O   ILE A  45       0.641 -30.356   0.619  1.00 85.28           O  
ATOM    346  CB  ILE A  45       2.958 -31.486   2.248  1.00 85.28           C  
ATOM    347  CG1 ILE A  45       3.455 -32.502   3.284  1.00 85.28           C  
ATOM    348  CG2 ILE A  45       4.039 -30.446   1.940  1.00 85.28           C  
ATOM    349  CD1 ILE A  45       4.559 -33.417   2.772  1.00 85.28           C  
ATOM    350  N   ARG A  46       1.120 -28.550   2.059  1.00 85.91           N  
ATOM    351  CA  ARG A  46       0.698 -27.562   1.071  1.00 85.91           C  
ATOM    352  C   ARG A  46       1.888 -26.752   0.564  1.00 85.91           C  
ATOM    353  O   ARG A  46       2.596 -26.121   1.351  1.00 85.91           O  
ATOM    354  CB  ARG A  46      -0.358 -26.626   1.662  1.00 85.91           C  
ATOM    355  CG  ARG A  46      -1.676 -27.311   1.983  1.00 85.91           C  
ATOM    356  CD  ARG A  46      -2.693 -26.336   2.561  1.00 85.91           C  
ATOM    357  NE  ARG A  46      -3.838 -27.031   3.140  1.00 85.91           N  
ATOM    358  CZ  ARG A  46      -4.755 -26.464   3.920  1.00 85.91           C  
ATOM    359  NH1 ARG A  46      -4.677 -25.175   4.231  1.00 85.91           N1+
ATOM    360  NH2 ARG A  46      -5.756 -27.190   4.394  1.00 85.91           N  
ATOM    361  N   VAL A  47       2.128 -26.835  -0.804  1.00 83.49           N  
ATOM    362  CA  VAL A  47       3.236 -26.106  -1.411  1.00 83.49           C  
ATOM    363  C   VAL A  47       2.694 -25.013  -2.330  1.00 83.49           C  
ATOM    364  O   VAL A  47       1.949 -25.297  -3.270  1.00 83.49           O  
ATOM    365  CB  VAL A  47       4.174 -27.048  -2.199  1.00 83.49           C  
ATOM    366  CG1 VAL A  47       5.413 -26.298  -2.681  1.00 83.49           C  
ATOM    367  CG2 VAL A  47       4.572 -28.245  -1.337  1.00 83.49           C  
ATOM    368  N   LYS A  48       3.056 -23.716  -1.946  1.00 83.10           N  
ATOM    369  CA  LYS A  48       2.644 -22.592  -2.781  1.00 83.10           C  
ATOM    370  C   LYS A  48       3.729 -22.231  -3.792  1.00 83.10           C  
ATOM    371  O   LYS A  48       4.920 -22.338  -3.496  1.00 83.10           O  
ATOM    372  CB  LYS A  48       2.310 -21.375  -1.916  1.00 83.10           C  
ATOM    373  CG  LYS A  48       1.042 -21.532  -1.089  1.00 83.10           C  
ATOM    374  CD  LYS A  48       0.669 -20.234  -0.386  1.00 83.10           C  
ATOM    375  CE  LYS A  48      -0.597 -20.392   0.445  1.00 83.10           C  
ATOM    376  NZ  LYS A  48      -0.974 -19.119   1.129  1.00 83.10           N1+
ATOM    377  N   ASN A  49       3.358 -21.994  -5.101  1.00 81.90           N  
ATOM    378  CA  ASN A  49       4.238 -21.521  -6.165  1.00 81.90           C  
ATOM    379  C   ASN A  49       5.160 -22.630  -6.664  1.00 81.90           C  
ATOM    380  O   ASN A  49       6.350 -22.400  -6.886  1.00 81.90           O  
ATOM    381  CB  ASN A  49       5.059 -20.321  -5.689  1.00 81.90           C  
ATOM    382  CG  ASN A  49       4.203 -19.104  -5.400  1.00 81.90           C  
ATOM    383  ND2 ASN A  49       4.566 -18.356  -4.365  1.00 81.90           N  
ATOM    384  OD1 ASN A  49       3.222 -18.840  -6.101  1.00 81.90           O  
ATOM    385  N   LEU A  50       4.590 -23.858  -6.699  1.00 80.83           N  
ATOM    386  CA  LEU A  50       5.373 -25.007  -7.140  1.00 80.83           C  
ATOM    387  C   LEU A  50       5.301 -25.165  -8.655  1.00 80.83           C  
ATOM    388  O   LEU A  50       4.212 -25.286  -9.220  1.00 80.83           O  
ATOM    389  CB  LEU A  50       4.879 -26.286  -6.458  1.00 80.83           C  
ATOM    390  CG  LEU A  50       5.747 -27.532  -6.643  1.00 80.83           C  
ATOM    391  CD1 LEU A  50       7.091 -27.348  -5.945  1.00 80.83           C  
ATOM    392  CD2 LEU A  50       5.029 -28.768  -6.112  1.00 80.83           C  
ATOM    393  N   HIS A  51       6.415 -25.023  -9.306  1.00 81.37           N  
ATOM    394  CA  HIS A  51       6.483 -25.286 -10.739  1.00 81.37           C  
ATOM    395  C   HIS A  51       6.069 -26.720 -11.055  1.00 81.37           C  
ATOM    396  O   HIS A  51       6.376 -27.641 -10.294  1.00 81.37           O  
ATOM    397  CB  HIS A  51       7.893 -25.019 -11.266  1.00 81.37           C  
ATOM    398  CG  HIS A  51       7.966 -24.911 -12.757  1.00 81.37           C  
ATOM    399  CD2 HIS A  51       8.047 -23.829 -13.566  1.00 81.37           C  
ATOM    400  ND1 HIS A  51       7.955 -26.013 -13.584  1.00 81.37           N  
ATOM    401  CE1 HIS A  51       8.028 -25.612 -14.842  1.00 81.37           C  
ATOM    402  NE2 HIS A  51       8.084 -24.290 -14.859  1.00 81.37           N  
ATOM    403  N   PRO A  52       5.178 -26.919 -12.212  1.00 82.43           N  
ATOM    404  CA  PRO A  52       4.735 -28.262 -12.595  1.00 82.43           C  
ATOM    405  C   PRO A  52       5.885 -29.263 -12.670  1.00 82.43           C  
ATOM    406  O   PRO A  52       5.716 -30.432 -12.313  1.00 82.43           O  
ATOM    407  CB  PRO A  52       4.109 -28.046 -13.975  1.00 82.43           C  
ATOM    408  CG  PRO A  52       3.637 -26.628 -13.964  1.00 82.43           C  
ATOM    409  CD  PRO A  52       4.596 -25.814 -13.142  1.00 82.43           C  
ATOM    410  N   ARG A  53       7.069 -28.894 -13.093  1.00 82.02           N  
ATOM    411  CA  ARG A  53       8.233 -29.771 -13.173  1.00 82.02           C  
ATOM    412  C   ARG A  53       8.689 -30.203 -11.783  1.00 82.02           C  
ATOM    413  O   ARG A  53       9.055 -31.361 -11.577  1.00 82.02           O  
ATOM    414  CB  ARG A  53       9.380 -29.075 -13.908  1.00 82.02           C  
ATOM    415  CG  ARG A  53      10.588 -29.967 -14.149  1.00 82.02           C  
ATOM    416  CD  ARG A  53      11.650 -29.264 -14.984  1.00 82.02           C  
ATOM    417  NE  ARG A  53      12.861 -30.072 -15.106  1.00 82.02           N  
ATOM    418  CZ  ARG A  53      13.972 -29.684 -15.726  1.00 82.02           C  
ATOM    419  NH1 ARG A  53      14.048 -28.486 -16.294  1.00 82.02           N1+
ATOM    420  NH2 ARG A  53      15.015 -30.499 -15.778  1.00 82.02           N  
ATOM    421  N   GLN A  54       8.652 -29.407 -10.803  1.00 81.74           N  
ATOM    422  CA  GLN A  54       9.022 -29.710  -9.424  1.00 81.74           C  
ATOM    423  C   GLN A  54       8.030 -30.681  -8.790  1.00 81.74           C  
ATOM    424  O   GLN A  54       8.425 -31.582  -8.046  1.00 81.74           O  
ATOM    425  CB  GLN A  54       9.102 -28.427  -8.594  1.00 81.74           C  
ATOM    426  CG  GLN A  54      10.284 -27.536  -8.953  1.00 81.74           C  
ATOM    427  CD  GLN A  54      10.313 -26.248  -8.153  1.00 81.74           C  
ATOM    428  NE2 GLN A  54      11.512 -25.780  -7.825  1.00 81.74           N  
ATOM    429  OE1 GLN A  54       9.265 -25.676  -7.832  1.00 81.74           O  
ATOM    430  N   GLU A  55       6.796 -30.322  -9.124  1.00 84.10           N  
ATOM    431  CA  GLU A  55       5.767 -31.232  -8.630  1.00 84.10           C  
ATOM    432  C   GLU A  55       6.024 -32.662  -9.098  1.00 84.10           C  
ATOM    433  O   GLU A  55       5.943 -33.604  -8.307  1.00 84.10           O  
ATOM    434  CB  GLU A  55       4.379 -30.772  -9.082  1.00 84.10           C  
ATOM    435  CG  GLU A  55       3.246 -31.660  -8.588  1.00 84.10           C  
ATOM    436  CD  GLU A  55       1.877 -31.216  -9.081  1.00 84.10           C  
ATOM    437  OE1 GLU A  55       0.880 -31.927  -8.823  1.00 84.10           O  
ATOM    438  OE2 GLU A  55       1.804 -30.149  -9.731  1.00 84.10           O1-
ATOM    439  N   ASP A  56       6.301 -32.776 -10.435  1.00 85.61           N  
ATOM    440  CA  ASP A  56       6.587 -34.094 -10.995  1.00 85.61           C  
ATOM    441  C   ASP A  56       7.788 -34.734 -10.303  1.00 85.61           C  
ATOM    442  O   ASP A  56       7.760 -35.921  -9.970  1.00 85.61           O  
ATOM    443  CB  ASP A  56       6.839 -33.994 -12.500  1.00 85.61           C  
ATOM    444  CG  ASP A  56       6.985 -35.350 -13.168  1.00 85.61           C  
ATOM    445  OD1 ASP A  56       6.085 -36.204 -13.017  1.00 85.61           O  
ATOM    446  OD2 ASP A  56       8.010 -35.567 -13.850  1.00 85.61           O1-
ATOM    447  N   LEU A  57       8.865 -33.961 -10.002  1.00 86.22           N  
ATOM    448  CA  LEU A  57      10.078 -34.449  -9.354  1.00 86.22           C  
ATOM    449  C   LEU A  57       9.791 -34.879  -7.919  1.00 86.22           C  
ATOM    450  O   LEU A  57      10.283 -35.917  -7.469  1.00 86.22           O  
ATOM    451  CB  LEU A  57      11.165 -33.370  -9.368  1.00 86.22           C  
ATOM    452  CG  LEU A  57      11.780 -33.046 -10.730  1.00 86.22           C  
ATOM    453  CD1 LEU A  57      12.723 -31.852 -10.614  1.00 86.22           C  
ATOM    454  CD2 LEU A  57      12.512 -34.260 -11.289  1.00 86.22           C  
ATOM    455  N   ILE A  58       8.979 -34.105  -7.269  1.00 84.74           N  
ATOM    456  CA  ILE A  58       8.626 -34.425  -5.890  1.00 84.74           C  
ATOM    457  C   ILE A  58       7.869 -35.749  -5.844  1.00 84.74           C  
ATOM    458  O   ILE A  58       8.161 -36.611  -5.013  1.00 84.74           O  
ATOM    459  CB  ILE A  58       7.782 -33.301  -5.247  1.00 84.74           C  
ATOM    460  CG1 ILE A  58       8.638 -32.048  -5.030  1.00 84.74           C  
ATOM    461  CG2 ILE A  58       7.163 -33.777  -3.930  1.00 84.74           C  
ATOM    462  CD1 ILE A  58       7.848 -30.832  -4.567  1.00 84.74           C  
ATOM    463  N   LYS A  59       6.915 -35.933  -6.742  1.00 86.76           N  
ATOM    464  CA  LYS A  59       6.139 -37.169  -6.789  1.00 86.76           C  
ATOM    465  C   LYS A  59       7.042 -38.375  -7.035  1.00 86.76           C  
ATOM    466  O   LYS A  59       6.910 -39.401  -6.366  1.00 86.76           O  
ATOM    467  CB  LYS A  59       5.065 -37.087  -7.874  1.00 86.76           C  
ATOM    468  CG  LYS A  59       3.889 -36.191  -7.516  1.00 86.76           C  
ATOM    469  CD  LYS A  59       2.828 -36.196  -8.609  1.00 86.76           C  
ATOM    470  CE  LYS A  59       1.674 -35.262  -8.273  1.00 86.76           C  
ATOM    471  NZ  LYS A  59       0.622 -35.277  -9.335  1.00 86.76           N1+
ATOM    472  N   LYS A  60       7.968 -38.227  -7.973  1.00 87.28           N  
ATOM    473  CA  LYS A  60       8.892 -39.316  -8.276  1.00 87.28           C  
ATOM    474  C   LYS A  60       9.811 -39.603  -7.093  1.00 87.28           C  
ATOM    475  O   LYS A  60      10.103 -40.763  -6.794  1.00 87.28           O  
ATOM    476  CB  LYS A  60       9.722 -38.985  -9.518  1.00 87.28           C  
ATOM    477  CG  LYS A  60       8.939 -39.040 -10.820  1.00 87.28           C  
ATOM    478  CD  LYS A  60       9.812 -38.674 -12.013  1.00 87.28           C  
ATOM    479  CE  LYS A  60       9.011 -38.654 -13.309  1.00 87.28           C  
ATOM    480  NZ  LYS A  60       9.844 -38.222 -14.469  1.00 87.28           N1+
ATOM    481  N   PHE A  61      10.210 -38.510  -6.449  1.00 85.50           N  
ATOM    482  CA  PHE A  61      11.076 -38.629  -5.281  1.00 85.50           C  
ATOM    483  C   PHE A  61      10.365 -39.367  -4.153  1.00 85.50           C  
ATOM    484  O   PHE A  61      10.933 -40.275  -3.544  1.00 85.50           O  
ATOM    485  CB  PHE A  61      11.525 -37.245  -4.801  1.00 85.50           C  
ATOM    486  CG  PHE A  61      12.730 -37.277  -3.899  1.00 85.50           C  
ATOM    487  CD1 PHE A  61      12.586 -37.480  -2.532  1.00 85.50           C  
ATOM    488  CD2 PHE A  61      14.006 -37.102  -4.419  1.00 85.50           C  
ATOM    489  CE1 PHE A  61      13.699 -37.511  -1.696  1.00 85.50           C  
ATOM    490  CE2 PHE A  61      15.123 -37.131  -3.590  1.00 85.50           C  
ATOM    491  CZ  PHE A  61      14.967 -37.334  -2.228  1.00 85.50           C  
ATOM    492  N   ILE A  62       9.156 -39.002  -3.863  1.00 86.58           N  
ATOM    493  CA  ILE A  62       8.362 -39.638  -2.818  1.00 86.58           C  
ATOM    494  C   ILE A  62       8.163 -41.116  -3.148  1.00 86.58           C  
ATOM    495  O   ILE A  62       8.331 -41.979  -2.283  1.00 86.58           O  
ATOM    496  CB  ILE A  62       6.994 -38.939  -2.644  1.00 86.58           C  
ATOM    497  CG1 ILE A  62       7.183 -37.532  -2.065  1.00 86.58           C  
ATOM    498  CG2 ILE A  62       6.069 -39.777  -1.756  1.00 86.58           C  
ATOM    499  CD1 ILE A  62       5.910 -36.699  -2.037  1.00 86.58           C  
ATOM    500  N   GLU A  63       7.860 -41.367  -4.422  1.00 87.97           N  
ATOM    501  CA  GLU A  63       7.677 -42.748  -4.860  1.00 87.97           C  
ATOM    502  C   GLU A  63       8.934 -43.576  -4.611  1.00 87.97           C  
ATOM    503  O   GLU A  63       8.853 -44.706  -4.123  1.00 87.97           O  
ATOM    504  CB  GLU A  63       7.298 -42.797  -6.343  1.00 87.97           C  
ATOM    505  CG  GLU A  63       6.952 -44.191  -6.842  1.00 87.97           C  
ATOM    506  CD  GLU A  63       6.565 -44.222  -8.313  1.00 87.97           C  
ATOM    507  OE1 GLU A  63       6.273 -45.320  -8.840  1.00 87.97           O  
ATOM    508  OE2 GLU A  63       6.554 -43.141  -8.942  1.00 87.97           O1-
ATOM    509  N   ALA A  64      10.015 -42.973  -4.877  1.00 87.10           N  
ATOM    510  CA  ALA A  64      11.285 -43.674  -4.699  1.00 87.10           C  
ATOM    511  C   ALA A  64      11.548 -43.965  -3.224  1.00 87.10           C  
ATOM    512  O   ALA A  64      11.949 -45.075  -2.868  1.00 87.10           O  
ATOM    513  CB  ALA A  64      12.430 -42.855  -5.289  1.00 87.10           C  
ATOM    514  N   LEU A  65      11.255 -42.985  -2.348  1.00 86.27           N  
ATOM    515  CA  LEU A  65      11.497 -43.141  -0.918  1.00 86.27           C  
ATOM    516  C   LEU A  65      10.568 -44.194  -0.321  1.00 86.27           C  
ATOM    517  O   LEU A  65      10.992 -45.006   0.503  1.00 86.27           O  
ATOM    518  CB  LEU A  65      11.307 -41.807  -0.193  1.00 86.27           C  
ATOM    519  CG  LEU A  65      12.357 -40.729  -0.470  1.00 86.27           C  
ATOM    520  CD1 LEU A  65      11.984 -39.431   0.237  1.00 86.27           C  
ATOM    521  CD2 LEU A  65      13.739 -41.204  -0.035  1.00 86.27           C  
ATOM    522  N   LEU A  66       9.385 -44.207  -0.761  1.00 86.49           N  
ATOM    523  CA  LEU A  66       8.426 -45.184  -0.257  1.00 86.49           C  
ATOM    524  C   LEU A  66       8.788 -46.590  -0.722  1.00 86.49           C  
ATOM    525  O   LEU A  66       8.639 -47.556   0.030  1.00 86.49           O  
ATOM    526  CB  LEU A  66       7.009 -44.830  -0.715  1.00 86.49           C  
ATOM    527  CG  LEU A  66       6.385 -43.583  -0.087  1.00 86.49           C  
ATOM    528  CD1 LEU A  66       5.035 -43.285  -0.729  1.00 86.49           C  
ATOM    529  CD2 LEU A  66       6.238 -43.760   1.421  1.00 86.49           C  
ATOM    530  N   LEU A  67       9.213 -46.652  -1.986  1.00 88.03           N  
ATOM    531  CA  LEU A  67       9.677 -47.935  -2.504  1.00 88.03           C  
ATOM    532  C   LEU A  67      10.853 -48.458  -1.685  1.00 88.03           C  
ATOM    533  O   LEU A  67      10.943 -49.658  -1.416  1.00 88.03           O  
ATOM    534  CB  LEU A  67      10.081 -47.806  -3.974  1.00 88.03           C  
ATOM    535  CG  LEU A  67      10.492 -49.100  -4.681  1.00 88.03           C  
ATOM    536  CD1 LEU A  67       9.325 -50.081  -4.711  1.00 88.03           C  
ATOM    537  CD2 LEU A  67      10.987 -48.804  -6.093  1.00 88.03           C  
ATOM    538  N   ALA A  68      11.755 -47.558  -1.286  1.00 85.53           N  
ATOM    539  CA  ALA A  68      12.894 -47.932  -0.452  1.00 85.53           C  
ATOM    540  C   ALA A  68      12.432 -48.463   0.902  1.00 85.53           C  
ATOM    541  O   ALA A  68      12.993 -49.430   1.421  1.00 85.53           O  
ATOM    542  CB  ALA A  68      13.829 -46.740  -0.262  1.00 85.53           C  
ATOM    543  N   LEU A  69      11.423 -47.851   1.454  1.00 86.99           N  
ATOM    544  CA  LEU A  69      10.880 -48.274   2.741  1.00 86.99           C  
ATOM    545  C   LEU A  69      10.269 -49.668   2.642  1.00 86.99           C  
ATOM    546  O   LEU A  69      10.495 -50.513   3.511  1.00 86.99           O  
ATOM    547  CB  LEU A  69       9.829 -47.276   3.233  1.00 86.99           C  
ATOM    548  CG  LEU A  69       9.252 -47.531   4.626  1.00 86.99           C  
ATOM    549  CD1 LEU A  69      10.349 -47.439   5.680  1.00 86.99           C  
ATOM    550  CD2 LEU A  69       8.129 -46.546   4.928  1.00 86.99           C  
ATOM    551  N   VAL A  70       9.484 -49.935   1.635  1.00 86.96           N  
ATOM    552  CA  VAL A  70       8.875 -51.241   1.402  1.00 86.96           C  
ATOM    553  C   VAL A  70       9.965 -52.295   1.220  1.00 86.96           C  
ATOM    554  O   VAL A  70       9.886 -53.384   1.794  1.00 86.96           O  
ATOM    555  CB  VAL A  70       7.943 -51.221   0.170  1.00 86.96           C  
ATOM    556  CG1 VAL A  70       7.472 -52.633  -0.175  1.00 86.96           C  
ATOM    557  CG2 VAL A  70       6.748 -50.302   0.419  1.00 86.96           C  
ATOM    558  N   ALA A  71      10.974 -51.960   0.457  1.00 86.62           N  
ATOM    559  CA  ALA A  71      12.080 -52.883   0.213  1.00 86.62           C  
ATOM    560  C   ALA A  71      12.792 -53.243   1.515  1.00 86.62           C  
ATOM    561  O   ALA A  71      13.167 -54.399   1.725  1.00 86.62           O  
ATOM    562  CB  ALA A  71      13.069 -52.279  -0.781  1.00 86.62           C  
ATOM    563  N   LYS A  72      12.912 -52.264   2.329  1.00 83.94           N  
ATOM    564  CA  LYS A  72      13.519 -52.500   3.636  1.00 83.94           C  
ATOM    565  C   LYS A  72      12.685 -53.475   4.462  1.00 83.94           C  
ATOM    566  O   LYS A  72      13.229 -54.369   5.113  1.00 83.94           O  
ATOM    567  CB  LYS A  72      13.689 -51.183   4.394  1.00 83.94           C  
ATOM    568  CG  LYS A  72      14.511 -51.305   5.669  1.00 83.94           C  
ATOM    569  CD  LYS A  72      14.678 -49.956   6.358  1.00 83.94           C  
ATOM    570  CE  LYS A  72      15.407 -50.093   7.687  1.00 83.94           C  
ATOM    571  NZ  LYS A  72      15.559 -48.775   8.374  1.00 83.94           N1+
ATOM    572  N   GLY A  73      11.402 -53.289   4.529  1.00 86.99           N  
ATOM    573  CA  GLY A  73      10.515 -54.218   5.211  1.00 86.99           C  
ATOM    574  C   GLY A  73      10.607 -55.634   4.673  1.00 86.99           C  
ATOM    575  O   GLY A  73      10.643 -56.596   5.444  1.00 86.99           O  
ATOM    576  N   GLU A  74      10.688 -55.743   3.309  1.00 89.07           N  
ATOM    577  CA  GLU A  74      10.838 -57.047   2.669  1.00 89.07           C  
ATOM    578  C   GLU A  74      12.128 -57.732   3.108  1.00 89.07           C  
ATOM    579  O   GLU A  74      12.145 -58.941   3.346  1.00 89.07           O  
ATOM    580  CB  GLU A  74      10.809 -56.905   1.145  1.00 89.07           C  
ATOM    581  CG  GLU A  74       9.448 -56.510   0.590  1.00 89.07           C  
ATOM    582  CD  GLU A  74       9.452 -56.306  -0.917  1.00 89.07           C  
ATOM    583  OE1 GLU A  74       8.384 -55.989  -1.489  1.00 89.07           O  
ATOM    584  OE2 GLU A  74      10.530 -56.466  -1.531  1.00 89.07           O1-
ATOM    585  N   LEU A  75      13.125 -56.989   3.226  1.00 86.36           N  
ATOM    586  CA  LEU A  75      14.430 -57.495   3.636  1.00 86.36           C  
ATOM    587  C   LEU A  75      14.384 -58.021   5.066  1.00 86.36           C  
ATOM    588  O   LEU A  75      14.889 -59.110   5.348  1.00 86.36           O  
ATOM    589  CB  LEU A  75      15.492 -56.399   3.516  1.00 86.36           C  
ATOM    590  CG  LEU A  75      16.901 -56.765   3.987  1.00 86.36           C  
ATOM    591  CD1 LEU A  75      17.530 -57.776   3.035  1.00 86.36           C  
ATOM    592  CD2 LEU A  75      17.769 -55.516   4.098  1.00 86.36           C  
ATOM    593  N   GLU A  76      13.820 -57.179   5.973  1.00 88.44           N  
ATOM    594  CA  GLU A  76      13.711 -57.585   7.371  1.00 88.44           C  
ATOM    595  C   GLU A  76      12.941 -58.895   7.507  1.00 88.44           C  
ATOM    596  O   GLU A  76      13.337 -59.779   8.270  1.00 88.44           O  
ATOM    597  CB  GLU A  76      13.036 -56.488   8.198  1.00 88.44           C  
ATOM    598  CG  GLU A  76      13.904 -55.256   8.413  1.00 88.44           C  
ATOM    599  CD  GLU A  76      13.183 -54.135   9.144  1.00 88.44           C  
ATOM    600  OE1 GLU A  76      13.802 -53.074   9.389  1.00 88.44           O  
ATOM    601  OE2 GLU A  76      11.991 -54.318   9.475  1.00 88.44           O1-
ATOM    602  N   GLN A  77      11.926 -59.008   6.731  1.00 90.24           N  
ATOM    603  CA  GLN A  77      11.135 -60.235   6.731  1.00 90.24           C  
ATOM    604  C   GLN A  77      11.937 -61.405   6.171  1.00 90.24           C  
ATOM    605  O   GLN A  77      11.901 -62.509   6.720  1.00 90.24           O  
ATOM    606  CB  GLN A  77       9.850 -60.046   5.925  1.00 90.24           C  
ATOM    607  CG  GLN A  77       8.889 -61.223   6.015  1.00 90.24           C  
ATOM    608  CD  GLN A  77       7.476 -60.802   6.370  1.00 90.24           C  
ATOM    609  NE2 GLN A  77       6.644 -61.770   6.740  1.00 90.24           N  
ATOM    610  OE1 GLN A  77       7.134 -59.616   6.313  1.00 90.24           O  
ATOM    611  N   ALA A  78      12.652 -61.146   5.072  1.00 89.95           N  
ATOM    612  CA  ALA A  78      13.479 -62.178   4.452  1.00 89.95           C  
ATOM    613  C   ALA A  78      14.569 -62.655   5.407  1.00 89.95           C  
ATOM    614  O   ALA A  78      14.868 -63.849   5.471  1.00 89.95           O  
ATOM    615  CB  ALA A  78      14.099 -61.657   3.158  1.00 89.95           C  
ATOM    616  N   GLU A  79      15.087 -61.775   6.129  1.00 86.41           N  
ATOM    617  CA  GLU A  79      16.118 -62.117   7.104  1.00 86.41           C  
ATOM    618  C   GLU A  79      15.558 -63.005   8.212  1.00 86.41           C  
ATOM    619  O   GLU A  79      16.218 -63.950   8.650  1.00 86.41           O  
ATOM    620  CB  GLU A  79      16.731 -60.850   7.706  1.00 86.41           C  
ATOM    621  CG  GLU A  79      17.655 -60.103   6.755  1.00 86.41           C  
ATOM    622  CD  GLU A  79      18.266 -58.853   7.370  1.00 86.41           C  
ATOM    623  OE1 GLU A  79      19.168 -58.249   6.747  1.00 86.41           O  
ATOM    624  OE2 GLU A  79      17.840 -58.476   8.484  1.00 86.41           O1-
ATOM    625  N   LYS A  80      14.390 -62.672   8.672  1.00 89.26           N  
ATOM    626  CA  LYS A  80      13.736 -63.476   9.700  1.00 89.26           C  
ATOM    627  C   LYS A  80      13.436 -64.882   9.189  1.00 89.26           C  
ATOM    628  O   LYS A  80      13.605 -65.862   9.918  1.00 89.26           O  
ATOM    629  CB  LYS A  80      12.445 -62.802  10.167  1.00 89.26           C  
ATOM    630  CG  LYS A  80      12.668 -61.566  11.027  1.00 89.26           C  
ATOM    631  CD  LYS A  80      11.350 -60.982  11.518  1.00 89.26           C  
ATOM    632  CE  LYS A  80      11.568 -59.705  12.319  1.00 89.26           C  
ATOM    633  NZ  LYS A  80      10.276 -59.106  12.770  1.00 89.26           N1+
ATOM    634  N   GLU A  81      13.169 -64.911   7.936  1.00 91.72           N  
ATOM    635  CA  GLU A  81      12.820 -66.189   7.322  1.00 91.72           C  
ATOM    636  C   GLU A  81      14.068 -66.953   6.889  1.00 91.72           C  
ATOM    637  O   GLU A  81      13.992 -68.135   6.549  1.00 91.72           O  
ATOM    638  CB  GLU A  81      11.891 -65.976   6.125  1.00 91.72           C  
ATOM    639  CG  GLU A  81      10.511 -65.456   6.502  1.00 91.72           C  
ATOM    640  CD  GLU A  81       9.636 -65.146   5.298  1.00 91.72           C  
ATOM    641  OE1 GLU A  81       8.496 -64.665   5.483  1.00 91.72           O  
ATOM    642  OE2 GLU A  81      10.095 -65.388   4.159  1.00 91.72           O1-
ATOM    643  N   GLY A  82      15.188 -66.261   6.962  1.00 89.95           N  
ATOM    644  CA  GLY A  82      16.445 -66.883   6.576  1.00 89.95           C  
ATOM    645  C   GLY A  82      16.542 -67.156   5.087  1.00 89.95           C  
ATOM    646  O   GLY A  82      17.164 -68.136   4.670  1.00 89.95           O  
ATOM    647  N   ASP A  83      15.815 -66.425   4.236  1.00 93.78           N  
ATOM    648  CA  ASP A  83      15.837 -66.592   2.787  1.00 93.78           C  
ATOM    649  C   ASP A  83      16.759 -65.569   2.129  1.00 93.78           C  
ATOM    650  O   ASP A  83      16.354 -64.433   1.874  1.00 93.78           O  
ATOM    651  CB  ASP A  83      14.423 -66.473   2.212  1.00 93.78           C  
ATOM    652  CG  ASP A  83      14.332 -66.924   0.765  1.00 93.78           C  
ATOM    653  OD1 ASP A  83      15.359 -66.903   0.053  1.00 93.78           O  
ATOM    654  OD2 ASP A  83      13.222 -67.302   0.332  1.00 93.78           O1-
ATOM    655  N   ALA A  84      17.976 -65.952   1.795  1.00 92.85           N  
ATOM    656  CA  ALA A  84      18.990 -65.055   1.242  1.00 92.85           C  
ATOM    657  C   ALA A  84      18.575 -64.540  -0.134  1.00 92.85           C  
ATOM    658  O   ALA A  84      18.851 -63.390  -0.482  1.00 92.85           O  
ATOM    659  CB  ALA A  84      20.338 -65.766   1.156  1.00 92.85           C  
ATOM    660  N   GLU A  85      17.905 -65.368  -0.915  1.00 94.32           N  
ATOM    661  CA  GLU A  85      17.480 -64.985  -2.258  1.00 94.32           C  
ATOM    662  C   GLU A  85      16.463 -63.848  -2.212  1.00 94.32           C  
ATOM    663  O   GLU A  85      16.569 -62.882  -2.969  1.00 94.32           O  
ATOM    664  CB  GLU A  85      16.890 -66.187  -3.000  1.00 94.32           C  
ATOM    665  CG  GLU A  85      16.570 -65.912  -4.461  1.00 94.32           C  
ATOM    666  CD  GLU A  85      17.809 -65.737  -5.324  1.00 94.32           C  
ATOM    667  OE1 GLU A  85      17.700 -65.172  -6.436  1.00 94.32           O  
ATOM    668  OE2 GLU A  85      18.898 -66.172  -4.887  1.00 94.32           O1-
ATOM    669  N   VAL A  86      15.512 -63.983  -1.366  1.00 93.25           N  
ATOM    670  CA  VAL A  86      14.505 -62.936  -1.222  1.00 93.25           C  
ATOM    671  C   VAL A  86      15.151 -61.671  -0.661  1.00 93.25           C  
ATOM    672  O   VAL A  86      14.839 -60.561  -1.098  1.00 93.25           O  
ATOM    673  CB  VAL A  86      13.341 -63.390  -0.314  1.00 93.25           C  
ATOM    674  CG1 VAL A  86      12.367 -62.238  -0.070  1.00 93.25           C  
ATOM    675  CG2 VAL A  86      12.617 -64.584  -0.930  1.00 93.25           C  
ATOM    676  N   ALA A  87      16.073 -61.845   0.275  1.00 93.64           N  
ATOM    677  CA  ALA A  87      16.799 -60.705   0.829  1.00 93.64           C  
ATOM    678  C   ALA A  87      17.582 -59.972  -0.257  1.00 93.64           C  
ATOM    679  O   ALA A  87      17.594 -58.740  -0.298  1.00 93.64           O  
ATOM    680  CB  ALA A  87      17.738 -61.163   1.942  1.00 93.64           C  
ATOM    681  N   LEU A  88      18.237 -60.718  -1.151  1.00 95.26           N  
ATOM    682  CA  LEU A  88      19.017 -60.136  -2.236  1.00 95.26           C  
ATOM    683  C   LEU A  88      18.127 -59.318  -3.168  1.00 95.26           C  
ATOM    684  O   LEU A  88      18.490 -58.208  -3.563  1.00 95.26           O  
ATOM    685  CB  LEU A  88      19.735 -61.230  -3.029  1.00 95.26           C  
ATOM    686  CG  LEU A  88      20.640 -60.760  -4.169  1.00 95.26           C  
ATOM    687  CD1 LEU A  88      21.804 -59.944  -3.619  1.00 95.26           C  
ATOM    688  CD2 LEU A  88      21.149 -61.952  -4.974  1.00 95.26           C  
ATOM    689  N   ARG A  89      16.993 -59.816  -3.527  1.00 95.26           N  
ATOM    690  CA  ARG A  89      16.070 -59.102  -4.403  1.00 95.26           C  
ATOM    691  C   ARG A  89      15.611 -57.794  -3.768  1.00 95.26           C  
ATOM    692  O   ARG A  89      15.483 -56.777  -4.451  1.00 95.26           O  
ATOM    693  CB  ARG A  89      14.859 -59.977  -4.735  1.00 95.26           C  
ATOM    694  CG  ARG A  89      15.163 -61.111  -5.701  1.00 95.26           C  
ATOM    695  CD  ARG A  89      13.893 -61.793  -6.190  1.00 95.26           C  
ATOM    696  NE  ARG A  89      13.282 -62.607  -5.142  1.00 95.26           N  
ATOM    697  CZ  ARG A  89      12.420 -63.597  -5.359  1.00 95.26           C  
ATOM    698  NH1 ARG A  89      12.049 -63.916  -6.593  1.00 95.26           N1+
ATOM    699  NH2 ARG A  89      11.925 -64.273  -4.332  1.00 95.26           N  
ATOM    700  N   ALA A  90      15.371 -57.883  -2.483  1.00 93.16           N  
ATOM    701  CA  ALA A  90      14.964 -56.686  -1.750  1.00 93.16           C  
ATOM    702  C   ALA A  90      16.056 -55.622  -1.790  1.00 93.16           C  
ATOM    703  O   ALA A  90      15.770 -54.435  -1.971  1.00 93.16           O  
ATOM    704  CB  ALA A  90      14.620 -57.039  -0.305  1.00 93.16           C  
ATOM    705  N   VAL A  91      17.288 -56.059  -1.602  1.00 94.39           N  
ATOM    706  CA  VAL A  91      18.410 -55.126  -1.632  1.00 94.39           C  
ATOM    707  C   VAL A  91      18.547 -54.525  -3.028  1.00 94.39           C  
ATOM    708  O   VAL A  91      18.830 -53.333  -3.173  1.00 94.39           O  
ATOM    709  CB  VAL A  91      19.730 -55.814  -1.217  1.00 94.39           C  
ATOM    710  CG1 VAL A  91      20.908 -54.852  -1.355  1.00 94.39           C  
ATOM    711  CG2 VAL A  91      19.631 -56.339   0.215  1.00 94.39           C  
ATOM    712  N   GLU A  92      18.376 -55.331  -4.093  1.00 95.68           N  
ATOM    713  CA  GLU A  92      18.423 -54.841  -5.467  1.00 95.68           C  
ATOM    714  C   GLU A  92      17.426 -53.707  -5.685  1.00 95.68           C  
ATOM    715  O   GLU A  92      17.727 -52.733  -6.377  1.00 95.68           O  
ATOM    716  CB  GLU A  92      18.148 -55.980  -6.453  1.00 95.68           C  
ATOM    717  CG  GLU A  92      19.307 -56.953  -6.607  1.00 95.68           C  
ATOM    718  CD  GLU A  92      18.983 -58.134  -7.510  1.00 95.68           C  
ATOM    719  OE1 GLU A  92      19.884 -58.961  -7.774  1.00 95.68           O  
ATOM    720  OE2 GLU A  92      17.818 -58.230  -7.957  1.00 95.68           O1-
ATOM    721  N   LYS A  93      16.289 -53.839  -5.125  1.00 93.74           N  
ATOM    722  CA  LYS A  93      15.283 -52.786  -5.227  1.00 93.74           C  
ATOM    723  C   LYS A  93      15.767 -51.497  -4.570  1.00 93.74           C  
ATOM    724  O   LYS A  93      15.559 -50.406  -5.105  1.00 93.74           O  
ATOM    725  CB  LYS A  93      13.968 -53.238  -4.589  1.00 93.74           C  
ATOM    726  CG  LYS A  93      13.255 -54.342  -5.355  1.00 93.74           C  
ATOM    727  CD  LYS A  93      11.951 -54.743  -4.676  1.00 93.74           C  
ATOM    728  CE  LYS A  93      11.297 -55.927  -5.373  1.00 93.74           C  
ATOM    729  NZ  LYS A  93      10.042 -56.353  -4.683  1.00 93.74           N1+
ATOM    730  N   VAL A  94      16.443 -51.663  -3.410  1.00 93.10           N  
ATOM    731  CA  VAL A  94      16.963 -50.500  -2.698  1.00 93.10           C  
ATOM    732  C   VAL A  94      18.025 -49.806  -3.548  1.00 93.10           C  
ATOM    733  O   VAL A  94      18.069 -48.575  -3.613  1.00 93.10           O  
ATOM    734  CB  VAL A  94      17.554 -50.893  -1.325  1.00 93.10           C  
ATOM    735  CG1 VAL A  94      18.153 -49.674  -0.626  1.00 93.10           C  
ATOM    736  CG2 VAL A  94      16.482 -51.541  -0.450  1.00 93.10           C  
ATOM    737  N   VAL A  95      18.890 -50.590  -4.220  1.00 94.25           N  
ATOM    738  CA  VAL A  95      19.926 -50.049  -5.095  1.00 94.25           C  
ATOM    739  C   VAL A  95      19.284 -49.261  -6.234  1.00 94.25           C  
ATOM    740  O   VAL A  95      19.730 -48.160  -6.565  1.00 94.25           O  
ATOM    741  CB  VAL A  95      20.829 -51.167  -5.663  1.00 94.25           C  
ATOM    742  CG1 VAL A  95      21.800 -50.603  -6.700  1.00 94.25           C  
ATOM    743  CG2 VAL A  95      21.591 -51.861  -4.536  1.00 94.25           C  
ATOM    744  N   ARG A  96      18.238 -49.828  -6.810  1.00 93.16           N  
ATOM    745  CA  ARG A  96      17.547 -49.155  -7.906  1.00 93.16           C  
ATOM    746  C   ARG A  96      16.971 -47.819  -7.450  1.00 93.16           C  
ATOM    747  O   ARG A  96      17.009 -46.836  -8.193  1.00 93.16           O  
ATOM    748  CB  ARG A  96      16.433 -50.044  -8.464  1.00 93.16           C  
ATOM    749  CG  ARG A  96      16.936 -51.219  -9.286  1.00 93.16           C  
ATOM    750  CD  ARG A  96      15.801 -51.922 -10.017  1.00 93.16           C  
ATOM    751  NE  ARG A  96      14.920 -52.629  -9.093  1.00 93.16           N  
ATOM    752  CZ  ARG A  96      14.680 -53.937  -9.123  1.00 93.16           C  
ATOM    753  NH1 ARG A  96      15.256 -54.711 -10.036  1.00 93.16           N1+
ATOM    754  NH2 ARG A  96      13.861 -54.477  -8.233  1.00 93.16           N  
ATOM    755  N   VAL A  97      16.463 -47.829  -6.247  1.00 91.59           N  
ATOM    756  CA  VAL A  97      15.925 -46.603  -5.666  1.00 91.59           C  
ATOM    757  C   VAL A  97      17.038 -45.565  -5.526  1.00 91.59           C  
ATOM    758  O   VAL A  97      16.839 -44.389  -5.835  1.00 91.59           O  
ATOM    759  CB  VAL A  97      15.267 -46.866  -4.293  1.00 91.59           C  
ATOM    760  CG1 VAL A  97      14.937 -45.549  -3.591  1.00 91.59           C  
ATOM    761  CG2 VAL A  97      14.008 -47.717  -4.460  1.00 91.59           C  
ATOM    762  N   ALA A  98      18.169 -45.968  -5.061  1.00 92.15           N  
ATOM    763  CA  ALA A  98      19.306 -45.058  -4.946  1.00 92.15           C  
ATOM    764  C   ALA A  98      19.680 -44.472  -6.305  1.00 92.15           C  
ATOM    765  O   ALA A  98      19.952 -43.275  -6.418  1.00 92.15           O  
ATOM    766  CB  ALA A  98      20.504 -45.778  -4.332  1.00 92.15           C  
ATOM    767  N   GLU A  99      19.707 -45.301  -7.293  1.00 93.97           N  
ATOM    768  CA  GLU A  99      20.010 -44.844  -8.645  1.00 93.97           C  
ATOM    769  C   GLU A  99      18.977 -43.830  -9.128  1.00 93.97           C  
ATOM    770  O   GLU A  99      19.330 -42.823  -9.746  1.00 93.97           O  
ATOM    771  CB  GLU A  99      20.076 -46.029  -9.612  1.00 93.97           C  
ATOM    772  CG  GLU A  99      21.309 -46.902  -9.431  1.00 93.97           C  
ATOM    773  CD  GLU A  99      21.301 -48.141 -10.312  1.00 93.97           C  
ATOM    774  OE1 GLU A  99      22.309 -48.883 -10.325  1.00 93.97           O  
ATOM    775  OE2 GLU A  99      20.279 -48.370 -10.997  1.00 93.97           O1-
ATOM    776  N   LEU A 100      17.715 -44.161  -8.897  1.00 92.17           N  
ATOM    777  CA  LEU A 100      16.640 -43.248  -9.272  1.00 92.17           C  
ATOM    778  C   LEU A 100      16.792 -41.907  -8.565  1.00 92.17           C  
ATOM    779  O   LEU A 100      16.659 -40.852  -9.190  1.00 92.17           O  
ATOM    780  CB  LEU A 100      15.277 -43.862  -8.940  1.00 92.17           C  
ATOM    781  CG  LEU A 100      14.050 -43.019  -9.294  1.00 92.17           C  
ATOM    782  CD1 LEU A 100      13.984 -42.783 -10.799  1.00 92.17           C  
ATOM    783  CD2 LEU A 100      12.776 -43.695  -8.797  1.00 92.17           C  
ATOM    784  N   LEU A 101      17.164 -41.956  -7.327  1.00 90.50           N  
ATOM    785  CA  LEU A 101      17.334 -40.730  -6.555  1.00 90.50           C  
ATOM    786  C   LEU A 101      18.503 -39.908  -7.089  1.00 90.50           C  
ATOM    787  O   LEU A 101      18.443 -38.677  -7.112  1.00 90.50           O  
ATOM    788  CB  LEU A 101      17.558 -41.055  -5.075  1.00 90.50           C  
ATOM    789  CG  LEU A 101      16.328 -41.507  -4.287  1.00 90.50           C  
ATOM    790  CD1 LEU A 101      16.731 -41.956  -2.886  1.00 90.50           C  
ATOM    791  CD2 LEU A 101      15.294 -40.387  -4.219  1.00 90.50           C  
ATOM    792  N   LEU A 102      19.542 -40.542  -7.428  1.00 92.60           N  
ATOM    793  CA  LEU A 102      20.681 -39.847  -8.021  1.00 92.60           C  
ATOM    794  C   LEU A 102      20.267 -39.114  -9.293  1.00 92.60           C  
ATOM    795  O   LEU A 102      20.609 -37.945  -9.479  1.00 92.60           O  
ATOM    796  CB  LEU A 102      21.808 -40.834  -8.331  1.00 92.60           C  
ATOM    797  CG  LEU A 102      23.021 -40.268  -9.070  1.00 92.60           C  
ATOM    798  CD1 LEU A 102      23.660 -39.145  -8.259  1.00 92.60           C  
ATOM    799  CD2 LEU A 102      24.036 -41.370  -9.359  1.00 92.60           C  
ATOM    800  N   ARG A 103      19.488 -39.803 -10.151  1.00 91.81           N  
ATOM    801  CA  ARG A 103      19.002 -39.183 -11.379  1.00 91.81           C  
ATOM    802  C   ARG A 103      18.129 -37.972 -11.073  1.00 91.81           C  
ATOM    803  O   ARG A 103      18.273 -36.920 -11.700  1.00 91.81           O  
ATOM    804  CB  ARG A 103      18.220 -40.194 -12.220  1.00 91.81           C  
ATOM    805  CG  ARG A 103      17.801 -39.669 -13.583  1.00 91.81           C  
ATOM    806  CD  ARG A 103      16.994 -40.699 -14.361  1.00 91.81           C  
ATOM    807  NE  ARG A 103      17.707 -41.967 -14.478  1.00 91.81           N  
ATOM    808  CZ  ARG A 103      17.169 -43.102 -14.916  1.00 91.81           C  
ATOM    809  NH1 ARG A 103      15.895 -43.148 -15.290  1.00 91.81           N1+
ATOM    810  NH2 ARG A 103      17.909 -44.199 -14.982  1.00 91.81           N  
ATOM    811  N   LEU A 104      17.232 -38.140 -10.102  1.00 89.20           N  
ATOM    812  CA  LEU A 104      16.330 -37.067  -9.701  1.00 89.20           C  
ATOM    813  C   LEU A 104      17.109 -35.890  -9.121  1.00 89.20           C  
ATOM    814  O   LEU A 104      16.777 -34.731  -9.382  1.00 89.20           O  
ATOM    815  CB  LEU A 104      15.313 -37.575  -8.675  1.00 89.20           C  
ATOM    816  CG  LEU A 104      14.255 -38.548  -9.196  1.00 89.20           C  
ATOM    817  CD1 LEU A 104      13.411 -39.081  -8.042  1.00 89.20           C  
ATOM    818  CD2 LEU A 104      13.374 -37.872 -10.241  1.00 89.20           C  
ATOM    819  N   ALA A 105      18.108 -36.237  -8.403  1.00 87.91           N  
ATOM    820  CA  ALA A 105      18.961 -35.206  -7.816  1.00 87.91           C  
ATOM    821  C   ALA A 105      19.659 -34.390  -8.899  1.00 87.91           C  
ATOM    822  O   ALA A 105      19.756 -33.164  -8.796  1.00 87.91           O  
ATOM    823  CB  ALA A 105      19.991 -35.836  -6.882  1.00 87.91           C  
ATOM    824  N   LYS A 106      20.062 -34.992  -9.951  1.00 88.67           N  
ATOM    825  CA  LYS A 106      20.718 -34.319 -11.068  1.00 88.67           C  
ATOM    826  C   LYS A 106      19.744 -33.411 -11.811  1.00 88.67           C  
ATOM    827  O   LYS A 106      20.080 -32.272 -12.145  1.00 88.67           O  
ATOM    828  CB  LYS A 106      21.319 -35.343 -12.032  1.00 88.67           C  
ATOM    829  CG  LYS A 106      22.584 -36.013 -11.516  1.00 88.67           C  
ATOM    830  CD  LYS A 106      23.196 -36.935 -12.562  1.00 88.67           C  
ATOM    831  CE  LYS A 106      24.480 -37.579 -12.058  1.00 88.67           C  
ATOM    832  NZ  LYS A 106      25.091 -38.475 -13.087  1.00 88.67           N1+
ATOM    833  N   GLU A 107      18.613 -33.943 -11.911  1.00 87.65           N  
ATOM    834  CA  GLU A 107      17.600 -33.200 -12.653  1.00 87.65           C  
ATOM    835  C   GLU A 107      17.149 -31.963 -11.882  1.00 87.65           C  
ATOM    836  O   GLU A 107      16.955 -30.896 -12.468  1.00 87.65           O  
ATOM    837  CB  GLU A 107      16.395 -34.094 -12.962  1.00 87.65           C  
ATOM    838  CG  GLU A 107      16.672 -35.153 -14.019  1.00 87.65           C  
ATOM    839  CD  GLU A 107      15.464 -36.022 -14.328  1.00 87.65           C  
ATOM    840  OE1 GLU A 107      15.614 -37.038 -15.044  1.00 87.65           O  
ATOM    841  OE2 GLU A 107      14.357 -35.684 -13.850  1.00 87.65           O1-
ATOM    842  N   ALA A 108      17.150 -32.151 -10.587  1.00 82.74           N  
ATOM    843  CA  ALA A 108      16.638 -31.078  -9.738  1.00 82.74           C  
ATOM    844  C   ALA A 108      17.753 -30.115  -9.339  1.00 82.74           C  
ATOM    845  O   ALA A 108      17.487 -28.976  -8.947  1.00 82.74           O  
ATOM    846  CB  ALA A 108      15.969 -31.658  -8.493  1.00 82.74           C  
ATOM    847  N   GLY A 109      19.089 -30.535  -9.527  1.00 83.84           N  
ATOM    848  CA  GLY A 109      20.209 -29.778  -8.991  1.00 83.84           C  
ATOM    849  C   GLY A 109      20.155 -29.621  -7.483  1.00 83.84           C  
ATOM    850  O   GLY A 109      20.492 -28.562  -6.951  1.00 83.84           O  
ATOM    851  N   SER A 110      19.633 -30.654  -6.787  1.00 82.60           N  
ATOM    852  CA  SER A 110      19.424 -30.584  -5.344  1.00 82.60           C  
ATOM    853  C   SER A 110      20.518 -31.331  -4.589  1.00 82.60           C  
ATOM    854  O   SER A 110      20.651 -32.550  -4.725  1.00 82.60           O  
ATOM    855  CB  SER A 110      18.055 -31.155  -4.972  1.00 82.60           C  
ATOM    856  OG  SER A 110      17.933 -31.294  -3.567  1.00 82.60           O  
ATOM    857  N   GLU A 111      21.238 -30.638  -3.791  1.00 85.28           N  
ATOM    858  CA  GLU A 111      22.253 -31.239  -2.931  1.00 85.28           C  
ATOM    859  C   GLU A 111      21.622 -32.173  -1.902  1.00 85.28           C  
ATOM    860  O   GLU A 111      22.177 -33.229  -1.591  1.00 85.28           O  
ATOM    861  CB  GLU A 111      23.073 -30.155  -2.226  1.00 85.28           C  
ATOM    862  CG  GLU A 111      24.043 -29.424  -3.143  1.00 85.28           C  
ATOM    863  CD  GLU A 111      24.914 -28.416  -2.413  1.00 85.28           C  
ATOM    864  OE1 GLU A 111      25.755 -27.755  -3.063  1.00 85.28           O  
ATOM    865  OE2 GLU A 111      24.755 -28.286  -1.178  1.00 85.28           O1-
ATOM    866  N   GLU A 112      20.470 -31.786  -1.385  1.00 83.48           N  
ATOM    867  CA  GLU A 112      19.767 -32.604  -0.402  1.00 83.48           C  
ATOM    868  C   GLU A 112      19.373 -33.956  -0.988  1.00 83.48           C  
ATOM    869  O   GLU A 112      19.465 -34.983  -0.311  1.00 83.48           O  
ATOM    870  CB  GLU A 112      18.525 -31.873   0.116  1.00 83.48           C  
ATOM    871  CG  GLU A 112      18.838 -30.728   1.070  1.00 83.48           C  
ATOM    872  CD  GLU A 112      19.235 -29.446   0.357  1.00 83.48           C  
ATOM    873  OE1 GLU A 112      19.582 -28.455   1.040  1.00 83.48           O  
ATOM    874  OE2 GLU A 112      19.198 -29.430  -0.893  1.00 83.48           O1-
ATOM    875  N   ALA A 113      18.853 -33.935  -2.264  1.00 83.20           N  
ATOM    876  CA  ALA A 113      18.494 -35.179  -2.941  1.00 83.20           C  
ATOM    877  C   ALA A 113      19.722 -36.060  -3.156  1.00 83.20           C  
ATOM    878  O   ALA A 113      19.641 -37.285  -3.046  1.00 83.20           O  
ATOM    879  CB  ALA A 113      17.815 -34.882  -4.275  1.00 83.20           C  
ATOM    880  N   LEU A 114      20.857 -35.374  -3.441  1.00 88.64           N  
ATOM    881  CA  LEU A 114      22.113 -36.096  -3.613  1.00 88.64           C  
ATOM    882  C   LEU A 114      22.536 -36.767  -2.310  1.00 88.64           C  
ATOM    883  O   LEU A 114      22.974 -37.920  -2.314  1.00 88.64           O  
ATOM    884  CB  LEU A 114      23.215 -35.149  -4.094  1.00 88.64           C  
ATOM    885  CG  LEU A 114      24.528 -35.802  -4.529  1.00 88.64           C  
ATOM    886  CD1 LEU A 114      24.303 -36.675  -5.759  1.00 88.64           C  
ATOM    887  CD2 LEU A 114      25.586 -34.741  -4.806  1.00 88.64           C  
ATOM    888  N   LYS A 115      22.367 -36.055  -1.192  1.00 88.26           N  
ATOM    889  CA  LYS A 115      22.666 -36.611   0.124  1.00 88.26           C  
ATOM    890  C   LYS A 115      21.786 -37.821   0.423  1.00 88.26           C  
ATOM    891  O   LYS A 115      22.263 -38.827   0.952  1.00 88.26           O  
ATOM    892  CB  LYS A 115      22.485 -35.550   1.210  1.00 88.26           C  
ATOM    893  CG  LYS A 115      23.015 -35.965   2.576  1.00 88.26           C  
ATOM    894  CD  LYS A 115      22.887 -34.836   3.591  1.00 88.26           C  
ATOM    895  CE  LYS A 115      23.354 -35.272   4.973  1.00 88.26           C  
ATOM    896  NZ  LYS A 115      23.217 -34.174   5.976  1.00 88.26           N1+
ATOM    897  N   ALA A 116      20.515 -37.694   0.072  1.00 86.67           N  
ATOM    898  CA  ALA A 116      19.595 -38.811   0.275  1.00 86.67           C  
ATOM    899  C   ALA A 116      20.016 -40.025  -0.548  1.00 86.67           C  
ATOM    900  O   ALA A 116      19.970 -41.158  -0.063  1.00 86.67           O  
ATOM    901  CB  ALA A 116      18.169 -38.397  -0.082  1.00 86.67           C  
ATOM    902  N   ALA A 117      20.370 -39.771  -1.819  1.00 90.47           N  
ATOM    903  CA  ALA A 117      20.846 -40.848  -2.683  1.00 90.47           C  
ATOM    904  C   ALA A 117      22.067 -41.537  -2.080  1.00 90.47           C  
ATOM    905  O   ALA A 117      22.167 -42.766  -2.097  1.00 90.47           O  
ATOM    906  CB  ALA A 117      21.176 -40.309  -4.073  1.00 90.47           C  
ATOM    907  N   LEU A 118      22.978 -40.731  -1.542  1.00 91.50           N  
ATOM    908  CA  LEU A 118      24.189 -41.236  -0.905  1.00 91.50           C  
ATOM    909  C   LEU A 118      23.847 -42.126   0.285  1.00 91.50           C  
ATOM    910  O   LEU A 118      24.387 -43.227   0.417  1.00 91.50           O  
ATOM    911  CB  LEU A 118      25.078 -40.075  -0.450  1.00 91.50           C  
ATOM    912  CG  LEU A 118      26.389 -40.457   0.240  1.00 91.50           C  
ATOM    913  CD1 LEU A 118      27.297 -41.211  -0.725  1.00 91.50           C  
ATOM    914  CD2 LEU A 118      27.089 -39.215   0.783  1.00 91.50           C  
ATOM    915  N   GLU A 119      22.969 -41.729   1.184  1.00 90.73           N  
ATOM    916  CA  GLU A 119      22.566 -42.475   2.373  1.00 90.73           C  
ATOM    917  C   GLU A 119      21.908 -43.799   1.997  1.00 90.73           C  
ATOM    918  O   GLU A 119      22.209 -44.838   2.587  1.00 90.73           O  
ATOM    919  CB  GLU A 119      21.615 -41.640   3.235  1.00 90.73           C  
ATOM    920  CG  GLU A 119      22.288 -40.466   3.932  1.00 90.73           C  
ATOM    921  CD  GLU A 119      21.313 -39.589   4.703  1.00 90.73           C  
ATOM    922  OE1 GLU A 119      21.744 -38.559   5.270  1.00 90.73           O  
ATOM    923  OE2 GLU A 119      20.112 -39.934   4.740  1.00 90.73           O1-
ATOM    924  N   ILE A 120      21.086 -43.753   0.988  1.00 91.75           N  
ATOM    925  CA  ILE A 120      20.372 -44.954   0.566  1.00 91.75           C  
ATOM    926  C   ILE A 120      21.346 -45.936  -0.077  1.00 91.75           C  
ATOM    927  O   ILE A 120      21.258 -47.146   0.146  1.00 91.75           O  
ATOM    928  CB  ILE A 120      19.227 -44.614  -0.415  1.00 91.75           C  
ATOM    929  CG1 ILE A 120      18.110 -43.853   0.310  1.00 91.75           C  
ATOM    930  CG2 ILE A 120      18.684 -45.886  -1.073  1.00 91.75           C  
ATOM    931  CD1 ILE A 120      16.984 -43.390  -0.603  1.00 91.75           C  
ATOM    932  N   ALA A 121      22.225 -45.397  -0.902  1.00 92.45           N  
ATOM    933  CA  ALA A 121      23.235 -46.252  -1.520  1.00 92.45           C  
ATOM    934  C   ALA A 121      24.099 -46.933  -0.462  1.00 92.45           C  
ATOM    935  O   ALA A 121      24.391 -48.126  -0.565  1.00 92.45           O  
ATOM    936  CB  ALA A 121      24.108 -45.440  -2.474  1.00 92.45           C  
ATOM    937  N   GLU A 122      24.545 -46.203   0.510  1.00 92.39           N  
ATOM    938  CA  GLU A 122      25.338 -46.770   1.597  1.00 92.39           C  
ATOM    939  C   GLU A 122      24.558 -47.848   2.344  1.00 92.39           C  
ATOM    940  O   GLU A 122      25.108 -48.900   2.678  1.00 92.39           O  
ATOM    941  CB  GLU A 122      25.779 -45.672   2.570  1.00 92.39           C  
ATOM    942  CG  GLU A 122      26.693 -46.168   3.681  1.00 92.39           C  
ATOM    943  CD  GLU A 122      27.124 -45.069   4.638  1.00 92.39           C  
ATOM    944  OE1 GLU A 122      27.837 -45.366   5.623  1.00 92.39           O  
ATOM    945  OE2 GLU A 122      26.743 -43.900   4.404  1.00 92.39           O1-
ATOM    946  N   GLN A 123      23.371 -47.573   2.653  1.00 90.85           N  
ATOM    947  CA  GLN A 123      22.511 -48.548   3.315  1.00 90.85           C  
ATOM    948  C   GLN A 123      22.373 -49.816   2.478  1.00 90.85           C  
ATOM    949  O   GLN A 123      22.379 -50.926   3.016  1.00 90.85           O  
ATOM    950  CB  GLN A 123      21.132 -47.949   3.592  1.00 90.85           C  
ATOM    951  CG  GLN A 123      20.231 -48.842   4.434  1.00 90.85           C  
ATOM    952  CD  GLN A 123      18.906 -48.186   4.773  1.00 90.85           C  
ATOM    953  NE2 GLN A 123      18.039 -48.922   5.461  1.00 90.85           N  
ATOM    954  OE1 GLN A 123      18.663 -47.028   4.421  1.00 90.85           O  
ATOM    955  N   ALA A 124      22.189 -49.615   1.168  1.00 92.58           N  
ATOM    956  CA  ALA A 124      22.089 -50.760   0.268  1.00 92.58           C  
ATOM    957  C   ALA A 124      23.334 -51.638   0.357  1.00 92.58           C  
ATOM    958  O   ALA A 124      23.238 -52.866   0.349  1.00 92.58           O  
ATOM    959  CB  ALA A 124      21.873 -50.291  -1.168  1.00 92.58           C  
ATOM    960  N   ALA A 125      24.505 -51.034   0.403  1.00 93.46           N  
ATOM    961  CA  ALA A 125      25.758 -51.775   0.521  1.00 93.46           C  
ATOM    962  C   ALA A 125      25.790 -52.594   1.809  1.00 93.46           C  
ATOM    963  O   ALA A 125      26.192 -53.760   1.801  1.00 93.46           O  
ATOM    964  CB  ALA A 125      26.948 -50.820   0.472  1.00 93.46           C  
ATOM    965  N   ARG A 126      25.329 -51.954   2.905  1.00 92.13           N  
ATOM    966  CA  ARG A 126      25.290 -52.654   4.185  1.00 92.13           C  
ATOM    967  C   ARG A 126      24.339 -53.845   4.130  1.00 92.13           C  
ATOM    968  O   ARG A 126      24.661 -54.927   4.624  1.00 92.13           O  
ATOM    969  CB  ARG A 126      24.871 -51.701   5.307  1.00 92.13           C  
ATOM    970  CG  ARG A 126      25.954 -50.716   5.715  1.00 92.13           C  
ATOM    971  CD  ARG A 126      25.550 -49.910   6.942  1.00 92.13           C  
ATOM    972  NE  ARG A 126      25.933 -48.506   6.815  1.00 92.13           N  
ATOM    973  CZ  ARG A 126      26.620 -47.823   7.725  1.00 92.13           C  
ATOM    974  NH1 ARG A 126      27.015 -48.403   8.853  1.00 92.13           N1+
ATOM    975  NH2 ARG A 126      26.915 -46.549   7.507  1.00 92.13           N  
ATOM    976  N   LEU A 127      23.256 -53.651   3.501  1.00 92.43           N  
ATOM    977  CA  LEU A 127      22.262 -54.713   3.377  1.00 92.43           C  
ATOM    978  C   LEU A 127      22.777 -55.837   2.483  1.00 92.43           C  
ATOM    979  O   LEU A 127      22.562 -57.015   2.775  1.00 92.43           O  
ATOM    980  CB  LEU A 127      20.951 -54.158   2.815  1.00 92.43           C  
ATOM    981  CG  LEU A 127      20.156 -53.233   3.738  1.00 92.43           C  
ATOM    982  CD1 LEU A 127      18.974 -52.627   2.991  1.00 92.43           C  
ATOM    983  CD2 LEU A 127      19.683 -53.990   4.975  1.00 92.43           C  
ATOM    984  N   ALA A 128      23.369 -55.457   1.450  1.00 94.15           N  
ATOM    985  CA  ALA A 128      23.973 -56.454   0.571  1.00 94.15           C  
ATOM    986  C   ALA A 128      25.023 -57.276   1.315  1.00 94.15           C  
ATOM    987  O   ALA A 128      25.133 -58.487   1.107  1.00 94.15           O  
ATOM    988  CB  ALA A 128      24.597 -55.781  -0.650  1.00 94.15           C  
ATOM    989  N   ALA A 129      25.856 -56.624   2.155  1.00 94.39           N  
ATOM    990  CA  ALA A 129      26.842 -57.329   2.968  1.00 94.39           C  
ATOM    991  C   ALA A 129      26.166 -58.323   3.909  1.00 94.39           C  
ATOM    992  O   ALA A 129      26.670 -59.429   4.120  1.00 94.39           O  
ATOM    993  CB  ALA A 129      27.683 -56.336   3.764  1.00 94.39           C  
ATOM    994  N   ARG A 130      25.100 -57.996   4.408  1.00 92.43           N  
ATOM    995  CA  ARG A 130      24.349 -58.892   5.282  1.00 92.43           C  
ATOM    996  C   ARG A 130      23.825 -60.099   4.511  1.00 92.43           C  
ATOM    997  O   ARG A 130      23.848 -61.223   5.018  1.00 92.43           O  
ATOM    998  CB  ARG A 130      23.188 -58.149   5.945  1.00 92.43           C  
ATOM    999  CG  ARG A 130      23.618 -57.167   7.022  1.00 92.43           C  
ATOM   1000  CD  ARG A 130      22.456 -56.307   7.499  1.00 92.43           C  
ATOM   1001  NE  ARG A 130      21.416 -57.111   8.134  1.00 92.43           N  
ATOM   1002  CZ  ARG A 130      20.213 -56.658   8.477  1.00 92.43           C  
ATOM   1003  NH1 ARG A 130      19.874 -55.394   8.253  1.00 92.43           N1+
ATOM   1004  NH2 ARG A 130      19.341 -57.477   9.049  1.00 92.43           N  
ATOM   1005  N   VAL A 131      23.216 -59.825   3.349  1.00 94.03           N  
ATOM   1006  CA  VAL A 131      22.761 -60.904   2.478  1.00 94.03           C  
ATOM   1007  C   VAL A 131      23.925 -61.843   2.167  1.00 94.03           C  
ATOM   1008  O   VAL A 131      23.762 -63.065   2.166  1.00 94.03           O  
ATOM   1009  CB  VAL A 131      22.152 -60.357   1.168  1.00 94.03           C  
ATOM   1010  CG1 VAL A 131      21.859 -61.496   0.192  1.00 94.03           C  
ATOM   1011  CG2 VAL A 131      20.881 -59.561   1.461  1.00 94.03           C  
ATOM   1012  N   PHE A 132      25.065 -61.231   1.907  1.00 95.59           N  
ATOM   1013  CA  PHE A 132      26.258 -62.036   1.673  1.00 95.59           C  
ATOM   1014  C   PHE A 132      26.527 -62.961   2.854  1.00 95.59           C  
ATOM   1015  O   PHE A 132      26.747 -64.160   2.672  1.00 95.59           O  
ATOM   1016  CB  PHE A 132      27.474 -61.138   1.422  1.00 95.59           C  
ATOM   1017  CG  PHE A 132      28.779 -61.886   1.363  1.00 95.59           C  
ATOM   1018  CD1 PHE A 132      29.595 -61.977   2.484  1.00 95.59           C  
ATOM   1019  CD2 PHE A 132      29.189 -62.497   0.186  1.00 95.59           C  
ATOM   1020  CE1 PHE A 132      30.803 -62.668   2.432  1.00 95.59           C  
ATOM   1021  CE2 PHE A 132      30.395 -63.190   0.126  1.00 95.59           C  
ATOM   1022  CZ  PHE A 132      31.201 -63.274   1.251  1.00 95.59           C  
ATOM   1023  N   THR A 133      26.469 -62.396   4.070  1.00 93.14           N  
ATOM   1024  CA  THR A 133      26.710 -63.163   5.287  1.00 93.14           C  
ATOM   1025  C   THR A 133      25.691 -64.289   5.429  1.00 93.14           C  
ATOM   1026  O   THR A 133      26.046 -65.414   5.788  1.00 93.14           O  
ATOM   1027  CB  THR A 133      26.660 -62.262   6.535  1.00 93.14           C  
ATOM   1028  CG2 THR A 133      26.899 -63.068   7.807  1.00 93.14           C  
ATOM   1029  OG1 THR A 133      27.667 -61.249   6.427  1.00 93.14           O  
ATOM   1030  N   LEU A 134      24.488 -64.002   5.186  1.00 92.92           N  
ATOM   1031  CA  LEU A 134      23.425 -65.001   5.236  1.00 92.92           C  
ATOM   1032  C   LEU A 134      23.678 -66.116   4.228  1.00 92.92           C  
ATOM   1033  O   LEU A 134      23.535 -67.297   4.553  1.00 92.92           O  
ATOM   1034  CB  LEU A 134      22.065 -64.350   4.965  1.00 92.92           C  
ATOM   1035  CG  LEU A 134      20.846 -65.270   5.043  1.00 92.92           C  
ATOM   1036  CD1 LEU A 134      20.748 -65.905   6.426  1.00 92.92           C  
ATOM   1037  CD2 LEU A 134      19.572 -64.499   4.712  1.00 92.92           C  
ATOM   1038  N   ALA A 135      24.078 -65.742   3.027  1.00 92.19           N  
ATOM   1039  CA  ALA A 135      24.364 -66.711   1.973  1.00 92.19           C  
ATOM   1040  C   ALA A 135      25.517 -67.630   2.369  1.00 92.19           C  
ATOM   1041  O   ALA A 135      25.477 -68.834   2.104  1.00 92.19           O  
ATOM   1042  CB  ALA A 135      24.686 -65.993   0.664  1.00 92.19           C  
ATOM   1043  N   VAL A 136      26.501 -67.047   2.985  1.00 91.51           N  
ATOM   1044  CA  VAL A 136      27.649 -67.826   3.440  1.00 91.51           C  
ATOM   1045  C   VAL A 136      27.202 -68.840   4.490  1.00 91.51           C  
ATOM   1046  O   VAL A 136      27.612 -70.003   4.453  1.00 91.51           O  
ATOM   1047  CB  VAL A 136      28.760 -66.918   4.013  1.00 91.51           C  
ATOM   1048  CG1 VAL A 136      29.824 -67.751   4.726  1.00 91.51           C  
ATOM   1049  CG2 VAL A 136      29.389 -66.079   2.903  1.00 91.51           C  
ATOM   1050  N   LYS A 137      26.366 -68.452   5.412  1.00 89.89           N  
ATOM   1051  CA  LYS A 137      25.842 -69.350   6.436  1.00 89.89           C  
ATOM   1052  C   LYS A 137      25.067 -70.506   5.810  1.00 89.89           C  
ATOM   1053  O   LYS A 137      25.169 -71.648   6.263  1.00 89.89           O  
ATOM   1054  CB  LYS A 137      24.946 -68.587   7.413  1.00 89.89           C  
ATOM   1055  CG  LYS A 137      24.474 -69.415   8.597  1.00 89.89           C  
ATOM   1056  CD  LYS A 137      23.609 -68.594   9.545  1.00 89.89           C  
ATOM   1057  CE  LYS A 137      23.055 -69.447  10.678  1.00 89.89           C  
ATOM   1058  NZ  LYS A 137      22.193 -68.649  11.601  1.00 89.89           N1+
ATOM   1059  N   GLN A 138      24.415 -70.216   4.753  1.00 90.79           N  
ATOM   1060  CA  GLN A 138      23.574 -71.197   4.077  1.00 90.79           C  
ATOM   1061  C   GLN A 138      24.379 -72.009   3.066  1.00 90.79           C  
ATOM   1062  O   GLN A 138      23.825 -72.846   2.350  1.00 90.79           O  
ATOM   1063  CB  GLN A 138      22.398 -70.510   3.381  1.00 90.79           C  
ATOM   1064  CG  GLN A 138      21.380 -69.912   4.341  1.00 90.79           C  
ATOM   1065  CD  GLN A 138      20.262 -69.174   3.627  1.00 90.79           C  
ATOM   1066  NE2 GLN A 138      19.300 -68.671   4.393  1.00 90.79           N  
ATOM   1067  OE1 GLN A 138      20.263 -69.058   2.397  1.00 90.79           O  
ATOM   1068  N   ASN A 139      25.639 -71.680   3.016  1.00 89.91           N  
ATOM   1069  CA  ASN A 139      26.527 -72.332   2.058  1.00 89.91           C  
ATOM   1070  C   ASN A 139      26.004 -72.201   0.631  1.00 89.91           C  
ATOM   1071  O   ASN A 139      25.994 -73.177  -0.122  1.00 89.91           O  
ATOM   1072  CB  ASN A 139      26.720 -73.805   2.421  1.00 89.91           C  
ATOM   1073  CG  ASN A 139      28.021 -74.372   1.890  1.00 89.91           C  
ATOM   1074  ND2 ASN A 139      28.005 -75.647   1.517  1.00 89.91           N  
ATOM   1075  OD1 ASN A 139      29.034 -73.671   1.816  1.00 89.91           O  
ATOM   1076  N   ASP A 140      25.328 -71.050   0.303  1.00 93.45           N  
ATOM   1077  CA  ASP A 140      24.809 -70.733  -1.025  1.00 93.45           C  
ATOM   1078  C   ASP A 140      25.779 -69.841  -1.795  1.00 93.45           C  
ATOM   1079  O   ASP A 140      25.697 -68.613  -1.718  1.00 93.45           O  
ATOM   1080  CB  ASP A 140      23.442 -70.054  -0.918  1.00 93.45           C  
ATOM   1081  CG  ASP A 140      22.708 -69.990  -2.246  1.00 93.45           C  
ATOM   1082  OD1 ASP A 140      23.361 -70.054  -3.309  1.00 93.45           O  
ATOM   1083  OD2 ASP A 140      21.463 -69.871  -2.229  1.00 93.45           O1-
ATOM   1084  N   SER A 141      26.692 -70.432  -2.618  1.00 91.97           N  
ATOM   1085  CA  SER A 141      27.756 -69.708  -3.306  1.00 91.97           C  
ATOM   1086  C   SER A 141      27.193 -68.820  -4.411  1.00 91.97           C  
ATOM   1087  O   SER A 141      27.713 -67.730  -4.663  1.00 91.97           O  
ATOM   1088  CB  SER A 141      28.775 -70.684  -3.895  1.00 91.97           C  
ATOM   1089  OG  SER A 141      28.174 -71.506  -4.880  1.00 91.97           O  
ATOM   1090  N   ASP A 142      26.129 -69.247  -5.066  1.00 94.30           N  
ATOM   1091  CA  ASP A 142      25.523 -68.456  -6.132  1.00 94.30           C  
ATOM   1092  C   ASP A 142      24.991 -67.128  -5.596  1.00 94.30           C  
ATOM   1093  O   ASP A 142      25.280 -66.067  -6.154  1.00 94.30           O  
ATOM   1094  CB  ASP A 142      24.397 -69.239  -6.810  1.00 94.30           C  
ATOM   1095  CG  ASP A 142      24.903 -70.399  -7.648  1.00 94.30           C  
ATOM   1096  OD1 ASP A 142      26.098 -70.412  -8.013  1.00 94.30           O  
ATOM   1097  OD2 ASP A 142      24.099 -71.307  -7.950  1.00 94.30           O1-
ATOM   1098  N   VAL A 143      24.238 -67.213  -4.492  1.00 94.93           N  
ATOM   1099  CA  VAL A 143      23.674 -66.010  -3.888  1.00 94.93           C  
ATOM   1100  C   VAL A 143      24.794 -65.136  -3.330  1.00 94.93           C  
ATOM   1101  O   VAL A 143      24.756 -63.910  -3.455  1.00 94.93           O  
ATOM   1102  CB  VAL A 143      22.662 -66.357  -2.772  1.00 94.93           C  
ATOM   1103  CG1 VAL A 143      22.178 -65.089  -2.071  1.00 94.93           C  
ATOM   1104  CG2 VAL A 143      21.482 -67.138  -3.347  1.00 94.93           C  
ATOM   1105  N   ALA A 144      25.815 -65.696  -2.758  1.00 94.09           N  
ATOM   1106  CA  ALA A 144      26.960 -64.947  -2.247  1.00 94.09           C  
ATOM   1107  C   ALA A 144      27.633 -64.148  -3.359  1.00 94.09           C  
ATOM   1108  O   ALA A 144      27.974 -62.978  -3.172  1.00 94.09           O  
ATOM   1109  CB  ALA A 144      27.964 -65.891  -1.591  1.00 94.09           C  
ATOM   1110  N   LYS A 145      27.831 -64.724  -4.616  1.00 95.65           N  
ATOM   1111  CA  LYS A 145      28.446 -64.055  -5.761  1.00 95.65           C  
ATOM   1112  C   LYS A 145      27.598 -62.878  -6.230  1.00 95.65           C  
ATOM   1113  O   LYS A 145      28.128 -61.803  -6.526  1.00 95.65           O  
ATOM   1114  CB  LYS A 145      28.654 -65.042  -6.910  1.00 95.65           C  
ATOM   1115  CG  LYS A 145      29.781 -66.039  -6.674  1.00 95.65           C  
ATOM   1116  CD  LYS A 145      29.935 -66.996  -7.849  1.00 95.65           C  
ATOM   1117  CE  LYS A 145      30.998 -68.050  -7.576  1.00 95.65           C  
ATOM   1118  NZ  LYS A 145      31.104 -69.034  -8.695  1.00 95.65           N1+
ATOM   1119  N   ARG A 146      26.408 -63.114  -6.219  1.00 97.12           N  
ATOM   1120  CA  ARG A 146      25.520 -62.037  -6.644  1.00 97.12           C  
ATOM   1121  C   ARG A 146      25.490 -60.914  -5.614  1.00 97.12           C  
ATOM   1122  O   ARG A 146      25.412 -59.737  -5.972  1.00 97.12           O  
ATOM   1123  CB  ARG A 146      24.104 -62.569  -6.882  1.00 97.12           C  
ATOM   1124  CG  ARG A 146      23.982 -63.476  -8.095  1.00 97.12           C  
ATOM   1125  CD  ARG A 146      22.564 -64.004  -8.263  1.00 97.12           C  
ATOM   1126  NE  ARG A 146      21.582 -62.924  -8.259  1.00 97.12           N  
ATOM   1127  CZ  ARG A 146      20.266 -63.096  -8.177  1.00 97.12           C  
ATOM   1128  NH1 ARG A 146      19.746 -64.315  -8.093  1.00 97.12           N1+
ATOM   1129  NH2 ARG A 146      19.463 -62.042  -8.180  1.00 97.12           N  
ATOM   1130  N   ALA A 147      25.447 -61.296  -4.408  1.00 95.46           N  
ATOM   1131  CA  ALA A 147      25.528 -60.276  -3.367  1.00 95.46           C  
ATOM   1132  C   ALA A 147      26.802 -59.448  -3.507  1.00 95.46           C  
ATOM   1133  O   ALA A 147      26.778 -58.226  -3.337  1.00 95.46           O  
ATOM   1134  CB  ALA A 147      25.466 -60.922  -1.984  1.00 95.46           C  
ATOM   1135  N   VAL A 148      27.922 -60.126  -3.801  1.00 95.93           N  
ATOM   1136  CA  VAL A 148      29.192 -59.444  -4.023  1.00 95.93           C  
ATOM   1137  C   VAL A 148      29.058 -58.465  -5.186  1.00 95.93           C  
ATOM   1138  O   VAL A 148      29.499 -57.318  -5.094  1.00 95.93           O  
ATOM   1139  CB  VAL A 148      30.335 -60.448  -4.298  1.00 95.93           C  
ATOM   1140  CG1 VAL A 148      31.597 -59.718  -4.755  1.00 95.93           C  
ATOM   1141  CG2 VAL A 148      30.619 -61.286  -3.054  1.00 95.93           C  
ATOM   1142  N   GLU A 149      28.479 -58.939  -6.249  1.00 96.72           N  
ATOM   1143  CA  GLU A 149      28.301 -58.084  -7.419  1.00 96.72           C  
ATOM   1144  C   GLU A 149      27.467 -56.852  -7.081  1.00 96.72           C  
ATOM   1145  O   GLU A 149      27.753 -55.751  -7.558  1.00 96.72           O  
ATOM   1146  CB  GLU A 149      27.647 -58.866  -8.561  1.00 96.72           C  
ATOM   1147  CG  GLU A 149      28.579 -59.859  -9.241  1.00 96.72           C  
ATOM   1148  CD  GLU A 149      29.834 -59.212  -9.806  1.00 96.72           C  
ATOM   1149  OE1 GLU A 149      30.891 -59.883  -9.857  1.00 96.72           O  
ATOM   1150  OE2 GLU A 149      29.761 -58.027 -10.199  1.00 96.72           O1-
ATOM   1151  N   LEU A 150      26.453 -57.111  -6.304  1.00 97.02           N  
ATOM   1152  CA  LEU A 150      25.599 -56.007  -5.882  1.00 97.02           C  
ATOM   1153  C   LEU A 150      26.384 -55.000  -5.048  1.00 97.02           C  
ATOM   1154  O   LEU A 150      26.240 -53.789  -5.229  1.00 97.02           O  
ATOM   1155  CB  LEU A 150      24.404 -56.529  -5.081  1.00 97.02           C  
ATOM   1156  CG  LEU A 150      23.308 -55.511  -4.756  1.00 97.02           C  
ATOM   1157  CD1 LEU A 150      22.758 -54.898  -6.040  1.00 97.02           C  
ATOM   1158  CD2 LEU A 150      22.193 -56.166  -3.949  1.00 97.02           C  
ATOM   1159  N   ILE A 151      27.246 -55.415  -4.139  1.00 96.41           N  
ATOM   1160  CA  ILE A 151      28.090 -54.537  -3.338  1.00 96.41           C  
ATOM   1161  C   ILE A 151      29.000 -53.720  -4.252  1.00 96.41           C  
ATOM   1162  O   ILE A 151      29.178 -52.517  -4.048  1.00 96.41           O  
ATOM   1163  CB  ILE A 151      28.933 -55.337  -2.320  1.00 96.41           C  
ATOM   1164  CG1 ILE A 151      28.021 -56.072  -1.331  1.00 96.41           C  
ATOM   1165  CG2 ILE A 151      29.910 -54.416  -1.583  1.00 96.41           C  
ATOM   1166  CD1 ILE A 151      28.754 -57.040  -0.414  1.00 96.41           C  
ATOM   1167  N   LYS A 152      29.593 -54.322  -5.322  1.00 95.99           N  
ATOM   1168  CA  LYS A 152      30.436 -53.628  -6.292  1.00 95.99           C  
ATOM   1169  C   LYS A 152      29.648 -52.558  -7.041  1.00 95.99           C  
ATOM   1170  O   LYS A 152      30.141 -51.448  -7.249  1.00 95.99           O  
ATOM   1171  CB  LYS A 152      31.044 -54.622  -7.282  1.00 95.99           C  
ATOM   1172  CG  LYS A 152      32.125 -55.509  -6.685  1.00 95.99           C  
ATOM   1173  CD  LYS A 152      32.699 -56.467  -7.720  1.00 95.99           C  
ATOM   1174  CE  LYS A 152      33.759 -57.377  -7.116  1.00 95.99           C  
ATOM   1175  NZ  LYS A 152      34.293 -58.347  -8.118  1.00 95.99           N1+
ATOM   1176  N   ARG A 153      28.553 -52.936  -7.348  1.00 96.18           N  
ATOM   1177  CA  ARG A 153      27.707 -51.983  -8.058  1.00 96.18           C  
ATOM   1178  C   ARG A 153      27.399 -50.769  -7.188  1.00 96.18           C  
ATOM   1179  O   ARG A 153      27.422 -49.633  -7.668  1.00 96.18           O  
ATOM   1180  CB  ARG A 153      26.404 -52.650  -8.506  1.00 96.18           C  
ATOM   1181  CG  ARG A 153      26.566 -53.573  -9.704  1.00 96.18           C  
ATOM   1182  CD  ARG A 153      25.279 -54.324 -10.014  1.00 96.18           C  
ATOM   1183  NE  ARG A 153      24.212 -53.418 -10.430  1.00 96.18           N  
ATOM   1184  CZ  ARG A 153      22.945 -53.775 -10.621  1.00 96.18           C  
ATOM   1185  NH1 ARG A 153      22.560 -55.032 -10.437  1.00 96.18           N1+
ATOM   1186  NH2 ARG A 153      22.057 -52.867 -11.000  1.00 96.18           N  
ATOM   1187  N   VAL A 154      27.053 -51.036  -5.976  1.00 95.35           N  
ATOM   1188  CA  VAL A 154      26.756 -49.951  -5.046  1.00 95.35           C  
ATOM   1189  C   VAL A 154      27.997 -49.085  -4.848  1.00 95.35           C  
ATOM   1190  O   VAL A 154      27.898 -47.859  -4.755  1.00 95.35           O  
ATOM   1191  CB  VAL A 154      26.259 -50.491  -3.686  1.00 95.35           C  
ATOM   1192  CG1 VAL A 154      26.163 -49.362  -2.660  1.00 95.35           C  
ATOM   1193  CG2 VAL A 154      24.907 -51.184  -3.849  1.00 95.35           C  
ATOM   1194  N   ALA A 155      29.177 -49.716  -4.732  1.00 93.78           N  
ATOM   1195  CA  ALA A 155      30.430 -48.973  -4.631  1.00 93.78           C  
ATOM   1196  C   ALA A 155      30.611 -48.039  -5.825  1.00 93.78           C  
ATOM   1197  O   ALA A 155      30.996 -46.880  -5.662  1.00 93.78           O  
ATOM   1198  CB  ALA A 155      31.612 -49.934  -4.528  1.00 93.78           C  
ATOM   1199  N   GLU A 156      30.345 -48.530  -6.944  1.00 95.50           N  
ATOM   1200  CA  GLU A 156      30.449 -47.717  -8.151  1.00 95.50           C  
ATOM   1201  C   GLU A 156      29.441 -46.571  -8.135  1.00 95.50           C  
ATOM   1202  O   GLU A 156      29.756 -45.454  -8.548  1.00 95.50           O  
ATOM   1203  CB  GLU A 156      30.247 -48.578  -9.400  1.00 95.50           C  
ATOM   1204  CG  GLU A 156      30.491 -47.837 -10.706  1.00 95.50           C  
ATOM   1205  CD  GLU A 156      31.932 -47.382 -10.877  1.00 95.50           C  
ATOM   1206  OE1 GLU A 156      32.195 -46.511 -11.737  1.00 95.50           O  
ATOM   1207  OE2 GLU A 156      32.805 -47.900 -10.146  1.00 95.50           O1-
ATOM   1208  N   LEU A 157      28.238 -46.913  -7.720  1.00 95.45           N  
ATOM   1209  CA  LEU A 157      27.208 -45.887  -7.594  1.00 95.45           C  
ATOM   1210  C   LEU A 157      27.652 -44.787  -6.636  1.00 95.45           C  
ATOM   1211  O   LEU A 157      27.508 -43.599  -6.937  1.00 95.45           O  
ATOM   1212  CB  LEU A 157      25.894 -46.503  -7.110  1.00 95.45           C  
ATOM   1213  CG  LEU A 157      24.731 -45.533  -6.892  1.00 95.45           C  
ATOM   1214  CD1 LEU A 157      24.419 -44.781  -8.181  1.00 95.45           C  
ATOM   1215  CD2 LEU A 157      23.498 -46.279  -6.390  1.00 95.45           C  
ATOM   1216  N   LEU A 158      28.223 -45.106  -5.553  1.00 95.50           N  
ATOM   1217  CA  LEU A 158      28.706 -44.140  -4.573  1.00 95.50           C  
ATOM   1218  C   LEU A 158      29.816 -43.276  -5.163  1.00 95.50           C  
ATOM   1219  O   LEU A 158      29.901 -42.082  -4.868  1.00 95.50           O  
ATOM   1220  CB  LEU A 158      29.214 -44.857  -3.319  1.00 95.50           C  
ATOM   1221  CG  LEU A 158      28.146 -45.396  -2.366  1.00 95.50           C  
ATOM   1222  CD1 LEU A 158      28.786 -46.267  -1.292  1.00 95.50           C  
ATOM   1223  CD2 LEU A 158      27.364 -44.249  -1.736  1.00 95.50           C  
ATOM   1224  N   LYS A 159      30.676 -43.838  -5.978  1.00 94.18           N  
ATOM   1225  CA  LYS A 159      31.714 -43.077  -6.669  1.00 94.18           C  
ATOM   1226  C   LYS A 159      31.103 -42.034  -7.600  1.00 94.18           C  
ATOM   1227  O   LYS A 159      31.576 -40.897  -7.663  1.00 94.18           O  
ATOM   1228  CB  LYS A 159      32.630 -44.012  -7.459  1.00 94.18           C  
ATOM   1229  CG  LYS A 159      33.580 -44.826  -6.593  1.00 94.18           C  
ATOM   1230  CD  LYS A 159      34.482 -45.717  -7.437  1.00 94.18           C  
ATOM   1231  CE  LYS A 159      35.398 -46.569  -6.570  1.00 94.18           C  
ATOM   1232  NZ  LYS A 159      36.241 -47.489  -7.390  1.00 94.18           N1+
ATOM   1233  N   ARG A 160      30.116 -42.458  -8.275  1.00 94.78           N  
ATOM   1234  CA  ARG A 160      29.433 -41.523  -9.164  1.00 94.78           C  
ATOM   1235  C   ARG A 160      28.786 -40.391  -8.373  1.00 94.78           C  
ATOM   1236  O   ARG A 160      28.845 -39.228  -8.780  1.00 94.78           O  
ATOM   1237  CB  ARG A 160      28.377 -42.249  -9.999  1.00 94.78           C  
ATOM   1238  CG  ARG A 160      28.957 -43.138 -11.088  1.00 94.78           C  
ATOM   1239  CD  ARG A 160      27.877 -43.660 -12.024  1.00 94.78           C  
ATOM   1240  NE  ARG A 160      26.967 -44.574 -11.341  1.00 94.78           N  
ATOM   1241  CZ  ARG A 160      25.967 -45.227 -11.927  1.00 94.78           C  
ATOM   1242  NH1 ARG A 160      25.728 -45.079 -13.225  1.00 94.78           N1+
ATOM   1243  NH2 ARG A 160      25.199 -46.034 -11.209  1.00 94.78           N  
ATOM   1244  N   ILE A 161      28.142 -40.763  -7.263  1.00 93.24           N  
ATOM   1245  CA  ILE A 161      27.520 -39.767  -6.398  1.00 93.24           C  
ATOM   1246  C   ILE A 161      28.582 -38.804  -5.872  1.00 93.24           C  
ATOM   1247  O   ILE A 161      28.373 -37.589  -5.854  1.00 93.24           O  
ATOM   1248  CB  ILE A 161      26.768 -40.430  -5.223  1.00 93.24           C  
ATOM   1249  CG1 ILE A 161      25.578 -41.246  -5.741  1.00 93.24           C  
ATOM   1250  CG2 ILE A 161      26.309 -39.375  -4.211  1.00 93.24           C  
ATOM   1251  CD1 ILE A 161      24.892 -42.088  -4.674  1.00 93.24           C  
ATOM   1252  N   ALA A 162      29.715 -39.339  -5.480  1.00 91.04           N  
ATOM   1253  CA  ALA A 162      30.828 -38.546  -4.965  1.00 91.04           C  
ATOM   1254  C   ALA A 162      31.330 -37.559  -6.017  1.00 91.04           C  
ATOM   1255  O   ALA A 162      31.636 -36.408  -5.699  1.00 91.04           O  
ATOM   1256  CB  ALA A 162      31.966 -39.457  -4.509  1.00 91.04           C  
ATOM   1257  N   LYS A 163      31.409 -38.016  -7.212  1.00 91.18           N  
ATOM   1258  CA  LYS A 163      31.852 -37.158  -8.306  1.00 91.18           C  
ATOM   1259  C   LYS A 163      30.875 -36.008  -8.533  1.00 91.18           C  
ATOM   1260  O   LYS A 163      31.289 -34.859  -8.704  1.00 91.18           O  
ATOM   1261  CB  LYS A 163      32.014 -37.969  -9.592  1.00 91.18           C  
ATOM   1262  CG  LYS A 163      32.608 -37.182 -10.751  1.00 91.18           C  
ATOM   1263  CD  LYS A 163      32.751 -38.044 -11.999  1.00 91.18           C  
ATOM   1264  CE  LYS A 163      33.272 -37.237 -13.180  1.00 91.18           C  
ATOM   1265  NZ  LYS A 163      33.395 -38.074 -14.411  1.00 91.18           N1+
ATOM   1266  N   GLU A 164      29.678 -36.279  -8.325  1.00 89.69           N  
ATOM   1267  CA  GLU A 164      28.646 -35.281  -8.587  1.00 89.69           C  
ATOM   1268  C   GLU A 164      28.529 -34.291  -7.432  1.00 89.69           C  
ATOM   1269  O   GLU A 164      28.251 -33.109  -7.646  1.00 89.69           O  
ATOM   1270  CB  GLU A 164      27.296 -35.957  -8.840  1.00 89.69           C  
ATOM   1271  CG  GLU A 164      27.241 -36.758 -10.133  1.00 89.69           C  
ATOM   1272  CD  GLU A 164      27.383 -35.897 -11.379  1.00 89.69           C  
ATOM   1273  OE1 GLU A 164      27.848 -36.411 -12.421  1.00 89.69           O  
ATOM   1274  OE2 GLU A 164      27.024 -34.701 -11.311  1.00 89.69           O1-
ATOM   1275  N   SER A 165      28.761 -34.732  -6.299  1.00 88.42           N  
ATOM   1276  CA  SER A 165      28.593 -33.898  -5.113  1.00 88.42           C  
ATOM   1277  C   SER A 165      29.865 -33.115  -4.804  1.00 88.42           C  
ATOM   1278  O   SER A 165      29.813 -32.068  -4.156  1.00 88.42           O  
ATOM   1279  CB  SER A 165      28.206 -34.754  -3.907  1.00 88.42           C  
ATOM   1280  OG  SER A 165      29.286 -35.581  -3.509  1.00 88.42           O  
ATOM   1281  N   GLY A 166      31.086 -33.522  -5.337  1.00 86.63           N  
ATOM   1282  CA  GLY A 166      32.373 -32.962  -4.960  1.00 86.63           C  
ATOM   1283  C   GLY A 166      32.715 -33.182  -3.498  1.00 86.63           C  
ATOM   1284  O   GLY A 166      33.598 -32.514  -2.954  1.00 86.63           O  
ATOM   1285  N   SER A 167      32.014 -34.139  -2.824  1.00 84.77           N  
ATOM   1286  CA  SER A 167      32.165 -34.339  -1.386  1.00 84.77           C  
ATOM   1287  C   SER A 167      33.264 -35.350  -1.080  1.00 84.77           C  
ATOM   1288  O   SER A 167      33.249 -36.469  -1.600  1.00 84.77           O  
ATOM   1289  CB  SER A 167      30.846 -34.805  -0.768  1.00 84.77           C  
ATOM   1290  OG  SER A 167      31.047 -35.263   0.558  1.00 84.77           O  
ATOM   1291  N   GLU A 168      34.253 -34.882  -0.306  1.00 89.73           N  
ATOM   1292  CA  GLU A 168      35.283 -35.791   0.187  1.00 89.73           C  
ATOM   1293  C   GLU A 168      34.680 -36.893   1.053  1.00 89.73           C  
ATOM   1294  O   GLU A 168      35.128 -38.040   1.010  1.00 89.73           O  
ATOM   1295  CB  GLU A 168      36.344 -35.021   0.980  1.00 89.73           C  
ATOM   1296  CG  GLU A 168      37.282 -34.197   0.111  1.00 89.73           C  
ATOM   1297  CD  GLU A 168      38.164 -35.043  -0.792  1.00 89.73           C  
ATOM   1298  OE1 GLU A 168      38.361 -34.669  -1.971  1.00 89.73           O  
ATOM   1299  OE2 GLU A 168      38.659 -36.090  -0.319  1.00 89.73           O1-
ATOM   1300  N   GLU A 169      33.730 -36.561   1.822  1.00 87.07           N  
ATOM   1301  CA  GLU A 169      33.007 -37.518   2.654  1.00 87.07           C  
ATOM   1302  C   GLU A 169      32.430 -38.655   1.814  1.00 87.07           C  
ATOM   1303  O   GLU A 169      32.546 -39.826   2.180  1.00 87.07           O  
ATOM   1304  CB  GLU A 169      31.888 -36.819   3.430  1.00 87.07           C  
ATOM   1305  CG  GLU A 169      31.147 -37.730   4.398  1.00 87.07           C  
ATOM   1306  CD  GLU A 169      30.001 -37.037   5.118  1.00 87.07           C  
ATOM   1307  OE1 GLU A 169      29.233 -37.720   5.834  1.00 87.07           O  
ATOM   1308  OE2 GLU A 169      29.869 -35.803   4.964  1.00 87.07           O1-
ATOM   1309  N   ALA A 170      31.790 -38.375   0.685  1.00 86.54           N  
ATOM   1310  CA  ALA A 170      31.220 -39.372  -0.218  1.00 86.54           C  
ATOM   1311  C   ALA A 170      32.308 -40.272  -0.798  1.00 86.54           C  
ATOM   1312  O   ALA A 170      32.107 -41.480  -0.948  1.00 86.54           O  
ATOM   1313  CB  ALA A 170      30.442 -38.691  -1.341  1.00 86.54           C  
ATOM   1314  N   LYS A 171      33.464 -39.659  -1.043  1.00 90.52           N  
ATOM   1315  CA  LYS A 171      34.606 -40.405  -1.562  1.00 90.52           C  
ATOM   1316  C   LYS A 171      35.091 -41.440  -0.551  1.00 90.52           C  
ATOM   1317  O   LYS A 171      35.373 -42.584  -0.914  1.00 90.52           O  
ATOM   1318  CB  LYS A 171      35.748 -39.455  -1.927  1.00 90.52           C  
ATOM   1319  CG  LYS A 171      35.529 -38.696  -3.228  1.00 90.52           C  
ATOM   1320  CD  LYS A 171      36.737 -37.840  -3.586  1.00 90.52           C  
ATOM   1321  CE  LYS A 171      36.476 -36.992  -4.824  1.00 90.52           C  
ATOM   1322  NZ  LYS A 171      37.647 -36.128  -5.160  1.00 90.52           N1+
ATOM   1323  N   GLU A 172      35.132 -40.978   0.691  1.00 91.54           N  
ATOM   1324  CA  GLU A 172      35.578 -41.874   1.754  1.00 91.54           C  
ATOM   1325  C   GLU A 172      34.600 -43.028   1.948  1.00 91.54           C  
ATOM   1326  O   GLU A 172      35.014 -44.176   2.128  1.00 91.54           O  
ATOM   1327  CB  GLU A 172      35.753 -41.105   3.067  1.00 91.54           C  
ATOM   1328  CG  GLU A 172      36.975 -40.199   3.091  1.00 91.54           C  
ATOM   1329  CD  GLU A 172      37.147 -39.459   4.408  1.00 91.54           C  
ATOM   1330  OE1 GLU A 172      38.121 -38.685   4.547  1.00 91.54           O  
ATOM   1331  OE2 GLU A 172      36.301 -39.656   5.308  1.00 91.54           O1-
ATOM   1332  N   ARG A 173      33.373 -42.764   1.884  1.00 91.29           N  
ATOM   1333  CA  ARG A 173      32.343 -43.790   2.020  1.00 91.29           C  
ATOM   1334  C   ARG A 173      32.408 -44.785   0.866  1.00 91.29           C  
ATOM   1335  O   ARG A 173      32.249 -45.990   1.069  1.00 91.29           O  
ATOM   1336  CB  ARG A 173      30.954 -43.153   2.084  1.00 91.29           C  
ATOM   1337  CG  ARG A 173      30.708 -42.337   3.343  1.00 91.29           C  
ATOM   1338  CD  ARG A 173      29.265 -41.862   3.435  1.00 91.29           C  
ATOM   1339  NE  ARG A 173      29.052 -41.005   4.598  1.00 91.29           N  
ATOM   1340  CZ  ARG A 173      27.861 -40.653   5.073  1.00 91.29           C  
ATOM   1341  NH1 ARG A 173      26.746 -41.079   4.490  1.00 91.29           N1+
ATOM   1342  NH2 ARG A 173      27.783 -39.867   6.137  1.00 91.29           N  
ATOM   1343  N   ALA A 174      32.614 -44.256  -0.330  1.00 90.29           N  
ATOM   1344  CA  ALA A 174      32.757 -45.115  -1.502  1.00 90.29           C  
ATOM   1345  C   ALA A 174      33.958 -46.046  -1.357  1.00 90.29           C  
ATOM   1346  O   ALA A 174      33.878 -47.230  -1.692  1.00 90.29           O  
ATOM   1347  CB  ALA A 174      32.891 -44.271  -2.767  1.00 90.29           C  
ATOM   1348  N   GLU A 175      35.052 -45.533  -0.870  1.00 92.55           N  
ATOM   1349  CA  GLU A 175      36.267 -46.322  -0.685  1.00 92.55           C  
ATOM   1350  C   GLU A 175      36.046 -47.446   0.324  1.00 92.55           C  
ATOM   1351  O   GLU A 175      36.515 -48.568   0.122  1.00 92.55           O  
ATOM   1352  CB  GLU A 175      37.425 -45.429  -0.233  1.00 92.55           C  
ATOM   1353  CG  GLU A 175      37.952 -44.507  -1.323  1.00 92.55           C  
ATOM   1354  CD  GLU A 175      39.038 -43.561  -0.836  1.00 92.55           C  
ATOM   1355  OE1 GLU A 175      39.510 -42.717  -1.631  1.00 92.55           O  
ATOM   1356  OE2 GLU A 175      39.421 -43.666   0.351  1.00 92.55           O1-
ATOM   1357  N   LYS A 176      35.375 -47.118   1.285  1.00 91.92           N  
ATOM   1358  CA  LYS A 176      35.060 -48.115   2.305  1.00 91.92           C  
ATOM   1359  C   LYS A 176      34.241 -49.262   1.721  1.00 91.92           C  
ATOM   1360  O   LYS A 176      34.533 -50.432   1.974  1.00 91.92           O  
ATOM   1361  CB  LYS A 176      34.305 -47.472   3.469  1.00 91.92           C  
ATOM   1362  CG  LYS A 176      33.986 -48.432   4.607  1.00 91.92           C  
ATOM   1363  CD  LYS A 176      33.158 -47.756   5.693  1.00 91.92           C  
ATOM   1364  CE  LYS A 176      32.698 -48.754   6.747  1.00 91.92           C  
ATOM   1365  NZ  LYS A 176      31.855 -48.104   7.794  1.00 91.92           N1+
ATOM   1366  N   VAL A 177      33.177 -48.963   1.048  1.00 93.76           N  
ATOM   1367  CA  VAL A 177      32.318 -49.972   0.435  1.00 93.76           C  
ATOM   1368  C   VAL A 177      33.124 -50.799  -0.563  1.00 93.76           C  
ATOM   1369  O   VAL A 177      32.913 -52.008  -0.691  1.00 93.76           O  
ATOM   1370  CB  VAL A 177      31.100 -49.329  -0.266  1.00 93.76           C  
ATOM   1371  CG1 VAL A 177      30.298 -50.383  -1.029  1.00 93.76           C  
ATOM   1372  CG2 VAL A 177      30.215 -48.615   0.753  1.00 93.76           C  
ATOM   1373  N   GLU A 178      34.071 -50.222  -1.219  1.00 93.62           N  
ATOM   1374  CA  GLU A 178      34.944 -50.917  -2.161  1.00 93.62           C  
ATOM   1375  C   GLU A 178      35.779 -51.983  -1.458  1.00 93.62           C  
ATOM   1376  O   GLU A 178      35.918 -53.100  -1.958  1.00 93.62           O  
ATOM   1377  CB  GLU A 178      35.857 -49.923  -2.882  1.00 93.62           C  
ATOM   1378  CG  GLU A 178      36.617 -50.524  -4.055  1.00 93.62           C  
ATOM   1379  CD  GLU A 178      37.410 -49.496  -4.847  1.00 93.62           C  
ATOM   1380  OE1 GLU A 178      37.961 -49.846  -5.914  1.00 93.62           O  
ATOM   1381  OE2 GLU A 178      37.481 -48.331  -4.395  1.00 93.62           O1-
ATOM   1382  N   LYS A 179      36.240 -51.559  -0.407  1.00 94.00           N  
ATOM   1383  CA  LYS A 179      37.031 -52.517   0.361  1.00 94.00           C  
ATOM   1384  C   LYS A 179      36.161 -53.660   0.876  1.00 94.00           C  
ATOM   1385  O   LYS A 179      36.590 -54.816   0.890  1.00 94.00           O  
ATOM   1386  CB  LYS A 179      37.728 -51.821   1.531  1.00 94.00           C  
ATOM   1387  CG  LYS A 179      38.861 -50.894   1.114  1.00 94.00           C  
ATOM   1388  CD  LYS A 179      39.535 -50.256   2.322  1.00 94.00           C  
ATOM   1389  CE  LYS A 179      40.675 -49.336   1.907  1.00 94.00           C  
ATOM   1390  NZ  LYS A 179      41.284 -48.644   3.081  1.00 94.00           N1+
ATOM   1391  N   ALA A 180      35.004 -53.332   1.328  1.00 93.17           N  
ATOM   1392  CA  ALA A 180      34.063 -54.372   1.734  1.00 93.17           C  
ATOM   1393  C   ALA A 180      33.787 -55.340   0.586  1.00 93.17           C  
ATOM   1394  O   ALA A 180      33.714 -56.553   0.794  1.00 93.17           O  
ATOM   1395  CB  ALA A 180      32.759 -53.748   2.225  1.00 93.17           C  
ATOM   1396  N   ALA A 181      33.614 -54.796  -0.592  1.00 93.86           N  
ATOM   1397  CA  ALA A 181      33.378 -55.626  -1.770  1.00 93.86           C  
ATOM   1398  C   ALA A 181      34.548 -56.575  -2.015  1.00 93.86           C  
ATOM   1399  O   ALA A 181      34.348 -57.739  -2.371  1.00 93.86           O  
ATOM   1400  CB  ALA A 181      33.141 -54.752  -2.999  1.00 93.86           C  
ATOM   1401  N   GLU A 182      35.737 -56.050  -1.837  1.00 95.27           N  
ATOM   1402  CA  GLU A 182      36.932 -56.868  -2.025  1.00 95.27           C  
ATOM   1403  C   GLU A 182      36.971 -58.024  -1.030  1.00 95.27           C  
ATOM   1404  O   GLU A 182      37.288 -59.157  -1.399  1.00 95.27           O  
ATOM   1405  CB  GLU A 182      38.195 -56.014  -1.887  1.00 95.27           C  
ATOM   1406  CG  GLU A 182      38.372 -54.994  -3.003  1.00 95.27           C  
ATOM   1407  CD  GLU A 182      39.560 -54.068  -2.787  1.00 95.27           C  
ATOM   1408  OE1 GLU A 182      39.701 -53.078  -3.539  1.00 95.27           O  
ATOM   1409  OE2 GLU A 182      40.355 -54.338  -1.859  1.00 95.27           O1-
ATOM   1410  N   VAL A 183      36.657 -57.692   0.243  1.00 95.91           N  
ATOM   1411  CA  VAL A 183      36.596 -58.732   1.264  1.00 95.91           C  
ATOM   1412  C   VAL A 183      35.546 -59.773   0.879  1.00 95.91           C  
ATOM   1413  O   VAL A 183      35.812 -60.976   0.919  1.00 95.91           O  
ATOM   1414  CB  VAL A 183      36.276 -58.144   2.656  1.00 95.91           C  
ATOM   1415  CG1 VAL A 183      35.978 -59.258   3.658  1.00 95.91           C  
ATOM   1416  CG2 VAL A 183      37.432 -57.274   3.146  1.00 95.91           C  
ATOM   1417  N   ALA A 184      34.387 -59.348   0.511  1.00 94.39           N  
ATOM   1418  CA  ALA A 184      33.297 -60.248   0.143  1.00 94.39           C  
ATOM   1419  C   ALA A 184      33.677 -61.110  -1.058  1.00 94.39           C  
ATOM   1420  O   ALA A 184      33.360 -62.301  -1.100  1.00 94.39           O  
ATOM   1421  CB  ALA A 184      32.029 -59.452  -0.158  1.00 94.39           C  
ATOM   1422  N   GLU A 185      34.358 -60.495  -1.975  1.00 95.35           N  
ATOM   1423  CA  GLU A 185      34.772 -61.205  -3.181  1.00 95.35           C  
ATOM   1424  C   GLU A 185      35.725 -62.349  -2.849  1.00 95.35           C  
ATOM   1425  O   GLU A 185      35.559 -63.467  -3.342  1.00 95.35           O  
ATOM   1426  CB  GLU A 185      35.431 -60.242  -4.173  1.00 95.35           C  
ATOM   1427  CG  GLU A 185      35.818 -60.890  -5.495  1.00 95.35           C  
ATOM   1428  CD  GLU A 185      36.397 -59.906  -6.498  1.00 95.35           C  
ATOM   1429  OE1 GLU A 185      36.645 -60.300  -7.660  1.00 95.35           O  
ATOM   1430  OE2 GLU A 185      36.606 -58.732  -6.119  1.00 95.35           O1-
ATOM   1431  N   ILE A 186      36.662 -62.068  -2.105  1.00 95.35           N  
ATOM   1432  CA  ILE A 186      37.626 -63.092  -1.716  1.00 95.35           C  
ATOM   1433  C   ILE A 186      36.926 -64.178  -0.902  1.00 95.35           C  
ATOM   1434  O   ILE A 186      37.156 -65.370  -1.120  1.00 95.35           O  
ATOM   1435  CB  ILE A 186      38.797 -62.488  -0.910  1.00 95.35           C  
ATOM   1436  CG1 ILE A 186      39.572 -61.479  -1.766  1.00 95.35           C  
ATOM   1437  CG2 ILE A 186      39.724 -63.592  -0.393  1.00 95.35           C  
ATOM   1438  CD1 ILE A 186      40.634 -60.703  -0.999  1.00 95.35           C  
ATOM   1439  N   ALA A 187      36.079 -63.755  -0.051  1.00 93.82           N  
ATOM   1440  CA  ALA A 187      35.315 -64.708   0.751  1.00 93.82           C  
ATOM   1441  C   ALA A 187      34.471 -65.618  -0.137  1.00 93.82           C  
ATOM   1442  O   ALA A 187      34.380 -66.823   0.107  1.00 93.82           O  
ATOM   1443  CB  ALA A 187      34.426 -63.971   1.749  1.00 93.82           C  
ATOM   1444  N   ALA A 188      33.793 -65.024  -1.053  1.00 92.40           N  
ATOM   1445  CA  ALA A 188      32.992 -65.813  -1.987  1.00 92.40           C  
ATOM   1446  C   ALA A 188      33.855 -66.837  -2.718  1.00 92.40           C  
ATOM   1447  O   ALA A 188      33.433 -67.978  -2.925  1.00 92.40           O  
ATOM   1448  CB  ALA A 188      32.291 -64.900  -2.990  1.00 92.40           C  
ATOM   1449  N   ARG A 189      35.047 -66.406  -3.091  1.00 93.39           N  
ATOM   1450  CA  ARG A 189      35.968 -67.313  -3.768  1.00 93.39           C  
ATOM   1451  C   ARG A 189      36.400 -68.445  -2.842  1.00 93.39           C  
ATOM   1452  O   ARG A 189      36.512 -69.596  -3.270  1.00 93.39           O  
ATOM   1453  CB  ARG A 189      37.195 -66.553  -4.275  1.00 93.39           C  
ATOM   1454  CG  ARG A 189      36.939 -65.739  -5.534  1.00 93.39           C  
ATOM   1455  CD  ARG A 189      38.232 -65.197  -6.127  1.00 93.39           C  
ATOM   1456  NE  ARG A 189      38.634 -63.947  -5.489  1.00 93.39           N  
ATOM   1457  CZ  ARG A 189      39.716 -63.243  -5.816  1.00 93.39           C  
ATOM   1458  NH1 ARG A 189      40.526 -63.656  -6.784  1.00 93.39           N1+
ATOM   1459  NH2 ARG A 189      39.988 -62.118  -5.172  1.00 93.39           N  
ATOM   1460  N   ILE A 190      36.664 -68.162  -1.651  1.00 92.06           N  
ATOM   1461  CA  ILE A 190      37.005 -69.165  -0.649  1.00 92.06           C  
ATOM   1462  C   ILE A 190      35.837 -70.134  -0.471  1.00 92.06           C  
ATOM   1463  O   ILE A 190      36.037 -71.349  -0.399  1.00 92.06           O  
ATOM   1464  CB  ILE A 190      37.370 -68.513   0.703  1.00 92.06           C  
ATOM   1465  CG1 ILE A 190      38.698 -67.755   0.589  1.00 92.06           C  
ATOM   1466  CG2 ILE A 190      37.434 -69.567   1.813  1.00 92.06           C  
ATOM   1467  CD1 ILE A 190      39.067 -66.961   1.834  1.00 92.06           C  
ATOM   1468  N   LEU A 191      34.646 -69.578  -0.392  1.00 90.31           N  
ATOM   1469  CA  LEU A 191      33.448 -70.401  -0.272  1.00 90.31           C  
ATOM   1470  C   LEU A 191      33.346 -71.386  -1.432  1.00 90.31           C  
ATOM   1471  O   LEU A 191      33.031 -72.560  -1.228  1.00 90.31           O  
ATOM   1472  CB  LEU A 191      32.195 -69.522  -0.223  1.00 90.31           C  
ATOM   1473  CG  LEU A 191      30.859 -70.251  -0.078  1.00 90.31           C  
ATOM   1474  CD1 LEU A 191      30.819 -71.028   1.234  1.00 90.31           C  
ATOM   1475  CD2 LEU A 191      29.699 -69.264  -0.157  1.00 90.31           C  
ATOM   1476  N   ASP A 192      33.793 -70.970  -2.631  1.00 88.88           N  
ATOM   1477  CA  ASP A 192      33.719 -71.775  -3.847  1.00 88.88           C  
ATOM   1478  C   ASP A 192      34.809 -72.845  -3.864  1.00 88.88           C  
ATOM   1479  O   ASP A 192      34.555 -73.992  -4.233  1.00 88.88           O  
ATOM   1480  CB  ASP A 192      33.833 -70.887  -5.087  1.00 88.88           C  
ATOM   1481  CG  ASP A 192      32.553 -70.131  -5.396  1.00 88.88           C  
ATOM   1482  OD1 ASP A 192      31.505 -70.431  -4.785  1.00 88.88           O  
ATOM   1483  OD2 ASP A 192      32.593 -69.228  -6.260  1.00 88.88           O1-
ATOM   1484  N   GLN A 193      35.938 -72.508  -3.314  1.00 88.49           N  
ATOM   1485  CA  GLN A 193      37.117 -73.338  -3.536  1.00 88.49           C  
ATOM   1486  C   GLN A 193      37.412 -74.211  -2.320  1.00 88.49           C  
ATOM   1487  O   GLN A 193      37.920 -75.327  -2.459  1.00 88.49           O  
ATOM   1488  CB  GLN A 193      38.332 -72.469  -3.865  1.00 88.49           C  
ATOM   1489  CG  GLN A 193      38.239 -71.767  -5.214  1.00 88.49           C  
ATOM   1490  CD  GLN A 193      39.394 -70.815  -5.460  1.00 88.49           C  
ATOM   1491  NE2 GLN A 193      39.550 -70.382  -6.706  1.00 88.49           N  
ATOM   1492  OE1 GLN A 193      40.138 -70.469  -4.537  1.00 88.49           O  
ATOM   1493  N   LEU A 194      36.937 -73.679  -1.052  1.00 82.50           N  
ATOM   1494  CA  LEU A 194      37.463 -74.319   0.149  1.00 82.50           C  
ATOM   1495  C   LEU A 194      36.338 -74.656   1.122  1.00 82.50           C  
ATOM   1496  O   LEU A 194      36.589 -74.924   2.299  1.00 82.50           O  
ATOM   1497  CB  LEU A 194      38.489 -73.411   0.834  1.00 82.50           C  
ATOM   1498  CG  LEU A 194      39.721 -73.038   0.007  1.00 82.50           C  
ATOM   1499  CD1 LEU A 194      40.604 -72.067   0.782  1.00 82.50           C  
ATOM   1500  CD2 LEU A 194      40.504 -74.288  -0.381  1.00 82.50           C  
ATOM   1501  N   SER A 195      34.984 -74.650   0.725  1.00 73.50           N  
ATOM   1502  CA  SER A 195      33.834 -74.517   1.615  1.00 73.50           C  
ATOM   1503  C   SER A 195      33.806 -75.634   2.652  1.00 73.50           C  
ATOM   1504  O   SER A 195      33.305 -75.445   3.763  1.00 73.50           O  
ATOM   1505  CB  SER A 195      32.532 -74.520   0.814  1.00 73.50           C  
ATOM   1506  OG  SER A 195      32.418 -75.705   0.045  1.00 73.50           O  
ATOM   1507  N   ASN A 196      34.724 -76.630   2.688  1.00 74.09           N  
ATOM   1508  CA  ASN A 196      34.495 -77.702   3.650  1.00 74.09           C  
ATOM   1509  C   ASN A 196      35.669 -77.850   4.615  1.00 74.09           C  
ATOM   1510  O   ASN A 196      35.682 -78.757   5.449  1.00 74.09           O  
ATOM   1511  CB  ASN A 196      34.232 -79.025   2.928  1.00 74.09           C  
ATOM   1512  CG  ASN A 196      32.921 -79.024   2.167  1.00 74.09           C  
ATOM   1513  ND2 ASN A 196      32.909 -79.662   1.003  1.00 74.09           N  
ATOM   1514  OD1 ASN A 196      31.926 -78.454   2.622  1.00 74.09           O  
ATOM   1515  N   THR A 197      36.528 -76.799   4.619  1.00 85.56           N  
ATOM   1516  CA  THR A 197      37.642 -76.882   5.558  1.00 85.56           C  
ATOM   1517  C   THR A 197      37.384 -76.009   6.782  1.00 85.56           C  
ATOM   1518  O   THR A 197      36.600 -75.059   6.720  1.00 85.56           O  
ATOM   1519  CB  THR A 197      38.966 -76.462   4.893  1.00 85.56           C  
ATOM   1520  CG2 THR A 197      39.222 -77.263   3.621  1.00 85.56           C  
ATOM   1521  OG1 THR A 197      38.907 -75.069   4.564  1.00 85.56           O  
ATOM   1522  N   GLU A 198      37.857 -76.444   7.982  1.00 88.09           N  
ATOM   1523  CA  GLU A 198      37.729 -75.655   9.203  1.00 88.09           C  
ATOM   1524  C   GLU A 198      38.306 -74.254   9.018  1.00 88.09           C  
ATOM   1525  O   GLU A 198      37.727 -73.271   9.485  1.00 88.09           O  
ATOM   1526  CB  GLU A 198      38.421 -76.358  10.374  1.00 88.09           C  
ATOM   1527  CG  GLU A 198      37.669 -77.576  10.890  1.00 88.09           C  
ATOM   1528  CD  GLU A 198      36.281 -77.245  11.417  1.00 88.09           C  
ATOM   1529  OE1 GLU A 198      35.313 -77.957  11.066  1.00 88.09           O  
ATOM   1530  OE2 GLU A 198      36.161 -76.265  12.185  1.00 88.09           O1-
ATOM   1531  N   LEU A 199      39.414 -74.239   8.297  1.00 88.51           N  
ATOM   1532  CA  LEU A 199      40.060 -72.959   8.033  1.00 88.51           C  
ATOM   1533  C   LEU A 199      39.158 -72.056   7.197  1.00 88.51           C  
ATOM   1534  O   LEU A 199      39.039 -70.861   7.478  1.00 88.51           O  
ATOM   1535  CB  LEU A 199      41.395 -73.170   7.315  1.00 88.51           C  
ATOM   1536  CG  LEU A 199      42.253 -71.923   7.095  1.00 88.51           C  
ATOM   1537  CD1 LEU A 199      42.653 -71.312   8.435  1.00 88.51           C  
ATOM   1538  CD2 LEU A 199      43.487 -72.260   6.266  1.00 88.51           C  
ATOM   1539  N   ALA A 200      38.510 -72.528   6.204  1.00 88.51           N  
ATOM   1540  CA  ALA A 200      37.579 -71.762   5.380  1.00 88.51           C  
ATOM   1541  C   ALA A 200      36.419 -71.227   6.214  1.00 88.51           C  
ATOM   1542  O   ALA A 200      36.011 -70.074   6.055  1.00 88.51           O  
ATOM   1543  CB  ALA A 200      37.054 -72.621   4.232  1.00 88.51           C  
ATOM   1544  N   LYS A 201      35.922 -72.047   7.121  1.00 89.73           N  
ATOM   1545  CA  LYS A 201      34.818 -71.638   7.985  1.00 89.73           C  
ATOM   1546  C   LYS A 201      35.225 -70.474   8.883  1.00 89.73           C  
ATOM   1547  O   LYS A 201      34.473 -69.510   9.040  1.00 89.73           O  
ATOM   1548  CB  LYS A 201      34.337 -72.814   8.836  1.00 89.73           C  
ATOM   1549  CG  LYS A 201      33.600 -73.888   8.049  1.00 89.73           C  
ATOM   1550  CD  LYS A 201      33.127 -75.018   8.953  1.00 89.73           C  
ATOM   1551  CE  LYS A 201      32.440 -76.120   8.159  1.00 89.73           C  
ATOM   1552  NZ  LYS A 201      32.025 -77.258   9.033  1.00 89.73           N1+
ATOM   1553  N   GLU A 202      36.406 -70.612   9.361  1.00 92.78           N  
ATOM   1554  CA  GLU A 202      36.911 -69.535  10.208  1.00 92.78           C  
ATOM   1555  C   GLU A 202      37.126 -68.256   9.404  1.00 92.78           C  
ATOM   1556  O   GLU A 202      36.793 -67.163   9.866  1.00 92.78           O  
ATOM   1557  CB  GLU A 202      38.216 -69.953  10.889  1.00 92.78           C  
ATOM   1558  CG  GLU A 202      38.035 -71.014  11.966  1.00 92.78           C  
ATOM   1559  CD  GLU A 202      39.327 -71.364  12.687  1.00 92.78           C  
ATOM   1560  OE1 GLU A 202      39.325 -72.305  13.514  1.00 92.78           O  
ATOM   1561  OE2 GLU A 202      40.349 -70.694  12.422  1.00 92.78           O1-
ATOM   1562  N   ALA A 203      37.712 -68.435   8.231  1.00 93.04           N  
ATOM   1563  CA  ALA A 203      37.950 -67.283   7.364  1.00 93.04           C  
ATOM   1564  C   ALA A 203      36.639 -66.595   6.994  1.00 93.04           C  
ATOM   1565  O   ALA A 203      36.539 -65.367   7.043  1.00 93.04           O  
ATOM   1566  CB  ALA A 203      38.696 -67.712   6.102  1.00 93.04           C  
ATOM   1567  N   LEU A 204      35.605 -67.383   6.661  1.00 93.41           N  
ATOM   1568  CA  LEU A 204      34.311 -66.837   6.271  1.00 93.41           C  
ATOM   1569  C   LEU A 204      33.627 -66.162   7.455  1.00 93.41           C  
ATOM   1570  O   LEU A 204      32.958 -65.138   7.289  1.00 93.41           O  
ATOM   1571  CB  LEU A 204      33.411 -67.941   5.709  1.00 93.41           C  
ATOM   1572  CG  LEU A 204      33.850 -68.565   4.383  1.00 93.41           C  
ATOM   1573  CD1 LEU A 204      32.915 -69.706   3.998  1.00 93.41           C  
ATOM   1574  CD2 LEU A 204      33.895 -67.509   3.284  1.00 93.41           C  
ATOM   1575  N   LYS A 205      33.843 -66.720   8.622  1.00 92.87           N  
ATOM   1576  CA  LYS A 205      33.317 -66.086   9.828  1.00 92.87           C  
ATOM   1577  C   LYS A 205      33.975 -64.729  10.065  1.00 92.87           C  
ATOM   1578  O   LYS A 205      33.296 -63.754  10.393  1.00 92.87           O  
ATOM   1579  CB  LYS A 205      33.524 -66.989  11.045  1.00 92.87           C  
ATOM   1580  CG  LYS A 205      32.835 -66.493  12.307  1.00 92.87           C  
ATOM   1581  CD  LYS A 205      33.025 -67.465  13.465  1.00 92.87           C  
ATOM   1582  CE  LYS A 205      32.387 -66.942  14.745  1.00 92.87           C  
ATOM   1583  NZ  LYS A 205      32.594 -67.879  15.889  1.00 92.87           N1+
ATOM   1584  N   LEU A 206      35.267 -64.681   9.946  1.00 94.47           N  
ATOM   1585  CA  LEU A 206      36.003 -63.434  10.111  1.00 94.47           C  
ATOM   1586  C   LEU A 206      35.557 -62.398   9.083  1.00 94.47           C  
ATOM   1587  O   LEU A 206      35.382 -61.224   9.415  1.00 94.47           O  
ATOM   1588  CB  LEU A 206      37.509 -63.679   9.985  1.00 94.47           C  
ATOM   1589  CG  LEU A 206      38.414 -62.461  10.183  1.00 94.47           C  
ATOM   1590  CD1 LEU A 206      38.182 -61.848  11.560  1.00 94.47           C  
ATOM   1591  CD2 LEU A 206      39.878 -62.848  10.003  1.00 94.47           C  
ATOM   1592  N   ALA A 207      35.382 -62.794   7.841  1.00 93.78           N  
ATOM   1593  CA  ALA A 207      34.876 -61.903   6.800  1.00 93.78           C  
ATOM   1594  C   ALA A 207      33.526 -61.311   7.193  1.00 93.78           C  
ATOM   1595  O   ALA A 207      33.305 -60.106   7.050  1.00 93.78           O  
ATOM   1596  CB  ALA A 207      34.762 -62.648   5.472  1.00 93.78           C  
ATOM   1597  N   SER A 208      32.660 -62.146   7.680  1.00 92.71           N  
ATOM   1598  CA  SER A 208      31.337 -61.696   8.099  1.00 92.71           C  
ATOM   1599  C   SER A 208      31.433 -60.661   9.216  1.00 92.71           C  
ATOM   1600  O   SER A 208      30.733 -59.647   9.190  1.00 92.71           O  
ATOM   1601  CB  SER A 208      30.489 -62.880   8.562  1.00 92.71           C  
ATOM   1602  OG  SER A 208      30.220 -63.759   7.483  1.00 92.71           O  
ATOM   1603  N   GLU A 209      32.291 -60.894  10.125  1.00 92.37           N  
ATOM   1604  CA  GLU A 209      32.482 -59.951  11.222  1.00 92.37           C  
ATOM   1605  C   GLU A 209      33.051 -58.627  10.718  1.00 92.37           C  
ATOM   1606  O   GLU A 209      32.609 -57.555  11.138  1.00 92.37           O  
ATOM   1607  CB  GLU A 209      33.403 -60.546  12.290  1.00 92.37           C  
ATOM   1608  CG  GLU A 209      32.772 -61.682  13.081  1.00 92.37           C  
ATOM   1609  CD  GLU A 209      33.727 -62.323  14.077  1.00 92.37           C  
ATOM   1610  OE1 GLU A 209      33.372 -63.364  14.676  1.00 92.37           O  
ATOM   1611  OE2 GLU A 209      34.839 -61.779  14.261  1.00 92.37           O1-
ATOM   1612  N   ALA A 210      33.959 -58.747   9.853  1.00 92.00           N  
ATOM   1613  CA  ALA A 210      34.599 -57.550   9.312  1.00 92.00           C  
ATOM   1614  C   ALA A 210      33.604 -56.705   8.523  1.00 92.00           C  
ATOM   1615  O   ALA A 210      33.637 -55.473   8.586  1.00 92.00           O  
ATOM   1616  CB  ALA A 210      35.785 -57.933   8.431  1.00 92.00           C  
ATOM   1617  N   LEU A 211      32.769 -57.345   7.743  1.00 92.51           N  
ATOM   1618  CA  LEU A 211      31.802 -56.652   6.898  1.00 92.51           C  
ATOM   1619  C   LEU A 211      30.788 -55.889   7.745  1.00 92.51           C  
ATOM   1620  O   LEU A 211      30.169 -54.934   7.271  1.00 92.51           O  
ATOM   1621  CB  LEU A 211      31.078 -57.645   5.986  1.00 92.51           C  
ATOM   1622  CG  LEU A 211      31.900 -58.238   4.842  1.00 92.51           C  
ATOM   1623  CD1 LEU A 211      31.097 -59.308   4.111  1.00 92.51           C  
ATOM   1624  CD2 LEU A 211      32.344 -57.143   3.877  1.00 92.51           C  
ATOM   1625  N   LYS A 212      30.714 -56.225   9.064  1.00 88.49           N  
ATOM   1626  CA  LYS A 212      29.833 -55.505   9.980  1.00 88.49           C  
ATOM   1627  C   LYS A 212      30.549 -54.315  10.610  1.00 88.49           C  
ATOM   1628  O   LYS A 212      29.909 -53.431  11.183  1.00 88.49           O  
ATOM   1629  CB  LYS A 212      29.312 -56.442  11.071  1.00 88.49           C  
ATOM   1630  CG  LYS A 212      28.393 -57.540  10.557  1.00 88.49           C  
ATOM   1631  CD  LYS A 212      27.941 -58.462  11.683  1.00 88.49           C  
ATOM   1632  CE  LYS A 212      27.092 -59.612  11.158  1.00 88.49           C  
ATOM   1633  NZ  LYS A 212      26.705 -60.557  12.247  1.00 88.49           N1+
ATOM   1634  N   SER A 213      31.851 -54.261  10.446  1.00 87.08           N  
ATOM   1635  CA  SER A 213      32.669 -53.233  11.080  1.00 87.08           C  
ATOM   1636  C   SER A 213      32.619 -51.925  10.297  1.00 87.08           C  
ATOM   1637  O   SER A 213      32.536 -51.936   9.067  1.00 87.08           O  
ATOM   1638  CB  SER A 213      34.117 -53.704  11.211  1.00 87.08           C  
ATOM   1639  OG  SER A 213      34.946 -52.657  11.687  1.00 87.08           O  
ATOM   1640  N   ASP A 214      32.645 -50.788  11.108  1.00 83.93           N  
ATOM   1641  CA  ASP A 214      32.650 -49.472  10.476  1.00 83.93           C  
ATOM   1642  C   ASP A 214      34.077 -48.977  10.248  1.00 83.93           C  
ATOM   1643  O   ASP A 214      34.285 -47.846   9.805  1.00 83.93           O  
ATOM   1644  CB  ASP A 214      31.874 -48.464  11.327  1.00 83.93           C  
ATOM   1645  CG  ASP A 214      30.380 -48.733  11.347  1.00 83.93           C  
ATOM   1646  OD1 ASP A 214      29.822 -49.160  10.313  1.00 83.93           O  
ATOM   1647  OD2 ASP A 214      29.753 -48.512  12.406  1.00 83.93           O1-
ATOM   1648  N   ILE A 215      35.074 -49.873  10.422  1.00 88.96           N  
ATOM   1649  CA  ILE A 215      36.464 -49.430  10.379  1.00 88.96           C  
ATOM   1650  C   ILE A 215      37.126 -49.932   9.098  1.00 88.96           C  
ATOM   1651  O   ILE A 215      37.298 -51.139   8.912  1.00 88.96           O  
ATOM   1652  CB  ILE A 215      37.251 -49.919  11.616  1.00 88.96           C  
ATOM   1653  CG1 ILE A 215      36.596 -49.404  12.903  1.00 88.96           C  
ATOM   1654  CG2 ILE A 215      38.716 -49.480  11.532  1.00 88.96           C  
ATOM   1655  CD1 ILE A 215      37.200 -49.977  14.177  1.00 88.96           C  
ATOM   1656  N   LYS A 216      37.578 -49.035   8.149  1.00 89.92           N  
ATOM   1657  CA  LYS A 216      38.203 -49.332   6.864  1.00 89.92           C  
ATOM   1658  C   LYS A 216      39.467 -50.168   7.046  1.00 89.92           C  
ATOM   1659  O   LYS A 216      39.678 -51.149   6.328  1.00 89.92           O  
ATOM   1660  CB  LYS A 216      38.535 -48.039   6.117  1.00 89.92           C  
ATOM   1661  CG  LYS A 216      39.146 -48.258   4.741  1.00 89.92           C  
ATOM   1662  CD  LYS A 216      39.509 -46.938   4.073  1.00 89.92           C  
ATOM   1663  CE  LYS A 216      40.233 -47.158   2.752  1.00 89.92           C  
ATOM   1664  NZ  LYS A 216      40.648 -45.868   2.126  1.00 89.92           N1+
ATOM   1665  N   GLU A 217      40.233 -49.853   8.032  1.00 91.27           N  
ATOM   1666  CA  GLU A 217      41.492 -50.545   8.290  1.00 91.27           C  
ATOM   1667  C   GLU A 217      41.251 -52.000   8.682  1.00 91.27           C  
ATOM   1668  O   GLU A 217      42.018 -52.887   8.300  1.00 91.27           O  
ATOM   1669  CB  GLU A 217      42.285 -49.830   9.388  1.00 91.27           C  
ATOM   1670  CG  GLU A 217      42.879 -48.500   8.949  1.00 91.27           C  
ATOM   1671  CD  GLU A 217      41.880 -47.354   8.988  1.00 91.27           C  
ATOM   1672  OE1 GLU A 217      42.224 -46.234   8.546  1.00 91.27           O  
ATOM   1673  OE2 GLU A 217      40.746 -47.578   9.465  1.00 91.27           O1-
ATOM   1674  N   ALA A 218      40.217 -52.238   9.414  1.00 91.38           N  
ATOM   1675  CA  ALA A 218      39.849 -53.605   9.776  1.00 91.38           C  
ATOM   1676  C   ALA A 218      39.522 -54.431   8.536  1.00 91.38           C  
ATOM   1677  O   ALA A 218      39.932 -55.589   8.427  1.00 91.38           O  
ATOM   1678  CB  ALA A 218      38.663 -53.600  10.736  1.00 91.38           C  
ATOM   1679  N   LEU A 219      38.822 -53.823   7.582  1.00 94.47           N  
ATOM   1680  CA  LEU A 219      38.484 -54.502   6.336  1.00 94.47           C  
ATOM   1681  C   LEU A 219      39.744 -54.863   5.556  1.00 94.47           C  
ATOM   1682  O   LEU A 219      39.841 -55.958   4.997  1.00 94.47           O  
ATOM   1683  CB  LEU A 219      37.572 -53.623   5.477  1.00 94.47           C  
ATOM   1684  CG  LEU A 219      36.151 -53.407   5.999  1.00 94.47           C  
ATOM   1685  CD1 LEU A 219      35.435 -52.348   5.167  1.00 94.47           C  
ATOM   1686  CD2 LEU A 219      35.373 -54.717   5.989  1.00 94.47           C  
ATOM   1687  N   GLU A 220      40.727 -53.957   5.600  1.00 94.96           N  
ATOM   1688  CA  GLU A 220      41.980 -54.196   4.889  1.00 94.96           C  
ATOM   1689  C   GLU A 220      42.756 -55.352   5.512  1.00 94.96           C  
ATOM   1690  O   GLU A 220      43.308 -56.192   4.799  1.00 94.96           O  
ATOM   1691  CB  GLU A 220      42.841 -52.930   4.877  1.00 94.96           C  
ATOM   1692  CG  GLU A 220      42.340 -51.855   3.923  1.00 94.96           C  
ATOM   1693  CD  GLU A 220      43.212 -50.609   3.913  1.00 94.96           C  
ATOM   1694  OE1 GLU A 220      42.888 -49.648   3.179  1.00 94.96           O  
ATOM   1695  OE2 GLU A 220      44.226 -50.593   4.645  1.00 94.96           O1-
ATOM   1696  N   VAL A 221      42.793 -55.406   6.787  1.00 95.78           N  
ATOM   1697  CA  VAL A 221      43.467 -56.482   7.508  1.00 95.78           C  
ATOM   1698  C   VAL A 221      42.824 -57.822   7.160  1.00 95.78           C  
ATOM   1699  O   VAL A 221      43.520 -58.783   6.824  1.00 95.78           O  
ATOM   1700  CB  VAL A 221      43.429 -56.252   9.036  1.00 95.78           C  
ATOM   1701  CG1 VAL A 221      43.868 -57.511   9.782  1.00 95.78           C  
ATOM   1702  CG2 VAL A 221      44.310 -55.064   9.420  1.00 95.78           C  
ATOM   1703  N   VAL A 222      41.513 -57.871   7.216  1.00 96.27           N  
ATOM   1704  CA  VAL A 222      40.789 -59.106   6.934  1.00 96.27           C  
ATOM   1705  C   VAL A 222      40.985 -59.498   5.471  1.00 96.27           C  
ATOM   1706  O   VAL A 222      41.182 -60.675   5.158  1.00 96.27           O  
ATOM   1707  CB  VAL A 222      39.283 -58.966   7.251  1.00 96.27           C  
ATOM   1708  CG1 VAL A 222      38.511 -60.185   6.747  1.00 96.27           C  
ATOM   1709  CG2 VAL A 222      39.069 -58.777   8.751  1.00 96.27           C  
ATOM   1710  N   ARG A 223      40.934 -58.479   4.641  1.00 96.89           N  
ATOM   1711  CA  ARG A 223      41.157 -58.754   3.225  1.00 96.89           C  
ATOM   1712  C   ARG A 223      42.489 -59.465   3.008  1.00 96.89           C  
ATOM   1713  O   ARG A 223      42.548 -60.489   2.326  1.00 96.89           O  
ATOM   1714  CB  ARG A 223      41.116 -57.458   2.413  1.00 96.89           C  
ATOM   1715  CG  ARG A 223      41.286 -57.663   0.917  1.00 96.89           C  
ATOM   1716  CD  ARG A 223      41.472 -56.342   0.184  1.00 96.89           C  
ATOM   1717  NE  ARG A 223      42.719 -55.685   0.564  1.00 96.89           N  
ATOM   1718  CZ  ARG A 223      43.884 -55.853  -0.056  1.00 96.89           C  
ATOM   1719  NH1 ARG A 223      43.985 -56.664  -1.102  1.00 96.89           N1+
ATOM   1720  NH2 ARG A 223      44.957 -55.206   0.375  1.00 96.89           N  
ATOM   1721  N   LEU A 224      43.565 -58.953   3.551  1.00 96.58           N  
ATOM   1722  CA  LEU A 224      44.901 -59.522   3.406  1.00 96.58           C  
ATOM   1723  C   LEU A 224      44.960 -60.925   4.001  1.00 96.58           C  
ATOM   1724  O   LEU A 224      45.541 -61.834   3.402  1.00 96.58           O  
ATOM   1725  CB  LEU A 224      45.942 -58.625   4.079  1.00 96.58           C  
ATOM   1726  CG  LEU A 224      46.252 -57.302   3.378  1.00 96.58           C  
ATOM   1727  CD1 LEU A 224      47.108 -56.414   4.276  1.00 96.58           C  
ATOM   1728  CD2 LEU A 224      46.949 -57.553   2.046  1.00 96.58           C  
ATOM   1729  N   ALA A 225      44.367 -61.081   5.107  1.00 96.21           N  
ATOM   1730  CA  ALA A 225      44.343 -62.394   5.745  1.00 96.21           C  
ATOM   1731  C   ALA A 225      43.626 -63.416   4.869  1.00 96.21           C  
ATOM   1732  O   ALA A 225      44.100 -64.544   4.706  1.00 96.21           O  
ATOM   1733  CB  ALA A 225      43.671 -62.306   7.114  1.00 96.21           C  
ATOM   1734  N   LEU A 226      42.511 -63.016   4.313  1.00 96.12           N  
ATOM   1735  CA  LEU A 226      41.746 -63.920   3.461  1.00 96.12           C  
ATOM   1736  C   LEU A 226      42.537 -64.286   2.210  1.00 96.12           C  
ATOM   1737  O   LEU A 226      42.499 -65.433   1.760  1.00 96.12           O  
ATOM   1738  CB  LEU A 226      40.410 -63.283   3.068  1.00 96.12           C  
ATOM   1739  CG  LEU A 226      39.392 -63.096   4.193  1.00 96.12           C  
ATOM   1740  CD1 LEU A 226      38.112 -62.469   3.650  1.00 96.12           C  
ATOM   1741  CD2 LEU A 226      39.093 -64.429   4.872  1.00 96.12           C  
ATOM   1742  N   ARG A 227      43.156 -63.310   1.688  1.00 96.34           N  
ATOM   1743  CA  ARG A 227      43.980 -63.569   0.513  1.00 96.34           C  
ATOM   1744  C   ARG A 227      45.058 -64.605   0.816  1.00 96.34           C  
ATOM   1745  O   ARG A 227      45.343 -65.473  -0.011  1.00 96.34           O  
ATOM   1746  CB  ARG A 227      44.625 -62.276   0.011  1.00 96.34           C  
ATOM   1747  CG  ARG A 227      45.347 -62.422  -1.318  1.00 96.34           C  
ATOM   1748  CD  ARG A 227      44.373 -62.601  -2.474  1.00 96.34           C  
ATOM   1749  NE  ARG A 227      45.041 -62.478  -3.766  1.00 96.34           N  
ATOM   1750  CZ  ARG A 227      44.547 -62.920  -4.920  1.00 96.34           C  
ATOM   1751  NH1 ARG A 227      43.365 -63.525  -4.964  1.00 96.34           N1+
ATOM   1752  NH2 ARG A 227      45.239 -62.755  -6.037  1.00 96.34           N  
ATOM   1753  N   ILE A 228      45.683 -64.543   1.882  1.00 95.19           N  
ATOM   1754  CA  ILE A 228      46.696 -65.500   2.314  1.00 95.19           C  
ATOM   1755  C   ILE A 228      46.076 -66.888   2.438  1.00 95.19           C  
ATOM   1756  O   ILE A 228      46.644 -67.874   1.961  1.00 95.19           O  
ATOM   1757  CB  ILE A 228      47.336 -65.076   3.656  1.00 95.19           C  
ATOM   1758  CG1 ILE A 228      48.166 -63.801   3.473  1.00 95.19           C  
ATOM   1759  CG2 ILE A 228      48.191 -66.211   4.227  1.00 95.19           C  
ATOM   1760  CD1 ILE A 228      48.600 -63.153   4.780  1.00 95.19           C  
ATOM   1761  N   VAL A 229      44.902 -66.947   3.086  1.00 93.43           N  
ATOM   1762  CA  VAL A 229      44.199 -68.218   3.223  1.00 93.43           C  
ATOM   1763  C   VAL A 229      43.904 -68.798   1.841  1.00 93.43           C  
ATOM   1764  O   VAL A 229      44.078 -69.997   1.613  1.00 93.43           O  
ATOM   1765  CB  VAL A 229      42.888 -68.059   4.026  1.00 93.43           C  
ATOM   1766  CG1 VAL A 229      42.055 -69.338   3.960  1.00 93.43           C  
ATOM   1767  CG2 VAL A 229      43.193 -67.689   5.476  1.00 93.43           C  
ATOM   1768  N   GLN A 230      43.468 -67.926   0.982  1.00 92.57           N  
ATOM   1769  CA  GLN A 230      43.148 -68.360  -0.375  1.00 92.57           C  
ATOM   1770  C   GLN A 230      44.388 -68.885  -1.091  1.00 92.57           C  
ATOM   1771  O   GLN A 230      44.318 -69.882  -1.813  1.00 92.57           O  
ATOM   1772  CB  GLN A 230      42.527 -67.212  -1.173  1.00 92.57           C  
ATOM   1773  CG  GLN A 230      42.089 -67.606  -2.577  1.00 92.57           C  
ATOM   1774  CD  GLN A 230      41.520 -66.439  -3.363  1.00 92.57           C  
ATOM   1775  NE2 GLN A 230      40.351 -66.640  -3.960  1.00 92.57           N  
ATOM   1776  OE1 GLN A 230      42.128 -65.366  -3.434  1.00 92.57           O  
ATOM   1777  N   GLN A 231      45.571 -68.323  -0.990  1.00 91.83           N  
ATOM   1778  CA  GLN A 231      46.800 -68.653  -1.704  1.00 91.83           C  
ATOM   1779  C   GLN A 231      47.519 -69.828  -1.048  1.00 91.83           C  
ATOM   1780  O   GLN A 231      48.179 -70.616  -1.727  1.00 91.83           O  
ATOM   1781  CB  GLN A 231      47.727 -67.438  -1.766  1.00 91.83           C  
ATOM   1782  CG  GLN A 231      47.217 -66.321  -2.667  1.00 91.83           C  
ATOM   1783  CD  GLN A 231      48.084 -65.077  -2.607  1.00 91.83           C  
ATOM   1784  NE2 GLN A 231      47.929 -64.198  -3.591  1.00 91.83           N  
ATOM   1785  OE1 GLN A 231      48.885 -64.907  -1.683  1.00 91.83           O  
ATOM   1786  N   LEU A 232      47.338 -69.917   0.235  1.00 90.52           N  
ATOM   1787  CA  LEU A 232      48.028 -70.964   0.981  1.00 90.52           C  
ATOM   1788  C   LEU A 232      47.049 -71.759   1.836  1.00 90.52           C  
ATOM   1789  O   LEU A 232      47.147 -71.758   3.065  1.00 90.52           O  
ATOM   1790  CB  LEU A 232      49.122 -70.360   1.865  1.00 90.52           C  
ATOM   1791  CG  LEU A 232      50.130 -69.444   1.168  1.00 90.52           C  
ATOM   1792  CD1 LEU A 232      51.032 -68.768   2.195  1.00 90.52           C  
ATOM   1793  CD2 LEU A 232      50.958 -70.230   0.157  1.00 90.52           C  
ATOM   1794  N   PRO A 233      46.186 -72.511   1.075  1.00 84.89           N  
ATOM   1795  CA  PRO A 233      45.186 -73.238   1.860  1.00 84.89           C  
ATOM   1796  C   PRO A 233      45.793 -74.365   2.692  1.00 84.89           C  
ATOM   1797  O   PRO A 233      46.811 -74.944   2.304  1.00 84.89           O  
ATOM   1798  CB  PRO A 233      44.239 -73.796   0.794  1.00 84.89           C  
ATOM   1799  CG  PRO A 233      45.062 -73.864  -0.451  1.00 84.89           C  
ATOM   1800  CD  PRO A 233      46.098 -72.778  -0.399  1.00 84.89           C  
ATOM   1801  N   ASP A 234      45.585 -74.502   4.003  1.00 83.09           N  
ATOM   1802  CA  ASP A 234      45.910 -75.625   4.877  1.00 83.09           C  
ATOM   1803  C   ASP A 234      47.313 -75.475   5.462  1.00 83.09           C  
ATOM   1804  O   ASP A 234      48.000 -76.471   5.703  1.00 83.09           O  
ATOM   1805  CB  ASP A 234      45.795 -76.948   4.117  1.00 83.09           C  
ATOM   1806  CG  ASP A 234      44.388 -77.225   3.619  1.00 83.09           C  
ATOM   1807  OD1 ASP A 234      43.419 -77.020   4.381  1.00 83.09           O  
ATOM   1808  OD2 ASP A 234      44.247 -77.655   2.454  1.00 83.09           O1-
ATOM   1809  N   THR A 235      47.849 -74.264   5.414  1.00 90.46           N  
ATOM   1810  CA  THR A 235      49.169 -74.030   5.988  1.00 90.46           C  
ATOM   1811  C   THR A 235      49.052 -73.404   7.376  1.00 90.46           C  
ATOM   1812  O   THR A 235      48.039 -72.780   7.697  1.00 90.46           O  
ATOM   1813  CB  THR A 235      50.020 -73.122   5.082  1.00 90.46           C  
ATOM   1814  CG2 THR A 235      50.124 -73.694   3.672  1.00 90.46           C  
ATOM   1815  OG1 THR A 235      49.418 -71.823   5.016  1.00 90.46           O  
ATOM   1816  N   GLU A 236      50.056 -73.682   8.233  1.00 91.63           N  
ATOM   1817  CA  GLU A 236      50.142 -73.062   9.552  1.00 91.63           C  
ATOM   1818  C   GLU A 236      50.218 -71.542   9.444  1.00 91.63           C  
ATOM   1819  O   GLU A 236      49.657 -70.826  10.276  1.00 91.63           O  
ATOM   1820  CB  GLU A 236      51.355 -73.596  10.318  1.00 91.63           C  
ATOM   1821  CG  GLU A 236      51.185 -75.021  10.823  1.00 91.63           C  
ATOM   1822  CD  GLU A 236      52.373 -75.517  11.633  1.00 91.63           C  
ATOM   1823  OE1 GLU A 236      52.306 -76.640  12.183  1.00 91.63           O  
ATOM   1824  OE2 GLU A 236      53.378 -74.778  11.717  1.00 91.63           O1-
ATOM   1825  N   LEU A 237      50.854 -71.174   8.393  1.00 92.46           N  
ATOM   1826  CA  LEU A 237      50.979 -69.741   8.152  1.00 92.46           C  
ATOM   1827  C   LEU A 237      49.611 -69.102   7.947  1.00 92.46           C  
ATOM   1828  O   LEU A 237      49.334 -68.030   8.491  1.00 92.46           O  
ATOM   1829  CB  LEU A 237      51.866 -69.478   6.932  1.00 92.46           C  
ATOM   1830  CG  LEU A 237      52.266 -68.023   6.684  1.00 92.46           C  
ATOM   1831  CD1 LEU A 237      53.090 -67.494   7.854  1.00 92.46           C  
ATOM   1832  CD2 LEU A 237      53.040 -67.895   5.377  1.00 92.46           C  
ATOM   1833  N   ALA A 238      48.757 -69.627   7.175  1.00 92.67           N  
ATOM   1834  CA  ALA A 238      47.399 -69.134   6.959  1.00 92.67           C  
ATOM   1835  C   ALA A 238      46.615 -69.097   8.267  1.00 92.67           C  
ATOM   1836  O   ALA A 238      45.902 -68.130   8.543  1.00 92.67           O  
ATOM   1837  CB  ALA A 238      46.675 -70.002   5.932  1.00 92.67           C  
ATOM   1838  N   ARG A 239      46.767 -70.085   9.096  1.00 94.44           N  
ATOM   1839  CA  ARG A 239      46.088 -70.146  10.385  1.00 94.44           C  
ATOM   1840  C   ARG A 239      46.557 -69.023  11.305  1.00 94.44           C  
ATOM   1841  O   ARG A 239      45.742 -68.354  11.943  1.00 94.44           O  
ATOM   1842  CB  ARG A 239      46.322 -71.502  11.054  1.00 94.44           C  
ATOM   1843  CG  ARG A 239      45.579 -72.651  10.393  1.00 94.44           C  
ATOM   1844  CD  ARG A 239      45.773 -73.957  11.148  1.00 94.44           C  
ATOM   1845  NE  ARG A 239      45.278 -75.100  10.385  1.00 94.44           N  
ATOM   1846  CZ  ARG A 239      45.930 -76.251  10.235  1.00 94.44           C  
ATOM   1847  NH1 ARG A 239      47.120 -76.434  10.795  1.00 94.44           N1+
ATOM   1848  NH2 ARG A 239      45.387 -77.225   9.520  1.00 94.44           N  
ATOM   1849  N   GLU A 240      47.829 -68.840  11.296  1.00 94.68           N  
ATOM   1850  CA  GLU A 240      48.391 -67.777  12.126  1.00 94.68           C  
ATOM   1851  C   GLU A 240      47.936 -66.402  11.644  1.00 94.68           C  
ATOM   1852  O   GLU A 240      47.593 -65.537  12.451  1.00 94.68           O  
ATOM   1853  CB  GLU A 240      49.920 -67.852  12.133  1.00 94.68           C  
ATOM   1854  CG  GLU A 240      50.473 -69.048  12.895  1.00 94.68           C  
ATOM   1855  CD  GLU A 240      51.993 -69.111  12.892  1.00 94.68           C  
ATOM   1856  OE1 GLU A 240      52.555 -70.207  13.111  1.00 94.68           O  
ATOM   1857  OE2 GLU A 240      52.625 -68.054  12.669  1.00 94.68           O1-
ATOM   1858  N   ALA A 241      47.972 -66.232  10.311  1.00 94.75           N  
ATOM   1859  CA  ALA A 241      47.520 -64.963   9.747  1.00 94.75           C  
ATOM   1860  C   ALA A 241      46.069 -64.680  10.127  1.00 94.75           C  
ATOM   1861  O   ALA A 241      45.730 -63.560  10.516  1.00 94.75           O  
ATOM   1862  CB  ALA A 241      47.675 -64.970   8.227  1.00 94.75           C  
ATOM   1863  N   LEU A 242      45.248 -65.672  10.005  1.00 95.29           N  
ATOM   1864  CA  LEU A 242      43.834 -65.544  10.343  1.00 95.29           C  
ATOM   1865  C   LEU A 242      43.656 -65.231  11.825  1.00 95.29           C  
ATOM   1866  O   LEU A 242      42.842 -64.381  12.191  1.00 95.29           O  
ATOM   1867  CB  LEU A 242      43.081 -66.827   9.986  1.00 95.29           C  
ATOM   1868  CG  LEU A 242      41.555 -66.760  10.062  1.00 95.29           C  
ATOM   1869  CD1 LEU A 242      41.018 -65.749   9.055  1.00 95.29           C  
ATOM   1870  CD2 LEU A 242      40.946 -68.138   9.819  1.00 95.29           C  
ATOM   1871  N   GLU A 243      44.364 -65.883  12.682  1.00 95.03           N  
ATOM   1872  CA  GLU A 243      44.286 -65.644  14.120  1.00 95.03           C  
ATOM   1873  C   GLU A 243      44.700 -64.215  14.465  1.00 95.03           C  
ATOM   1874  O   GLU A 243      44.050 -63.554  15.278  1.00 95.03           O  
ATOM   1875  CB  GLU A 243      45.161 -66.643  14.880  1.00 95.03           C  
ATOM   1876  CG  GLU A 243      44.998 -66.577  16.392  1.00 95.03           C  
ATOM   1877  CD  GLU A 243      45.841 -67.604  17.131  1.00 95.03           C  
ATOM   1878  OE1 GLU A 243      45.771 -67.662  18.380  1.00 95.03           O  
ATOM   1879  OE2 GLU A 243      46.579 -68.358  16.456  1.00 95.03           O1-
ATOM   1880  N   LEU A 244      45.786 -63.829  13.889  1.00 95.50           N  
ATOM   1881  CA  LEU A 244      46.255 -62.464  14.102  1.00 95.50           C  
ATOM   1882  C   LEU A 244      45.204 -61.453  13.655  1.00 95.50           C  
ATOM   1883  O   LEU A 244      44.931 -60.481  14.362  1.00 95.50           O  
ATOM   1884  CB  LEU A 244      47.565 -62.222  13.348  1.00 95.50           C  
ATOM   1885  CG  LEU A 244      48.214 -60.852  13.537  1.00 95.50           C  
ATOM   1886  CD1 LEU A 244      48.482 -60.592  15.017  1.00 95.50           C  
ATOM   1887  CD2 LEU A 244      49.505 -60.753  12.731  1.00 95.50           C  
ATOM   1888  N   ALA A 245      44.596 -61.649  12.499  1.00 95.19           N  
ATOM   1889  CA  ALA A 245      43.544 -60.770  11.993  1.00 95.19           C  
ATOM   1890  C   ALA A 245      42.350 -60.742  12.942  1.00 95.19           C  
ATOM   1891  O   ALA A 245      41.764 -59.684  13.181  1.00 95.19           O  
ATOM   1892  CB  ALA A 245      43.103 -61.216  10.601  1.00 95.19           C  
ATOM   1893  N   LYS A 246      42.014 -61.857  13.454  1.00 94.07           N  
ATOM   1894  CA  LYS A 246      40.908 -61.946  14.402  1.00 94.07           C  
ATOM   1895  C   LYS A 246      41.168 -61.081  15.633  1.00 94.07           C  
ATOM   1896  O   LYS A 246      40.280 -60.354  16.086  1.00 94.07           O  
ATOM   1897  CB  LYS A 246      40.675 -63.398  14.822  1.00 94.07           C  
ATOM   1898  CG  LYS A 246      39.408 -63.612  15.637  1.00 94.07           C  
ATOM   1899  CD  LYS A 246      39.200 -65.083  15.972  1.00 94.07           C  
ATOM   1900  CE  LYS A 246      37.972 -65.290  16.848  1.00 94.07           C  
ATOM   1901  NZ  LYS A 246      37.774 -66.729  17.194  1.00 94.07           N1+
ATOM   1902  N   GLU A 247      42.285 -61.151  16.099  1.00 92.32           N  
ATOM   1903  CA  GLU A 247      42.659 -60.360  17.268  1.00 92.32           C  
ATOM   1904  C   GLU A 247      42.680 -58.870  16.941  1.00 92.32           C  
ATOM   1905  O   GLU A 247      42.206 -58.049  17.729  1.00 92.32           O  
ATOM   1906  CB  GLU A 247      44.024 -60.801  17.803  1.00 92.32           C  
ATOM   1907  CG  GLU A 247      44.009 -62.166  18.476  1.00 92.32           C  
ATOM   1908  CD  GLU A 247      45.375 -62.603  18.978  1.00 92.32           C  
ATOM   1909  OE1 GLU A 247      45.512 -63.759  19.438  1.00 92.32           O  
ATOM   1910  OE2 GLU A 247      46.317 -61.781  18.912  1.00 92.32           O1-
ATOM   1911  N   ALA A 248      43.124 -58.611  15.805  1.00 90.54           N  
ATOM   1912  CA  ALA A 248      43.299 -57.216  15.405  1.00 90.54           C  
ATOM   1913  C   ALA A 248      41.952 -56.532  15.200  1.00 90.54           C  
ATOM   1914  O   ALA A 248      41.778 -55.367  15.567  1.00 90.54           O  
ATOM   1915  CB  ALA A 248      44.137 -57.130  14.131  1.00 90.54           C  
ATOM   1916  N   VAL A 249      40.992 -57.213  14.643  1.00 90.03           N  
ATOM   1917  CA  VAL A 249      39.718 -56.605  14.274  1.00 90.03           C  
ATOM   1918  C   VAL A 249      38.919 -56.271  15.532  1.00 90.03           C  
ATOM   1919  O   VAL A 249      37.969 -55.487  15.481  1.00 90.03           O  
ATOM   1920  CB  VAL A 249      38.894 -57.530  13.349  1.00 90.03           C  
ATOM   1921  CG1 VAL A 249      39.581 -57.690  11.994  1.00 90.03           C  
ATOM   1922  CG2 VAL A 249      38.684 -58.891  14.009  1.00 90.03           C  
ATOM   1923  N   LYS A 250      39.351 -56.800  16.686  1.00 88.23           N  
ATOM   1924  CA  LYS A 250      38.722 -56.463  17.960  1.00 88.23           C  
ATOM   1925  C   LYS A 250      39.247 -55.136  18.500  1.00 88.23           C  
ATOM   1926  O   LYS A 250      38.639 -54.537  19.388  1.00 88.23           O  
ATOM   1927  CB  LYS A 250      38.957 -57.574  18.986  1.00 88.23           C  
ATOM   1928  CG  LYS A 250      38.285 -58.893  18.633  1.00 88.23           C  
ATOM   1929  CD  LYS A 250      38.545 -59.954  19.695  1.00 88.23           C  
ATOM   1930  CE  LYS A 250      37.912 -61.288  19.322  1.00 88.23           C  
ATOM   1931  NZ  LYS A 250      38.205 -62.343  20.336  1.00 88.23           N1+
ATOM   1932  N   SER A 251      40.264 -54.665  17.887  1.00 85.37           N  
ATOM   1933  CA  SER A 251      40.910 -53.446  18.361  1.00 85.37           C  
ATOM   1934  C   SER A 251      40.363 -52.216  17.644  1.00 85.37           C  
ATOM   1935  O   SER A 251      40.025 -52.280  16.461  1.00 85.37           O  
ATOM   1936  CB  SER A 251      42.424 -53.530  18.163  1.00 85.37           C  
ATOM   1937  OG  SER A 251      43.043 -52.296  18.486  1.00 85.37           O  
ATOM   1938  N   THR A 252      40.156 -51.094  18.387  1.00 84.14           N  
ATOM   1939  CA  THR A 252      39.791 -49.825  17.766  1.00 84.14           C  
ATOM   1940  C   THR A 252      41.028 -48.970  17.516  1.00 84.14           C  
ATOM   1941  O   THR A 252      40.936 -47.897  16.916  1.00 84.14           O  
ATOM   1942  CB  THR A 252      38.790 -49.044  18.638  1.00 84.14           C  
ATOM   1943  CG2 THR A 252      37.470 -49.795  18.768  1.00 84.14           C  
ATOM   1944  OG1 THR A 252      39.350 -48.855  19.944  1.00 84.14           O  
ATOM   1945  N   ASP A 253      42.194 -49.510  17.864  1.00 89.65           N  
ATOM   1946  CA  ASP A 253      43.441 -48.763  17.724  1.00 89.65           C  
ATOM   1947  C   ASP A 253      43.995 -48.880  16.306  1.00 89.65           C  
ATOM   1948  O   ASP A 253      44.427 -49.957  15.891  1.00 89.65           O  
ATOM   1949  CB  ASP A 253      44.478 -49.254  18.736  1.00 89.65           C  
ATOM   1950  CG  ASP A 253      45.733 -48.401  18.761  1.00 89.65           C  
ATOM   1951  OD1 ASP A 253      46.026 -47.719  17.756  1.00 89.65           O  
ATOM   1952  OD2 ASP A 253      46.438 -48.414  19.794  1.00 89.65           O1-
ATOM   1953  N   SER A 254      44.063 -47.736  15.645  1.00 88.36           N  
ATOM   1954  CA  SER A 254      44.479 -47.694  14.247  1.00 88.36           C  
ATOM   1955  C   SER A 254      45.928 -48.141  14.088  1.00 88.36           C  
ATOM   1956  O   SER A 254      46.284 -48.768  13.087  1.00 88.36           O  
ATOM   1957  CB  SER A 254      44.306 -46.286  13.678  1.00 88.36           C  
ATOM   1958  OG  SER A 254      45.116 -45.357  14.378  1.00 88.36           O  
ATOM   1959  N   GLU A 255      46.711 -47.901  15.064  1.00 90.73           N  
ATOM   1960  CA  GLU A 255      48.118 -48.286  14.990  1.00 90.73           C  
ATOM   1961  C   GLU A 255      48.278 -49.803  15.054  1.00 90.73           C  
ATOM   1962  O   GLU A 255      49.077 -50.379  14.313  1.00 90.73           O  
ATOM   1963  CB  GLU A 255      48.917 -47.625  16.116  1.00 90.73           C  
ATOM   1964  CG  GLU A 255      49.118 -46.128  15.930  1.00 90.73           C  
ATOM   1965  CD  GLU A 255      50.075 -45.521  16.943  1.00 90.73           C  
ATOM   1966  OE1 GLU A 255      50.314 -44.293  16.892  1.00 90.73           O  
ATOM   1967  OE2 GLU A 255      50.592 -46.280  17.794  1.00 90.73           O1-
ATOM   1968  N   GLN A 256      47.519 -50.406  15.929  1.00 92.68           N  
ATOM   1969  CA  GLN A 256      47.531 -51.862  16.017  1.00 92.68           C  
ATOM   1970  C   GLN A 256      47.080 -52.496  14.705  1.00 92.68           C  
ATOM   1971  O   GLN A 256      47.682 -53.466  14.239  1.00 92.68           O  
ATOM   1972  CB  GLN A 256      46.637 -52.337  17.164  1.00 92.68           C  
ATOM   1973  CG  GLN A 256      47.205 -52.044  18.547  1.00 92.68           C  
ATOM   1974  CD  GLN A 256      46.281 -52.488  19.666  1.00 92.68           C  
ATOM   1975  NE2 GLN A 256      46.815 -52.566  20.880  1.00 92.68           N  
ATOM   1976  OE1 GLN A 256      45.096 -52.756  19.442  1.00 92.68           O  
ATOM   1977  N   LEU A 257      46.069 -51.967  14.122  1.00 93.47           N  
ATOM   1978  CA  LEU A 257      45.564 -52.488  12.856  1.00 93.47           C  
ATOM   1979  C   LEU A 257      46.608 -52.340  11.754  1.00 93.47           C  
ATOM   1980  O   LEU A 257      46.790 -53.248  10.939  1.00 93.47           O  
ATOM   1981  CB  LEU A 257      44.276 -51.767  12.454  1.00 93.47           C  
ATOM   1982  CG  LEU A 257      43.047 -52.038  13.325  1.00 93.47           C  
ATOM   1983  CD1 LEU A 257      41.899 -51.119  12.922  1.00 93.47           C  
ATOM   1984  CD2 LEU A 257      42.631 -53.501  13.223  1.00 93.47           C  
ATOM   1985  N   GLU A 258      47.310 -51.202  11.774  1.00 94.40           N  
ATOM   1986  CA  GLU A 258      48.342 -50.962  10.770  1.00 94.40           C  
ATOM   1987  C   GLU A 258      49.500 -51.944  10.922  1.00 94.40           C  
ATOM   1988  O   GLU A 258      50.023 -52.454   9.930  1.00 94.40           O  
ATOM   1989  CB  GLU A 258      48.857 -49.523  10.863  1.00 94.40           C  
ATOM   1990  CG  GLU A 258      49.887 -49.168   9.800  1.00 94.40           C  
ATOM   1991  CD  GLU A 258      49.313 -49.142   8.393  1.00 94.40           C  
ATOM   1992  OE1 GLU A 258      50.096 -49.137   7.417  1.00 94.40           O  
ATOM   1993  OE2 GLU A 258      48.068 -49.125   8.265  1.00 94.40           O1-
ATOM   1994  N   VAL A 259      49.926 -52.197  12.115  1.00 95.20           N  
ATOM   1995  CA  VAL A 259      50.991 -53.160  12.380  1.00 95.20           C  
ATOM   1996  C   VAL A 259      50.609 -54.523  11.811  1.00 95.20           C  
ATOM   1997  O   VAL A 259      51.408 -55.163  11.123  1.00 95.20           O  
ATOM   1998  CB  VAL A 259      51.288 -53.276  13.891  1.00 95.20           C  
ATOM   1999  CG1 VAL A 259      52.171 -54.491  14.175  1.00 95.20           C  
ATOM   2000  CG2 VAL A 259      51.951 -51.999  14.404  1.00 95.20           C  
ATOM   2001  N   VAL A 260      49.421 -54.947  12.105  1.00 96.20           N  
ATOM   2002  CA  VAL A 260      48.943 -56.240  11.625  1.00 96.20           C  
ATOM   2003  C   VAL A 260      48.874 -56.231  10.100  1.00 96.20           C  
ATOM   2004  O   VAL A 260      49.289 -57.192   9.447  1.00 96.20           O  
ATOM   2005  CB  VAL A 260      47.561 -56.591  12.219  1.00 96.20           C  
ATOM   2006  CG1 VAL A 260      47.005 -57.862  11.579  1.00 96.20           C  
ATOM   2007  CG2 VAL A 260      47.658 -56.751  13.735  1.00 96.20           C  
ATOM   2008  N   ARG A 261      48.326 -55.155   9.602  1.00 96.69           N  
ATOM   2009  CA  ARG A 261      48.243 -55.038   8.149  1.00 96.69           C  
ATOM   2010  C   ARG A 261      49.615 -55.221   7.507  1.00 96.69           C  
ATOM   2011  O   ARG A 261      49.764 -55.994   6.559  1.00 96.69           O  
ATOM   2012  CB  ARG A 261      47.654 -53.684   7.750  1.00 96.69           C  
ATOM   2013  CG  ARG A 261      47.476 -53.507   6.251  1.00 96.69           C  
ATOM   2014  CD  ARG A 261      47.098 -52.077   5.892  1.00 96.69           C  
ATOM   2015  NE  ARG A 261      48.201 -51.152   6.135  1.00 96.69           N  
ATOM   2016  CZ  ARG A 261      49.166 -50.876   5.262  1.00 96.69           C  
ATOM   2017  NH1 ARG A 261      49.183 -51.453   4.067  1.00 96.69           N1+
ATOM   2018  NH2 ARG A 261      50.121 -50.018   5.587  1.00 96.69           N  
ATOM   2019  N   LEU A 262      50.661 -54.529   7.942  1.00 96.36           N  
ATOM   2020  CA  LEU A 262      52.015 -54.588   7.404  1.00 96.36           C  
ATOM   2021  C   LEU A 262      52.584 -55.998   7.520  1.00 96.36           C  
ATOM   2022  O   LEU A 262      53.218 -56.495   6.585  1.00 96.36           O  
ATOM   2023  CB  LEU A 262      52.925 -53.596   8.134  1.00 96.36           C  
ATOM   2024  CG  LEU A 262      52.676 -52.114   7.852  1.00 96.36           C  
ATOM   2025  CD1 LEU A 262      53.456 -51.249   8.838  1.00 96.36           C  
ATOM   2026  CD2 LEU A 262      53.055 -51.771   6.416  1.00 96.36           C  
ATOM   2027  N   ALA A 263      52.338 -56.610   8.622  1.00 96.40           N  
ATOM   2028  CA  ALA A 263      52.801 -57.982   8.810  1.00 96.40           C  
ATOM   2029  C   ALA A 263      52.182 -58.916   7.773  1.00 96.40           C  
ATOM   2030  O   ALA A 263      52.876 -59.749   7.186  1.00 96.40           O  
ATOM   2031  CB  ALA A 263      52.473 -58.466  10.220  1.00 96.40           C  
ATOM   2032  N   LEU A 264      50.902 -58.780   7.586  1.00 96.96           N  
ATOM   2033  CA  LEU A 264      50.213 -59.631   6.623  1.00 96.96           C  
ATOM   2034  C   LEU A 264      50.688 -59.342   5.203  1.00 96.96           C  
ATOM   2035  O   LEU A 264      50.786 -60.254   4.379  1.00 96.96           O  
ATOM   2036  CB  LEU A 264      48.698 -59.431   6.718  1.00 96.96           C  
ATOM   2037  CG  LEU A 264      48.030 -59.915   8.005  1.00 96.96           C  
ATOM   2038  CD1 LEU A 264      46.538 -59.595   7.981  1.00 96.96           C  
ATOM   2039  CD2 LEU A 264      48.257 -61.411   8.196  1.00 96.96           C  
ATOM   2040  N   GLU A 265      50.971 -58.085   4.885  1.00 95.75           N  
ATOM   2041  CA  GLU A 265      51.531 -57.727   3.585  1.00 95.75           C  
ATOM   2042  C   GLU A 265      52.856 -58.442   3.339  1.00 95.75           C  
ATOM   2043  O   GLU A 265      53.110 -58.925   2.235  1.00 95.75           O  
ATOM   2044  CB  GLU A 265      51.724 -56.211   3.483  1.00 95.75           C  
ATOM   2045  CG  GLU A 265      50.433 -55.441   3.247  1.00 95.75           C  
ATOM   2046  CD  GLU A 265      50.640 -53.938   3.152  1.00 95.75           C  
ATOM   2047  OE1 GLU A 265      49.640 -53.194   3.036  1.00 95.75           O  
ATOM   2048  OE2 GLU A 265      51.812 -53.501   3.194  1.00 95.75           O1-
ATOM   2049  N   ILE A 266      53.615 -58.505   4.321  1.00 95.36           N  
ATOM   2050  CA  ILE A 266      54.900 -59.189   4.231  1.00 95.36           C  
ATOM   2051  C   ILE A 266      54.676 -60.671   3.942  1.00 95.36           C  
ATOM   2052  O   ILE A 266      55.335 -61.247   3.073  1.00 95.36           O  
ATOM   2053  CB  ILE A 266      55.724 -59.014   5.526  1.00 95.36           C  
ATOM   2054  CG1 ILE A 266      56.182 -57.558   5.675  1.00 95.36           C  
ATOM   2055  CG2 ILE A 266      56.921 -59.969   5.538  1.00 95.36           C  
ATOM   2056  CD1 ILE A 266      56.824 -57.246   7.019  1.00 95.36           C  
ATOM   2057  N   VAL A 267      53.752 -61.257   4.665  1.00 95.09           N  
ATOM   2058  CA  VAL A 267      53.443 -62.667   4.451  1.00 95.09           C  
ATOM   2059  C   VAL A 267      53.039 -62.893   2.995  1.00 95.09           C  
ATOM   2060  O   VAL A 267      53.491 -63.847   2.361  1.00 95.09           O  
ATOM   2061  CB  VAL A 267      52.321 -63.152   5.396  1.00 95.09           C  
ATOM   2062  CG1 VAL A 267      51.915 -64.586   5.060  1.00 95.09           C  
ATOM   2063  CG2 VAL A 267      52.770 -63.049   6.853  1.00 95.09           C  
ATOM   2064  N   GLN A 268      52.313 -62.031   2.402  1.00 93.03           N  
ATOM   2065  CA  GLN A 268      51.842 -62.150   1.026  1.00 93.03           C  
ATOM   2066  C   GLN A 268      52.998 -62.027   0.037  1.00 93.03           C  
ATOM   2067  O   GLN A 268      53.023 -62.716  -0.984  1.00 93.03           O  
ATOM   2068  CB  GLN A 268      50.780 -61.091   0.728  1.00 93.03           C  
ATOM   2069  CG  GLN A 268      49.408 -61.417   1.302  1.00 93.03           C  
ATOM   2070  CD  GLN A 268      48.331 -60.459   0.829  1.00 93.03           C  
ATOM   2071  NE2 GLN A 268      47.112 -60.965   0.674  1.00 93.03           N  
ATOM   2072  OE1 GLN A 268      48.592 -59.271   0.606  1.00 93.03           O  
ATOM   2073  N   LEU A 269      53.846 -61.195   0.317  1.00 90.47           N  
ATOM   2074  CA  LEU A 269      54.947 -60.918  -0.599  1.00 90.47           C  
ATOM   2075  C   LEU A 269      56.006 -62.015  -0.522  1.00 90.47           C  
ATOM   2076  O   LEU A 269      56.664 -62.317  -1.519  1.00 90.47           O  
ATOM   2077  CB  LEU A 269      55.578 -59.560  -0.283  1.00 90.47           C  
ATOM   2078  CG  LEU A 269      54.735 -58.328  -0.615  1.00 90.47           C  
ATOM   2079  CD1 LEU A 269      55.379 -57.073  -0.034  1.00 90.47           C  
ATOM   2080  CD2 LEU A 269      54.555 -58.193  -2.124  1.00 90.47           C  
ATOM   2081  N   ALA A 270      56.001 -62.648   0.707  1.00 90.05           N  
ATOM   2082  CA  ALA A 270      57.026 -63.668   0.913  1.00 90.05           C  
ATOM   2083  C   ALA A 270      56.491 -64.819   1.761  1.00 90.05           C  
ATOM   2084  O   ALA A 270      56.946 -65.032   2.888  1.00 90.05           O  
ATOM   2085  CB  ALA A 270      58.261 -63.057   1.571  1.00 90.05           C  
ATOM   2086  N   PRO A 271      55.521 -65.701   1.304  1.00 85.45           N  
ATOM   2087  CA  PRO A 271      54.770 -66.693   2.077  1.00 85.45           C  
ATOM   2088  C   PRO A 271      55.643 -67.847   2.563  1.00 85.45           C  
ATOM   2089  O   PRO A 271      55.340 -68.466   3.587  1.00 85.45           O  
ATOM   2090  CB  PRO A 271      53.714 -67.188   1.084  1.00 85.45           C  
ATOM   2091  CG  PRO A 271      54.252 -66.818  -0.260  1.00 85.45           C  
ATOM   2092  CD  PRO A 271      55.125 -65.605  -0.108  1.00 85.45           C  
ATOM   2093  N   ASP A 272      56.846 -68.070   2.120  1.00 78.22           N  
ATOM   2094  CA  ASP A 272      57.619 -69.259   2.465  1.00 78.22           C  
ATOM   2095  C   ASP A 272      58.962 -68.882   3.084  1.00 78.22           C  
ATOM   2096  O   ASP A 272      59.940 -69.620   2.956  1.00 78.22           O  
ATOM   2097  CB  ASP A 272      57.837 -70.135   1.229  1.00 78.22           C  
ATOM   2098  CG  ASP A 272      56.543 -70.692   0.661  1.00 78.22           C  
ATOM   2099  OD1 ASP A 272      55.704 -71.197   1.437  1.00 78.22           O  
ATOM   2100  OD2 ASP A 272      56.364 -70.629  -0.574  1.00 78.22           O1-
ATOM   2101  N   THR A 273      58.896 -67.795   3.846  1.00 82.80           N  
ATOM   2102  CA  THR A 273      60.185 -67.330   4.344  1.00 82.80           C  
ATOM   2103  C   THR A 273      60.166 -67.211   5.865  1.00 82.80           C  
ATOM   2104  O   THR A 273      59.097 -67.190   6.478  1.00 82.80           O  
ATOM   2105  CB  THR A 273      60.566 -65.973   3.725  1.00 82.80           C  
ATOM   2106  CG2 THR A 273      60.553 -66.039   2.201  1.00 82.80           C  
ATOM   2107  OG1 THR A 273      59.629 -64.978   4.155  1.00 82.80           O  
ATOM   2108  N   ARG A 274      61.309 -67.334   6.476  1.00 90.14           N  
ATOM   2109  CA  ARG A 274      61.540 -67.035   7.886  1.00 90.14           C  
ATOM   2110  C   ARG A 274      61.078 -65.623   8.228  1.00 90.14           C  
ATOM   2111  O   ARG A 274      60.591 -65.375   9.333  1.00 90.14           O  
ATOM   2112  CB  ARG A 274      63.021 -67.201   8.235  1.00 90.14           C  
ATOM   2113  CG  ARG A 274      63.485 -68.648   8.281  1.00 90.14           C  
ATOM   2114  CD  ARG A 274      64.931 -68.763   8.742  1.00 90.14           C  
ATOM   2115  NE  ARG A 274      65.423 -70.134   8.633  1.00 90.14           N  
ATOM   2116  CZ  ARG A 274      66.658 -70.522   8.940  1.00 90.14           C  
ATOM   2117  NH1 ARG A 274      67.554 -69.646   9.383  1.00 90.14           N1+
ATOM   2118  NH2 ARG A 274      67.001 -71.794   8.806  1.00 90.14           N  
ATOM   2119  N   LEU A 275      61.097 -64.808   7.280  1.00 89.91           N  
ATOM   2120  CA  LEU A 275      60.686 -63.419   7.450  1.00 89.91           C  
ATOM   2121  C   LEU A 275      59.185 -63.322   7.700  1.00 89.91           C  
ATOM   2122  O   LEU A 275      58.742 -62.557   8.559  1.00 89.91           O  
ATOM   2123  CB  LEU A 275      61.066 -62.593   6.218  1.00 89.91           C  
ATOM   2124  CG  LEU A 275      60.744 -61.099   6.279  1.00 89.91           C  
ATOM   2125  CD1 LEU A 275      61.522 -60.435   7.411  1.00 89.91           C  
ATOM   2126  CD2 LEU A 275      61.057 -60.430   4.944  1.00 89.91           C  
ATOM   2127  N   ALA A 276      58.383 -64.055   6.978  1.00 91.13           N  
ATOM   2128  CA  ALA A 276      56.933 -64.063   7.153  1.00 91.13           C  
ATOM   2129  C   ALA A 276      56.555 -64.464   8.576  1.00 91.13           C  
ATOM   2130  O   ALA A 276      55.759 -63.784   9.229  1.00 91.13           O  
ATOM   2131  CB  ALA A 276      56.280 -65.007   6.147  1.00 91.13           C  
ATOM   2132  N   ARG A 277      57.166 -65.470   9.075  1.00 92.94           N  
ATOM   2133  CA  ARG A 277      56.870 -65.959  10.418  1.00 92.94           C  
ATOM   2134  C   ARG A 277      57.301 -64.948  11.476  1.00 92.94           C  
ATOM   2135  O   ARG A 277      56.580 -64.711  12.447  1.00 92.94           O  
ATOM   2136  CB  ARG A 277      57.559 -67.303  10.665  1.00 92.94           C  
ATOM   2137  CG  ARG A 277      56.983 -68.449   9.850  1.00 92.94           C  
ATOM   2138  CD  ARG A 277      57.663 -69.771  10.177  1.00 92.94           C  
ATOM   2139  NE  ARG A 277      57.259 -70.828   9.254  1.00 92.94           N  
ATOM   2140  CZ  ARG A 277      56.744 -71.998   9.621  1.00 92.94           C  
ATOM   2141  NH1 ARG A 277      56.560 -72.286  10.904  1.00 92.94           N1+
ATOM   2142  NH2 ARG A 277      56.412 -72.889   8.697  1.00 92.94           N  
ATOM   2143  N   ALA A 278      58.483 -64.385  11.272  1.00 93.13           N  
ATOM   2144  CA  ALA A 278      58.978 -63.372  12.201  1.00 93.13           C  
ATOM   2145  C   ALA A 278      58.051 -62.161  12.237  1.00 93.13           C  
ATOM   2146  O   ALA A 278      57.772 -61.616  13.308  1.00 93.13           O  
ATOM   2147  CB  ALA A 278      60.393 -62.946  11.817  1.00 93.13           C  
ATOM   2148  N   ALA A 279      57.568 -61.772  11.025  1.00 94.51           N  
ATOM   2149  CA  ALA A 279      56.667 -60.624  10.959  1.00 94.51           C  
ATOM   2150  C   ALA A 279      55.381 -60.892  11.736  1.00 94.51           C  
ATOM   2151  O   ALA A 279      54.901 -60.027  12.473  1.00 94.51           O  
ATOM   2152  CB  ALA A 279      56.346 -60.282   9.507  1.00 94.51           C  
ATOM   2153  N   LEU A 280      54.830 -62.067  11.606  1.00 95.09           N  
ATOM   2154  CA  LEU A 280      53.605 -62.419  12.314  1.00 95.09           C  
ATOM   2155  C   LEU A 280      53.835 -62.445  13.821  1.00 95.09           C  
ATOM   2156  O   LEU A 280      53.005 -61.952  14.588  1.00 95.09           O  
ATOM   2157  CB  LEU A 280      53.086 -63.781  11.842  1.00 95.09           C  
ATOM   2158  CG  LEU A 280      52.501 -63.831  10.429  1.00 95.09           C  
ATOM   2159  CD1 LEU A 280      52.072 -65.253  10.083  1.00 95.09           C  
ATOM   2160  CD2 LEU A 280      51.327 -62.866  10.301  1.00 95.09           C  
ATOM   2161  N   LYS A 281      54.927 -63.040  14.214  1.00 94.64           N  
ATOM   2162  CA  LYS A 281      55.262 -63.103  15.633  1.00 94.64           C  
ATOM   2163  C   LYS A 281      55.437 -61.706  16.220  1.00 94.64           C  
ATOM   2164  O   LYS A 281      54.908 -61.407  17.294  1.00 94.64           O  
ATOM   2165  CB  LYS A 281      56.535 -63.925  15.848  1.00 94.64           C  
ATOM   2166  CG  LYS A 281      56.858 -64.194  17.310  1.00 94.64           C  
ATOM   2167  CD  LYS A 281      58.094 -65.072  17.457  1.00 94.64           C  
ATOM   2168  CE  LYS A 281      58.442 -65.309  18.921  1.00 94.64           C  
ATOM   2169  NZ  LYS A 281      59.661 -66.159  19.069  1.00 94.64           N1+
ATOM   2170  N   LEU A 282      56.167 -60.915  15.537  1.00 94.03           N  
ATOM   2171  CA  LEU A 282      56.392 -59.539  15.965  1.00 94.03           C  
ATOM   2172  C   LEU A 282      55.072 -58.782  16.078  1.00 94.03           C  
ATOM   2173  O   LEU A 282      54.837 -58.081  17.064  1.00 94.03           O  
ATOM   2174  CB  LEU A 282      57.325 -58.819  14.988  1.00 94.03           C  
ATOM   2175  CG  LEU A 282      57.767 -57.410  15.387  1.00 94.03           C  
ATOM   2176  CD1 LEU A 282      58.511 -57.444  16.717  1.00 94.03           C  
ATOM   2177  CD2 LEU A 282      58.638 -56.795  14.297  1.00 94.03           C  
ATOM   2178  N   ALA A 283      54.198 -58.902  15.113  1.00 94.61           N  
ATOM   2179  CA  ALA A 283      52.894 -58.244  15.118  1.00 94.61           C  
ATOM   2180  C   ALA A 283      52.026 -58.754  16.266  1.00 94.61           C  
ATOM   2181  O   ALA A 283      51.338 -57.972  16.927  1.00 94.61           O  
ATOM   2182  CB  ALA A 283      52.184 -58.460  13.784  1.00 94.61           C  
ATOM   2183  N   LYS A 284      52.046 -60.028  16.484  1.00 94.04           N  
ATOM   2184  CA  LYS A 284      51.274 -60.622  17.571  1.00 94.04           C  
ATOM   2185  C   LYS A 284      51.696 -60.051  18.921  1.00 94.04           C  
ATOM   2186  O   LYS A 284      50.849 -59.696  19.743  1.00 94.04           O  
ATOM   2187  CB  LYS A 284      51.431 -62.143  17.573  1.00 94.04           C  
ATOM   2188  CG  LYS A 284      50.502 -62.861  18.540  1.00 94.04           C  
ATOM   2189  CD  LYS A 284      50.631 -64.374  18.422  1.00 94.04           C  
ATOM   2190  CE  LYS A 284      49.714 -65.093  19.402  1.00 94.04           C  
ATOM   2191  NZ  LYS A 284      49.842 -66.576  19.294  1.00 94.04           N1+
ATOM   2192  N   GLU A 285      52.928 -59.917  19.144  1.00 92.94           N  
ATOM   2193  CA  GLU A 285      53.448 -59.371  20.393  1.00 92.94           C  
ATOM   2194  C   GLU A 285      53.128 -57.885  20.521  1.00 92.94           C  
ATOM   2195  O   GLU A 285      52.775 -57.412  21.604  1.00 92.94           O  
ATOM   2196  CB  GLU A 285      54.960 -59.593  20.489  1.00 92.94           C  
ATOM   2197  CG  GLU A 285      55.356 -61.048  20.690  1.00 92.94           C  
ATOM   2198  CD  GLU A 285      56.861 -61.264  20.700  1.00 92.94           C  
ATOM   2199  OE1 GLU A 285      57.306 -62.430  20.805  1.00 92.94           O  
ATOM   2200  OE2 GLU A 285      57.601 -60.261  20.603  1.00 92.94           O1-
ATOM   2201  N   ALA A 286      53.156 -57.267  19.377  1.00 90.41           N  
ATOM   2202  CA  ALA A 286      52.913 -55.827  19.364  1.00 90.41           C  
ATOM   2203  C   ALA A 286      51.453 -55.514  19.673  1.00 90.41           C  
ATOM   2204  O   ALA A 286      51.155 -54.561  20.398  1.00 90.41           O  
ATOM   2205  CB  ALA A 286      53.308 -55.233  18.014  1.00 90.41           C  
ATOM   2206  N   VAL A 287      50.553 -56.247  19.152  1.00 89.58           N  
ATOM   2207  CA  VAL A 287      49.126 -55.991  19.322  1.00 89.58           C  
ATOM   2208  C   VAL A 287      48.719 -56.273  20.767  1.00 89.58           C  
ATOM   2209  O   VAL A 287      47.705 -55.759  21.244  1.00 89.58           O  
ATOM   2210  CB  VAL A 287      48.277 -56.845  18.354  1.00 89.58           C  
ATOM   2211  CG1 VAL A 287      48.476 -56.383  16.911  1.00 89.58           C  
ATOM   2212  CG2 VAL A 287      48.630 -58.324  18.498  1.00 89.58           C  
ATOM   2213  N   LYS A 288      49.480 -57.057  21.515  1.00 88.13           N  
ATOM   2214  CA  LYS A 288      49.216 -57.351  22.921  1.00 88.13           C  
ATOM   2215  C   LYS A 288      49.858 -56.306  23.829  1.00 88.13           C  
ATOM   2216  O   LYS A 288      49.520 -56.212  25.011  1.00 88.13           O  
ATOM   2217  CB  LYS A 288      49.728 -58.745  23.283  1.00 88.13           C  
ATOM   2218  CG  LYS A 288      48.940 -59.880  22.644  1.00 88.13           C  
ATOM   2219  CD  LYS A 288      49.471 -61.241  23.075  1.00 88.13           C  
ATOM   2220  CE  LYS A 288      48.702 -62.376  22.413  1.00 88.13           C  
ATOM   2221  NZ  LYS A 288      49.235 -63.714  22.812  1.00 88.13           N1+
ATOM   2222  N   SER A 289      50.684 -55.512  23.266  1.00 84.77           N  
ATOM   2223  CA  SER A 289      51.423 -54.535  24.058  1.00 84.77           C  
ATOM   2224  C   SER A 289      50.630 -53.243  24.222  1.00 84.77           C  
ATOM   2225  O   SER A 289      49.949 -52.805  23.293  1.00 84.77           O  
ATOM   2226  CB  SER A 289      52.776 -54.233  23.411  1.00 84.77           C  
ATOM   2227  OG  SER A 289      53.427 -53.167  24.081  1.00 84.77           O  
ATOM   2228  N   THR A 290      50.517 -52.676  25.418  1.00 83.12           N  
ATOM   2229  CA  THR A 290      49.893 -51.381  25.667  1.00 83.12           C  
ATOM   2230  C   THR A 290      50.901 -50.250  25.484  1.00 83.12           C  
ATOM   2231  O   THR A 290      50.537 -49.073  25.531  1.00 83.12           O  
ATOM   2232  CB  THR A 290      49.291 -51.313  27.082  1.00 83.12           C  
ATOM   2233  CG2 THR A 290      48.150 -52.312  27.244  1.00 83.12           C  
ATOM   2234  OG1 THR A 290      50.312 -51.610  28.044  1.00 83.12           O  
ATOM   2235  N   ASP A 291      52.129 -50.591  25.105  1.00 88.59           N  
ATOM   2236  CA  ASP A 291      53.201 -49.613  24.944  1.00 88.59           C  
ATOM   2237  C   ASP A 291      53.186 -49.007  23.542  1.00 88.59           C  
ATOM   2238  O   ASP A 291      53.576 -49.662  22.573  1.00 88.59           O  
ATOM   2239  CB  ASP A 291      54.561 -50.255  25.225  1.00 88.59           C  
ATOM   2240  CG  ASP A 291      55.700 -49.250  25.241  1.00 88.59           C  
ATOM   2241  OD1 ASP A 291      55.542 -48.142  24.685  1.00 88.59           O  
ATOM   2242  OD2 ASP A 291      56.764 -49.570  25.813  1.00 88.59           O1-
ATOM   2243  N   GLN A 292      52.780 -47.713  23.434  1.00 87.47           N  
ATOM   2244  CA  GLN A 292      52.640 -47.024  22.155  1.00 87.47           C  
ATOM   2245  C   GLN A 292      53.992 -46.862  21.466  1.00 87.47           C  
ATOM   2246  O   GLN A 292      54.078 -46.904  20.238  1.00 87.47           O  
ATOM   2247  CB  GLN A 292      51.984 -45.657  22.350  1.00 87.47           C  
ATOM   2248  CG  GLN A 292      50.499 -45.729  22.679  1.00 87.47           C  
ATOM   2249  CD  GLN A 292      49.685 -46.378  21.577  1.00 87.47           C  
ATOM   2250  NE2 GLN A 292      48.601 -47.047  21.955  1.00 87.47           N  
ATOM   2251  OE1 GLN A 292      50.025 -46.279  20.393  1.00 87.47           O  
ATOM   2252  N   GLU A 293      55.057 -46.678  22.235  1.00 89.02           N  
ATOM   2253  CA  GLU A 293      56.392 -46.536  21.662  1.00 89.02           C  
ATOM   2254  C   GLU A 293      56.847 -47.830  20.992  1.00 89.02           C  
ATOM   2255  O   GLU A 293      57.422 -47.802  19.903  1.00 89.02           O  
ATOM   2256  CB  GLU A 293      57.398 -46.119  22.738  1.00 89.02           C  
ATOM   2257  CG  GLU A 293      58.719 -45.608  22.182  1.00 89.02           C  
ATOM   2258  CD  GLU A 293      59.660 -45.086  23.255  1.00 89.02           C  
ATOM   2259  OE1 GLU A 293      60.815 -44.730  22.929  1.00 89.02           O  
ATOM   2260  OE2 GLU A 293      59.240 -45.032  24.432  1.00 89.02           O1-
ATOM   2261  N   GLU A 294      56.557 -48.922  21.681  1.00 89.34           N  
ATOM   2262  CA  GLU A 294      56.866 -50.224  21.096  1.00 89.34           C  
ATOM   2263  C   GLU A 294      56.098 -50.441  19.796  1.00 89.34           C  
ATOM   2264  O   GLU A 294      56.657 -50.931  18.813  1.00 89.34           O  
ATOM   2265  CB  GLU A 294      56.550 -51.348  22.088  1.00 89.34           C  
ATOM   2266  CG  GLU A 294      57.007 -52.723  21.624  1.00 89.34           C  
ATOM   2267  CD  GLU A 294      56.768 -53.814  22.655  1.00 89.34           C  
ATOM   2268  OE1 GLU A 294      57.001 -55.004  22.345  1.00 89.34           O  
ATOM   2269  OE2 GLU A 294      56.341 -53.477  23.782  1.00 89.34           O1-
ATOM   2270  N   LEU A 295      54.812 -50.115  19.763  1.00 89.67           N  
ATOM   2271  CA  LEU A 295      53.991 -50.251  18.565  1.00 89.67           C  
ATOM   2272  C   LEU A 295      54.573 -49.442  17.411  1.00 89.67           C  
ATOM   2273  O   LEU A 295      54.650 -49.930  16.281  1.00 89.67           O  
ATOM   2274  CB  LEU A 295      52.555 -49.801  18.846  1.00 89.67           C  
ATOM   2275  CG  LEU A 295      51.690 -50.763  19.663  1.00 89.67           C  
ATOM   2276  CD1 LEU A 295      50.380 -50.090  20.060  1.00 89.67           C  
ATOM   2277  CD2 LEU A 295      51.424 -52.041  18.877  1.00 89.67           C  
ATOM   2278  N   LYS A 296      55.073 -48.258  17.682  1.00 89.69           N  
ATOM   2279  CA  LYS A 296      55.655 -47.386  16.667  1.00 89.69           C  
ATOM   2280  C   LYS A 296      56.940 -47.982  16.099  1.00 89.69           C  
ATOM   2281  O   LYS A 296      57.174 -47.930  14.890  1.00 89.69           O  
ATOM   2282  CB  LYS A 296      55.934 -45.998  17.248  1.00 89.69           C  
ATOM   2283  CG  LYS A 296      54.684 -45.161  17.478  1.00 89.69           C  
ATOM   2284  CD  LYS A 296      55.030 -43.776  18.009  1.00 89.69           C  
ATOM   2285  CE  LYS A 296      53.778 -42.964  18.311  1.00 89.69           C  
ATOM   2286  NZ  LYS A 296      54.111 -41.626  18.886  1.00 89.69           N1+
ATOM   2287  N   LYS A 297      57.644 -48.601  16.985  1.00 89.03           N  
ATOM   2288  CA  LYS A 297      58.898 -49.212  16.555  1.00 89.03           C  
ATOM   2289  C   LYS A 297      58.643 -50.417  15.655  1.00 89.03           C  
ATOM   2290  O   LYS A 297      59.263 -50.554  14.599  1.00 89.03           O  
ATOM   2291  CB  LYS A 297      59.736 -49.627  17.765  1.00 89.03           C  
ATOM   2292  CG  LYS A 297      60.388 -48.463  18.496  1.00 89.03           C  
ATOM   2293  CD  LYS A 297      61.258 -48.944  19.650  1.00 89.03           C  
ATOM   2294  CE  LYS A 297      61.810 -47.779  20.459  1.00 89.03           C  
ATOM   2295  NZ  LYS A 297      62.615 -48.247  21.627  1.00 89.03           N1+
ATOM   2296  N   VAL A 298      57.766 -51.227  16.169  1.00 92.05           N  
ATOM   2297  CA  VAL A 298      57.422 -52.419  15.400  1.00 92.05           C  
ATOM   2298  C   VAL A 298      56.826 -52.012  14.054  1.00 92.05           C  
ATOM   2299  O   VAL A 298      57.167 -52.587  13.017  1.00 92.05           O  
ATOM   2300  CB  VAL A 298      56.433 -53.324  16.168  1.00 92.05           C  
ATOM   2301  CG1 VAL A 298      55.927 -54.454  15.273  1.00 92.05           C  
ATOM   2302  CG2 VAL A 298      57.094 -53.889  17.424  1.00 92.05           C  
ATOM   2303  N   LYS A 299      55.963 -51.094  14.049  1.00 92.82           N  
ATOM   2304  CA  LYS A 299      55.381 -50.580  12.812  1.00 92.82           C  
ATOM   2305  C   LYS A 299      56.468 -50.130  11.840  1.00 92.82           C  
ATOM   2306  O   LYS A 299      56.422 -50.459  10.653  1.00 92.82           O  
ATOM   2307  CB  LYS A 299      54.430 -49.419  13.108  1.00 92.82           C  
ATOM   2308  CG  LYS A 299      53.727 -48.866  11.877  1.00 92.82           C  
ATOM   2309  CD  LYS A 299      52.822 -47.693  12.230  1.00 92.82           C  
ATOM   2310  CE  LYS A 299      52.262 -47.022  10.983  1.00 92.82           C  
ATOM   2311  NZ  LYS A 299      51.456 -45.811  11.320  1.00 92.82           N1+
ATOM   2312  N   ALA A 300      57.403 -49.341  12.297  1.00 89.44           N  
ATOM   2313  CA  ALA A 300      58.497 -48.847  11.466  1.00 89.44           C  
ATOM   2314  C   ALA A 300      59.301 -50.000  10.871  1.00 89.44           C  
ATOM   2315  O   ALA A 300      59.645 -49.980   9.687  1.00 89.44           O  
ATOM   2316  CB  ALA A 300      59.409 -47.929  12.278  1.00 89.44           C  
ATOM   2317  N   ILE A 301      59.562 -50.985  11.720  1.00 90.82           N  
ATOM   2318  CA  ILE A 301      60.325 -52.143  11.267  1.00 90.82           C  
ATOM   2319  C   ILE A 301      59.555 -52.869  10.167  1.00 90.82           C  
ATOM   2320  O   ILE A 301      60.114 -53.185   9.114  1.00 90.82           O  
ATOM   2321  CB  ILE A 301      60.633 -53.109  12.434  1.00 90.82           C  
ATOM   2322  CG1 ILE A 301      61.610 -52.460  13.420  1.00 90.82           C  
ATOM   2323  CG2 ILE A 301      61.187 -54.435  11.905  1.00 90.82           C  
ATOM   2324  CD1 ILE A 301      61.792 -53.240  14.714  1.00 90.82           C  
ATOM   2325  N   LEU A 302      58.333 -53.090  10.415  1.00 93.96           N  
ATOM   2326  CA  LEU A 302      57.513 -53.819   9.452  1.00 93.96           C  
ATOM   2327  C   LEU A 302      57.334 -53.012   8.170  1.00 93.96           C  
ATOM   2328  O   LEU A 302      57.314 -53.577   7.074  1.00 93.96           O  
ATOM   2329  CB  LEU A 302      56.145 -54.150  10.055  1.00 93.96           C  
ATOM   2330  CG  LEU A 302      56.132 -55.189  11.176  1.00 93.96           C  
ATOM   2331  CD1 LEU A 302      54.724 -55.343  11.740  1.00 93.96           C  
ATOM   2332  CD2 LEU A 302      56.661 -56.527  10.673  1.00 93.96           C  
ATOM   2333  N   ARG A 303      57.191 -51.759   8.330  1.00 93.32           N  
ATOM   2334  CA  ARG A 303      57.076 -50.891   7.162  1.00 93.32           C  
ATOM   2335  C   ARG A 303      58.308 -51.005   6.271  1.00 93.32           C  
ATOM   2336  O   ARG A 303      58.189 -51.175   5.056  1.00 93.32           O  
ATOM   2337  CB  ARG A 303      56.873 -49.435   7.592  1.00 93.32           C  
ATOM   2338  CG  ARG A 303      56.706 -48.468   6.431  1.00 93.32           C  
ATOM   2339  CD  ARG A 303      56.544 -47.033   6.911  1.00 93.32           C  
ATOM   2340  NE  ARG A 303      55.208 -46.793   7.450  1.00 93.32           N  
ATOM   2341  CZ  ARG A 303      54.879 -45.768   8.232  1.00 93.32           C  
ATOM   2342  NH1 ARG A 303      55.787 -44.863   8.581  1.00 93.32           N1+
ATOM   2343  NH2 ARG A 303      53.634 -45.645   8.667  1.00 93.32           N  
ATOM   2344  N   VAL A 304      59.413 -50.893   6.875  1.00 89.31           N  
ATOM   2345  CA  VAL A 304      60.670 -50.986   6.140  1.00 89.31           C  
ATOM   2346  C   VAL A 304      60.790 -52.364   5.494  1.00 89.31           C  
ATOM   2347  O   VAL A 304      61.151 -52.477   4.320  1.00 89.31           O  
ATOM   2348  CB  VAL A 304      61.886 -50.719   7.056  1.00 89.31           C  
ATOM   2349  CG1 VAL A 304      63.192 -51.007   6.317  1.00 89.31           C  
ATOM   2350  CG2 VAL A 304      61.863 -49.279   7.564  1.00 89.31           C  
ATOM   2351  N   ALA A 305      60.520 -53.367   6.228  1.00 90.05           N  
ATOM   2352  CA  ALA A 305      60.603 -54.730   5.708  1.00 90.05           C  
ATOM   2353  C   ALA A 305      59.698 -54.908   4.492  1.00 90.05           C  
ATOM   2354  O   ALA A 305      60.107 -55.496   3.487  1.00 90.05           O  
ATOM   2355  CB  ALA A 305      60.235 -55.738   6.793  1.00 90.05           C  
ATOM   2356  N   SER A 306      58.492 -54.472   4.628  1.00 91.17           N  
ATOM   2357  CA  SER A 306      57.549 -54.581   3.519  1.00 91.17           C  
ATOM   2358  C   SER A 306      58.045 -53.821   2.295  1.00 91.17           C  
ATOM   2359  O   SER A 306      57.983 -54.329   1.173  1.00 91.17           O  
ATOM   2360  CB  SER A 306      56.173 -54.058   3.931  1.00 91.17           C  
ATOM   2361  OG  SER A 306      55.275 -54.087   2.836  1.00 91.17           O  
ATOM   2362  N   GLU A 307      58.538 -52.621   2.450  1.00 91.87           N  
ATOM   2363  CA  GLU A 307      59.055 -51.813   1.349  1.00 91.87           C  
ATOM   2364  C   GLU A 307      60.246 -52.493   0.678  1.00 91.87           C  
ATOM   2365  O   GLU A 307      60.364 -52.478  -0.549  1.00 91.87           O  
ATOM   2366  CB  GLU A 307      59.456 -50.422   1.845  1.00 91.87           C  
ATOM   2367  CG  GLU A 307      59.804 -49.448   0.730  1.00 91.87           C  
ATOM   2368  CD  GLU A 307      60.052 -48.031   1.225  1.00 91.87           C  
ATOM   2369  OE1 GLU A 307      60.305 -47.132   0.391  1.00 91.87           O  
ATOM   2370  OE2 GLU A 307      59.994 -47.820   2.456  1.00 91.87           O1-
ATOM   2371  N   VAL A 308      61.141 -53.085   1.471  1.00 89.59           N  
ATOM   2372  CA  VAL A 308      62.283 -53.811   0.923  1.00 89.59           C  
ATOM   2373  C   VAL A 308      61.793 -54.945   0.026  1.00 89.59           C  
ATOM   2374  O   VAL A 308      62.296 -55.130  -1.084  1.00 89.59           O  
ATOM   2375  CB  VAL A 308      63.191 -54.369   2.041  1.00 89.59           C  
ATOM   2376  CG1 VAL A 308      64.215 -55.347   1.468  1.00 89.59           C  
ATOM   2377  CG2 VAL A 308      63.892 -53.229   2.777  1.00 89.59           C  
ATOM   2378  N   LEU A 309      60.799 -55.633   0.424  1.00 90.53           N  
ATOM   2379  CA  LEU A 309      60.274 -56.754  -0.349  1.00 90.53           C  
ATOM   2380  C   LEU A 309      59.666 -56.271  -1.661  1.00 90.53           C  
ATOM   2381  O   LEU A 309      59.853 -56.900  -2.705  1.00 90.53           O  
ATOM   2382  CB  LEU A 309      59.227 -57.520   0.462  1.00 90.53           C  
ATOM   2383  CG  LEU A 309      59.755 -58.395   1.600  1.00 90.53           C  
ATOM   2384  CD1 LEU A 309      58.598 -58.966   2.412  1.00 90.53           C  
ATOM   2385  CD2 LEU A 309      60.634 -59.513   1.052  1.00 90.53           C  
ATOM   2386  N   LYS A 310      58.957 -55.153  -1.627  1.00 89.56           N  
ATOM   2387  CA  LYS A 310      58.360 -54.592  -2.835  1.00 89.56           C  
ATOM   2388  C   LYS A 310      59.435 -54.155  -3.828  1.00 89.56           C  
ATOM   2389  O   LYS A 310      59.324 -54.420  -5.026  1.00 89.56           O  
ATOM   2390  CB  LYS A 310      57.456 -53.407  -2.487  1.00 89.56           C  
ATOM   2391  CG  LYS A 310      56.150 -53.803  -1.813  1.00 89.56           C  
ATOM   2392  CD  LYS A 310      55.303 -52.583  -1.479  1.00 89.56           C  
ATOM   2393  CE  LYS A 310      54.042 -52.969  -0.717  1.00 89.56           C  
ATOM   2394  NZ  LYS A 310      53.233 -51.771  -0.339  1.00 89.56           N1+
ATOM   2395  N   LEU A 311      60.410 -53.540  -3.317  1.00 90.07           N  
ATOM   2396  CA  LEU A 311      61.500 -53.085  -4.173  1.00 90.07           C  
ATOM   2397  C   LEU A 311      62.265 -54.268  -4.756  1.00 90.07           C  
ATOM   2398  O   LEU A 311      62.682 -54.232  -5.916  1.00 90.07           O  
ATOM   2399  CB  LEU A 311      62.456 -52.182  -3.387  1.00 90.07           C  
ATOM   2400  CG  LEU A 311      61.932 -50.792  -3.024  1.00 90.07           C  
ATOM   2401  CD1 LEU A 311      62.920 -50.074  -2.111  1.00 90.07           C  
ATOM   2402  CD2 LEU A 311      61.668 -49.974  -4.284  1.00 90.07           C  
ATOM   2403  N   GLU A 312      62.365 -55.277  -3.957  1.00 88.35           N  
ATOM   2404  CA  GLU A 312      63.013 -56.488  -4.454  1.00 88.35           C  
ATOM   2405  C   GLU A 312      62.220 -57.106  -5.602  1.00 88.35           C  
ATOM   2406  O   GLU A 312      62.802 -57.572  -6.584  1.00 88.35           O  
ATOM   2407  CB  GLU A 312      63.184 -57.507  -3.324  1.00 88.35           C  
ATOM   2408  CG  GLU A 312      64.269 -57.140  -2.322  1.00 88.35           C  
ATOM   2409  CD  GLU A 312      64.492 -58.205  -1.261  1.00 88.35           C  
ATOM   2410  OE1 GLU A 312      65.485 -58.110  -0.505  1.00 88.35           O  
ATOM   2411  OE2 GLU A 312      63.666 -59.143  -1.186  1.00 88.35           O1-
ATOM   2412  N   GLU A 313      60.924 -57.055  -5.451  1.00 89.10           N  
ATOM   2413  CA  GLU A 313      60.064 -57.568  -6.514  1.00 89.10           C  
ATOM   2414  C   GLU A 313      60.188 -56.725  -7.780  1.00 89.10           C  
ATOM   2415  O   GLU A 313      60.258 -57.265  -8.886  1.00 89.10           O  
ATOM   2416  CB  GLU A 313      58.605 -57.611  -6.051  1.00 89.10           C  
ATOM   2417  CG  GLU A 313      57.668 -58.293  -7.036  1.00 89.10           C  
ATOM   2418  CD  GLU A 313      57.955 -59.776  -7.210  1.00 89.10           C  
ATOM   2419  OE1 GLU A 313      57.519 -60.364  -8.226  1.00 89.10           O  
ATOM   2420  OE2 GLU A 313      58.621 -60.355  -6.322  1.00 89.10           O1-
ATOM   2421  N   GLU A 314      60.209 -55.458  -7.606  1.00 88.36           N  
ATOM   2422  CA  GLU A 314      60.404 -54.551  -8.733  1.00 88.36           C  
ATOM   2423  C   GLU A 314      61.744 -54.799  -9.418  1.00 88.36           C  
ATOM   2424  O   GLU A 314      61.827 -54.806 -10.648  1.00 88.36           O  
ATOM   2425  CB  GLU A 314      60.309 -53.094  -8.274  1.00 88.36           C  
ATOM   2426  CG  GLU A 314      58.897 -52.649  -7.922  1.00 88.36           C  
ATOM   2427  CD  GLU A 314      58.818 -51.199  -7.470  1.00 88.36           C  
ATOM   2428  OE1 GLU A 314      57.767 -50.789  -6.929  1.00 88.36           O  
ATOM   2429  OE2 GLU A 314      59.817 -50.470  -7.657  1.00 88.36           O1-
ATOM   2430  N   ALA A 315      62.812 -55.044  -8.596  1.00 86.47           N  
ATOM   2431  CA  ALA A 315      64.139 -55.333  -9.136  1.00 86.47           C  
ATOM   2432  C   ALA A 315      64.133 -56.628  -9.942  1.00 86.47           C  
ATOM   2433  O   ALA A 315      64.752 -56.706 -11.006  1.00 86.47           O  
ATOM   2434  CB  ALA A 315      65.166 -55.416  -8.009  1.00 86.47           C  
ATOM   2435  N   LYS A 316      63.336 -57.583  -9.479  1.00 87.98           N  
ATOM   2436  CA  LYS A 316      63.241 -58.854 -10.193  1.00 87.98           C  
ATOM   2437  C   LYS A 316      62.545 -58.678 -11.540  1.00 87.98           C  
ATOM   2438  O   LYS A 316      62.998 -59.215 -12.553  1.00 87.98           O  
ATOM   2439  CB  LYS A 316      62.495 -59.889  -9.350  1.00 87.98           C  
ATOM   2440  CG  LYS A 316      63.332 -60.500  -8.237  1.00 87.98           C  
ATOM   2441  CD  LYS A 316      62.567 -61.591  -7.497  1.00 87.98           C  
ATOM   2442  CE  LYS A 316      63.365 -62.132  -6.317  1.00 87.98           C  
ATOM   2443  NZ  LYS A 316      62.611 -63.186  -5.576  1.00 87.98           N1+
ATOM   2444  N   LYS A 317      61.445 -57.881 -11.623  1.00 88.58           N  
ATOM   2445  CA  LYS A 317      60.721 -57.619 -12.865  1.00 88.58           C  
ATOM   2446  C   LYS A 317      61.595 -56.861 -13.861  1.00 88.58           C  
ATOM   2447  O   LYS A 317      61.585 -57.161 -15.056  1.00 88.58           O  
ATOM   2448  CB  LYS A 317      59.441 -56.830 -12.584  1.00 88.58           C  
ATOM   2449  CG  LYS A 317      58.345 -57.647 -11.918  1.00 88.58           C  
ATOM   2450  CD  LYS A 317      57.075 -56.826 -11.726  1.00 88.58           C  
ATOM   2451  CE  LYS A 317      55.997 -57.624 -11.006  1.00 88.58           C  
ATOM   2452  NZ  LYS A 317      54.763 -56.811 -10.782  1.00 88.58           N1+
ATOM   2453  N   SER A 318      62.284 -55.927 -13.313  1.00 86.78           N  
ATOM   2454  CA  SER A 318      63.182 -55.158 -14.170  1.00 86.78           C  
ATOM   2455  C   SER A 318      64.276 -56.042 -14.758  1.00 86.78           C  
ATOM   2456  O   SER A 318      64.629 -55.904 -15.932  1.00 86.78           O  
ATOM   2457  CB  SER A 318      63.811 -54.004 -13.388  1.00 86.78           C  
ATOM   2458  OG  SER A 318      62.825 -53.065 -12.996  1.00 86.78           O  
ATOM   2459  N   GLN A 319      64.747 -56.960 -13.942  1.00 86.06           N  
ATOM   2460  CA  GLN A 319      65.745 -57.910 -14.420  1.00 86.06           C  
ATOM   2461  C   GLN A 319      65.175 -58.800 -15.520  1.00 86.06           C  
ATOM   2462  O   GLN A 319      65.854 -59.088 -16.508  1.00 86.06           O  
ATOM   2463  CB  GLN A 319      66.267 -58.768 -13.267  1.00 86.06           C  
ATOM   2464  CG  GLN A 319      67.486 -59.607 -13.627  1.00 86.06           C  
ATOM   2465  CD  GLN A 319      68.183 -60.183 -12.409  1.00 86.06           C  
ATOM   2466  NE2 GLN A 319      69.300 -60.866 -12.632  1.00 86.06           N  
ATOM   2467  OE1 GLN A 319      67.721 -60.014 -11.275  1.00 86.06           O  
ATOM   2468  N   GLU A 320      63.917 -59.130 -15.360  1.00 88.10           N  
ATOM   2469  CA  GLU A 320      63.248 -59.928 -16.382  1.00 88.10           C  
ATOM   2470  C   GLU A 320      63.085 -59.142 -17.679  1.00 88.10           C  
ATOM   2471  O   GLU A 320      63.286 -59.682 -18.769  1.00 88.10           O  
ATOM   2472  CB  GLU A 320      61.882 -60.406 -15.882  1.00 88.10           C  
ATOM   2473  CG  GLU A 320      61.962 -61.479 -14.806  1.00 88.10           C  
ATOM   2474  CD  GLU A 320      60.610 -61.824 -14.202  1.00 88.10           C  
ATOM   2475  OE1 GLU A 320      60.556 -62.673 -13.282  1.00 88.10           O  
ATOM   2476  OE2 GLU A 320      59.598 -61.243 -14.652  1.00 88.10           O1-
ATOM   2477  N   GLU A 321      62.800 -57.917 -17.590  1.00 88.43           N  
ATOM   2478  CA  GLU A 321      62.657 -57.032 -18.742  1.00 88.43           C  
ATOM   2479  C   GLU A 321      63.982 -56.869 -19.483  1.00 88.43           C  
ATOM   2480  O   GLU A 321      64.016 -56.883 -20.714  1.00 88.43           O  
ATOM   2481  CB  GLU A 321      62.128 -55.663 -18.306  1.00 88.43           C  
ATOM   2482  CG  GLU A 321      61.737 -54.756 -19.464  1.00 88.43           C  
ATOM   2483  CD  GLU A 321      61.095 -53.453 -19.015  1.00 88.43           C  
ATOM   2484  OE1 GLU A 321      60.812 -52.589 -19.876  1.00 88.43           O  
ATOM   2485  OE2 GLU A 321      60.875 -53.295 -17.794  1.00 88.43           O1-
ATOM   2486  N   VAL A 322      65.035 -56.717 -18.743  1.00 84.87           N  
ATOM   2487  CA  VAL A 322      66.359 -56.595 -19.343  1.00 84.87           C  
ATOM   2488  C   VAL A 322      66.694 -57.868 -20.118  1.00 84.87           C  
ATOM   2489  O   VAL A 322      67.230 -57.804 -21.227  1.00 84.87           O  
ATOM   2490  CB  VAL A 322      67.444 -56.321 -18.277  1.00 84.87           C  
ATOM   2491  CG1 VAL A 322      68.841 -56.451 -18.880  1.00 84.87           C  
ATOM   2492  CG2 VAL A 322      67.249 -54.934 -17.665  1.00 84.87           C  
ATOM   2493  N   GLU A 323      66.191 -58.917 -19.492  1.00 87.50           N  
ATOM   2494  CA  GLU A 323      66.459 -60.189 -20.158  1.00 87.50           C  
ATOM   2495  C   GLU A 323      65.683 -60.300 -21.467  1.00 87.50           C  
ATOM   2496  O   GLU A 323      66.218 -60.769 -22.474  1.00 87.50           O  
ATOM   2497  CB  GLU A 323      66.108 -61.362 -19.238  1.00 87.50           C  
ATOM   2498  CG  GLU A 323      67.130 -61.606 -18.137  1.00 87.50           C  
ATOM   2499  CD  GLU A 323      66.722 -62.710 -17.175  1.00 87.50           C  
ATOM   2500  OE1 GLU A 323      67.472 -62.982 -16.210  1.00 87.50           O  
ATOM   2501  OE2 GLU A 323      65.645 -63.311 -17.390  1.00 87.50           O1-
ATOM   2502  N   ARG A 324      64.494 -59.819 -21.564  1.00 88.53           N  
ATOM   2503  CA  ARG A 324      63.681 -59.810 -22.775  1.00 88.53           C  
ATOM   2504  C   ARG A 324      64.272 -58.877 -23.825  1.00 88.53           C  
ATOM   2505  O   ARG A 324      64.324 -59.218 -25.009  1.00 88.53           O  
ATOM   2506  CB  ARG A 324      62.243 -59.396 -22.455  1.00 88.53           C  
ATOM   2507  CG  ARG A 324      61.436 -60.469 -21.740  1.00 88.53           C  
ATOM   2508  CD  ARG A 324      59.988 -60.046 -21.541  1.00 88.53           C  
ATOM   2509  NE  ARG A 324      59.254 -61.007 -20.722  1.00 88.53           N  
ATOM   2510  CZ  ARG A 324      57.988 -60.867 -20.340  1.00 88.53           C  
ATOM   2511  NH1 ARG A 324      57.287 -59.796 -20.696  1.00 88.53           N1+
ATOM   2512  NH2 ARG A 324      57.418 -61.802 -19.594  1.00 88.53           N  
ATOM   2513  N   LEU A 325      64.762 -57.755 -23.378  1.00 86.08           N  
ATOM   2514  CA  LEU A 325      65.348 -56.779 -24.290  1.00 86.08           C  
ATOM   2515  C   LEU A 325      66.655 -57.301 -24.877  1.00 86.08           C  
ATOM   2516  O   LEU A 325      66.948 -57.071 -26.053  1.00 86.08           O  
ATOM   2517  CB  LEU A 325      65.592 -55.451 -23.569  1.00 86.08           C  
ATOM   2518  CG  LEU A 325      64.360 -54.582 -23.312  1.00 86.08           C  
ATOM   2519  CD1 LEU A 325      64.731 -53.379 -22.451  1.00 86.08           C  
ATOM   2520  CD2 LEU A 325      63.738 -54.133 -24.629  1.00 86.08           C  
ATOM   2521  N   LYS A 326      67.395 -58.048 -23.990  1.00 85.65           N  
ATOM   2522  CA  LYS A 326      68.611 -58.685 -24.489  1.00 85.65           C  
ATOM   2523  C   LYS A 326      68.300 -59.635 -25.641  1.00 85.65           C  
ATOM   2524  O   LYS A 326      69.023 -59.667 -26.639  1.00 85.65           O  
ATOM   2525  CB  LYS A 326      69.323 -59.439 -23.365  1.00 85.65           C  
ATOM   2526  CG  LYS A 326      70.167 -58.551 -22.462  1.00 85.65           C  
ATOM   2527  CD  LYS A 326      70.971 -59.374 -21.463  1.00 85.65           C  
ATOM   2528  CE  LYS A 326      71.800 -58.486 -20.546  1.00 85.65           C  
ATOM   2529  NZ  LYS A 326      72.599 -59.289 -19.572  1.00 85.65           N1+
ATOM   2530  N   GLN A 327      67.117 -60.311 -25.543  1.00 87.30           N  
ATOM   2531  CA  GLN A 327      66.705 -61.232 -26.598  1.00 87.30           C  
ATOM   2532  C   GLN A 327      66.280 -60.475 -27.853  1.00 87.30           C  
ATOM   2533  O   GLN A 327      66.605 -60.882 -28.970  1.00 87.30           O  
ATOM   2534  CB  GLN A 327      65.565 -62.128 -26.113  1.00 87.30           C  
ATOM   2535  CG  GLN A 327      65.989 -63.155 -25.072  1.00 87.30           C  
ATOM   2536  CD  GLN A 327      64.834 -64.008 -24.584  1.00 87.30           C  
ATOM   2537  NE2 GLN A 327      65.141 -65.014 -23.772  1.00 87.30           N  
ATOM   2538  OE1 GLN A 327      63.675 -63.764 -24.932  1.00 87.30           O  
ATOM   2539  N   GLU A 328      65.641 -59.370 -27.711  1.00 84.62           N  
ATOM   2540  CA  GLU A 328      65.201 -58.541 -28.830  1.00 84.62           C  
ATOM   2541  C   GLU A 328      66.390 -57.946 -29.576  1.00 84.62           C  
ATOM   2542  O   GLU A 328      66.390 -57.883 -30.807  1.00 84.62           O  
ATOM   2543  CB  GLU A 328      64.274 -57.425 -28.340  1.00 84.62           C  
ATOM   2544  CG  GLU A 328      62.899 -57.913 -27.906  1.00 84.62           C  
ATOM   2545  CD  GLU A 328      61.974 -56.789 -27.470  1.00 84.62           C  
ATOM   2546  OE1 GLU A 328      60.923 -57.073 -26.851  1.00 84.62           O  
ATOM   2547  OE2 GLU A 328      62.303 -55.614 -27.748  1.00 84.62           O1-
ATOM   2548  N   VAL A 329      67.328 -57.516 -28.765  1.00 82.86           N  
ATOM   2549  CA  VAL A 329      68.526 -56.943 -29.370  1.00 82.86           C  
ATOM   2550  C   VAL A 329      69.260 -58.012 -30.177  1.00 82.86           C  
ATOM   2551  O   VAL A 329      69.723 -57.750 -31.289  1.00 82.86           O  
ATOM   2552  CB  VAL A 329      69.467 -56.339 -28.305  1.00 82.86           C  
ATOM   2553  CG1 VAL A 329      70.816 -55.974 -28.921  1.00 82.86           C  
ATOM   2554  CG2 VAL A 329      68.823 -55.115 -27.656  1.00 82.86           C  
ATOM   2555  N   GLU A 330      69.203 -59.194 -29.610  1.00 84.97           N  
ATOM   2556  CA  GLU A 330      69.868 -60.291 -30.306  1.00 84.97           C  
ATOM   2557  C   GLU A 330      69.137 -60.647 -31.598  1.00 84.97           C  
ATOM   2558  O   GLU A 330      69.771 -60.907 -32.624  1.00 84.97           O  
ATOM   2559  CB  GLU A 330      69.967 -61.522 -29.401  1.00 84.97           C  
ATOM   2560  CG  GLU A 330      71.011 -61.395 -28.303  1.00 84.97           C  
ATOM   2561  CD  GLU A 330      71.055 -62.598 -27.374  1.00 84.97           C  
ATOM   2562  OE1 GLU A 330      71.899 -62.621 -26.449  1.00 84.97           O  
ATOM   2563  OE2 GLU A 330      70.241 -63.526 -27.575  1.00 84.97           O1-
ATOM   2564  N   LYS A 331      67.852 -60.612 -31.570  1.00 83.22           N  
ATOM   2565  CA  LYS A 331      67.071 -60.897 -32.769  1.00 83.22           C  
ATOM   2566  C   LYS A 331      67.248 -59.800 -33.814  1.00 83.22           C  
ATOM   2567  O   LYS A 331      67.398 -60.086 -35.004  1.00 83.22           O  
ATOM   2568  CB  LYS A 331      65.590 -61.054 -32.421  1.00 83.22           C  
ATOM   2569  CG  LYS A 331      65.247 -62.379 -31.756  1.00 83.22           C  
ATOM   2570  CD  LYS A 331      63.748 -62.521 -31.532  1.00 83.22           C  
ATOM   2571  CE  LYS A 331      63.411 -63.807 -30.790  1.00 83.22           C  
ATOM   2572  NZ  LYS A 331      61.944 -63.938 -30.546  1.00 83.22           N1+
ATOM   2573  N   ALA A 332      67.172 -58.619 -33.394  1.00 79.59           N  
ATOM   2574  CA  ALA A 332      67.339 -57.484 -34.299  1.00 79.59           C  
ATOM   2575  C   ALA A 332      68.742 -57.465 -34.901  1.00 79.59           C  
ATOM   2576  O   ALA A 332      68.918 -57.118 -36.071  1.00 79.59           O  
ATOM   2577  CB  ALA A 332      67.058 -56.174 -33.569  1.00 79.59           C  
ATOM   2578  N   SER A 333      69.693 -57.678 -34.107  1.00 77.33           N  
ATOM   2579  CA  SER A 333      71.065 -57.732 -34.599  1.00 77.33           C  
ATOM   2580  C   SER A 333      71.206 -58.737 -35.737  1.00 77.33           C  
ATOM   2581  O   SER A 333      71.908 -58.479 -36.717  1.00 77.33           O  
ATOM   2582  CB  SER A 333      72.028 -58.093 -33.467  1.00 77.33           C  
ATOM   2583  OG  SER A 333      73.367 -58.107 -33.930  1.00 77.33           O  
ATOM   2584  N   LYS A 334      70.268 -59.766 -35.721  1.00 79.98           N  
ATOM   2585  CA  LYS A 334      70.327 -60.767 -36.783  1.00 79.98           C  
ATOM   2586  C   LYS A 334      69.572 -60.297 -38.023  1.00 79.98           C  
ATOM   2587  O   LYS A 334      69.957 -60.618 -39.149  1.00 79.98           O  
ATOM   2588  CB  LYS A 334      69.757 -62.101 -36.296  1.00 79.98           C  
ATOM   2589  CG  LYS A 334      70.677 -62.856 -35.347  1.00 79.98           C  
ATOM   2590  CD  LYS A 334      70.090 -64.208 -34.960  1.00 79.98           C  
ATOM   2591  CE  LYS A 334      70.990 -64.949 -33.980  1.00 79.98           C  
ATOM   2592  NZ  LYS A 334      70.398 -66.254 -33.562  1.00 79.98           N1+
ATOM   2593  N   ALA A 335      68.530 -59.392 -37.902  1.00 77.49           N  
ATOM   2594  CA  ALA A 335      67.639 -58.931 -38.964  1.00 77.49           C  
ATOM   2595  C   ALA A 335      68.172 -57.659 -39.615  1.00 77.49           C  
ATOM   2596  O   ALA A 335      67.910 -57.399 -40.791  1.00 77.49           O  
ATOM   2597  CB  ALA A 335      66.234 -58.696 -38.414  1.00 77.49           C  
ATOM   2598  N   GLY A 336      69.234 -57.018 -39.146  1.00 74.89           N  
ATOM   2599  CA  GLY A 336      69.881 -55.858 -39.738  1.00 74.89           C  
ATOM   2600  C   GLY A 336      69.143 -54.560 -39.468  1.00 74.89           C  
ATOM   2601  O   GLY A 336      68.214 -54.205 -40.196  1.00 74.89           O  
ATOM   2602  N   LEU A 337      69.203 -54.045 -38.232  1.00 62.94           N  
ATOM   2603  CA  LEU A 337      68.444 -52.866 -37.824  1.00 62.94           C  
ATOM   2604  C   LEU A 337      69.087 -51.593 -38.363  1.00 62.94           C  
ATOM   2605  O   LEU A 337      70.314 -51.504 -38.460  1.00 62.94           O  
ATOM   2606  CB  LEU A 337      68.345 -52.796 -36.298  1.00 62.94           C  
ATOM   2607  CG  LEU A 337      67.257 -53.655 -35.649  1.00 62.94           C  
ATOM   2608  CD1 LEU A 337      67.694 -54.104 -34.259  1.00 62.94           C  
ATOM   2609  CD2 LEU A 337      65.941 -52.887 -35.580  1.00 62.94           C  
ATOM   2610  N   ASP A 338      68.258 -50.721 -39.117  1.00 76.78           N  
ATOM   2611  CA  ASP A 338      68.617 -49.354 -39.481  1.00 76.78           C  
ATOM   2612  C   ASP A 338      68.813 -48.488 -38.239  1.00 76.78           C  
ATOM   2613  O   ASP A 338      68.533 -48.926 -37.120  1.00 76.78           O  
ATOM   2614  CB  ASP A 338      67.548 -48.741 -40.387  1.00 76.78           C  
ATOM   2615  CG  ASP A 338      66.182 -48.669 -39.726  1.00 76.78           C  
ATOM   2616  OD1 ASP A 338      66.079 -48.929 -38.508  1.00 76.78           O  
ATOM   2617  OD2 ASP A 338      65.200 -48.352 -40.432  1.00 76.78           O1-
ATOM   2618  N   HIS A 339      69.832 -47.557 -38.074  1.00 72.38           N  
ATOM   2619  CA  HIS A 339      70.226 -46.642 -37.010  1.00 72.38           C  
ATOM   2620  C   HIS A 339      69.017 -46.182 -36.203  1.00 72.38           C  
ATOM   2621  O   HIS A 339      69.084 -46.087 -34.975  1.00 72.38           O  
ATOM   2622  CB  HIS A 339      70.961 -45.432 -37.589  1.00 72.38           C  
ATOM   2623  CG  HIS A 339      72.446 -45.604 -37.649  1.00 72.38           C  
ATOM   2624  CD2 HIS A 339      73.289 -45.686 -38.705  1.00 72.38           C  
ATOM   2625  ND1 HIS A 339      73.228 -45.715 -36.520  1.00 72.38           N  
ATOM   2626  CE1 HIS A 339      74.492 -45.859 -36.881  1.00 72.38           C  
ATOM   2627  NE2 HIS A 339      74.557 -45.843 -38.201  1.00 72.38           N  
ATOM   2628  N   GLU A 340      67.763 -46.125 -36.874  1.00 76.12           N  
ATOM   2629  CA  GLU A 340      66.583 -45.692 -36.133  1.00 76.12           C  
ATOM   2630  C   GLU A 340      66.109 -46.776 -35.169  1.00 76.12           C  
ATOM   2631  O   GLU A 340      65.746 -46.484 -34.028  1.00 76.12           O  
ATOM   2632  CB  GLU A 340      65.453 -45.312 -37.094  1.00 76.12           C  
ATOM   2633  CG  GLU A 340      65.531 -43.878 -37.598  1.00 76.12           C  
ATOM   2634  CD  GLU A 340      64.355 -43.488 -38.479  1.00 76.12           C  
ATOM   2635  OE1 GLU A 340      64.307 -42.327 -38.947  1.00 76.12           O  
ATOM   2636  OE2 GLU A 340      63.475 -44.349 -38.704  1.00 76.12           O1-
ATOM   2637  N   GLY A 341      66.177 -48.107 -35.667  1.00 74.55           N  
ATOM   2638  CA  GLY A 341      65.830 -49.238 -34.823  1.00 74.55           C  
ATOM   2639  C   GLY A 341      66.760 -49.406 -33.636  1.00 74.55           C  
ATOM   2640  O   GLY A 341      66.309 -49.656 -32.517  1.00 74.55           O  
ATOM   2641  N   ASP A 342      68.208 -49.019 -33.934  1.00 76.64           N  
ATOM   2642  CA  ASP A 342      69.191 -49.108 -32.859  1.00 76.64           C  
ATOM   2643  C   ASP A 342      68.932 -48.049 -31.789  1.00 76.64           C  
ATOM   2644  O   ASP A 342      69.021 -48.335 -30.593  1.00 76.64           O  
ATOM   2645  CB  ASP A 342      70.609 -48.958 -33.415  1.00 76.64           C  
ATOM   2646  CG  ASP A 342      71.108 -50.211 -34.112  1.00 76.64           C  
ATOM   2647  OD1 ASP A 342      70.476 -51.281 -33.972  1.00 76.64           O  
ATOM   2648  OD2 ASP A 342      72.144 -50.129 -34.807  1.00 76.64           O1-
ATOM   2649  N   SER A 343      68.457 -46.878 -32.271  1.00 80.97           N  
ATOM   2650  CA  SER A 343      68.217 -45.789 -31.331  1.00 80.97           C  
ATOM   2651  C   SER A 343      67.023 -46.090 -30.430  1.00 80.97           C  
ATOM   2652  O   SER A 343      67.060 -45.815 -29.228  1.00 80.97           O  
ATOM   2653  CB  SER A 343      67.981 -44.476 -32.078  1.00 80.97           C  
ATOM   2654  OG  SER A 343      69.172 -44.039 -32.714  1.00 80.97           O  
ATOM   2655  N   ARG A 344      65.974 -46.735 -30.984  1.00 84.26           N  
ATOM   2656  CA  ARG A 344      64.790 -47.057 -30.194  1.00 84.26           C  
ATOM   2657  C   ARG A 344      65.110 -48.101 -29.129  1.00 84.26           C  
ATOM   2658  O   ARG A 344      64.680 -47.977 -27.981  1.00 84.26           O  
ATOM   2659  CB  ARG A 344      63.661 -47.558 -31.096  1.00 84.26           C  
ATOM   2660  CG  ARG A 344      62.984 -46.461 -31.902  1.00 84.26           C  
ATOM   2661  CD  ARG A 344      61.795 -46.992 -32.692  1.00 84.26           C  
ATOM   2662  NE  ARG A 344      61.401 -46.074 -33.755  1.00 84.26           N  
ATOM   2663  CZ  ARG A 344      60.396 -46.282 -34.602  1.00 84.26           C  
ATOM   2664  NH1 ARG A 344      59.663 -47.385 -34.526  1.00 84.26           N1+
ATOM   2665  NH2 ARG A 344      60.123 -45.378 -35.532  1.00 84.26           N  
ATOM   2666  N   ILE A 345      65.940 -49.186 -29.525  1.00 81.48           N  
ATOM   2667  CA  ILE A 345      66.301 -50.244 -28.589  1.00 81.48           C  
ATOM   2668  C   ILE A 345      67.185 -49.673 -27.481  1.00 81.48           C  
ATOM   2669  O   ILE A 345      66.978 -49.965 -26.301  1.00 81.48           O  
ATOM   2670  CB  ILE A 345      67.023 -51.409 -29.303  1.00 81.48           C  
ATOM   2671  CG1 ILE A 345      66.065 -52.119 -30.266  1.00 81.48           C  
ATOM   2672  CG2 ILE A 345      67.603 -52.392 -28.283  1.00 81.48           C  
ATOM   2673  CD1 ILE A 345      66.731 -53.184 -31.127  1.00 81.48           C  
ATOM   2674  N   PHE A 346      68.184 -48.833 -27.920  1.00 82.68           N  
ATOM   2675  CA  PHE A 346      69.059 -48.219 -26.928  1.00 82.68           C  
ATOM   2676  C   PHE A 346      68.254 -47.395 -25.932  1.00 82.68           C  
ATOM   2677  O   PHE A 346      68.521 -47.432 -24.729  1.00 82.68           O  
ATOM   2678  CB  PHE A 346      70.110 -47.337 -27.611  1.00 82.68           C  
ATOM   2679  CG  PHE A 346      71.426 -48.030 -27.840  1.00 82.68           C  
ATOM   2680  CD1 PHE A 346      72.371 -48.111 -26.824  1.00 82.68           C  
ATOM   2681  CD2 PHE A 346      71.719 -48.599 -29.071  1.00 82.68           C  
ATOM   2682  CE1 PHE A 346      73.590 -48.751 -27.034  1.00 82.68           C  
ATOM   2683  CE2 PHE A 346      72.935 -49.241 -29.289  1.00 82.68           C  
ATOM   2684  CZ  PHE A 346      73.870 -49.315 -28.269  1.00 82.68           C  
ATOM   2685  N   LYS A 347      67.273 -46.623 -26.437  1.00 86.77           N  
ATOM   2686  CA  LYS A 347      66.421 -45.837 -25.550  1.00 86.77           C  
ATOM   2687  C   LYS A 347      65.675 -46.733 -24.566  1.00 86.77           C  
ATOM   2688  O   LYS A 347      65.562 -46.406 -23.383  1.00 86.77           O  
ATOM   2689  CB  LYS A 347      65.424 -45.007 -26.360  1.00 86.77           C  
ATOM   2690  CG  LYS A 347      64.638 -44.001 -25.532  1.00 86.77           C  
ATOM   2691  CD  LYS A 347      63.717 -43.156 -26.404  1.00 86.77           C  
ATOM   2692  CE  LYS A 347      62.898 -42.180 -25.571  1.00 86.77           C  
ATOM   2693  NZ  LYS A 347      61.975 -41.366 -26.419  1.00 86.77           N1+
ATOM   2694  N   LYS A 348      65.219 -47.931 -24.976  1.00 86.56           N  
ATOM   2695  CA  LYS A 348      64.501 -48.857 -24.105  1.00 86.56           C  
ATOM   2696  C   LYS A 348      65.414 -49.406 -23.013  1.00 86.56           C  
ATOM   2697  O   LYS A 348      65.021 -49.481 -21.847  1.00 86.56           O  
ATOM   2698  CB  LYS A 348      63.907 -50.008 -24.918  1.00 86.56           C  
ATOM   2699  CG  LYS A 348      62.692 -49.618 -25.747  1.00 86.56           C  
ATOM   2700  CD  LYS A 348      62.107 -50.818 -26.480  1.00 86.56           C  
ATOM   2701  CE  LYS A 348      60.948 -50.413 -27.382  1.00 86.56           C  
ATOM   2702  NZ  LYS A 348      60.381 -51.584 -28.115  1.00 86.56           N1+
ATOM   2703  N   ILE A 349      66.693 -49.804 -23.462  1.00 84.12           N  
ATOM   2704  CA  ILE A 349      67.660 -50.314 -22.496  1.00 84.12           C  
ATOM   2705  C   ILE A 349      67.978 -49.232 -21.466  1.00 84.12           C  
ATOM   2706  O   ILE A 349      67.991 -49.496 -20.261  1.00 84.12           O  
ATOM   2707  CB  ILE A 349      68.954 -50.793 -23.189  1.00 84.12           C  
ATOM   2708  CG1 ILE A 349      68.674 -52.032 -24.047  1.00 84.12           C  
ATOM   2709  CG2 ILE A 349      70.047 -51.079 -22.155  1.00 84.12           C  
ATOM   2710  CD1 ILE A 349      69.866 -52.498 -24.870  1.00 84.12           C  
ATOM   2711  N   HIS A 350      68.361 -48.054 -22.027  1.00 86.50           N  
ATOM   2712  CA  HIS A 350      68.662 -46.941 -21.134  1.00 86.50           C  
ATOM   2713  C   HIS A 350      67.526 -46.706 -20.144  1.00 86.50           C  
ATOM   2714  O   HIS A 350      67.767 -46.497 -18.953  1.00 86.50           O  
ATOM   2715  CB  HIS A 350      68.930 -45.666 -21.937  1.00 86.50           C  
ATOM   2716  CG  HIS A 350      69.309 -44.493 -21.092  1.00 86.50           C  
ATOM   2717  CD2 HIS A 350      70.521 -44.032 -20.702  1.00 86.50           C  
ATOM   2718  ND1 HIS A 350      68.376 -43.640 -20.541  1.00 86.50           N  
ATOM   2719  CE1 HIS A 350      69.001 -42.703 -19.847  1.00 86.50           C  
ATOM   2720  NE2 HIS A 350      70.303 -42.918 -19.929  1.00 86.50           N  
ATOM   2721  N   ASP A 351      66.180 -46.732 -20.613  1.00 89.35           N  
ATOM   2722  CA  ASP A 351      65.031 -46.510 -19.740  1.00 89.35           C  
ATOM   2723  C   ASP A 351      64.973 -47.559 -18.633  1.00 89.35           C  
ATOM   2724  O   ASP A 351      64.724 -47.228 -17.471  1.00 89.35           O  
ATOM   2725  CB  ASP A 351      63.732 -46.526 -20.549  1.00 89.35           C  
ATOM   2726  CG  ASP A 351      63.560 -45.293 -21.419  1.00 89.35           C  
ATOM   2727  OD1 ASP A 351      64.275 -44.291 -21.206  1.00 89.35           O  
ATOM   2728  OD2 ASP A 351      62.697 -45.323 -22.323  1.00 89.35           O1-
ATOM   2729  N   VAL A 352      65.228 -48.860 -18.994  1.00 85.39           N  
ATOM   2730  CA  VAL A 352      65.167 -49.946 -18.022  1.00 85.39           C  
ATOM   2731  C   VAL A 352      66.278 -49.776 -16.988  1.00 85.39           C  
ATOM   2732  O   VAL A 352      66.045 -49.930 -15.787  1.00 85.39           O  
ATOM   2733  CB  VAL A 352      65.280 -51.327 -18.704  1.00 85.39           C  
ATOM   2734  CG1 VAL A 352      65.409 -52.436 -17.662  1.00 85.39           C  
ATOM   2735  CG2 VAL A 352      64.073 -51.576 -19.606  1.00 85.39           C  
ATOM   2736  N   VAL A 353      67.643 -49.482 -17.442  1.00 84.02           N  
ATOM   2737  CA  VAL A 353      68.771 -49.282 -16.538  1.00 84.02           C  
ATOM   2738  C   VAL A 353      68.469 -48.129 -15.583  1.00 84.02           C  
ATOM   2739  O   VAL A 353      68.747 -48.219 -14.385  1.00 84.02           O  
ATOM   2740  CB  VAL A 353      70.077 -49.004 -17.313  1.00 84.02           C  
ATOM   2741  CG1 VAL A 353      71.193 -48.579 -16.359  1.00 84.02           C  
ATOM   2742  CG2 VAL A 353      70.496 -50.237 -18.112  1.00 84.02           C  
ATOM   2743  N   THR A 354      67.921 -46.960 -16.130  1.00 88.02           N  
ATOM   2744  CA  THR A 354      67.558 -45.822 -15.293  1.00 88.02           C  
ATOM   2745  C   THR A 354      66.555 -46.237 -14.222  1.00 88.02           C  
ATOM   2746  O   THR A 354      66.688 -45.853 -13.058  1.00 88.02           O  
ATOM   2747  CB  THR A 354      66.969 -44.674 -16.135  1.00 88.02           C  
ATOM   2748  CG2 THR A 354      66.586 -43.489 -15.255  1.00 88.02           C  
ATOM   2749  OG1 THR A 354      67.942 -44.246 -17.096  1.00 88.02           O  
ATOM   2750  N   LYS A 355      65.545 -47.004 -14.635  1.00 86.85           N  
ATOM   2751  CA  LYS A 355      64.560 -47.501 -13.678  1.00 86.85           C  
ATOM   2752  C   LYS A 355      65.224 -48.357 -12.601  1.00 86.85           C  
ATOM   2753  O   LYS A 355      64.920 -48.218 -11.415  1.00 86.85           O  
ATOM   2754  CB  LYS A 355      63.475 -48.308 -14.393  1.00 86.85           C  
ATOM   2755  CG  LYS A 355      62.300 -48.688 -13.505  1.00 86.85           C  
ATOM   2756  CD  LYS A 355      61.232 -49.445 -14.283  1.00 86.85           C  
ATOM   2757  CE  LYS A 355      60.090 -49.892 -13.380  1.00 86.85           C  
ATOM   2758  NZ  LYS A 355      59.044 -50.639 -14.139  1.00 86.85           N1+
ATOM   2759  N   GLN A 356      66.244 -49.270 -12.897  1.00 85.28           N  
ATOM   2760  CA  GLN A 356      66.943 -50.126 -11.944  1.00 85.28           C  
ATOM   2761  C   GLN A 356      67.771 -49.298 -10.966  1.00 85.28           C  
ATOM   2762  O   GLN A 356      67.812 -49.598  -9.770  1.00 85.28           O  
ATOM   2763  CB  GLN A 356      67.840 -51.124 -12.678  1.00 85.28           C  
ATOM   2764  CG  GLN A 356      67.091 -52.317 -13.255  1.00 85.28           C  
ATOM   2765  CD  GLN A 356      68.018 -53.371 -13.830  1.00 85.28           C  
ATOM   2766  NE2 GLN A 356      67.506 -54.586 -13.994  1.00 85.28           N  
ATOM   2767  OE1 GLN A 356      69.185 -53.095 -14.126  1.00 85.28           O  
ATOM   2768  N   ILE A 357      68.508 -48.249 -11.547  1.00 87.57           N  
ATOM   2769  CA  ILE A 357      69.301 -47.383 -10.681  1.00 87.57           C  
ATOM   2770  C   ILE A 357      68.396 -46.720  -9.645  1.00 87.57           C  
ATOM   2771  O   ILE A 357      68.744 -46.648  -8.463  1.00 87.57           O  
ATOM   2772  CB  ILE A 357      70.059 -46.310 -11.494  1.00 87.57           C  
ATOM   2773  CG1 ILE A 357      71.157 -46.960 -12.343  1.00 87.57           C  
ATOM   2774  CG2 ILE A 357      70.644 -45.242 -10.566  1.00 87.57           C  
ATOM   2775  CD1 ILE A 357      71.851 -46.000 -13.299  1.00 87.57           C  
ATOM   2776  N   LYS A 358      67.074 -46.311 -10.092  1.00 88.92           N  
ATOM   2777  CA  LYS A 358      66.125 -45.688  -9.173  1.00 88.92           C  
ATOM   2778  C   LYS A 358      65.701 -46.660  -8.076  1.00 88.92           C  
ATOM   2779  O   LYS A 358      65.629 -46.289  -6.903  1.00 88.92           O  
ATOM   2780  CB  LYS A 358      64.895 -45.185  -9.930  1.00 88.92           C  
ATOM   2781  CG  LYS A 358      65.152 -43.944 -10.773  1.00 88.92           C  
ATOM   2782  CD  LYS A 358      63.883 -43.467 -11.467  1.00 88.92           C  
ATOM   2783  CE  LYS A 358      64.151 -42.266 -12.363  1.00 88.92           C  
ATOM   2784  NZ  LYS A 358      62.926 -41.845 -13.107  1.00 88.92           N1+
ATOM   2785  N   VAL A 359      65.485 -47.923  -8.446  1.00 87.04           N  
ATOM   2786  CA  VAL A 359      65.080 -48.941  -7.483  1.00 87.04           C  
ATOM   2787  C   VAL A 359      66.209 -49.186  -6.484  1.00 87.04           C  
ATOM   2788  O   VAL A 359      65.972 -49.259  -5.276  1.00 87.04           O  
ATOM   2789  CB  VAL A 359      64.693 -50.263  -8.183  1.00 87.04           C  
ATOM   2790  CG1 VAL A 359      64.477 -51.375  -7.158  1.00 87.04           C  
ATOM   2791  CG2 VAL A 359      63.439 -50.067  -9.035  1.00 87.04           C  
ATOM   2792  N   ILE A 360      67.522 -49.316  -6.904  1.00 85.52           N  
ATOM   2793  CA  ILE A 360      68.675 -49.563  -6.046  1.00 85.52           C  
ATOM   2794  C   ILE A 360      68.839 -48.413  -5.055  1.00 85.52           C  
ATOM   2795  O   ILE A 360      69.053 -48.638  -3.862  1.00 85.52           O  
ATOM   2796  CB  ILE A 360      69.967 -49.745  -6.874  1.00 85.52           C  
ATOM   2797  CG1 ILE A 360      69.909 -51.050  -7.676  1.00 85.52           C  
ATOM   2798  CG2 ILE A 360      71.200 -49.715  -5.966  1.00 85.52           C  
ATOM   2799  CD1 ILE A 360      71.048 -51.217  -8.672  1.00 85.52           C  
ATOM   2800  N   LEU A 361      68.738 -47.172  -5.606  1.00 89.07           N  
ATOM   2801  CA  LEU A 361      68.858 -46.008  -4.735  1.00 89.07           C  
ATOM   2802  C   LEU A 361      67.781 -46.024  -3.655  1.00 89.07           C  
ATOM   2803  O   LEU A 361      68.054 -45.709  -2.495  1.00 89.07           O  
ATOM   2804  CB  LEU A 361      68.761 -44.716  -5.550  1.00 89.07           C  
ATOM   2805  CG  LEU A 361      69.961 -44.382  -6.437  1.00 89.07           C  
ATOM   2806  CD1 LEU A 361      69.658 -43.162  -7.301  1.00 89.07           C  
ATOM   2807  CD2 LEU A 361      71.206 -44.149  -5.589  1.00 89.07           C  
ATOM   2808  N   ARG A 362      66.478 -46.398  -4.022  1.00 90.35           N  
ATOM   2809  CA  ARG A 362      65.391 -46.490  -3.053  1.00 90.35           C  
ATOM   2810  C   ARG A 362      65.651 -47.602  -2.042  1.00 90.35           C  
ATOM   2811  O   ARG A 362      65.354 -47.451  -0.855  1.00 90.35           O  
ATOM   2812  CB  ARG A 362      64.057 -46.727  -3.762  1.00 90.35           C  
ATOM   2813  CG  ARG A 362      63.504 -45.496  -4.462  1.00 90.35           C  
ATOM   2814  CD  ARG A 362      62.086 -45.725  -4.969  1.00 90.35           C  
ATOM   2815  NE  ARG A 362      62.073 -46.543  -6.178  1.00 90.35           N  
ATOM   2816  CZ  ARG A 362      60.973 -46.979  -6.786  1.00 90.35           C  
ATOM   2817  NH1 ARG A 362      59.770 -46.681  -6.307  1.00 90.35           N1+
ATOM   2818  NH2 ARG A 362      61.075 -47.717  -7.881  1.00 90.35           N  
ATOM   2819  N   LEU A 363      66.245 -48.771  -2.486  1.00 87.38           N  
ATOM   2820  CA  LEU A 363      66.596 -49.863  -1.583  1.00 87.38           C  
ATOM   2821  C   LEU A 363      67.634 -49.410  -0.561  1.00 87.38           C  
ATOM   2822  O   LEU A 363      67.511 -49.710   0.629  1.00 87.38           O  
ATOM   2823  CB  LEU A 363      67.129 -51.061  -2.373  1.00 87.38           C  
ATOM   2824  CG  LEU A 363      66.080 -51.983  -2.996  1.00 87.38           C  
ATOM   2825  CD1 LEU A 363      66.736 -52.941  -3.984  1.00 87.38           C  
ATOM   2826  CD2 LEU A 363      65.333 -52.753  -1.912  1.00 87.38           C  
ATOM   2827  N   ILE A 364      68.658 -48.656  -1.018  1.00 86.50           N  
ATOM   2828  CA  ILE A 364      69.692 -48.139  -0.129  1.00 86.50           C  
ATOM   2829  C   ILE A 364      69.064 -47.214   0.911  1.00 86.50           C  
ATOM   2830  O   ILE A 364      69.382 -47.301   2.100  1.00 86.50           O  
ATOM   2831  CB  ILE A 364      70.793 -47.391  -0.915  1.00 86.50           C  
ATOM   2832  CG1 ILE A 364      71.588 -48.374  -1.783  1.00 86.50           C  
ATOM   2833  CG2 ILE A 364      71.718 -46.632   0.040  1.00 86.50           C  
ATOM   2834  CD1 ILE A 364      72.570 -47.702  -2.734  1.00 86.50           C  
ATOM   2835  N   ALA A 365      68.150 -46.355   0.520  1.00 87.00           N  
ATOM   2836  CA  ALA A 365      67.465 -45.431   1.421  1.00 87.00           C  
ATOM   2837  C   ALA A 365      66.676 -46.187   2.485  1.00 87.00           C  
ATOM   2838  O   ALA A 365      66.709 -45.827   3.665  1.00 87.00           O  
ATOM   2839  CB  ALA A 365      66.539 -44.507   0.634  1.00 87.00           C  
ATOM   2840  N   VAL A 366      65.975 -47.205   2.001  1.00 84.95           N  
ATOM   2841  CA  VAL A 366      65.163 -48.002   2.914  1.00 84.95           C  
ATOM   2842  C   VAL A 366      66.065 -48.719   3.916  1.00 84.95           C  
ATOM   2843  O   VAL A 366      65.776 -48.746   5.114  1.00 84.95           O  
ATOM   2844  CB  VAL A 366      64.291 -49.025   2.153  1.00 84.95           C  
ATOM   2845  CG1 VAL A 366      63.574 -49.957   3.131  1.00 84.95           C  
ATOM   2846  CG2 VAL A 366      63.284 -48.306   1.259  1.00 84.95           C  
ATOM   2847  N   TYR A 367      67.221 -49.347   3.533  1.00 85.48           N  
ATOM   2848  CA  TYR A 367      68.166 -50.024   4.415  1.00 85.48           C  
ATOM   2849  C   TYR A 367      68.758 -49.053   5.429  1.00 85.48           C  
ATOM   2850  O   TYR A 367      68.932 -49.398   6.600  1.00 85.48           O  
ATOM   2851  CB  TYR A 367      69.286 -50.679   3.600  1.00 85.48           C  
ATOM   2852  CG  TYR A 367      68.948 -52.064   3.106  1.00 85.48           C  
ATOM   2853  CD1 TYR A 367      68.740 -53.111   3.999  1.00 85.48           C  
ATOM   2854  CD2 TYR A 367      68.839 -52.326   1.744  1.00 85.48           C  
ATOM   2855  CE1 TYR A 367      68.430 -54.391   3.546  1.00 85.48           C  
ATOM   2856  CE2 TYR A 367      68.529 -53.602   1.281  1.00 85.48           C  
ATOM   2857  CZ  TYR A 367      68.327 -54.625   2.189  1.00 85.48           C  
ATOM   2858  OH  TYR A 367      68.021 -55.889   1.736  1.00 85.48           O  
ATOM   2859  N   ALA A 368      69.085 -47.795   4.948  1.00 83.33           N  
ATOM   2860  CA  ALA A 368      69.593 -46.766   5.851  1.00 83.33           C  
ATOM   2861  C   ALA A 368      68.578 -46.446   6.944  1.00 83.33           C  
ATOM   2862  O   ALA A 368      68.945 -46.274   8.109  1.00 83.33           O  
ATOM   2863  CB  ALA A 368      69.946 -45.501   5.071  1.00 83.33           C  
ATOM   2864  N   GLU A 369      67.263 -46.385   6.530  1.00 82.09           N  
ATOM   2865  CA  GLU A 369      66.195 -46.154   7.498  1.00 82.09           C  
ATOM   2866  C   GLU A 369      66.136 -47.274   8.532  1.00 82.09           C  
ATOM   2867  O   GLU A 369      65.961 -47.017   9.725  1.00 82.09           O  
ATOM   2868  CB  GLU A 369      64.845 -46.021   6.788  1.00 82.09           C  
ATOM   2869  CG  GLU A 369      63.709 -45.589   7.703  1.00 82.09           C  
ATOM   2870  CD  GLU A 369      62.392 -45.387   6.970  1.00 82.09           C  
ATOM   2871  OE1 GLU A 369      61.362 -45.131   7.634  1.00 82.09           O  
ATOM   2872  OE2 GLU A 369      62.390 -45.487   5.724  1.00 82.09           O1-
ATOM   2873  N   LEU A 370      66.280 -48.504   8.096  1.00 82.86           N  
ATOM   2874  CA  LEU A 370      66.250 -49.663   8.983  1.00 82.86           C  
ATOM   2875  C   LEU A 370      67.389 -49.604   9.994  1.00 82.86           C  
ATOM   2876  O   LEU A 370      67.177 -49.825  11.188  1.00 82.86           O  
ATOM   2877  CB  LEU A 370      66.337 -50.960   8.173  1.00 82.86           C  
ATOM   2878  CG  LEU A 370      66.286 -52.262   8.972  1.00 82.86           C  
ATOM   2879  CD1 LEU A 370      64.962 -52.374   9.720  1.00 82.86           C  
ATOM   2880  CD2 LEU A 370      66.490 -53.462   8.052  1.00 82.86           C  
ATOM   2881  N   VAL A 371      68.639 -49.338   9.520  1.00 81.12           N  
ATOM   2882  CA  VAL A 371      69.813 -49.235  10.379  1.00 81.12           C  
ATOM   2883  C   VAL A 371      69.604 -48.129  11.412  1.00 81.12           C  
ATOM   2884  O   VAL A 371      69.965 -48.284  12.580  1.00 81.12           O  
ATOM   2885  CB  VAL A 371      71.095 -48.964   9.560  1.00 81.12           C  
ATOM   2886  CG1 VAL A 371      72.274 -48.664  10.484  1.00 81.12           C  
ATOM   2887  CG2 VAL A 371      71.410 -50.154   8.656  1.00 81.12           C  
ATOM   2888  N   ALA A 372      68.937 -47.030  11.072  1.00 80.47           N  
ATOM   2889  CA  ALA A 372      68.627 -45.921  11.970  1.00 80.47           C  
ATOM   2890  C   ALA A 372      67.645 -46.353  13.055  1.00 80.47           C  
ATOM   2891  O   ALA A 372      67.758 -45.930  14.208  1.00 80.47           O  
ATOM   2892  CB  ALA A 372      68.061 -44.742  11.184  1.00 80.47           C  
ATOM   2893  N   ILE A 373      66.690 -47.117  12.697  1.00 79.24           N  
ATOM   2894  CA  ILE A 373      65.685 -47.591  13.643  1.00 79.24           C  
ATOM   2895  C   ILE A 373      66.331 -48.541  14.649  1.00 79.24           C  
ATOM   2896  O   ILE A 373      66.104 -48.426  15.855  1.00 79.24           O  
ATOM   2897  CB  ILE A 373      64.515 -48.293  12.919  1.00 79.24           C  
ATOM   2898  CG1 ILE A 373      63.768 -47.297  12.023  1.00 79.24           C  
ATOM   2899  CG2 ILE A 373      63.563 -48.939  13.930  1.00 79.24           C  
ATOM   2900  CD1 ILE A 373      62.740 -47.943  11.103  1.00 79.24           C  
ATOM   2901  N   ILE A 374      67.324 -49.466  14.162  1.00 77.55           N  
ATOM   2902  CA  ILE A 374      67.968 -50.462  15.013  1.00 77.55           C  
ATOM   2903  C   ILE A 374      69.114 -49.815  15.788  1.00 77.55           C  
ATOM   2904  O   ILE A 374      69.344 -50.140  16.956  1.00 77.55           O  
ATOM   2905  CB  ILE A 374      68.488 -51.660  14.187  1.00 77.55           C  
ATOM   2906  CG1 ILE A 374      67.324 -52.376  13.493  1.00 77.55           C  
ATOM   2907  CG2 ILE A 374      69.276 -52.627  15.076  1.00 77.55           C  
ATOM   2908  CD1 ILE A 374      67.759 -53.466  12.523  1.00 77.55           C  
ATOM   2909  N   GLY A 375      69.897 -48.845  15.210  1.00 66.50           N  
ATOM   2910  CA  GLY A 375      71.058 -48.209  15.812  1.00 66.50           C  
ATOM   2911  C   GLY A 375      70.697 -47.088  16.768  1.00 66.50           C  
ATOM   2912  O   GLY A 375      71.494 -46.721  17.634  1.00 66.50           O  
ATOM   2913  N   GLY A 376      69.577 -46.499  16.732  1.00 55.33           N  
ATOM   2914  CA  GLY A 376      69.227 -45.533  17.760  1.00 55.33           C  
ATOM   2915  C   GLY A 376      68.806 -46.177  19.067  1.00 55.33           C  
ATOM   2916  O   GLY A 376      68.611 -45.488  20.071  1.00 55.33           O  
ATOM   2917  N   SER A 377      68.795 -47.479  19.294  1.00 48.93           N  
ATOM   2918  CA  SER A 377      68.530 -48.063  20.605  1.00 48.93           C  
ATOM   2919  C   SER A 377      69.826 -48.316  21.369  1.00 48.93           C  
ATOM   2920  O   SER A 377      69.798 -48.672  22.548  1.00 48.93           O  
ATOM   2921  CB  SER A 377      67.749 -49.369  20.462  1.00 48.93           C  
ATOM   2922  OG  SER A 377      67.416 -49.611  19.106  1.00 48.93           O  
ATOM   2923  N   HIS A 378      71.064 -47.816  21.093  1.00 37.96           N  
ATOM   2924  CA  HIS A 378      72.151 -47.782  22.065  1.00 37.96           C  
ATOM   2925  C   HIS A 378      72.473 -46.352  22.484  1.00 37.96           C  
ATOM   2926  O   HIS A 378      73.425 -46.117  23.231  1.00 37.96           O  
ATOM   2927  CB  HIS A 378      73.401 -48.455  21.495  1.00 37.96           C  
ATOM   2928  CG  HIS A 378      73.670 -49.808  22.071  1.00 37.96           C  
ATOM   2929  CD2 HIS A 378      74.510 -50.204  23.057  1.00 37.96           C  
ATOM   2930  ND1 HIS A 378      73.034 -50.948  21.625  1.00 37.96           N  
ATOM   2931  CE1 HIS A 378      73.472 -51.987  22.316  1.00 37.96           C  
ATOM   2932  NE2 HIS A 378      74.368 -51.563  23.191  1.00 37.96           N  
ATOM   2933  N   HIS A 379      71.567 -45.401  22.516  1.00 40.63           N  
ATOM   2934  CA  HIS A 379      71.911 -44.256  23.351  1.00 40.63           C  
ATOM   2935  C   HIS A 379      70.818 -43.976  24.378  1.00 40.63           C  
ATOM   2936  O   HIS A 379      70.574 -42.820  24.730  1.00 40.63           O  
ATOM   2937  CB  HIS A 379      72.151 -43.017  22.488  1.00 40.63           C  
ATOM   2938  CG  HIS A 379      73.598 -42.717  22.258  1.00 40.63           C  
ATOM   2939  CD2 HIS A 379      74.324 -42.663  21.117  1.00 40.63           C  
ATOM   2940  ND1 HIS A 379      74.471 -42.430  23.285  1.00 40.63           N  
ATOM   2941  CE1 HIS A 379      75.675 -42.212  22.783  1.00 40.63           C  
ATOM   2942  NE2 HIS A 379      75.612 -42.346  21.469  1.00 40.63           N  
ATOM   2943  N   HIS A 380      70.127 -44.991  25.009  1.00 39.82           N  
ATOM   2944  CA  HIS A 380      69.485 -44.578  26.252  1.00 39.82           C  
ATOM   2945  C   HIS A 380      69.823 -45.535  27.390  1.00 39.82           C  
ATOM   2946  O   HIS A 380      69.251 -46.623  27.484  1.00 39.82           O  
ATOM   2947  CB  HIS A 380      67.968 -44.494  26.069  1.00 39.82           C  
ATOM   2948  CG  HIS A 380      67.461 -43.099  25.891  1.00 39.82           C  
ATOM   2949  CD2 HIS A 380      66.894 -42.489  24.824  1.00 39.82           C  
ATOM   2950  ND1 HIS A 380      67.515 -42.154  26.892  1.00 39.82           N  
ATOM   2951  CE1 HIS A 380      67.001 -41.019  26.448  1.00 39.82           C  
ATOM   2952  NE2 HIS A 380      66.616 -41.196  25.195  1.00 39.82           N  
ATOM   2953  N   HIS A 381      71.118 -45.916  27.670  1.00 30.16           N  
ATOM   2954  CA  HIS A 381      71.495 -46.279  29.031  1.00 30.16           C  
ATOM   2955  C   HIS A 381      72.811 -45.619  29.433  1.00 30.16           C  
ATOM   2956  O   HIS A 381      73.876 -45.997  28.939  1.00 30.16           O  
ATOM   2957  CB  HIS A 381      71.607 -47.799  29.168  1.00 30.16           C  
ATOM   2958  CG  HIS A 381      70.399 -48.435  29.778  1.00 30.16           C  
ATOM   2959  CD2 HIS A 381      69.475 -49.274  29.251  1.00 30.16           C  
ATOM   2960  ND1 HIS A 381      70.029 -48.229  31.089  1.00 30.16           N  
ATOM   2961  CE1 HIS A 381      68.927 -48.915  31.344  1.00 30.16           C  
ATOM   2962  NE2 HIS A 381      68.571 -49.558  30.245  1.00 30.16           N  
ATOM   2963  N   HIS A 382      72.906 -44.291  29.461  1.00 26.93           N  
ATOM   2964  CA  HIS A 382      73.756 -43.703  30.490  1.00 26.93           C  
ATOM   2965  C   HIS A 382      73.014 -42.619  31.265  1.00 26.93           C  
ATOM   2966  O   HIS A 382      72.531 -41.649  30.676  1.00 26.93           O  
ATOM   2967  CB  HIS A 382      75.029 -43.125  29.868  1.00 26.93           C  
ATOM   2968  CG  HIS A 382      76.216 -44.028  29.982  1.00 26.93           C  
ATOM   2969  CD2 HIS A 382      76.852 -44.781  29.054  1.00 26.93           C  
ATOM   2970  ND1 HIS A 382      76.881 -44.234  31.171  1.00 26.93           N  
ATOM   2971  CE1 HIS A 382      77.881 -45.076  30.968  1.00 26.93           C  
ATOM   2972  NE2 HIS A 382      77.885 -45.423  29.693  1.00 26.93           N  
ATOM   2973  N   HIS A 383      72.112 -42.899  32.054  1.00 33.90           N  
ATOM   2974  CA  HIS A 383      72.059 -42.304  33.385  1.00 33.90           C  
ATOM   2975  C   HIS A 383      71.808 -43.364  34.453  1.00 33.90           C  
ATOM   2976  O   HIS A 383      70.975 -44.254  34.266  1.00 33.90           O  
ATOM   2977  CB  HIS A 383      70.974 -41.228  33.449  1.00 33.90           C  
ATOM   2978  CG  HIS A 383      71.496 -39.838  33.266  1.00 33.90           C  
ATOM   2979  CD2 HIS A 383      71.365 -38.967  32.238  1.00 33.90           C  
ATOM   2980  ND1 HIS A 383      72.260 -39.199  34.218  1.00 33.90           N  
ATOM   2981  CE1 HIS A 383      72.576 -37.991  33.783  1.00 33.90           C  
ATOM   2982  NE2 HIS A 383      72.045 -37.826  32.583  1.00 33.90           N  
TER   
END
