# Supplementary material for: De novo design of obligate ABC-type heterotrimeric proteins
Source: Nat Struct Mol Biol. 2022 Dec 15;29(12):1266–76. doi: 10.1038/s41594-022-00879-4 (PMC9758053; doi:10.1038/s41594-022-00879-4)
Supplement: Supplementary file 4 — This compressed file contains all PDB files and scripts used in our design protocols and analyses, as well as the final design model outputs. [file 41594_2022_879_MOESM4_ESM.zip › source_data/pdbs/AF-Monomer for worms fusions/C4-DHT03-01/C4-DHT03-01_chnA_model_5_ptm_seed_0_unrelaxed.pdb]

ATOM      1  N   MET A   1      18.550  -6.901  -4.964  1.00 51.90           N  
ATOM      2  CA  MET A   1      19.790  -7.669  -4.914  1.00 51.90           C  
ATOM      3  C   MET A   1      20.730  -7.258  -6.043  1.00 51.90           C  
ATOM      4  O   MET A   1      20.341  -7.260  -7.213  1.00 51.90           O  
ATOM      5  CB  MET A   1      19.498  -9.169  -4.995  1.00 51.90           C  
ATOM      6  CG  MET A   1      19.277  -9.824  -3.642  1.00 51.90           C  
ATOM      7  SD  MET A   1      18.908 -11.616  -3.781  1.00 51.90           S  
ATOM      8  CE  MET A   1      19.441 -12.182  -2.141  1.00 51.90           C  
ATOM      9  N   GLY A   2      21.699  -6.250  -5.940  1.00 66.40           N  
ATOM     10  CA  GLY A   2      22.565  -5.514  -6.847  1.00 66.40           C  
ATOM     11  C   GLY A   2      23.881  -6.218  -7.119  1.00 66.40           C  
ATOM     12  O   GLY A   2      24.210  -7.206  -6.458  1.00 66.40           O  
ATOM     13  N   ASN A   3      24.326  -6.303  -8.386  1.00 68.44           N  
ATOM     14  CA  ASN A   3      25.665  -6.661  -8.839  1.00 68.44           C  
ATOM     15  C   ASN A   3      26.732  -5.805  -8.162  1.00 68.44           C  
ATOM     16  O   ASN A   3      26.580  -4.587  -8.053  1.00 68.44           O  
ATOM     17  CB  ASN A   3      25.770  -6.536 -10.360  1.00 68.44           C  
ATOM     18  CG  ASN A   3      24.925  -7.561 -11.090  1.00 68.44           C  
ATOM     19  ND2 ASN A   3      24.652  -7.305 -12.364  1.00 68.44           N  
ATOM     20  OD1 ASN A   3      24.523  -8.575 -10.514  1.00 68.44           O  
ATOM     21  N   THR A   4      27.600  -6.336  -7.430  1.00 80.13           N  
ATOM     22  CA  THR A   4      28.728  -5.619  -6.847  1.00 80.13           C  
ATOM     23  C   THR A   4      29.984  -5.807  -7.692  1.00 80.13           C  
ATOM     24  O   THR A   4      30.310  -6.928  -8.089  1.00 80.13           O  
ATOM     25  CB  THR A   4      29.002  -6.088  -5.405  1.00 80.13           C  
ATOM     26  CG2 THR A   4      30.007  -5.175  -4.711  1.00 80.13           C  
ATOM     27  OG1 THR A   4      27.775  -6.080  -4.665  1.00 80.13           O  
ATOM     28  N   HIS A   5      30.469  -4.695  -8.061  1.00 73.71           N  
ATOM     29  CA  HIS A   5      31.679  -4.648  -8.875  1.00 73.71           C  
ATOM     30  C   HIS A   5      32.874  -4.169  -8.057  1.00 73.71           C  
ATOM     31  O   HIS A   5      32.826  -3.098  -7.449  1.00 73.71           O  
ATOM     32  CB  HIS A   5      31.475  -3.738 -10.087  1.00 73.71           C  
ATOM     33  CG  HIS A   5      32.545  -3.870 -11.123  1.00 73.71           C  
ATOM     34  CD2 HIS A   5      33.463  -2.981 -11.571  1.00 73.71           C  
ATOM     35  ND1 HIS A   5      32.756  -5.033 -11.831  1.00 73.71           N  
ATOM     36  CE1 HIS A   5      33.761  -4.853 -12.672  1.00 73.71           C  
ATOM     37  NE2 HIS A   5      34.208  -3.617 -12.534  1.00 73.71           N  
ATOM     38  N   PHE A   6      33.948  -4.972  -7.925  1.00 78.55           N  
ATOM     39  CA  PHE A   6      35.195  -4.605  -7.264  1.00 78.55           C  
ATOM     40  C   PHE A   6      36.293  -4.338  -8.286  1.00 78.55           C  
ATOM     41  O   PHE A   6      36.450  -5.093  -9.249  1.00 78.55           O  
ATOM     42  CB  PHE A   6      35.637  -5.709  -6.297  1.00 78.55           C  
ATOM     43  CG  PHE A   6      34.624  -6.020  -5.228  1.00 78.55           C  
ATOM     44  CD1 PHE A   6      34.608  -5.305  -4.037  1.00 78.55           C  
ATOM     45  CD2 PHE A   6      33.687  -7.026  -5.417  1.00 78.55           C  
ATOM     46  CE1 PHE A   6      33.672  -5.591  -3.045  1.00 78.55           C  
ATOM     47  CE2 PHE A   6      32.748  -7.318  -4.430  1.00 78.55           C  
ATOM     48  CZ  PHE A   6      32.742  -6.600  -3.246  1.00 78.55           C  
ATOM     49  N   ILE A   7      36.894  -3.134  -8.240  1.00 67.77           N  
ATOM     50  CA  ILE A   7      38.107  -2.916  -9.019  1.00 67.77           C  
ATOM     51  C   ILE A   7      39.324  -2.931  -8.095  1.00 67.77           C  
ATOM     52  O   ILE A   7      39.385  -2.171  -7.126  1.00 67.77           O  
ATOM     53  CB  ILE A   7      38.045  -1.585  -9.802  1.00 67.77           C  
ATOM     54  CG1 ILE A   7      36.820  -1.563 -10.722  1.00 67.77           C  
ATOM     55  CG2 ILE A   7      39.335  -1.368 -10.600  1.00 67.77           C  
ATOM     56  CD1 ILE A   7      36.567  -0.216 -11.384  1.00 67.77           C  
ATOM     57  N   VAL A   8      40.166  -3.853  -8.317  1.00 65.74           N  
ATOM     58  CA  VAL A   8      41.374  -3.938  -7.503  1.00 65.74           C  
ATOM     59  C   VAL A   8      42.602  -3.667  -8.369  1.00 65.74           C  
ATOM     60  O   VAL A   8      42.712  -4.186  -9.482  1.00 65.74           O  
ATOM     61  CB  VAL A   8      41.500  -5.316  -6.816  1.00 65.74           C  
ATOM     62  CG1 VAL A   8      42.657  -5.319  -5.818  1.00 65.74           C  
ATOM     63  CG2 VAL A   8      40.190  -5.687  -6.122  1.00 65.74           C  
ATOM     64  N   VAL A   9      43.501  -2.684  -7.924  1.00 57.58           N  
ATOM     65  CA  VAL A   9      44.804  -2.451  -8.537  1.00 57.58           C  
ATOM     66  C   VAL A   9      45.835  -3.406  -7.940  1.00 57.58           C  
ATOM     67  O   VAL A   9      45.969  -3.500  -6.718  1.00 57.58           O  
ATOM     68  CB  VAL A   9      45.263  -0.987  -8.352  1.00 57.58           C  
ATOM     69  CG1 VAL A   9      46.597  -0.746  -9.057  1.00 57.58           C  
ATOM     70  CG2 VAL A   9      44.198  -0.024  -8.873  1.00 57.58           C  
ATOM     71  N   HIS A  10      46.357  -4.444  -8.697  1.00 56.87           N  
ATOM     72  CA  HIS A  10      47.186  -5.442  -8.031  1.00 56.87           C  
ATOM     73  C   HIS A  10      48.669  -5.156  -8.243  1.00 56.87           C  
ATOM     74  O   HIS A  10      49.060  -4.620  -9.282  1.00 56.87           O  
ATOM     75  CB  HIS A  10      46.845  -6.845  -8.534  1.00 56.87           C  
ATOM     76  CG  HIS A  10      45.485  -6.946  -9.150  1.00 56.87           C  
ATOM     77  CD2 HIS A  10      44.883  -7.963  -9.811  1.00 56.87           C  
ATOM     78  ND1 HIS A  10      44.577  -5.910  -9.126  1.00 56.87           N  
ATOM     79  CE1 HIS A  10      43.472  -6.287  -9.746  1.00 56.87           C  
ATOM     80  NE2 HIS A  10      43.632  -7.528 -10.172  1.00 56.87           N  
ATOM     81  N   GLY A  11      49.503  -5.138  -7.198  1.00 59.65           N  
ATOM     82  CA  GLY A  11      50.950  -4.992  -7.197  1.00 59.65           C  
ATOM     83  C   GLY A  11      51.678  -6.265  -7.588  1.00 59.65           C  
ATOM     84  O   GLY A  11      52.900  -6.262  -7.752  1.00 59.65           O  
ATOM     85  N   GLY A  12      50.999  -7.404  -8.135  1.00 72.98           N  
ATOM     86  CA  GLY A  12      51.736  -8.596  -8.527  1.00 72.98           C  
ATOM     87  C   GLY A  12      50.836  -9.763  -8.885  1.00 72.98           C  
ATOM     88  O   GLY A  12      49.634  -9.736  -8.606  1.00 72.98           O  
ATOM     89  N   GLU A  13      51.259 -10.697  -9.798  1.00 78.04           N  
ATOM     90  CA  GLU A  13      50.579 -11.871 -10.337  1.00 78.04           C  
ATOM     91  C   GLU A  13      50.156 -12.824  -9.222  1.00 78.04           C  
ATOM     92  O   GLU A  13      49.046 -13.359  -9.244  1.00 78.04           O  
ATOM     93  CB  GLU A  13      51.478 -12.600 -11.338  1.00 78.04           C  
ATOM     94  CG  GLU A  13      50.788 -13.748 -12.063  1.00 78.04           C  
ATOM     95  CD  GLU A  13      49.624 -13.295 -12.930  1.00 78.04           C  
ATOM     96  OE1 GLU A  13      48.734 -14.122 -13.232  1.00 78.04           O  
ATOM     97  OE2 GLU A  13      49.602 -12.104 -13.312  1.00 78.04           O1-
ATOM     98  N   GLU A  14      50.921 -12.885  -8.164  1.00 80.08           N  
ATOM     99  CA  GLU A  14      50.660 -13.821  -7.075  1.00 80.08           C  
ATOM    100  C   GLU A  14      49.470 -13.370  -6.232  1.00 80.08           C  
ATOM    101  O   GLU A  14      48.610 -14.180  -5.879  1.00 80.08           O  
ATOM    102  CB  GLU A  14      51.900 -13.978  -6.191  1.00 80.08           C  
ATOM    103  CG  GLU A  14      52.987 -14.849  -6.805  1.00 80.08           C  
ATOM    104  CD  GLU A  14      54.359 -14.617  -6.193  1.00 80.08           C  
ATOM    105  OE1 GLU A  14      55.334 -15.273  -6.624  1.00 80.08           O  
ATOM    106  OE2 GLU A  14      54.459 -13.773  -5.273  1.00 80.08           O1-
ATOM    107  N   ALA A  15      49.407 -12.029  -5.841  1.00 81.24           N  
ATOM    108  CA  ALA A  15      48.304 -11.481  -5.056  1.00 81.24           C  
ATOM    109  C   ALA A  15      46.991 -11.551  -5.831  1.00 81.24           C  
ATOM    110  O   ALA A  15      45.938 -11.842  -5.257  1.00 81.24           O  
ATOM    111  CB  ALA A  15      48.603 -10.040  -4.650  1.00 81.24           C  
ATOM    112  N   ARG A  16      47.111 -11.468  -7.110  1.00 82.96           N  
ATOM    113  CA  ARG A  16      45.936 -11.581  -7.968  1.00 82.96           C  
ATOM    114  C   ARG A  16      45.376 -13.000  -7.947  1.00 82.96           C  
ATOM    115  O   ARG A  16      44.168 -13.194  -7.793  1.00 82.96           O  
ATOM    116  CB  ARG A  16      46.276 -11.173  -9.403  1.00 82.96           C  
ATOM    117  CG  ARG A  16      45.071 -11.114 -10.328  1.00 82.96           C  
ATOM    118  CD  ARG A  16      45.475 -10.787 -11.758  1.00 82.96           C  
ATOM    119  NE  ARG A  16      46.341 -11.819 -12.324  1.00 82.96           N  
ATOM    120  CZ  ARG A  16      45.957 -12.723 -13.220  1.00 82.96           C  
ATOM    121  NH1 ARG A  16      44.710 -12.741 -13.674  1.00 82.96           N1+
ATOM    122  NH2 ARG A  16      46.828 -13.616 -13.667  1.00 82.96           N  
ATOM    123  N   GLN A  17      46.274 -13.913  -8.273  1.00 85.49           N  
ATOM    124  CA  GLN A  17      45.867 -15.313  -8.285  1.00 85.49           C  
ATOM    125  C   GLN A  17      45.228 -15.712  -6.958  1.00 85.49           C  
ATOM    126  O   GLN A  17      44.223 -16.426  -6.935  1.00 85.49           O  
ATOM    127  CB  GLN A  17      47.062 -16.218  -8.586  1.00 85.49           C  
ATOM    128  CG  GLN A  17      47.505 -16.190 -10.042  1.00 85.49           C  
ATOM    129  CD  GLN A  17      48.719 -17.062 -10.304  1.00 85.49           C  
ATOM    130  NE2 GLN A  17      49.106 -17.172 -11.570  1.00 85.49           N  
ATOM    131  OE1 GLN A  17      49.303 -17.631  -9.377  1.00 85.49           O  
ATOM    132  N   LEU A  18      45.800 -15.121  -5.906  1.00 86.80           N  
ATOM    133  CA  LEU A  18      45.281 -15.419  -4.576  1.00 86.80           C  
ATOM    134  C   LEU A  18      43.896 -14.809  -4.384  1.00 86.80           C  
ATOM    135  O   LEU A  18      42.994 -15.461  -3.851  1.00 86.80           O  
ATOM    136  CB  LEU A  18      46.235 -14.896  -3.498  1.00 86.80           C  
ATOM    137  CG  LEU A  18      45.926 -15.314  -2.059  1.00 86.80           C  
ATOM    138  CD1 LEU A  18      46.063 -16.825  -1.906  1.00 86.80           C  
ATOM    139  CD2 LEU A  18      46.844 -14.586  -1.083  1.00 86.80           C  
ATOM    140  N   ALA A  19      43.804 -13.597  -4.840  1.00 87.96           N  
ATOM    141  CA  ALA A  19      42.517 -12.913  -4.748  1.00 87.96           C  
ATOM    142  C   ALA A  19      41.450 -13.639  -5.563  1.00 87.96           C  
ATOM    143  O   ALA A  19      40.343 -13.879  -5.075  1.00 87.96           O  
ATOM    144  CB  ALA A  19      42.647 -11.466  -5.218  1.00 87.96           C  
ATOM    145  N   GLU A  20      41.836 -14.076  -6.811  1.00 90.13           N  
ATOM    146  CA  GLU A  20      40.896 -14.777  -7.680  1.00 90.13           C  
ATOM    147  C   GLU A  20      40.452 -16.100  -7.061  1.00 90.13           C  
ATOM    148  O   GLU A  20      39.258 -16.402  -7.018  1.00 90.13           O  
ATOM    149  CB  GLU A  20      41.517 -15.024  -9.058  1.00 90.13           C  
ATOM    150  CG  GLU A  20      41.625 -13.773  -9.916  1.00 90.13           C  
ATOM    151  CD  GLU A  20      42.231 -14.035 -11.286  1.00 90.13           C  
ATOM    152  OE1 GLU A  20      42.416 -13.070 -12.063  1.00 90.13           O  
ATOM    153  OE2 GLU A  20      42.521 -15.215 -11.585  1.00 90.13           O1-
ATOM    154  N   THR A  21      41.427 -16.793  -6.611  1.00 90.73           N  
ATOM    155  CA  THR A  21      41.137 -18.100  -6.029  1.00 90.73           C  
ATOM    156  C   THR A  21      40.290 -17.954  -4.768  1.00 90.73           C  
ATOM    157  O   THR A  21      39.316 -18.687  -4.581  1.00 90.73           O  
ATOM    158  CB  THR A  21      42.433 -18.863  -5.696  1.00 90.73           C  
ATOM    159  CG2 THR A  21      42.126 -20.239  -5.116  1.00 90.73           C  
ATOM    160  OG1 THR A  21      43.208 -19.021  -6.890  1.00 90.73           O  
ATOM    161  N   ALA A  22      40.613 -16.953  -3.900  1.00 90.38           N  
ATOM    162  CA  ALA A  22      39.893 -16.759  -2.644  1.00 90.38           C  
ATOM    163  C   ALA A  22      38.448 -16.339  -2.899  1.00 90.38           C  
ATOM    164  O   ALA A  22      37.520 -16.889  -2.302  1.00 90.38           O  
ATOM    165  CB  ALA A  22      40.601 -15.719  -1.780  1.00 90.38           C  
ATOM    166  N   VAL A  23      38.235 -15.422  -3.833  1.00 90.57           N  
ATOM    167  CA  VAL A  23      36.899 -14.921  -4.137  1.00 90.57           C  
ATOM    168  C   VAL A  23      36.075 -16.018  -4.806  1.00 90.57           C  
ATOM    169  O   VAL A  23      34.889 -16.183  -4.507  1.00 90.57           O  
ATOM    170  CB  VAL A  23      36.954 -13.669  -5.040  1.00 90.57           C  
ATOM    171  CG1 VAL A  23      35.551 -13.268  -5.493  1.00 90.57           C  
ATOM    172  CG2 VAL A  23      37.632 -12.513  -4.308  1.00 90.57           C  
ATOM    173  N   ARG A  24      36.725 -16.807  -5.707  1.00 91.19           N  
ATOM    174  CA  ARG A  24      36.049 -17.929  -6.350  1.00 91.19           C  
ATOM    175  C   ARG A  24      35.572 -18.945  -5.317  1.00 91.19           C  
ATOM    176  O   ARG A  24      34.439 -19.427  -5.391  1.00 91.19           O  
ATOM    177  CB  ARG A  24      36.976 -18.607  -7.362  1.00 91.19           C  
ATOM    178  CG  ARG A  24      36.285 -19.648  -8.228  1.00 91.19           C  
ATOM    179  CD  ARG A  24      37.211 -20.185  -9.310  1.00 91.19           C  
ATOM    180  NE  ARG A  24      37.464 -19.188 -10.346  1.00 91.19           N  
ATOM    181  CZ  ARG A  24      38.293 -19.356 -11.373  1.00 91.19           C  
ATOM    182  NH1 ARG A  24      38.969 -20.490 -11.521  1.00 91.19           N1+
ATOM    183  NH2 ARG A  24      38.449 -18.382 -12.258  1.00 91.19           N  
ATOM    184  N   GLU A  25      36.390 -19.210  -4.358  1.00 91.11           N  
ATOM    185  CA  GLU A  25      36.066 -20.209  -3.345  1.00 91.11           C  
ATOM    186  C   GLU A  25      34.976 -19.706  -2.401  1.00 91.11           C  
ATOM    187  O   GLU A  25      34.091 -20.467  -2.004  1.00 91.11           O  
ATOM    188  CB  GLU A  25      37.315 -20.593  -2.547  1.00 91.11           C  
ATOM    189  CG  GLU A  25      38.302 -21.450  -3.325  1.00 91.11           C  
ATOM    190  CD  GLU A  25      39.450 -21.968  -2.473  1.00 91.11           C  
ATOM    191  OE1 GLU A  25      40.321 -22.694  -3.003  1.00 91.11           O  
ATOM    192  OE2 GLU A  25      39.477 -21.645  -1.265  1.00 91.11           O1-
ATOM    193  N   ILE A  26      35.039 -18.432  -2.068  1.00 88.16           N  
ATOM    194  CA  ILE A  26      34.026 -17.822  -1.214  1.00 88.16           C  
ATOM    195  C   ILE A  26      32.678 -17.824  -1.930  1.00 88.16           C  
ATOM    196  O   ILE A  26      31.651 -18.161  -1.335  1.00 88.16           O  
ATOM    197  CB  ILE A  26      34.417 -16.382  -0.813  1.00 88.16           C  
ATOM    198  CG1 ILE A  26      35.628 -16.400   0.129  1.00 88.16           C  
ATOM    199  CG2 ILE A  26      33.231 -15.661  -0.166  1.00 88.16           C  
ATOM    200  CD1 ILE A  26      36.223 -15.025   0.398  1.00 88.16           C  
ATOM    201  N   SER A  27      32.682 -17.474  -3.251  1.00 89.00           N  
ATOM    202  CA  SER A  27      31.469 -17.410  -4.057  1.00 89.00           C  
ATOM    203  C   SER A  27      30.854 -18.793  -4.242  1.00 89.00           C  
ATOM    204  O   SER A  27      29.632 -18.948  -4.185  1.00 89.00           O  
ATOM    205  CB  SER A  27      31.765 -16.787  -5.423  1.00 89.00           C  
ATOM    206  OG  SER A  27      32.162 -15.435  -5.283  1.00 89.00           O  
ATOM    207  N   LYS A  28      31.708 -19.834  -4.502  1.00 88.60           N  
ATOM    208  CA  LYS A  28      31.254 -21.214  -4.644  1.00 88.60           C  
ATOM    209  C   LYS A  28      30.561 -21.700  -3.374  1.00 88.60           C  
ATOM    210  O   LYS A  28      29.505 -22.332  -3.440  1.00 88.60           O  
ATOM    211  CB  LYS A  28      32.429 -22.134  -4.983  1.00 88.60           C  
ATOM    212  CG  LYS A  28      32.020 -23.558  -5.332  1.00 88.60           C  
ATOM    213  CD  LYS A  28      33.225 -24.408  -5.712  1.00 88.60           C  
ATOM    214  CE  LYS A  28      32.824 -25.846  -6.011  1.00 88.60           C  
ATOM    215  NZ  LYS A  28      34.002 -26.682  -6.390  1.00 88.60           N1+
ATOM    216  N   LYS A  29      31.037 -21.349  -2.236  1.00 85.61           N  
ATOM    217  CA  LYS A  29      30.481 -21.767  -0.952  1.00 85.61           C  
ATOM    218  C   LYS A  29      29.118 -21.124  -0.709  1.00 85.61           C  
ATOM    219  O   LYS A  29      28.206 -21.768  -0.187  1.00 85.61           O  
ATOM    220  CB  LYS A  29      31.437 -21.417   0.188  1.00 85.61           C  
ATOM    221  CG  LYS A  29      31.093 -22.084   1.511  1.00 85.61           C  
ATOM    222  CD  LYS A  29      32.157 -21.812   2.567  1.00 85.61           C  
ATOM    223  CE  LYS A  29      31.761 -22.384   3.922  1.00 85.61           C  
ATOM    224  NZ  LYS A  29      32.813 -22.144   4.954  1.00 85.61           N1+
ATOM    225  N   GLU A  30      29.041 -19.993  -1.187  1.00 86.54           N  
ATOM    226  CA  GLU A  30      27.822 -19.245  -0.894  1.00 86.54           C  
ATOM    227  C   GLU A  30      26.824 -19.342  -2.044  1.00 86.54           C  
ATOM    228  O   GLU A  30      25.688 -18.878  -1.928  1.00 86.54           O  
ATOM    229  CB  GLU A  30      28.148 -17.778  -0.603  1.00 86.54           C  
ATOM    230  CG  GLU A  30      28.954 -17.568   0.672  1.00 86.54           C  
ATOM    231  CD  GLU A  30      28.174 -17.898   1.936  1.00 86.54           C  
ATOM    232  OE1 GLU A  30      28.777 -18.413   2.903  1.00 86.54           O  
ATOM    233  OE2 GLU A  30      26.950 -17.639   1.957  1.00 86.54           O1-
ATOM    234  N   GLY A  31      27.259 -19.988  -3.240  1.00 85.81           N  
ATOM    235  CA  GLY A  31      26.416 -20.200  -4.406  1.00 85.81           C  
ATOM    236  C   GLY A  31      26.250 -18.954  -5.256  1.00 85.81           C  
ATOM    237  O   GLY A  31      25.179 -18.719  -5.819  1.00 85.81           O  
ATOM    238  N   THR A  32      27.239 -18.027  -5.249  1.00 86.91           N  
ATOM    239  CA  THR A  32      27.164 -16.805  -6.043  1.00 86.91           C  
ATOM    240  C   THR A  32      28.023 -16.924  -7.299  1.00 86.91           C  
ATOM    241  O   THR A  32      28.963 -17.720  -7.342  1.00 86.91           O  
ATOM    242  CB  THR A  32      27.612 -15.579  -5.225  1.00 86.91           C  
ATOM    243  CG2 THR A  32      26.664 -15.321  -4.058  1.00 86.91           C  
ATOM    244  OG1 THR A  32      28.931 -15.810  -4.714  1.00 86.91           O  
ATOM    245  N   GLU A  33      27.629 -16.284  -8.372  1.00 89.30           N  
ATOM    246  CA  GLU A  33      28.356 -16.263  -9.639  1.00 89.30           C  
ATOM    247  C   GLU A  33      29.408 -15.157  -9.651  1.00 89.30           C  
ATOM    248  O   GLU A  33      29.137 -14.030  -9.231  1.00 89.30           O  
ATOM    249  CB  GLU A  33      27.388 -16.083 -10.811  1.00 89.30           C  
ATOM    250  CG  GLU A  33      26.522 -17.302 -11.087  1.00 89.30           C  
ATOM    251  CD  GLU A  33      25.584 -17.118 -12.269  1.00 89.30           C  
ATOM    252  OE1 GLU A  33      24.931 -18.102 -12.685  1.00 89.30           O  
ATOM    253  OE2 GLU A  33      25.504 -15.982 -12.786  1.00 89.30           O1-
ATOM    254  N   VAL A  34      30.645 -15.503  -9.988  1.00 91.01           N  
ATOM    255  CA  VAL A  34      31.743 -14.541  -9.987  1.00 91.01           C  
ATOM    256  C   VAL A  34      32.389 -14.495 -11.369  1.00 91.01           C  
ATOM    257  O   VAL A  34      32.510 -15.523 -12.041  1.00 91.01           O  
ATOM    258  CB  VAL A  34      32.800 -14.886  -8.915  1.00 91.01           C  
ATOM    259  CG1 VAL A  34      33.480 -16.216  -9.236  1.00 91.01           C  
ATOM    260  CG2 VAL A  34      33.834 -13.767  -8.807  1.00 91.01           C  
ATOM    261  N   ARG A  35      32.658 -13.296 -11.868  1.00 90.14           N  
ATOM    262  CA  ARG A  35      33.376 -13.085 -13.120  1.00 90.14           C  
ATOM    263  C   ARG A  35      34.626 -12.238 -12.898  1.00 90.14           C  
ATOM    264  O   ARG A  35      34.584 -11.236 -12.182  1.00 90.14           O  
ATOM    265  CB  ARG A  35      32.468 -12.417 -14.155  1.00 90.14           C  
ATOM    266  CG  ARG A  35      33.062 -12.364 -15.553  1.00 90.14           C  
ATOM    267  CD  ARG A  35      32.090 -11.757 -16.556  1.00 90.14           C  
ATOM    268  NE  ARG A  35      32.695 -11.623 -17.878  1.00 90.14           N  
ATOM    269  CZ  ARG A  35      32.086 -11.105 -18.941  1.00 90.14           C  
ATOM    270  NH1 ARG A  35      30.837 -10.662 -18.858  1.00 90.14           N1+
ATOM    271  NH2 ARG A  35      32.730 -11.030 -20.097  1.00 90.14           N  
ATOM    272  N   PHE A  36      35.704 -12.709 -13.532  1.00 89.80           N  
ATOM    273  CA  PHE A  36      36.972 -12.000 -13.414  1.00 89.80           C  
ATOM    274  C   PHE A  36      37.394 -11.418 -14.758  1.00 89.80           C  
ATOM    275  O   PHE A  36      37.281 -12.082 -15.791  1.00 89.80           O  
ATOM    276  CB  PHE A  36      38.064 -12.934 -12.882  1.00 89.80           C  
ATOM    277  CG  PHE A  36      37.742 -13.544 -11.544  1.00 89.80           C  
ATOM    278  CD1 PHE A  36      38.011 -12.856 -10.368  1.00 89.80           C  
ATOM    279  CD2 PHE A  36      37.169 -14.808 -11.463  1.00 89.80           C  
ATOM    280  CE1 PHE A  36      37.713 -13.418  -9.128  1.00 89.80           C  
ATOM    281  CE2 PHE A  36      36.869 -15.375 -10.228  1.00 89.80           C  
ATOM    282  CZ  PHE A  36      37.143 -14.679  -9.062  1.00 89.80           C  
ATOM    283  N   GLU A  37      37.684 -10.137 -14.825  1.00 89.61           N  
ATOM    284  CA  GLU A  37      38.254  -9.507 -16.012  1.00 89.61           C  
ATOM    285  C   GLU A  37      39.580  -8.823 -15.691  1.00 89.61           C  
ATOM    286  O   GLU A  37      39.674  -8.059 -14.728  1.00 89.61           O  
ATOM    287  CB  GLU A  37      37.273  -8.495 -16.609  1.00 89.61           C  
ATOM    288  CG  GLU A  37      37.625  -8.054 -18.022  1.00 89.61           C  
ATOM    289  CD  GLU A  37      36.554  -7.191 -18.667  1.00 89.61           C  
ATOM    290  OE1 GLU A  37      36.671  -6.879 -19.874  1.00 89.61           O  
ATOM    291  OE2 GLU A  37      35.590  -6.822 -17.960  1.00 89.61           O1-
ATOM    292  N   LYS A  38      40.523  -9.128 -16.648  1.00 83.26           N  
ATOM    293  CA  LYS A  38      41.855  -8.543 -16.526  1.00 83.26           C  
ATOM    294  C   LYS A  38      42.088  -7.477 -17.593  1.00 83.26           C  
ATOM    295  O   LYS A  38      41.942  -7.744 -18.787  1.00 83.26           O  
ATOM    296  CB  LYS A  38      42.929  -9.628 -16.627  1.00 83.26           C  
ATOM    297  CG  LYS A  38      44.347  -9.116 -16.417  1.00 83.26           C  
ATOM    298  CD  LYS A  38      45.374 -10.227 -16.592  1.00 83.26           C  
ATOM    299  CE  LYS A  38      46.797  -9.691 -16.521  1.00 83.26           C  
ATOM    300  NZ  LYS A  38      47.807 -10.772 -16.723  1.00 83.26           N1+
ATOM    301  N   LYS A  39      42.349  -6.230 -17.107  1.00 80.46           N  
ATOM    302  CA  LYS A  39      42.748  -5.184 -18.044  1.00 80.46           C  
ATOM    303  C   LYS A  39      43.912  -4.366 -17.492  1.00 80.46           C  
ATOM    304  O   LYS A  39      43.830  -3.827 -16.386  1.00 80.46           O  
ATOM    305  CB  LYS A  39      41.567  -4.266 -18.359  1.00 80.46           C  
ATOM    306  CG  LYS A  39      41.699  -3.518 -19.678  1.00 80.46           C  
ATOM    307  CD  LYS A  39      40.444  -2.713 -19.993  1.00 80.46           C  
ATOM    308  CE  LYS A  39      40.611  -1.888 -21.261  1.00 80.46           C  
ATOM    309  NZ  LYS A  39      39.387  -1.087 -21.566  1.00 80.46           N1+
ATOM    310  N   ASP A  40      45.035  -4.284 -18.193  1.00 79.12           N  
ATOM    311  CA  ASP A  40      46.140  -3.356 -17.970  1.00 79.12           C  
ATOM    312  C   ASP A  40      46.634  -3.425 -16.527  1.00 79.12           C  
ATOM    313  O   ASP A  40      46.894  -2.393 -15.904  1.00 79.12           O  
ATOM    314  CB  ASP A  40      45.716  -1.926 -18.313  1.00 79.12           C  
ATOM    315  CG  ASP A  40      45.419  -1.733 -19.790  1.00 79.12           C  
ATOM    316  OD1 ASP A  40      46.104  -2.349 -20.636  1.00 79.12           O  
ATOM    317  OD2 ASP A  40      44.494  -0.958 -20.112  1.00 79.12           O1-
ATOM    318  N   GLY A  41      46.648  -4.576 -15.826  1.00 75.46           N  
ATOM    319  CA  GLY A  41      47.164  -4.680 -14.471  1.00 75.46           C  
ATOM    320  C   GLY A  41      46.083  -4.585 -13.411  1.00 75.46           C  
ATOM    321  O   GLY A  41      46.375  -4.615 -12.214  1.00 75.46           O  
ATOM    322  N   LEU A  42      44.805  -4.241 -13.781  1.00 79.69           N  
ATOM    323  CA  LEU A  42      43.666  -4.175 -12.872  1.00 79.69           C  
ATOM    324  C   LEU A  42      42.831  -5.448 -12.953  1.00 79.69           C  
ATOM    325  O   LEU A  42      42.703  -6.044 -14.025  1.00 79.69           O  
ATOM    326  CB  LEU A  42      42.794  -2.957 -13.193  1.00 79.69           C  
ATOM    327  CG  LEU A  42      43.467  -1.590 -13.070  1.00 79.69           C  
ATOM    328  CD1 LEU A  42      42.591  -0.509 -13.695  1.00 79.69           C  
ATOM    329  CD2 LEU A  42      43.763  -1.267 -11.609  1.00 79.69           C  
ATOM    330  N   LEU A  43      42.482  -5.943 -11.798  1.00 83.97           N  
ATOM    331  CA  LEU A  43      41.586  -7.090 -11.701  1.00 83.97           C  
ATOM    332  C   LEU A  43      40.169  -6.646 -11.355  1.00 83.97           C  
ATOM    333  O   LEU A  43      39.956  -5.961 -10.352  1.00 83.97           O  
ATOM    334  CB  LEU A  43      42.094  -8.080 -10.648  1.00 83.97           C  
ATOM    335  CG  LEU A  43      41.242  -9.331 -10.427  1.00 83.97           C  
ATOM    336  CD1 LEU A  43      41.287 -10.228 -11.661  1.00 83.97           C  
ATOM    337  CD2 LEU A  43      41.716 -10.089  -9.191  1.00 83.97           C  
ATOM    338  N   SER A  44      39.315  -6.802 -12.307  1.00 85.66           N  
ATOM    339  CA  SER A  44      37.906  -6.504 -12.071  1.00 85.66           C  
ATOM    340  C   SER A  44      37.136  -7.754 -11.662  1.00 85.66           C  
ATOM    341  O   SER A  44      37.214  -8.786 -12.332  1.00 85.66           O  
ATOM    342  CB  SER A  44      37.272  -5.891 -13.321  1.00 85.66           C  
ATOM    343  OG  SER A  44      37.910  -4.672 -13.664  1.00 85.66           O  
ATOM    344  N   ILE A  45      36.531  -7.663 -10.498  1.00 87.33           N  
ATOM    345  CA  ILE A  45      35.756  -8.782  -9.974  1.00 87.33           C  
ATOM    346  C   ILE A  45      34.279  -8.403  -9.910  1.00 87.33           C  
ATOM    347  O   ILE A  45      33.915  -7.401  -9.289  1.00 87.33           O  
ATOM    348  CB  ILE A  45      36.259  -9.213  -8.578  1.00 87.33           C  
ATOM    349  CG1 ILE A  45      37.768  -9.486  -8.615  1.00 87.33           C  
ATOM    350  CG2 ILE A  45      35.493 -10.443  -8.083  1.00 87.33           C  
ATOM    351  CD1 ILE A  45      38.401  -9.655  -7.241  1.00 87.33           C  
ATOM    352  N   GLU A  46      33.583  -9.191 -10.675  1.00 89.70           N  
ATOM    353  CA  GLU A  46      32.135  -9.017 -10.612  1.00 89.70           C  
ATOM    354  C   GLU A  46      31.466 -10.206  -9.929  1.00 89.70           C  
ATOM    355  O   GLU A  46      31.657 -11.352 -10.338  1.00 89.70           O  
ATOM    356  CB  GLU A  46      31.554  -8.822 -12.015  1.00 89.70           C  
ATOM    357  CG  GLU A  46      30.086  -8.421 -12.022  1.00 89.70           C  
ATOM    358  CD  GLU A  46      29.525  -8.228 -13.422  1.00 89.70           C  
ATOM    359  OE1 GLU A  46      28.308  -7.963 -13.556  1.00 89.70           O  
ATOM    360  OE2 GLU A  46      30.307  -8.343 -14.392  1.00 89.70           O1-
ATOM    361  N   VAL A  47      30.730  -9.857  -8.840  1.00 85.95           N  
ATOM    362  CA  VAL A  47      30.010 -10.911  -8.133  1.00 85.95           C  
ATOM    363  C   VAL A  47      28.513 -10.609  -8.140  1.00 85.95           C  
ATOM    364  O   VAL A  47      28.093  -9.510  -7.767  1.00 85.95           O  
ATOM    365  CB  VAL A  47      30.515 -11.069  -6.681  1.00 85.95           C  
ATOM    366  CG1 VAL A  47      29.885 -12.295  -6.021  1.00 85.95           C  
ATOM    367  CG2 VAL A  47      32.039 -11.167  -6.655  1.00 85.95           C  
ATOM    368  N   LYS A  48      27.707 -11.636  -8.658  1.00 86.32           N  
ATOM    369  CA  LYS A  48      26.259 -11.458  -8.712  1.00 86.32           C  
ATOM    370  C   LYS A  48      25.594 -11.981  -7.443  1.00 86.32           C  
ATOM    371  O   LYS A  48      26.013 -13.001  -6.890  1.00 86.32           O  
ATOM    372  CB  LYS A  48      25.677 -12.162  -9.938  1.00 86.32           C  
ATOM    373  CG  LYS A  48      26.072 -11.527 -11.263  1.00 86.32           C  
ATOM    374  CD  LYS A  48      25.330 -12.164 -12.431  1.00 86.32           C  
ATOM    375  CE  LYS A  48      25.712 -11.518 -13.756  1.00 86.32           C  
ATOM    376  NZ  LYS A  48      24.991 -12.143 -14.906  1.00 86.32           N1+
ATOM    377  N   ASN A  49      24.737 -11.219  -6.794  1.00 84.04           N  
ATOM    378  CA  ASN A  49      23.844 -11.653  -5.725  1.00 84.04           C  
ATOM    379  C   ASN A  49      24.587 -11.804  -4.400  1.00 84.04           C  
ATOM    380  O   ASN A  49      24.439 -12.816  -3.713  1.00 84.04           O  
ATOM    381  CB  ASN A  49      23.156 -12.968  -6.101  1.00 84.04           C  
ATOM    382  CG  ASN A  49      22.256 -12.829  -7.314  1.00 84.04           C  
ATOM    383  ND2 ASN A  49      22.222 -13.863  -8.147  1.00 84.04           N  
ATOM    384  OD1 ASN A  49      21.599 -11.803  -7.500  1.00 84.04           O  
ATOM    385  N   LEU A  50      25.350 -10.725  -4.032  1.00 86.39           N  
ATOM    386  CA  LEU A  50      26.136 -10.848  -2.809  1.00 86.39           C  
ATOM    387  C   LEU A  50      25.341 -10.364  -1.601  1.00 86.39           C  
ATOM    388  O   LEU A  50      24.737  -9.289  -1.639  1.00 86.39           O  
ATOM    389  CB  LEU A  50      27.440 -10.055  -2.927  1.00 86.39           C  
ATOM    390  CG  LEU A  50      28.631 -10.796  -3.538  1.00 86.39           C  
ATOM    391  CD1 LEU A  50      29.374  -9.891  -4.516  1.00 86.39           C  
ATOM    392  CD2 LEU A  50      29.569 -11.294  -2.444  1.00 86.39           C  
ATOM    393  N   SER A  51      25.396 -11.144  -0.583  1.00 88.76           N  
ATOM    394  CA  SER A  51      24.899 -10.639   0.692  1.00 88.76           C  
ATOM    395  C   SER A  51      25.822  -9.565   1.259  1.00 88.76           C  
ATOM    396  O   SER A  51      26.991  -9.481   0.878  1.00 88.76           O  
ATOM    397  CB  SER A  51      24.750 -11.779   1.701  1.00 88.76           C  
ATOM    398  OG  SER A  51      26.020 -12.253   2.114  1.00 88.76           O  
ATOM    399  N   GLU A  52      25.329  -8.658   2.152  1.00 88.50           N  
ATOM    400  CA  GLU A  52      26.106  -7.586   2.765  1.00 88.50           C  
ATOM    401  C   GLU A  52      27.291  -8.142   3.550  1.00 88.50           C  
ATOM    402  O   GLU A  52      28.389  -7.583   3.505  1.00 88.50           O  
ATOM    403  CB  GLU A  52      25.222  -6.734   3.679  1.00 88.50           C  
ATOM    404  CG  GLU A  52      24.308  -5.776   2.931  1.00 88.50           C  
ATOM    405  CD  GLU A  52      23.476  -4.897   3.853  1.00 88.50           C  
ATOM    406  OE1 GLU A  52      22.706  -4.047   3.350  1.00 88.50           O  
ATOM    407  OE2 GLU A  52      23.596  -5.061   5.088  1.00 88.50           O1-
ATOM    408  N   GLU A  53      27.074  -9.242   4.189  1.00 89.62           N  
ATOM    409  CA  GLU A  53      28.130  -9.869   4.979  1.00 89.62           C  
ATOM    410  C   GLU A  53      29.259 -10.377   4.086  1.00 89.62           C  
ATOM    411  O   GLU A  53      30.436 -10.173   4.389  1.00 89.62           O  
ATOM    412  CB  GLU A  53      27.564 -11.018   5.818  1.00 89.62           C  
ATOM    413  CG  GLU A  53      28.565 -11.616   6.796  1.00 89.62           C  
ATOM    414  CD  GLU A  53      27.960 -12.682   7.697  1.00 89.62           C  
ATOM    415  OE1 GLU A  53      28.697 -13.270   8.520  1.00 89.62           O  
ATOM    416  OE2 GLU A  53      26.740 -12.930   7.577  1.00 89.62           O1-
ATOM    417  N   LEU A  54      28.889 -11.017   2.991  1.00 86.35           N  
ATOM    418  CA  LEU A  54      29.863 -11.556   2.047  1.00 86.35           C  
ATOM    419  C   LEU A  54      30.611 -10.434   1.336  1.00 86.35           C  
ATOM    420  O   LEU A  54      31.820 -10.532   1.114  1.00 86.35           O  
ATOM    421  CB  LEU A  54      29.170 -12.454   1.018  1.00 86.35           C  
ATOM    422  CG  LEU A  54      30.085 -13.280   0.114  1.00 86.35           C  
ATOM    423  CD1 LEU A  54      30.956 -14.212   0.951  1.00 86.35           C  
ATOM    424  CD2 LEU A  54      29.264 -14.073  -0.898  1.00 86.35           C  
ATOM    425  N   GLN A  55      29.813  -9.435   1.026  1.00 86.94           N  
ATOM    426  CA  GLN A  55      30.433  -8.266   0.413  1.00 86.94           C  
ATOM    427  C   GLN A  55      31.515  -7.681   1.317  1.00 86.94           C  
ATOM    428  O   GLN A  55      32.605  -7.342   0.850  1.00 86.94           O  
ATOM    429  CB  GLN A  55      29.381  -7.203   0.096  1.00 86.94           C  
ATOM    430  CG  GLN A  55      29.939  -5.977  -0.615  1.00 86.94           C  
ATOM    431  CD  GLN A  55      28.875  -4.940  -0.919  1.00 86.94           C  
ATOM    432  NE2 GLN A  55      29.282  -3.839  -1.543  1.00 86.94           N  
ATOM    433  OE1 GLN A  55      27.697  -5.126  -0.598  1.00 86.94           O  
ATOM    434  N   ARG A  56      31.235  -7.594   2.582  1.00 89.71           N  
ATOM    435  CA  ARG A  56      32.184  -7.059   3.554  1.00 89.71           C  
ATOM    436  C   ARG A  56      33.410  -7.958   3.672  1.00 89.71           C  
ATOM    437  O   ARG A  56      34.539  -7.470   3.760  1.00 89.71           O  
ATOM    438  CB  ARG A  56      31.519  -6.895   4.921  1.00 89.71           C  
ATOM    439  CG  ARG A  56      30.583  -5.701   5.013  1.00 89.71           C  
ATOM    440  CD  ARG A  56      29.995  -5.551   6.408  1.00 89.71           C  
ATOM    441  NE  ARG A  56      28.916  -4.566   6.435  1.00 89.71           N  
ATOM    442  CZ  ARG A  56      28.149  -4.311   7.492  1.00 89.71           C  
ATOM    443  NH1 ARG A  56      28.328  -4.965   8.634  1.00 89.71           N1+
ATOM    444  NH2 ARG A  56      27.196  -3.395   7.406  1.00 89.71           N  
ATOM    445  N   LEU A  57      33.177  -9.223   3.641  1.00 90.16           N  
ATOM    446  CA  LEU A  57      34.271 -10.183   3.740  1.00 90.16           C  
ATOM    447  C   LEU A  57      35.204 -10.070   2.539  1.00 90.16           C  
ATOM    448  O   LEU A  57      36.426 -10.034   2.699  1.00 90.16           O  
ATOM    449  CB  LEU A  57      33.724 -11.610   3.844  1.00 90.16           C  
ATOM    450  CG  LEU A  57      34.746 -12.707   4.147  1.00 90.16           C  
ATOM    451  CD1 LEU A  57      34.262 -13.579   5.300  1.00 90.16           C  
ATOM    452  CD2 LEU A  57      35.010 -13.551   2.904  1.00 90.16           C  
ATOM    453  N   ILE A  58      34.613 -10.006   1.347  1.00 90.22           N  
ATOM    454  CA  ILE A  58      35.387  -9.923   0.114  1.00 90.22           C  
ATOM    455  C   ILE A  58      36.156  -8.604   0.073  1.00 90.22           C  
ATOM    456  O   ILE A  58      37.336  -8.578  -0.283  1.00 90.22           O  
ATOM    457  CB  ILE A  58      34.479 -10.052  -1.131  1.00 90.22           C  
ATOM    458  CG1 ILE A  58      33.957 -11.487  -1.265  1.00 90.22           C  
ATOM    459  CG2 ILE A  58      35.231  -9.622  -2.394  1.00 90.22           C  
ATOM    460  CD1 ILE A  58      32.950 -11.677  -2.391  1.00 90.22           C  
ATOM    461  N   GLN A  59      35.526  -7.534   0.549  1.00 90.87           N  
ATOM    462  CA  GLN A  59      36.184  -6.233   0.584  1.00 90.87           C  
ATOM    463  C   GLN A  59      37.377  -6.246   1.536  1.00 90.87           C  
ATOM    464  O   GLN A  59      38.444  -5.721   1.210  1.00 90.87           O  
ATOM    465  CB  GLN A  59      35.195  -5.142   0.997  1.00 90.87           C  
ATOM    466  CG  GLN A  59      34.227  -4.739  -0.107  1.00 90.87           C  
ATOM    467  CD  GLN A  59      33.199  -3.724   0.354  1.00 90.87           C  
ATOM    468  NE2 GLN A  59      32.530  -3.083  -0.598  1.00 90.87           N  
ATOM    469  OE1 GLN A  59      33.006  -3.517   1.556  1.00 90.87           O  
ATOM    470  N   GLU A  60      37.105  -6.807   2.664  1.00 93.21           N  
ATOM    471  CA  GLU A  60      38.184  -6.906   3.643  1.00 93.21           C  
ATOM    472  C   GLU A  60      39.345  -7.735   3.103  1.00 93.21           C  
ATOM    473  O   GLU A  60      40.510  -7.371   3.278  1.00 93.21           O  
ATOM    474  CB  GLU A  60      37.668  -7.513   4.952  1.00 93.21           C  
ATOM    475  CG  GLU A  60      38.684  -7.487   6.084  1.00 93.21           C  
ATOM    476  CD  GLU A  60      38.132  -8.017   7.397  1.00 93.21           C  
ATOM    477  OE1 GLU A  60      38.885  -8.068   8.396  1.00 93.21           O  
ATOM    478  OE2 GLU A  60      36.936  -8.385   7.428  1.00 93.21           O1-
ATOM    479  N   LEU A  61      39.017  -8.820   2.470  1.00 92.21           N  
ATOM    480  CA  LEU A  61      40.030  -9.694   1.886  1.00 92.21           C  
ATOM    481  C   LEU A  61      40.829  -8.958   0.817  1.00 92.21           C  
ATOM    482  O   LEU A  61      42.062  -8.964   0.844  1.00 92.21           O  
ATOM    483  CB  LEU A  61      39.378 -10.942   1.286  1.00 92.21           C  
ATOM    484  CG  LEU A  61      40.292 -11.855   0.465  1.00 92.21           C  
ATOM    485  CD1 LEU A  61      41.371 -12.462   1.355  1.00 92.21           C  
ATOM    486  CD2 LEU A  61      39.479 -12.947  -0.221  1.00 92.21           C  
ATOM    487  N   LEU A  62      40.119  -8.309  -0.080  1.00 91.25           N  
ATOM    488  CA  LEU A  62      40.776  -7.623  -1.187  1.00 91.25           C  
ATOM    489  C   LEU A  62      41.681  -6.507  -0.674  1.00 91.25           C  
ATOM    490  O   LEU A  62      42.778  -6.301  -1.199  1.00 91.25           O  
ATOM    491  CB  LEU A  62      39.738  -7.050  -2.155  1.00 91.25           C  
ATOM    492  CG  LEU A  62      38.949  -8.065  -2.983  1.00 91.25           C  
ATOM    493  CD1 LEU A  62      37.858  -7.364  -3.785  1.00 91.25           C  
ATOM    494  CD2 LEU A  62      39.882  -8.842  -3.906  1.00 91.25           C  
ATOM    495  N   GLN A  63      41.227  -5.789   0.378  1.00 91.36           N  
ATOM    496  CA  GLN A  63      42.042  -4.735   0.971  1.00 91.36           C  
ATOM    497  C   GLN A  63      43.333  -5.303   1.557  1.00 91.36           C  
ATOM    498  O   GLN A  63      44.407  -4.726   1.381  1.00 91.36           O  
ATOM    499  CB  GLN A  63      41.257  -3.993   2.053  1.00 91.36           C  
ATOM    500  CG  GLN A  63      40.194  -3.051   1.503  1.00 91.36           C  
ATOM    501  CD  GLN A  63      39.330  -2.443   2.592  1.00 91.36           C  
ATOM    502  NE2 GLN A  63      38.543  -1.435   2.230  1.00 91.36           N  
ATOM    503  OE1 GLN A  63      39.368  -2.874   3.748  1.00 91.36           O  
ATOM    504  N   LEU A  64      43.192  -6.434   2.224  1.00 93.60           N  
ATOM    505  CA  LEU A  64      44.359  -7.060   2.836  1.00 93.60           C  
ATOM    506  C   LEU A  64      45.316  -7.583   1.770  1.00 93.60           C  
ATOM    507  O   LEU A  64      46.537  -7.492   1.927  1.00 93.60           O  
ATOM    508  CB  LEU A  64      43.931  -8.205   3.760  1.00 93.60           C  
ATOM    509  CG  LEU A  64      43.251  -7.801   5.069  1.00 93.60           C  
ATOM    510  CD1 LEU A  64      42.754  -9.038   5.810  1.00 93.60           C  
ATOM    511  CD2 LEU A  64      44.207  -6.996   5.943  1.00 93.60           C  
ATOM    512  N   LEU A  65      44.795  -8.073   0.683  1.00 91.41           N  
ATOM    513  CA  LEU A  65      45.629  -8.623  -0.381  1.00 91.41           C  
ATOM    514  C   LEU A  65      46.386  -7.514  -1.105  1.00 91.41           C  
ATOM    515  O   LEU A  65      47.531  -7.708  -1.520  1.00 91.41           O  
ATOM    516  CB  LEU A  65      44.775  -9.410  -1.379  1.00 91.41           C  
ATOM    517  CG  LEU A  65      44.240 -10.759  -0.896  1.00 91.41           C  
ATOM    518  CD1 LEU A  65      43.374 -11.403  -1.975  1.00 91.41           C  
ATOM    519  CD2 LEU A  65      45.390 -11.682  -0.507  1.00 91.41           C  
ATOM    520  N   VAL A  66      45.684  -6.390  -1.256  1.00 88.68           N  
ATOM    521  CA  VAL A  66      46.355  -5.239  -1.849  1.00 88.68           C  
ATOM    522  C   VAL A  66      47.503  -4.788  -0.948  1.00 88.68           C  
ATOM    523  O   VAL A  66      48.602  -4.501  -1.428  1.00 88.68           O  
ATOM    524  CB  VAL A  66      45.373  -4.070  -2.087  1.00 88.68           C  
ATOM    525  CG1 VAL A  66      46.133  -2.787  -2.423  1.00 88.68           C  
ATOM    526  CG2 VAL A  66      44.389  -4.419  -3.201  1.00 88.68           C  
ATOM    527  N   ARG A  67      47.242  -4.710   0.302  1.00 92.29           N  
ATOM    528  CA  ARG A  67      48.279  -4.364   1.268  1.00 92.29           C  
ATOM    529  C   ARG A  67      49.414  -5.383   1.242  1.00 92.29           C  
ATOM    530  O   ARG A  67      50.589  -5.013   1.300  1.00 92.29           O  
ATOM    531  CB  ARG A  67      47.693  -4.271   2.678  1.00 92.29           C  
ATOM    532  CG  ARG A  67      48.677  -3.770   3.724  1.00 92.29           C  
ATOM    533  CD  ARG A  67      48.010  -3.574   5.078  1.00 92.29           C  
ATOM    534  NE  ARG A  67      48.958  -3.101   6.082  1.00 92.29           N  
ATOM    535  CZ  ARG A  67      48.653  -2.842   7.351  1.00 92.29           C  
ATOM    536  NH1 ARG A  67      47.413  -3.007   7.798  1.00 92.29           N1+
ATOM    537  NH2 ARG A  67      49.595  -2.415   8.180  1.00 92.29           N  
ATOM    538  N   LEU A  68      49.072  -6.613   1.237  1.00 92.70           N  
ATOM    539  CA  LEU A  68      50.070  -7.674   1.167  1.00 92.70           C  
ATOM    540  C   LEU A  68      50.942  -7.521  -0.075  1.00 92.70           C  
ATOM    541  O   LEU A  68      52.169  -7.618   0.006  1.00 92.70           O  
ATOM    542  CB  LEU A  68      49.393  -9.047   1.164  1.00 92.70           C  
ATOM    543  CG  LEU A  68      50.318 -10.259   1.051  1.00 92.70           C  
ATOM    544  CD1 LEU A  68      51.313 -10.276   2.207  1.00 92.70           C  
ATOM    545  CD2 LEU A  68      49.507 -11.551   1.018  1.00 92.70           C  
ATOM    546  N   ALA A  69      50.342  -7.272  -1.174  1.00 89.44           N  
ATOM    547  CA  ALA A  69      51.074  -7.126  -2.430  1.00 89.44           C  
ATOM    548  C   ALA A  69      52.069  -5.972  -2.355  1.00 89.44           C  
ATOM    549  O   ALA A  69      53.212  -6.100  -2.799  1.00 89.44           O  
ATOM    550  CB  ALA A  69      50.104  -6.915  -3.590  1.00 89.44           C  
ATOM    551  N   ALA A  70      51.654  -4.814  -1.844  1.00 90.72           N  
ATOM    552  CA  ALA A  70      52.527  -3.655  -1.675  1.00 90.72           C  
ATOM    553  C   ALA A  70      53.705  -3.984  -0.762  1.00 90.72           C  
ATOM    554  O   ALA A  70      54.847  -3.626  -1.057  1.00 90.72           O  
ATOM    555  CB  ALA A  70      51.740  -2.473  -1.117  1.00 90.72           C  
ATOM    556  N   LEU A  71      53.418  -4.702   0.284  1.00 94.18           N  
ATOM    557  CA  LEU A  71      54.459  -5.055   1.243  1.00 94.18           C  
ATOM    558  C   LEU A  71      55.439  -6.055   0.638  1.00 94.18           C  
ATOM    559  O   LEU A  71      56.644  -5.977   0.886  1.00 94.18           O  
ATOM    560  CB  LEU A  71      53.840  -5.637   2.517  1.00 94.18           C  
ATOM    561  CG  LEU A  71      53.136  -4.645   3.443  1.00 94.18           C  
ATOM    562  CD1 LEU A  71      52.399  -5.387   4.553  1.00 94.18           C  
ATOM    563  CD2 LEU A  71      54.137  -3.654   4.027  1.00 94.18           C  
ATOM    564  N   LEU A  72      54.931  -6.936  -0.194  1.00 93.52           N  
ATOM    565  CA  LEU A  72      55.795  -7.914  -0.844  1.00 93.52           C  
ATOM    566  C   LEU A  72      56.762  -7.230  -1.805  1.00 93.52           C  
ATOM    567  O   LEU A  72      57.940  -7.590  -1.868  1.00 93.52           O  
ATOM    568  CB  LEU A  72      54.959  -8.954  -1.597  1.00 93.52           C  
ATOM    569  CG  LEU A  72      54.167  -9.938  -0.735  1.00 93.52           C  
ATOM    570  CD1 LEU A  72      53.349 -10.875  -1.618  1.00 93.52           C  
ATOM    571  CD2 LEU A  72      55.106 -10.731   0.169  1.00 93.52           C  
ATOM    572  N   GLU A  73      56.248  -6.346  -2.502  1.00 92.27           N  
ATOM    573  CA  GLU A  73      57.107  -5.588  -3.406  1.00 92.27           C  
ATOM    574  C   GLU A  73      58.162  -4.801  -2.634  1.00 92.27           C  
ATOM    575  O   GLU A  73      59.328  -4.757  -3.034  1.00 92.27           O  
ATOM    576  CB  GLU A  73      56.274  -4.640  -4.272  1.00 92.27           C  
ATOM    577  CG  GLU A  73      57.050  -4.014  -5.422  1.00 92.27           C  
ATOM    578  CD  GLU A  73      56.156  -3.358  -6.463  1.00 92.27           C  
ATOM    579  OE1 GLU A  73      56.669  -2.937  -7.524  1.00 92.27           O  
ATOM    580  OE2 GLU A  73      54.934  -3.264  -6.214  1.00 92.27           O1-
ATOM    581  N   ALA A  74      57.770  -4.152  -1.599  1.00 94.06           N  
ATOM    582  CA  ALA A  74      58.692  -3.399  -0.752  1.00 94.06           C  
ATOM    583  C   ALA A  74      59.776  -4.308  -0.179  1.00 94.06           C  
ATOM    584  O   ALA A  74      60.951  -3.937  -0.146  1.00 94.06           O  
ATOM    585  CB  ALA A  74      57.932  -2.706   0.376  1.00 94.06           C  
ATOM    586  N   VAL A  75      59.375  -5.489   0.282  1.00 95.12           N  
ATOM    587  CA  VAL A  75      60.321  -6.438   0.856  1.00 95.12           C  
ATOM    588  C   VAL A  75      61.315  -6.888  -0.213  1.00 95.12           C  
ATOM    589  O   VAL A  75      62.512  -7.013   0.057  1.00 95.12           O  
ATOM    590  CB  VAL A  75      59.600  -7.663   1.462  1.00 95.12           C  
ATOM    591  CG1 VAL A  75      60.594  -8.786   1.751  1.00 95.12           C  
ATOM    592  CG2 VAL A  75      58.854  -7.266   2.734  1.00 95.12           C  
ATOM    593  N   ARG A  76      60.791  -7.123  -1.381  1.00 94.18           N  
ATOM    594  CA  ARG A  76      61.677  -7.504  -2.477  1.00 94.18           C  
ATOM    595  C   ARG A  76      62.739  -6.436  -2.718  1.00 94.18           C  
ATOM    596  O   ARG A  76      63.914  -6.755  -2.910  1.00 94.18           O  
ATOM    597  CB  ARG A  76      60.876  -7.745  -3.758  1.00 94.18           C  
ATOM    598  CG  ARG A  76      61.678  -8.399  -4.872  1.00 94.18           C  
ATOM    599  CD  ARG A  76      60.819  -8.671  -6.099  1.00 94.18           C  
ATOM    600  NE  ARG A  76      59.965  -9.841  -5.911  1.00 94.18           N  
ATOM    601  CZ  ARG A  76      59.064 -10.270  -6.790  1.00 94.18           C  
ATOM    602  NH1 ARG A  76      58.880  -9.633  -7.940  1.00 94.18           N1+
ATOM    603  NH2 ARG A  76      58.340 -11.346  -6.517  1.00 94.18           N  
ATOM    604  N   ALA A  77      62.370  -5.190  -2.772  1.00 94.07           N  
ATOM    605  CA  ALA A  77      63.284  -4.069  -2.971  1.00 94.07           C  
ATOM    606  C   ALA A  77      64.329  -4.009  -1.860  1.00 94.07           C  
ATOM    607  O   ALA A  77      65.518  -3.815  -2.127  1.00 94.07           O  
ATOM    608  CB  ALA A  77      62.510  -2.755  -3.041  1.00 94.07           C  
ATOM    609  N   VAL A  78      63.887  -4.233  -0.642  1.00 95.44           N  
ATOM    610  CA  VAL A  78      64.792  -4.180   0.501  1.00 95.44           C  
ATOM    611  C   VAL A  78      65.743  -5.374   0.463  1.00 95.44           C  
ATOM    612  O   VAL A  78      66.935  -5.235   0.744  1.00 95.44           O  
ATOM    613  CB  VAL A  78      64.017  -4.160   1.838  1.00 95.44           C  
ATOM    614  CG1 VAL A  78      64.965  -4.377   3.015  1.00 95.44           C  
ATOM    615  CG2 VAL A  78      63.259  -2.842   1.995  1.00 95.44           C  
ATOM    616  N   GLU A  79      65.199  -6.518   0.113  1.00 95.29           N  
ATOM    617  CA  GLU A  79      66.037  -7.708  -0.003  1.00 95.29           C  
ATOM    618  C   GLU A  79      67.144  -7.505  -1.033  1.00 95.29           C  
ATOM    619  O   GLU A  79      68.293  -7.885  -0.800  1.00 95.29           O  
ATOM    620  CB  GLU A  79      65.190  -8.928  -0.373  1.00 95.29           C  
ATOM    621  CG  GLU A  79      64.341  -9.459   0.774  1.00 95.29           C  
ATOM    622  CD  GLU A  79      63.542 -10.699   0.404  1.00 95.29           C  
ATOM    623  OE1 GLU A  79      62.976 -11.349   1.312  1.00 95.29           O  
ATOM    624  OE2 GLU A  79      63.483 -11.023  -0.804  1.00 95.29           O1-
ATOM    625  N   GLU A  80      66.751  -6.972  -2.153  1.00 96.26           N  
ATOM    626  CA  GLU A  80      67.727  -6.692  -3.202  1.00 96.26           C  
ATOM    627  C   GLU A  80      68.785  -5.702  -2.723  1.00 96.26           C  
ATOM    628  O   GLU A  80      69.971  -5.861  -3.018  1.00 96.26           O  
ATOM    629  CB  GLU A  80      67.031  -6.152  -4.454  1.00 96.26           C  
ATOM    630  CG  GLU A  80      67.934  -6.078  -5.676  1.00 96.26           C  
ATOM    631  CD  GLU A  80      68.473  -7.433  -6.108  1.00 96.26           C  
ATOM    632  OE1 GLU A  80      69.458  -7.477  -6.880  1.00 96.26           O  
ATOM    633  OE2 GLU A  80      67.906  -8.459  -5.671  1.00 96.26           O1-
ATOM    634  N   ALA A  81      68.361  -4.693  -1.970  1.00 95.63           N  
ATOM    635  CA  ALA A  81      69.278  -3.701  -1.413  1.00 95.63           C  
ATOM    636  C   ALA A  81      70.264  -4.348  -0.447  1.00 95.63           C  
ATOM    637  O   ALA A  81      71.454  -4.024  -0.455  1.00 95.63           O  
ATOM    638  CB  ALA A  81      68.498  -2.593  -0.710  1.00 95.63           C  
ATOM    639  N   ILE A  82      69.808  -5.291   0.428  1.00 94.47           N  
ATOM    640  CA  ILE A  82      70.657  -5.988   1.388  1.00 94.47           C  
ATOM    641  C   ILE A  82      71.647  -6.884   0.647  1.00 94.47           C  
ATOM    642  O   ILE A  82      72.825  -6.949   1.005  1.00 94.47           O  
ATOM    643  CB  ILE A  82      69.820  -6.823   2.382  1.00 94.47           C  
ATOM    644  CG1 ILE A  82      69.019  -5.902   3.311  1.00 94.47           C  
ATOM    645  CG2 ILE A  82      70.719  -7.765   3.188  1.00 94.47           C  
ATOM    646  CD1 ILE A  82      68.021  -6.633   4.196  1.00 94.47           C  
ATOM    647  N   LYS A  83      71.175  -7.547  -0.393  1.00 92.39           N  
ATOM    648  CA  LYS A  83      72.017  -8.437  -1.187  1.00 92.39           C  
ATOM    649  C   LYS A  83      73.165  -7.672  -1.837  1.00 92.39           C  
ATOM    650  O   LYS A  83      74.297  -8.159  -1.877  1.00 92.39           O  
ATOM    651  CB  LYS A  83      71.187  -9.148  -2.257  1.00 92.39           C  
ATOM    652  CG  LYS A  83      70.317 -10.274  -1.720  1.00 92.39           C  
ATOM    653  CD  LYS A  83      69.546 -10.966  -2.837  1.00 92.39           C  
ATOM    654  CE  LYS A  83      68.633 -12.056  -2.294  1.00 92.39           C  
ATOM    655  NZ  LYS A  83      67.822 -12.691  -3.378  1.00 92.39           N1+
ATOM    656  N   ARG A  84      72.895  -6.501  -2.257  1.00 95.14           N  
ATOM    657  CA  ARG A  84      73.904  -5.699  -2.943  1.00 95.14           C  
ATOM    658  C   ARG A  84      74.875  -5.073  -1.949  1.00 95.14           C  
ATOM    659  O   ARG A  84      76.074  -4.975  -2.219  1.00 95.14           O  
ATOM    660  CB  ARG A  84      73.242  -4.607  -3.786  1.00 95.14           C  
ATOM    661  CG  ARG A  84      72.529  -5.132  -5.023  1.00 95.14           C  
ATOM    662  CD  ARG A  84      72.013  -3.999  -5.899  1.00 95.14           C  
ATOM    663  NE  ARG A  84      71.361  -4.504  -7.104  1.00 95.14           N  
ATOM    664  CZ  ARG A  84      70.807  -3.741  -8.042  1.00 95.14           C  
ATOM    665  NH1 ARG A  84      70.813  -2.417  -7.931  1.00 95.14           N1+
ATOM    666  NH2 ARG A  84      70.239  -4.305  -9.099  1.00 95.14           N  
ATOM    667  N   ASN A  85      74.255  -4.681  -0.773  1.00 95.54           N  
ATOM    668  CA  ASN A  85      75.045  -4.038   0.272  1.00 95.54           C  
ATOM    669  C   ASN A  85      74.602  -4.483   1.662  1.00 95.54           C  
ATOM    670  O   ASN A  85      73.759  -3.836   2.286  1.00 95.54           O  
ATOM    671  CB  ASN A  85      74.961  -2.515   0.148  1.00 95.54           C  
ATOM    672  CG  ASN A  85      75.888  -1.800   1.112  1.00 95.54           C  
ATOM    673  ND2 ASN A  85      75.868  -0.472   1.078  1.00 95.54           N  
ATOM    674  OD1 ASN A  85      76.615  -2.435   1.880  1.00 95.54           O  
ATOM    675  N   PRO A  86      75.257  -5.566   2.152  1.00 91.58           N  
ATOM    676  CA  PRO A  86      74.863  -6.126   3.447  1.00 91.58           C  
ATOM    677  C   PRO A  86      75.137  -5.175   4.609  1.00 91.58           C  
ATOM    678  O   PRO A  86      74.561  -5.332   5.690  1.00 91.58           O  
ATOM    679  CB  PRO A  86      75.720  -7.389   3.560  1.00 91.58           C  
ATOM    680  CG  PRO A  86      76.047  -7.757   2.149  1.00 91.58           C  
ATOM    681  CD  PRO A  86      76.149  -6.496   1.339  1.00 91.58           C  
ATOM    682  N   ASP A  87      75.949  -4.122   4.409  1.00 93.43           N  
ATOM    683  CA  ASP A  87      76.311  -3.169   5.455  1.00 93.43           C  
ATOM    684  C   ASP A  87      75.325  -2.005   5.502  1.00 93.43           C  
ATOM    685  O   ASP A  87      75.508  -1.061   6.274  1.00 93.43           O  
ATOM    686  CB  ASP A  87      77.732  -2.646   5.236  1.00 93.43           C  
ATOM    687  CG  ASP A  87      78.791  -3.724   5.389  1.00 93.43           C  
ATOM    688  OD1 ASP A  87      78.667  -4.577   6.294  1.00 93.43           O  
ATOM    689  OD2 ASP A  87      79.760  -3.718   4.598  1.00 93.43           O1-
ATOM    690  N   ASN A  88      74.260  -2.064   4.698  1.00 94.92           N  
ATOM    691  CA  ASN A  88      73.239  -1.022   4.675  1.00 94.92           C  
ATOM    692  C   ASN A  88      72.317  -1.113   5.888  1.00 94.92           C  
ATOM    693  O   ASN A  88      71.342  -1.867   5.875  1.00 94.92           O  
ATOM    694  CB  ASN A  88      72.424  -1.098   3.382  1.00 94.92           C  
ATOM    695  CG  ASN A  88      71.505   0.094   3.200  1.00 94.92           C  
ATOM    696  ND2 ASN A  88      71.140   0.376   1.955  1.00 94.92           N  
ATOM    697  OD1 ASN A  88      71.126   0.756   4.170  1.00 94.92           O  
ATOM    698  N   ASP A  89      72.590  -0.390   6.949  1.00 94.29           N  
ATOM    699  CA  ASP A  89      71.857  -0.471   8.209  1.00 94.29           C  
ATOM    700  C   ASP A  89      70.399  -0.059   8.023  1.00 94.29           C  
ATOM    701  O   ASP A  89      69.504  -0.617   8.662  1.00 94.29           O  
ATOM    702  CB  ASP A  89      72.520   0.406   9.273  1.00 94.29           C  
ATOM    703  CG  ASP A  89      73.864  -0.133   9.732  1.00 94.29           C  
ATOM    704  OD1 ASP A  89      74.078  -1.363   9.680  1.00 94.29           O  
ATOM    705  OD2 ASP A  89      74.714   0.680  10.154  1.00 94.29           O1-
ATOM    706  N   GLU A  90      70.216   0.920   7.128  1.00 95.32           N  
ATOM    707  CA  GLU A  90      68.861   1.393   6.860  1.00 95.32           C  
ATOM    708  C   GLU A  90      68.005   0.293   6.238  1.00 95.32           C  
ATOM    709  O   GLU A  90      66.856   0.093   6.636  1.00 95.32           O  
ATOM    710  CB  GLU A  90      68.892   2.618   5.941  1.00 95.32           C  
ATOM    711  CG  GLU A  90      67.544   3.309   5.793  1.00 95.32           C  
ATOM    712  CD  GLU A  90      67.600   4.552   4.918  1.00 95.32           C  
ATOM    713  OE1 GLU A  90      66.545   5.191   4.705  1.00 95.32           O  
ATOM    714  OE2 GLU A  90      68.708   4.887   4.442  1.00 95.32           O1-
ATOM    715  N   ALA A  91      68.565  -0.398   5.218  1.00 94.95           N  
ATOM    716  CA  ALA A  91      67.849  -1.493   4.568  1.00 94.95           C  
ATOM    717  C   ALA A  91      67.536  -2.609   5.561  1.00 94.95           C  
ATOM    718  O   ALA A  91      66.442  -3.179   5.540  1.00 94.95           O  
ATOM    719  CB  ALA A  91      68.661  -2.040   3.397  1.00 94.95           C  
ATOM    720  N   VAL A  92      68.449  -2.901   6.444  1.00 93.13           N  
ATOM    721  CA  VAL A  92      68.281  -3.942   7.454  1.00 93.13           C  
ATOM    722  C   VAL A  92      67.144  -3.565   8.401  1.00 93.13           C  
ATOM    723  O   VAL A  92      66.258  -4.379   8.672  1.00 93.13           O  
ATOM    724  CB  VAL A  92      69.583  -4.175   8.252  1.00 93.13           C  
ATOM    725  CG1 VAL A  92      69.324  -5.071   9.461  1.00 93.13           C  
ATOM    726  CG2 VAL A  92      70.658  -4.783   7.352  1.00 93.13           C  
ATOM    727  N   GLU A  93      67.164  -2.320   8.876  1.00 94.40           N  
ATOM    728  CA  GLU A  93      66.121  -1.848   9.782  1.00 94.40           C  
ATOM    729  C   GLU A  93      64.753  -1.864   9.105  1.00 94.40           C  
ATOM    730  O   GLU A  93      63.754  -2.238   9.722  1.00 94.40           O  
ATOM    731  CB  GLU A  93      66.443  -0.438  10.284  1.00 94.40           C  
ATOM    732  CG  GLU A  93      67.608  -0.383  11.260  1.00 94.40           C  
ATOM    733  CD  GLU A  93      67.975   1.031  11.679  1.00 94.40           C  
ATOM    734  OE1 GLU A  93      68.943   1.203  12.453  1.00 94.40           O  
ATOM    735  OE2 GLU A  93      67.288   1.975  11.229  1.00 94.40           O1-
ATOM    736  N   THR A  94      64.761  -1.450   7.836  1.00 96.00           N  
ATOM    737  CA  THR A  94      63.519  -1.436   7.070  1.00 96.00           C  
ATOM    738  C   THR A  94      62.982  -2.852   6.884  1.00 96.00           C  
ATOM    739  O   THR A  94      61.771  -3.075   6.941  1.00 96.00           O  
ATOM    740  CB  THR A  94      63.720  -0.775   5.694  1.00 96.00           C  
ATOM    741  CG2 THR A  94      62.418  -0.749   4.901  1.00 96.00           C  
ATOM    742  OG1 THR A  94      64.182   0.569   5.877  1.00 96.00           O  
ATOM    743  N   ALA A  95      63.835  -3.780   6.647  1.00 94.86           N  
ATOM    744  CA  ALA A  95      63.421  -5.173   6.495  1.00 94.86           C  
ATOM    745  C   ALA A  95      62.694  -5.669   7.742  1.00 94.86           C  
ATOM    746  O   ALA A  95      61.656  -6.326   7.644  1.00 94.86           O  
ATOM    747  CB  ALA A  95      64.628  -6.058   6.199  1.00 94.86           C  
ATOM    748  N   VAL A  96      63.223  -5.368   8.919  1.00 94.74           N  
ATOM    749  CA  VAL A  96      62.625  -5.804  10.177  1.00 94.74           C  
ATOM    750  C   VAL A  96      61.262  -5.142  10.360  1.00 94.74           C  
ATOM    751  O   VAL A  96      60.297  -5.795  10.761  1.00 94.74           O  
ATOM    752  CB  VAL A  96      63.540  -5.485  11.381  1.00 94.74           C  
ATOM    753  CG1 VAL A  96      62.840  -5.826  12.695  1.00 94.74           C  
ATOM    754  CG2 VAL A  96      64.861  -6.242  11.263  1.00 94.74           C  
ATOM    755  N   ARG A  97      61.219  -3.875  10.037  1.00 96.67           N  
ATOM    756  CA  ARG A  97      59.961  -3.143  10.128  1.00 96.67           C  
ATOM    757  C   ARG A  97      58.911  -3.739   9.196  1.00 96.67           C  
ATOM    758  O   ARG A  97      57.766  -3.951   9.598  1.00 96.67           O  
ATOM    759  CB  ARG A  97      60.174  -1.663   9.799  1.00 96.67           C  
ATOM    760  CG  ARG A  97      58.947  -0.797  10.036  1.00 96.67           C  
ATOM    761  CD  ARG A  97      59.232   0.672   9.755  1.00 96.67           C  
ATOM    762  NE  ARG A  97      59.728   0.875   8.397  1.00 96.67           N  
ATOM    763  CZ  ARG A  97      59.918   2.062   7.828  1.00 96.67           C  
ATOM    764  NH1 ARG A  97      59.655   3.182   8.492  1.00 96.67           N1+
ATOM    765  NH2 ARG A  97      60.374   2.132   6.586  1.00 96.67           N  
ATOM    766  N   LEU A  98      59.265  -3.934   7.930  1.00 96.76           N  
ATOM    767  CA  LEU A  98      58.354  -4.504   6.943  1.00 96.76           C  
ATOM    768  C   LEU A  98      57.896  -5.896   7.367  1.00 96.76           C  
ATOM    769  O   LEU A  98      56.742  -6.268   7.144  1.00 96.76           O  
ATOM    770  CB  LEU A  98      59.027  -4.571   5.569  1.00 96.76           C  
ATOM    771  CG  LEU A  98      59.266  -3.233   4.865  1.00 96.76           C  
ATOM    772  CD1 LEU A  98      60.001  -3.453   3.548  1.00 96.76           C  
ATOM    773  CD2 LEU A  98      57.945  -2.508   4.633  1.00 96.76           C  
ATOM    774  N   ALA A  99      58.776  -6.671   7.941  1.00 95.68           N  
ATOM    775  CA  ALA A  99      58.420  -7.999   8.431  1.00 95.68           C  
ATOM    776  C   ALA A  99      57.333  -7.918   9.498  1.00 95.68           C  
ATOM    777  O   ALA A  99      56.415  -8.740   9.523  1.00 95.68           O  
ATOM    778  CB  ALA A  99      59.653  -8.711   8.984  1.00 95.68           C  
ATOM    779  N   ARG A 100      57.401  -6.959  10.361  1.00 96.58           N  
ATOM    780  CA  ARG A 100      56.389  -6.770  11.395  1.00 96.58           C  
ATOM    781  C   ARG A 100      55.032  -6.446  10.780  1.00 96.58           C  
ATOM    782  O   ARG A 100      54.005  -6.965  11.219  1.00 96.58           O  
ATOM    783  CB  ARG A 100      56.806  -5.659  12.360  1.00 96.58           C  
ATOM    784  CG  ARG A 100      57.948  -6.044  13.286  1.00 96.58           C  
ATOM    785  CD  ARG A 100      58.318  -4.907  14.229  1.00 96.58           C  
ATOM    786  NE  ARG A 100      59.563  -5.181  14.942  1.00 96.58           N  
ATOM    787  CZ  ARG A 100      60.241  -4.286  15.655  1.00 96.58           C  
ATOM    788  NH1 ARG A 100      59.804  -3.036  15.764  1.00 96.58           N1+
ATOM    789  NH2 ARG A 100      61.363  -4.643  16.263  1.00 96.58           N  
ATOM    790  N   GLU A 101      55.123  -5.628   9.808  1.00 97.90           N  
ATOM    791  CA  GLU A 101      53.890  -5.275   9.109  1.00 97.90           C  
ATOM    792  C   GLU A 101      53.286  -6.489   8.409  1.00 97.90           C  
ATOM    793  O   GLU A 101      52.068  -6.675   8.416  1.00 97.90           O  
ATOM    794  CB  GLU A 101      54.148  -4.157   8.096  1.00 97.90           C  
ATOM    795  CG  GLU A 101      54.506  -2.822   8.732  1.00 97.90           C  
ATOM    796  CD  GLU A 101      53.387  -2.243   9.583  1.00 97.90           C  
ATOM    797  OE1 GLU A 101      53.675  -1.684  10.666  1.00 97.90           O  
ATOM    798  OE2 GLU A 101      52.213  -2.350   9.164  1.00 97.90           O1-
ATOM    799  N   LEU A 102      54.156  -7.282   7.779  1.00 97.18           N  
ATOM    800  CA  LEU A 102      53.703  -8.505   7.124  1.00 97.18           C  
ATOM    801  C   LEU A 102      53.077  -9.462   8.134  1.00 97.18           C  
ATOM    802  O   LEU A 102      52.086 -10.130   7.830  1.00 97.18           O  
ATOM    803  CB  LEU A 102      54.867  -9.191   6.406  1.00 97.18           C  
ATOM    804  CG  LEU A 102      55.231  -8.641   5.025  1.00 97.18           C  
ATOM    805  CD1 LEU A 102      56.576  -9.196   4.571  1.00 97.18           C  
ATOM    806  CD2 LEU A 102      54.140  -8.972   4.013  1.00 97.18           C  
ATOM    807  N   LYS A 103      53.683  -9.478   9.263  1.00 96.49           N  
ATOM    808  CA  LYS A 103      53.131 -10.322  10.319  1.00 96.49           C  
ATOM    809  C   LYS A 103      51.720  -9.879  10.695  1.00 96.49           C  
ATOM    810  O   LYS A 103      50.834 -10.712  10.892  1.00 96.49           O  
ATOM    811  CB  LYS A 103      54.034 -10.298  11.554  1.00 96.49           C  
ATOM    812  CG  LYS A 103      53.566 -11.207  12.681  1.00 96.49           C  
ATOM    813  CD  LYS A 103      54.465 -11.088  13.905  1.00 96.49           C  
ATOM    814  CE  LYS A 103      53.936 -11.912  15.070  1.00 96.49           C  
ATOM    815  NZ  LYS A 103      54.751 -11.711  16.306  1.00 96.49           N1+
ATOM    816  N   LYS A 104      51.508  -8.632  10.845  1.00 96.51           N  
ATOM    817  CA  LYS A 104      50.184  -8.100  11.158  1.00 96.51           C  
ATOM    818  C   LYS A 104      49.170  -8.483  10.084  1.00 96.51           C  
ATOM    819  O   LYS A 104      48.048  -8.885  10.397  1.00 96.51           O  
ATOM    820  CB  LYS A 104      50.239  -6.579  11.309  1.00 96.51           C  
ATOM    821  CG  LYS A 104      51.001  -6.105  12.536  1.00 96.51           C  
ATOM    822  CD  LYS A 104      51.040  -4.584  12.619  1.00 96.51           C  
ATOM    823  CE  LYS A 104      51.883  -4.108  13.794  1.00 96.51           C  
ATOM    824  NZ  LYS A 104      51.986  -2.619  13.835  1.00 96.51           N1+
ATOM    825  N   VAL A 105      49.582  -8.363   8.816  1.00 96.29           N  
ATOM    826  CA  VAL A 105      48.711  -8.720   7.702  1.00 96.29           C  
ATOM    827  C   VAL A 105      48.405 -10.217   7.745  1.00 96.29           C  
ATOM    828  O   VAL A 105      47.262 -10.629   7.530  1.00 96.29           O  
ATOM    829  CB  VAL A 105      49.345  -8.346   6.343  1.00 96.29           C  
ATOM    830  CG1 VAL A 105      48.548  -8.953   5.189  1.00 96.29           C  
ATOM    831  CG2 VAL A 105      49.431  -6.828   6.196  1.00 96.29           C  
ATOM    832  N   ALA A 106      49.426 -11.008   8.009  1.00 96.05           N  
ATOM    833  CA  ALA A 106      49.243 -12.453   8.117  1.00 96.05           C  
ATOM    834  C   ALA A 106      48.229 -12.797   9.205  1.00 96.05           C  
ATOM    835  O   ALA A 106      47.378 -13.670   9.015  1.00 96.05           O  
ATOM    836  CB  ALA A 106      50.577 -13.138   8.402  1.00 96.05           C  
ATOM    837  N   GLU A 107      48.307 -12.138  10.295  1.00 96.23           N  
ATOM    838  CA  GLU A 107      47.386 -12.368  11.404  1.00 96.23           C  
ATOM    839  C   GLU A 107      45.953 -12.023  11.013  1.00 96.23           C  
ATOM    840  O   GLU A 107      45.017 -12.747  11.357  1.00 96.23           O  
ATOM    841  CB  GLU A 107      47.807 -11.554  12.631  1.00 96.23           C  
ATOM    842  CG  GLU A 107      49.068 -12.070  13.308  1.00 96.23           C  
ATOM    843  CD  GLU A 107      49.578 -11.152  14.408  1.00 96.23           C  
ATOM    844  OE1 GLU A 107      50.498 -11.553  15.155  1.00 96.23           O  
ATOM    845  OE2 GLU A 107      49.052 -10.023  14.523  1.00 96.23           O1-
ATOM    846  N   LEU A 108      45.831 -10.903  10.349  1.00 97.02           N  
ATOM    847  CA  LEU A 108      44.511 -10.480   9.896  1.00 97.02           C  
ATOM    848  C   LEU A 108      43.947 -11.461   8.874  1.00 97.02           C  
ATOM    849  O   LEU A 108      42.758 -11.786   8.909  1.00 97.02           O  
ATOM    850  CB  LEU A 108      44.577  -9.075   9.291  1.00 97.02           C  
ATOM    851  CG  LEU A 108      44.891  -7.934  10.259  1.00 97.02           C  
ATOM    852  CD1 LEU A 108      45.096  -6.631   9.494  1.00 97.02           C  
ATOM    853  CD2 LEU A 108      43.778  -7.785  11.290  1.00 97.02           C  
ATOM    854  N   LEU A 109      44.795 -11.967   7.982  1.00 95.79           N  
ATOM    855  CA  LEU A 109      44.362 -12.943   6.988  1.00 95.79           C  
ATOM    856  C   LEU A 109      43.977 -14.261   7.651  1.00 95.79           C  
ATOM    857  O   LEU A 109      43.036 -14.928   7.217  1.00 95.79           O  
ATOM    858  CB  LEU A 109      45.466 -13.181   5.955  1.00 95.79           C  
ATOM    859  CG  LEU A 109      45.634 -12.105   4.881  1.00 95.79           C  
ATOM    860  CD1 LEU A 109      46.917 -12.342   4.089  1.00 95.79           C  
ATOM    861  CD2 LEU A 109      44.425 -12.080   3.954  1.00 95.79           C  
ATOM    862  N   GLN A 110      44.680 -14.646   8.714  1.00 94.16           N  
ATOM    863  CA  GLN A 110      44.361 -15.866   9.449  1.00 94.16           C  
ATOM    864  C   GLN A 110      42.989 -15.769  10.108  1.00 94.16           C  
ATOM    865  O   GLN A 110      42.227 -16.738  10.115  1.00 94.16           O  
ATOM    866  CB  GLN A 110      45.431 -16.154  10.504  1.00 94.16           C  
ATOM    867  CG  GLN A 110      46.714 -16.743   9.933  1.00 94.16           C  
ATOM    868  CD  GLN A 110      47.777 -16.973  10.992  1.00 94.16           C  
ATOM    869  NE2 GLN A 110      48.877 -17.605  10.601  1.00 94.16           N  
ATOM    870  OE1 GLN A 110      47.609 -16.583  12.152  1.00 94.16           O  
ATOM    871  N   GLU A 111      42.777 -14.602  10.644  1.00 94.87           N  
ATOM    872  CA  GLU A 111      41.466 -14.371  11.243  1.00 94.87           C  
ATOM    873  C   GLU A 111      40.358 -14.465  10.198  1.00 94.87           C  
ATOM    874  O   GLU A 111      39.312 -15.067  10.448  1.00 94.87           O  
ATOM    875  CB  GLU A 111      41.423 -13.005  11.935  1.00 94.87           C  
ATOM    876  CG  GLU A 111      42.249 -12.936  13.211  1.00 94.87           C  
ATOM    877  CD  GLU A 111      42.271 -11.550  13.836  1.00 94.87           C  
ATOM    878  OE1 GLU A 111      42.902 -11.376  14.904  1.00 94.87           O  
ATOM    879  OE2 GLU A 111      41.652 -10.632  13.255  1.00 94.87           O1-
ATOM    880  N   LEU A 112      40.674 -13.850   9.070  1.00 94.03           N  
ATOM    881  CA  LEU A 112      39.709 -13.896   7.976  1.00 94.03           C  
ATOM    882  C   LEU A 112      39.516 -15.326   7.482  1.00 94.03           C  
ATOM    883  O   LEU A 112      38.395 -15.734   7.171  1.00 94.03           O  
ATOM    884  CB  LEU A 112      40.165 -13.001   6.822  1.00 94.03           C  
ATOM    885  CG  LEU A 112      39.143 -12.757   5.709  1.00 94.03           C  
ATOM    886  CD1 LEU A 112      37.918 -12.036   6.263  1.00 94.03           C  
ATOM    887  CD2 LEU A 112      39.771 -11.960   4.571  1.00 94.03           C  
ATOM    888  N   ALA A 113      40.582 -16.062   7.417  1.00 91.61           N  
ATOM    889  CA  ALA A 113      40.531 -17.456   6.987  1.00 91.61           C  
ATOM    890  C   ALA A 113      39.679 -18.292   7.938  1.00 91.61           C  
ATOM    891  O   ALA A 113      38.939 -19.178   7.503  1.00 91.61           O  
ATOM    892  CB  ALA A 113      41.939 -18.036   6.889  1.00 91.61           C  
ATOM    893  N   LYS A 114      39.753 -17.983   9.210  1.00 90.33           N  
ATOM    894  CA  LYS A 114      38.948 -18.688  10.203  1.00 90.33           C  
ATOM    895  C   LYS A 114      37.464 -18.382  10.025  1.00 90.33           C  
ATOM    896  O   LYS A 114      36.621 -19.272  10.152  1.00 90.33           O  
ATOM    897  CB  LYS A 114      39.393 -18.315  11.618  1.00 90.33           C  
ATOM    898  CG  LYS A 114      40.746 -18.891  12.012  1.00 90.33           C  
ATOM    899  CD  LYS A 114      41.135 -18.486  13.428  1.00 90.33           C  
ATOM    900  CE  LYS A 114      42.527 -18.983  13.790  1.00 90.33           C  
ATOM    901  NZ  LYS A 114      42.940 -18.529  15.152  1.00 90.33           N1+
ATOM    902  N   LYS A 115      37.169 -17.194   9.650  1.00 90.04           N  
ATOM    903  CA  LYS A 115      35.784 -16.763   9.481  1.00 90.04           C  
ATOM    904  C   LYS A 115      35.201 -17.288   8.172  1.00 90.04           C  
ATOM    905  O   LYS A 115      34.048 -17.721   8.130  1.00 90.04           O  
ATOM    906  CB  LYS A 115      35.687 -15.237   9.523  1.00 90.04           C  
ATOM    907  CG  LYS A 115      35.974 -14.636  10.890  1.00 90.04           C  
ATOM    908  CD  LYS A 115      35.881 -13.116  10.864  1.00 90.04           C  
ATOM    909  CE  LYS A 115      36.276 -12.507  12.202  1.00 90.04           C  
ATOM    910  NZ  LYS A 115      36.242 -11.014  12.164  1.00 90.04           N1+
ATOM    911  N   ALA A 116      36.112 -17.316   7.153  1.00 88.67           N  
ATOM    912  CA  ALA A 116      35.626 -17.617   5.809  1.00 88.67           C  
ATOM    913  C   ALA A 116      35.753 -19.106   5.501  1.00 88.67           C  
ATOM    914  O   ALA A 116      35.006 -19.641   4.678  1.00 88.67           O  
ATOM    915  CB  ALA A 116      36.387 -16.795   4.771  1.00 88.67           C  
ATOM    916  N   GLY A 117      36.698 -19.789   6.293  1.00 85.25           N  
ATOM    917  CA  GLY A 117      36.961 -21.200   6.060  1.00 85.25           C  
ATOM    918  C   GLY A 117      37.541 -21.480   4.686  1.00 85.25           C  
ATOM    919  O   GLY A 117      37.244 -22.511   4.079  1.00 85.25           O  
ATOM    920  N   VAL A 118      38.140 -20.484   4.059  1.00 87.61           N  
ATOM    921  CA  VAL A 118      38.687 -20.620   2.714  1.00 87.61           C  
ATOM    922  C   VAL A 118      40.201 -20.805   2.787  1.00 87.61           C  
ATOM    923  O   VAL A 118      40.908 -19.967   3.352  1.00 87.61           O  
ATOM    924  CB  VAL A 118      38.342 -19.397   1.834  1.00 87.61           C  
ATOM    925  CG1 VAL A 118      38.891 -19.576   0.420  1.00 87.61           C  
ATOM    926  CG2 VAL A 118      36.831 -19.174   1.800  1.00 87.61           C  
ATOM    927  N   PRO A 119      40.767 -21.886   2.270  1.00 87.31           N  
ATOM    928  CA  PRO A 119      42.194 -22.214   2.296  1.00 87.31           C  
ATOM    929  C   PRO A 119      43.051 -21.184   1.560  1.00 87.31           C  
ATOM    930  O   PRO A 119      44.198 -20.944   1.943  1.00 87.31           O  
ATOM    931  CB  PRO A 119      42.256 -23.575   1.597  1.00 87.31           C  
ATOM    932  CG  PRO A 119      40.887 -24.150   1.759  1.00 87.31           C  
ATOM    933  CD  PRO A 119      39.898 -23.021   1.810  1.00 87.31           C  
ATOM    934  N   ALA A 120      42.580 -20.598   0.527  1.00 88.71           N  
ATOM    935  CA  ALA A 120      43.332 -19.624  -0.262  1.00 88.71           C  
ATOM    936  C   ALA A 120      43.754 -18.433   0.594  1.00 88.71           C  
ATOM    937  O   ALA A 120      44.821 -17.854   0.379  1.00 88.71           O  
ATOM    938  CB  ALA A 120      42.504 -19.153  -1.455  1.00 88.71           C  
ATOM    939  N   ILE A 121      42.894 -18.071   1.546  1.00 91.28           N  
ATOM    940  CA  ILE A 121      43.214 -16.969   2.447  1.00 91.28           C  
ATOM    941  C   ILE A 121      44.363 -17.372   3.368  1.00 91.28           C  
ATOM    942  O   ILE A 121      45.268 -16.575   3.626  1.00 91.28           O  
ATOM    943  CB  ILE A 121      41.982 -16.545   3.280  1.00 91.28           C  
ATOM    944  CG1 ILE A 121      40.860 -16.051   2.360  1.00 91.28           C  
ATOM    945  CG2 ILE A 121      42.366 -15.472   4.303  1.00 91.28           C  
ATOM    946  CD1 ILE A 121      39.561 -15.730   3.086  1.00 91.28           C  
ATOM    947  N   LEU A 122      44.300 -18.572   3.765  1.00 91.41           N  
ATOM    948  CA  LEU A 122      45.357 -19.107   4.616  1.00 91.41           C  
ATOM    949  C   LEU A 122      46.686 -19.149   3.871  1.00 91.41           C  
ATOM    950  O   LEU A 122      47.741 -18.894   4.457  1.00 91.41           O  
ATOM    951  CB  LEU A 122      44.990 -20.509   5.109  1.00 91.41           C  
ATOM    952  CG  LEU A 122      45.933 -21.133   6.139  1.00 91.41           C  
ATOM    953  CD1 LEU A 122      45.980 -20.280   7.402  1.00 91.41           C  
ATOM    954  CD2 LEU A 122      45.499 -22.558   6.466  1.00 91.41           C  
ATOM    955  N   ARG A 123      46.616 -19.412   2.569  1.00 91.03           N  
ATOM    956  CA  ARG A 123      47.805 -19.404   1.723  1.00 91.03           C  
ATOM    957  C   ARG A 123      48.450 -18.023   1.696  1.00 91.03           C  
ATOM    958  O   ARG A 123      49.675 -17.902   1.776  1.00 91.03           O  
ATOM    959  CB  ARG A 123      47.456 -19.847   0.300  1.00 91.03           C  
ATOM    960  CG  ARG A 123      47.220 -21.342   0.160  1.00 91.03           C  
ATOM    961  CD  ARG A 123      46.989 -21.744  -1.290  1.00 91.03           C  
ATOM    962  NE  ARG A 123      45.628 -22.224  -1.507  1.00 91.03           N  
ATOM    963  CZ  ARG A 123      45.114 -22.533  -2.694  1.00 91.03           C  
ATOM    964  NH1 ARG A 123      45.840 -22.417  -3.799  1.00 91.03           N1+
ATOM    965  NH2 ARG A 123      43.862 -22.961  -2.776  1.00 91.03           N  
ATOM    966  N   GLY A 124      47.593 -17.068   1.594  1.00 92.32           N  
ATOM    967  CA  GLY A 124      48.079 -15.698   1.626  1.00 92.32           C  
ATOM    968  C   GLY A 124      48.724 -15.324   2.946  1.00 92.32           C  
ATOM    969  O   GLY A 124      49.758 -14.652   2.970  1.00 92.32           O  
ATOM    970  N   ALA A 125      48.116 -15.815   4.044  1.00 94.08           N  
ATOM    971  CA  ALA A 125      48.682 -15.577   5.369  1.00 94.08           C  
ATOM    972  C   ALA A 125      50.056 -16.228   5.504  1.00 94.08           C  
ATOM    973  O   ALA A 125      50.993 -15.613   6.016  1.00 94.08           O  
ATOM    974  CB  ALA A 125      47.740 -16.099   6.452  1.00 94.08           C  
ATOM    975  N   LEU A 126      50.182 -17.447   5.007  1.00 95.66           N  
ATOM    976  CA  LEU A 126      51.439 -18.185   5.058  1.00 95.66           C  
ATOM    977  C   LEU A 126      52.501 -17.510   4.197  1.00 95.66           C  
ATOM    978  O   LEU A 126      53.664 -17.419   4.596  1.00 95.66           O  
ATOM    979  CB  LEU A 126      51.232 -19.629   4.593  1.00 95.66           C  
ATOM    980  CG  LEU A 126      52.468 -20.529   4.601  1.00 95.66           C  
ATOM    981  CD1 LEU A 126      53.067 -20.595   6.003  1.00 95.66           C  
ATOM    982  CD2 LEU A 126      52.119 -21.924   4.097  1.00 95.66           C  
ATOM    983  N   LEU A 127      52.088 -17.083   3.017  1.00 94.01           N  
ATOM    984  CA  LEU A 127      53.008 -16.370   2.137  1.00 94.01           C  
ATOM    985  C   LEU A 127      53.589 -15.147   2.837  1.00 94.01           C  
ATOM    986  O   LEU A 127      54.796 -14.900   2.765  1.00 94.01           O  
ATOM    987  CB  LEU A 127      52.297 -15.946   0.849  1.00 94.01           C  
ATOM    988  CG  LEU A 127      53.128 -15.139  -0.149  1.00 94.01           C  
ATOM    989  CD1 LEU A 127      54.323 -15.956  -0.628  1.00 94.01           C  
ATOM    990  CD2 LEU A 127      52.268 -14.700  -1.330  1.00 94.01           C  
ATOM    991  N   ALA A 128      52.775 -14.396   3.515  1.00 95.53           N  
ATOM    992  CA  ALA A 128      53.219 -13.215   4.252  1.00 95.53           C  
ATOM    993  C   ALA A 128      54.235 -13.592   5.328  1.00 95.53           C  
ATOM    994  O   ALA A 128      55.269 -12.934   5.472  1.00 95.53           O  
ATOM    995  CB  ALA A 128      52.026 -12.498   4.879  1.00 95.53           C  
ATOM    996  N   LEU A 129      53.969 -14.656   6.042  1.00 97.77           N  
ATOM    997  CA  LEU A 129      54.857 -15.088   7.116  1.00 97.77           C  
ATOM    998  C   LEU A 129      56.184 -15.590   6.556  1.00 97.77           C  
ATOM    999  O   LEU A 129      57.243 -15.331   7.131  1.00 97.77           O  
ATOM   1000  CB  LEU A 129      54.194 -16.187   7.951  1.00 97.77           C  
ATOM   1001  CG  LEU A 129      53.093 -15.736   8.912  1.00 97.77           C  
ATOM   1002  CD1 LEU A 129      52.438 -16.945   9.571  1.00 97.77           C  
ATOM   1003  CD2 LEU A 129      53.657 -14.786   9.963  1.00 97.77           C  
ATOM   1004  N   LEU A 130      56.103 -16.305   5.428  1.00 97.43           N  
ATOM   1005  CA  LEU A 130      57.314 -16.825   4.802  1.00 97.43           C  
ATOM   1006  C   LEU A 130      58.218 -15.687   4.339  1.00 97.43           C  
ATOM   1007  O   LEU A 130      59.427 -15.711   4.582  1.00 97.43           O  
ATOM   1008  CB  LEU A 130      56.960 -17.727   3.617  1.00 97.43           C  
ATOM   1009  CG  LEU A 130      56.284 -19.057   3.954  1.00 97.43           C  
ATOM   1010  CD1 LEU A 130      55.882 -19.786   2.676  1.00 97.43           C  
ATOM   1011  CD2 LEU A 130      57.206 -19.924   4.804  1.00 97.43           C  
ATOM   1012  N   VAL A 131      57.618 -14.750   3.722  1.00 96.01           N  
ATOM   1013  CA  VAL A 131      58.376 -13.614   3.209  1.00 96.01           C  
ATOM   1014  C   VAL A 131      58.917 -12.786   4.371  1.00 96.01           C  
ATOM   1015  O   VAL A 131      60.040 -12.281   4.312  1.00 96.01           O  
ATOM   1016  CB  VAL A 131      57.515 -12.730   2.279  1.00 96.01           C  
ATOM   1017  CG1 VAL A 131      58.257 -11.445   1.916  1.00 96.01           C  
ATOM   1018  CG2 VAL A 131      57.127 -13.502   1.019  1.00 96.01           C  
ATOM   1019  N   ALA A 132      58.096 -12.571   5.388  1.00 96.42           N  
ATOM   1020  CA  ALA A 132      58.549 -11.880   6.592  1.00 96.42           C  
ATOM   1021  C   ALA A 132      59.776 -12.564   7.187  1.00 96.42           C  
ATOM   1022  O   ALA A 132      60.764 -11.903   7.518  1.00 96.42           O  
ATOM   1023  CB  ALA A 132      57.426 -11.816   7.624  1.00 96.42           C  
ATOM   1024  N   ALA A 133      59.701 -13.875   7.341  1.00 97.53           N  
ATOM   1025  CA  ALA A 133      60.809 -14.646   7.900  1.00 97.53           C  
ATOM   1026  C   ALA A 133      62.058 -14.517   7.035  1.00 97.53           C  
ATOM   1027  O   ALA A 133      63.165 -14.346   7.552  1.00 97.53           O  
ATOM   1028  CB  ALA A 133      60.415 -16.114   8.046  1.00 97.53           C  
ATOM   1029  N   ARG A 134      61.851 -14.580   5.760  1.00 97.42           N  
ATOM   1030  CA  ARG A 134      62.975 -14.453   4.838  1.00 97.42           C  
ATOM   1031  C   ARG A 134      63.637 -13.085   4.965  1.00 97.42           C  
ATOM   1032  O   ARG A 134      64.865 -12.984   4.992  1.00 97.42           O  
ATOM   1033  CB  ARG A 134      62.516 -14.683   3.396  1.00 97.42           C  
ATOM   1034  CG  ARG A 134      63.643 -14.639   2.377  1.00 97.42           C  
ATOM   1035  CD  ARG A 134      63.135 -14.882   0.963  1.00 97.42           C  
ATOM   1036  NE  ARG A 134      62.317 -13.771   0.486  1.00 97.42           N  
ATOM   1037  CZ  ARG A 134      61.775 -13.694  -0.726  1.00 97.42           C  
ATOM   1038  NH1 ARG A 134      61.954 -14.667  -1.612  1.00 97.42           N1+
ATOM   1039  NH2 ARG A 134      61.049 -12.636  -1.056  1.00 97.42           N  
ATOM   1040  N   ALA A 135      62.856 -12.035   4.976  1.00 95.58           N  
ATOM   1041  CA  ALA A 135      63.365 -10.673   5.107  1.00 95.58           C  
ATOM   1042  C   ALA A 135      64.168 -10.509   6.394  1.00 95.58           C  
ATOM   1043  O   ALA A 135      65.272  -9.959   6.379  1.00 95.58           O  
ATOM   1044  CB  ALA A 135      62.215  -9.669   5.069  1.00 95.58           C  
ATOM   1045  N   VAL A 136      63.665 -10.974   7.495  1.00 96.33           N  
ATOM   1046  CA  VAL A 136      64.324 -10.847   8.791  1.00 96.33           C  
ATOM   1047  C   VAL A 136      65.584 -11.711   8.817  1.00 96.33           C  
ATOM   1048  O   VAL A 136      66.592 -11.330   9.416  1.00 96.33           O  
ATOM   1049  CB  VAL A 136      63.381 -11.246   9.949  1.00 96.33           C  
ATOM   1050  CG1 VAL A 136      64.115 -11.189  11.287  1.00 96.33           C  
ATOM   1051  CG2 VAL A 136      62.153 -10.339   9.970  1.00 96.33           C  
ATOM   1052  N   ALA A 137      65.475 -12.814   8.187  1.00 96.34           N  
ATOM   1053  CA  ALA A 137      66.634 -13.700   8.105  1.00 96.34           C  
ATOM   1054  C   ALA A 137      67.785 -13.030   7.360  1.00 96.34           C  
ATOM   1055  O   ALA A 137      68.940 -13.115   7.784  1.00 96.34           O  
ATOM   1056  CB  ALA A 137      66.254 -15.012   7.422  1.00 96.34           C  
ATOM   1057  N   LEU A 138      67.476 -12.414   6.274  1.00 95.47           N  
ATOM   1058  CA  LEU A 138      68.489 -11.699   5.505  1.00 95.47           C  
ATOM   1059  C   LEU A 138      69.088 -10.559   6.323  1.00 95.47           C  
ATOM   1060  O   LEU A 138      70.296 -10.314   6.262  1.00 95.47           O  
ATOM   1061  CB  LEU A 138      67.890 -11.149   4.208  1.00 95.47           C  
ATOM   1062  CG  LEU A 138      67.613 -12.171   3.103  1.00 95.47           C  
ATOM   1063  CD1 LEU A 138      66.890 -11.507   1.936  1.00 95.47           C  
ATOM   1064  CD2 LEU A 138      68.912 -12.819   2.636  1.00 95.47           C  
ATOM   1065  N   ALA A 139      68.168  -9.866   7.033  1.00 94.03           N  
ATOM   1066  CA  ALA A 139      68.633  -8.807   7.925  1.00 94.03           C  
ATOM   1067  C   ALA A 139      69.572  -9.360   8.992  1.00 94.03           C  
ATOM   1068  O   ALA A 139      70.614  -8.767   9.278  1.00 94.03           O  
ATOM   1069  CB  ALA A 139      67.446  -8.102   8.577  1.00 94.03           C  
ATOM   1070  N   ALA A 140      69.223 -10.467   9.590  1.00 94.30           N  
ATOM   1071  CA  ALA A 140      70.042 -11.104  10.617  1.00 94.30           C  
ATOM   1072  C   ALA A 140      71.386 -11.551  10.048  1.00 94.30           C  
ATOM   1073  O   ALA A 140      72.419 -11.431  10.711  1.00 94.30           O  
ATOM   1074  CB  ALA A 140      69.303 -12.293  11.226  1.00 94.30           C  
ATOM   1075  N   LEU A 141      71.441 -12.014   8.797  1.00 94.21           N  
ATOM   1076  CA  LEU A 141      72.663 -12.484   8.156  1.00 94.21           C  
ATOM   1077  C   LEU A 141      73.562 -11.312   7.774  1.00 94.21           C  
ATOM   1078  O   LEU A 141      74.788 -11.442   7.763  1.00 94.21           O  
ATOM   1079  CB  LEU A 141      72.331 -13.315   6.913  1.00 94.21           C  
ATOM   1080  CG  LEU A 141      71.812 -14.731   7.163  1.00 94.21           C  
ATOM   1081  CD1 LEU A 141      71.313 -15.350   5.862  1.00 94.21           C  
ATOM   1082  CD2 LEU A 141      72.900 -15.596   7.790  1.00 94.21           C  
ATOM   1083  N   ALA A 142      72.959 -10.164   7.396  1.00 92.27           N  
ATOM   1084  CA  ALA A 142      73.710  -8.985   6.970  1.00 92.27           C  
ATOM   1085  C   ALA A 142      74.405  -8.319   8.154  1.00 92.27           C  
ATOM   1086  O   ALA A 142      75.480  -7.734   8.001  1.00 92.27           O  
ATOM   1087  CB  ALA A 142      72.787  -7.991   6.269  1.00 92.27           C  
ATOM   1088  N   ASN A 143      73.774  -8.392   9.277  1.00 90.35           N  
ATOM   1089  CA  ASN A 143      74.311  -7.785  10.491  1.00 90.35           C  
ATOM   1090  C   ASN A 143      74.199  -8.727  11.686  1.00 90.35           C  
ATOM   1091  O   ASN A 143      73.170  -8.758  12.363  1.00 90.35           O  
ATOM   1092  CB  ASN A 143      73.603  -6.463  10.789  1.00 90.35           C  
ATOM   1093  CG  ASN A 143      74.276  -5.677  11.897  1.00 90.35           C  
ATOM   1094  ND2 ASN A 143      73.765  -4.482  12.172  1.00 90.35           N  
ATOM   1095  OD1 ASN A 143      75.247  -6.138  12.501  1.00 90.35           O  
ATOM   1096  N   SER A 144      75.295  -9.478  12.075  1.00 87.72           N  
ATOM   1097  CA  SER A 144      75.265 -10.521  13.095  1.00 87.72           C  
ATOM   1098  C   SER A 144      75.073  -9.929  14.487  1.00 87.72           C  
ATOM   1099  O   SER A 144      74.676 -10.632  15.418  1.00 87.72           O  
ATOM   1100  CB  SER A 144      76.553 -11.346  13.056  1.00 87.72           C  
ATOM   1101  OG  SER A 144      77.674 -10.543  13.381  1.00 87.72           O  
ATOM   1102  N   LYS A 145      75.286  -8.598  14.622  1.00 89.55           N  
ATOM   1103  CA  LYS A 145      75.139  -7.959  15.927  1.00 89.55           C  
ATOM   1104  C   LYS A 145      73.706  -7.482  16.148  1.00 89.55           C  
ATOM   1105  O   LYS A 145      73.371  -6.984  17.225  1.00 89.55           O  
ATOM   1106  CB  LYS A 145      76.109  -6.784  16.062  1.00 89.55           C  
ATOM   1107  CG  LYS A 145      77.575  -7.190  16.071  1.00 89.55           C  
ATOM   1108  CD  LYS A 145      78.488  -5.986  16.265  1.00 89.55           C  
ATOM   1109  CE  LYS A 145      79.956  -6.386  16.233  1.00 89.55           C  
ATOM   1110  NZ  LYS A 145      80.856  -5.204  16.397  1.00 89.55           N1+
ATOM   1111  N   ASN A 146      72.813  -7.670  15.154  1.00 91.29           N  
ATOM   1112  CA  ASN A 146      71.433  -7.212  15.288  1.00 91.29           C  
ATOM   1113  C   ASN A 146      70.596  -8.189  16.109  1.00 91.29           C  
ATOM   1114  O   ASN A 146      69.989  -9.109  15.558  1.00 91.29           O  
ATOM   1115  CB  ASN A 146      70.803  -6.999  13.912  1.00 91.29           C  
ATOM   1116  CG  ASN A 146      69.515  -6.202  13.976  1.00 91.29           C  
ATOM   1117  ND2 ASN A 146      69.209  -5.481  12.903  1.00 91.29           N  
ATOM   1118  OD1 ASN A 146      68.802  -6.232  14.982  1.00 91.29           O  
ATOM   1119  N   ASP A 147      70.582  -8.064  17.387  1.00 92.06           N  
ATOM   1120  CA  ASP A 147      69.878  -8.950  18.309  1.00 92.06           C  
ATOM   1121  C   ASP A 147      68.368  -8.880  18.094  1.00 92.06           C  
ATOM   1122  O   ASP A 147      67.663  -9.876  18.273  1.00 92.06           O  
ATOM   1123  CB  ASP A 147      70.220  -8.598  19.758  1.00 92.06           C  
ATOM   1124  CG  ASP A 147      71.647  -8.956  20.135  1.00 92.06           C  
ATOM   1125  OD1 ASP A 147      72.227  -9.877  19.522  1.00 92.06           O  
ATOM   1126  OD2 ASP A 147      72.195  -8.311  21.056  1.00 92.06           O1-
ATOM   1127  N   GLU A 148      67.992  -7.704  17.731  1.00 92.28           N  
ATOM   1128  CA  GLU A 148      66.565  -7.514  17.486  1.00 92.28           C  
ATOM   1129  C   GLU A 148      66.085  -8.379  16.324  1.00 92.28           C  
ATOM   1130  O   GLU A 148      65.034  -9.016  16.410  1.00 92.28           O  
ATOM   1131  CB  GLU A 148      66.260  -6.041  17.206  1.00 92.28           C  
ATOM   1132  CG  GLU A 148      64.777  -5.739  17.049  1.00 92.28           C  
ATOM   1133  CD  GLU A 148      64.489  -4.274  16.763  1.00 92.28           C  
ATOM   1134  OE1 GLU A 148      63.301  -3.902  16.636  1.00 92.28           O  
ATOM   1135  OE2 GLU A 148      65.461  -3.491  16.663  1.00 92.28           O1-
ATOM   1136  N   ALA A 149      66.802  -8.387  15.204  1.00 92.79           N  
ATOM   1137  CA  ALA A 149      66.450  -9.208  14.048  1.00 92.79           C  
ATOM   1138  C   ALA A 149      66.450 -10.691  14.408  1.00 92.79           C  
ATOM   1139  O   ALA A 149      65.545 -11.430  14.018  1.00 92.79           O  
ATOM   1140  CB  ALA A 149      67.415  -8.944  12.895  1.00 92.79           C  
ATOM   1141  N   ARG A 150      67.322 -11.100  15.214  1.00 93.52           N  
ATOM   1142  CA  ARG A 150      67.420 -12.499  15.620  1.00 93.52           C  
ATOM   1143  C   ARG A 150      66.234 -12.900  16.489  1.00 93.52           C  
ATOM   1144  O   ARG A 150      65.680 -13.990  16.328  1.00 93.52           O  
ATOM   1145  CB  ARG A 150      68.729 -12.750  16.371  1.00 93.52           C  
ATOM   1146  CG  ARG A 150      69.962 -12.738  15.481  1.00 93.52           C  
ATOM   1147  CD  ARG A 150      71.196 -13.236  16.222  1.00 93.52           C  
ATOM   1148  NE  ARG A 150      71.612 -12.303  17.265  1.00 93.52           N  
ATOM   1149  CZ  ARG A 150      72.728 -12.414  17.980  1.00 93.52           C  
ATOM   1150  NH1 ARG A 150      73.566 -13.424  17.776  1.00 93.52           N1+
ATOM   1151  NH2 ARG A 150      73.009 -11.509  18.905  1.00 93.52           N  
ATOM   1152  N   GLU A 151      65.961 -12.028  17.417  1.00 94.86           N  
ATOM   1153  CA  GLU A 151      64.808 -12.297  18.270  1.00 94.86           C  
ATOM   1154  C   GLU A 151      63.517 -12.336  17.458  1.00 94.86           C  
ATOM   1155  O   GLU A 151      62.660 -13.192  17.686  1.00 94.86           O  
ATOM   1156  CB  GLU A 151      64.702 -11.244  19.376  1.00 94.86           C  
ATOM   1157  CG  GLU A 151      65.715 -11.424  20.497  1.00 94.86           C  
ATOM   1158  CD  GLU A 151      65.430 -12.632  21.376  1.00 94.86           C  
ATOM   1159  OE1 GLU A 151      66.371 -13.154  22.014  1.00 94.86           O  
ATOM   1160  OE2 GLU A 151      64.255 -13.058  21.427  1.00 94.86           O1-
ATOM   1161  N   ALA A 152      63.418 -11.342  16.561  1.00 94.12           N  
ATOM   1162  CA  ALA A 152      62.252 -11.322  15.681  1.00 94.12           C  
ATOM   1163  C   ALA A 152      62.165 -12.602  14.855  1.00 94.12           C  
ATOM   1164  O   ALA A 152      61.079 -13.152  14.663  1.00 94.12           O  
ATOM   1165  CB  ALA A 152      62.298 -10.102  14.764  1.00 94.12           C  
ATOM   1166  N   LEU A 153      63.339 -13.058  14.342  1.00 96.98           N  
ATOM   1167  CA  LEU A 153      63.391 -14.275  13.537  1.00 96.98           C  
ATOM   1168  C   LEU A 153      62.975 -15.488  14.360  1.00 96.98           C  
ATOM   1169  O   LEU A 153      62.258 -16.362  13.866  1.00 96.98           O  
ATOM   1170  CB  LEU A 153      64.799 -14.483  12.974  1.00 96.98           C  
ATOM   1171  CG  LEU A 153      64.956 -15.600  11.940  1.00 96.98           C  
ATOM   1172  CD1 LEU A 153      64.027 -15.361  10.755  1.00 96.98           C  
ATOM   1173  CD2 LEU A 153      66.407 -15.701  11.477  1.00 96.98           C  
ATOM   1174  N   LYS A 154      63.392 -15.570  15.639  1.00 96.41           N  
ATOM   1175  CA  LYS A 154      63.009 -16.660  16.530  1.00 96.41           C  
ATOM   1176  C   LYS A 154      61.499 -16.685  16.751  1.00 96.41           C  
ATOM   1177  O   LYS A 154      60.884 -17.754  16.747  1.00 96.41           O  
ATOM   1178  CB  LYS A 154      63.732 -16.537  17.873  1.00 96.41           C  
ATOM   1179  CG  LYS A 154      65.215 -16.875  17.809  1.00 96.41           C  
ATOM   1180  CD  LYS A 154      65.875 -16.753  19.178  1.00 96.41           C  
ATOM   1181  CE  LYS A 154      67.371 -17.020  19.103  1.00 96.41           C  
ATOM   1182  NZ  LYS A 154      68.033 -16.840  20.430  1.00 96.41           N1+
ATOM   1183  N   ARG A 155      60.952 -15.543  16.942  1.00 96.17           N  
ATOM   1184  CA  ARG A 155      59.511 -15.442  17.144  1.00 96.17           C  
ATOM   1185  C   ARG A 155      58.750 -15.875  15.895  1.00 96.17           C  
ATOM   1186  O   ARG A 155      57.740 -16.577  15.989  1.00 96.17           O  
ATOM   1187  CB  ARG A 155      59.120 -14.012  17.526  1.00 96.17           C  
ATOM   1188  CG  ARG A 155      59.570 -13.601  18.919  1.00 96.17           C  
ATOM   1189  CD  ARG A 155      59.143 -12.180  19.253  1.00 96.17           C  
ATOM   1190  NE  ARG A 155      59.695 -11.738  20.531  1.00 96.17           N  
ATOM   1191  CZ  ARG A 155      59.565 -10.510  21.028  1.00 96.17           C  
ATOM   1192  NH1 ARG A 155      58.898  -9.575  20.362  1.00 96.17           N1+
ATOM   1193  NH2 ARG A 155      60.109 -10.216  22.200  1.00 96.17           N  
ATOM   1194  N   LEU A 156      59.225 -15.425  14.717  1.00 97.10           N  
ATOM   1195  CA  LEU A 156      58.591 -15.806  13.460  1.00 97.10           C  
ATOM   1196  C   LEU A 156      58.689 -17.312  13.238  1.00 97.10           C  
ATOM   1197  O   LEU A 156      57.746 -17.933  12.741  1.00 97.10           O  
ATOM   1198  CB  LEU A 156      59.235 -15.062  12.288  1.00 97.10           C  
ATOM   1199  CG  LEU A 156      58.804 -13.608  12.089  1.00 97.10           C  
ATOM   1200  CD1 LEU A 156      59.708 -12.922  11.070  1.00 97.10           C  
ATOM   1201  CD2 LEU A 156      57.346 -13.538  11.650  1.00 97.10           C  
ATOM   1202  N   ALA A 157      59.833 -17.845  13.586  1.00 97.30           N  
ATOM   1203  CA  ALA A 157      60.008 -19.291  13.470  1.00 97.30           C  
ATOM   1204  C   ALA A 157      58.978 -20.036  14.314  1.00 97.30           C  
ATOM   1205  O   ALA A 157      58.394 -21.024  13.862  1.00 97.30           O  
ATOM   1206  CB  ALA A 157      61.421 -19.690  13.886  1.00 97.30           C  
ATOM   1207  N   GLU A 158      58.738 -19.607  15.487  1.00 97.46           N  
ATOM   1208  CA  GLU A 158      57.753 -20.226  16.369  1.00 97.46           C  
ATOM   1209  C   GLU A 158      56.343 -20.099  15.797  1.00 97.46           C  
ATOM   1210  O   GLU A 158      55.551 -21.040  15.871  1.00 97.46           O  
ATOM   1211  CB  GLU A 158      57.813 -19.599  17.764  1.00 97.46           C  
ATOM   1212  CG  GLU A 158      59.041 -20.001  18.566  1.00 97.46           C  
ATOM   1213  CD  GLU A 158      59.149 -21.501  18.788  1.00 97.46           C  
ATOM   1214  OE1 GLU A 158      60.275 -22.044  18.727  1.00 97.46           O  
ATOM   1215  OE2 GLU A 158      58.099 -22.139  19.023  1.00 97.46           O1-
ATOM   1216  N   GLU A 159      56.111 -18.973  15.319  1.00 97.06           N  
ATOM   1217  CA  GLU A 159      54.811 -18.762  14.692  1.00 97.06           C  
ATOM   1218  C   GLU A 159      54.614 -19.696  13.501  1.00 97.06           C  
ATOM   1219  O   GLU A 159      53.538 -20.271  13.326  1.00 97.06           O  
ATOM   1220  CB  GLU A 159      54.656 -17.304  14.249  1.00 97.06           C  
ATOM   1221  CG  GLU A 159      53.282 -16.976  13.683  1.00 97.06           C  
ATOM   1222  CD  GLU A 159      52.168 -17.083  14.712  1.00 97.06           C  
ATOM   1223  OE1 GLU A 159      50.989 -17.230  14.318  1.00 97.06           O  
ATOM   1224  OE2 GLU A 159      52.476 -17.019  15.924  1.00 97.06           O1-
ATOM   1225  N   LEU A 160      55.563 -19.807  12.620  1.00 98.00           N  
ATOM   1226  CA  LEU A 160      55.506 -20.698  11.466  1.00 98.00           C  
ATOM   1227  C   LEU A 160      55.315 -22.145  11.906  1.00 98.00           C  
ATOM   1228  O   LEU A 160      54.606 -22.910  11.247  1.00 98.00           O  
ATOM   1229  CB  LEU A 160      56.781 -20.570  10.628  1.00 98.00           C  
ATOM   1230  CG  LEU A 160      56.882 -19.336   9.731  1.00 98.00           C  
ATOM   1231  CD1 LEU A 160      58.316 -19.152   9.243  1.00 98.00           C  
ATOM   1232  CD2 LEU A 160      55.921 -19.450   8.553  1.00 98.00           C  
ATOM   1233  N   LYS A 161      55.937 -22.500  13.061  1.00 97.62           N  
ATOM   1234  CA  LYS A 161      55.757 -23.845  13.597  1.00 97.62           C  
ATOM   1235  C   LYS A 161      54.307 -24.083  14.012  1.00 97.62           C  
ATOM   1236  O   LYS A 161      53.751 -25.153  13.757  1.00 97.62           O  
ATOM   1237  CB  LYS A 161      56.687 -24.078  14.788  1.00 97.62           C  
ATOM   1238  CG  LYS A 161      58.148 -24.265  14.406  1.00 97.62           C  
ATOM   1239  CD  LYS A 161      59.020 -24.506  15.631  1.00 97.62           C  
ATOM   1240  CE  LYS A 161      60.491 -24.629  15.256  1.00 97.62           C  
ATOM   1241  NZ  LYS A 161      61.358 -24.792  16.461  1.00 97.62           N1+
ATOM   1242  N   LYS A 162      53.730 -23.087  14.651  1.00 95.53           N  
ATOM   1243  CA  LYS A 162      52.331 -23.188  15.056  1.00 95.53           C  
ATOM   1244  C   LYS A 162      51.417 -23.341  13.843  1.00 95.53           C  
ATOM   1245  O   LYS A 162      50.519 -24.186  13.839  1.00 95.53           O  
ATOM   1246  CB  LYS A 162      51.919 -21.961  15.871  1.00 95.53           C  
ATOM   1247  CG  LYS A 162      52.553 -21.895  17.253  1.00 95.53           C  
ATOM   1248  CD  LYS A 162      52.118 -20.645  18.007  1.00 95.53           C  
ATOM   1249  CE  LYS A 162      52.847 -20.512  19.338  1.00 95.53           C  
ATOM   1250  NZ  LYS A 162      52.482 -19.250  20.046  1.00 95.53           N1+
ATOM   1251  N   VAL A 163      51.705 -22.560  12.830  1.00 94.86           N  
ATOM   1252  CA  VAL A 163      50.903 -22.592  11.612  1.00 94.86           C  
ATOM   1253  C   VAL A 163      51.080 -23.939  10.912  1.00 94.86           C  
ATOM   1254  O   VAL A 163      50.110 -24.521  10.421  1.00 94.86           O  
ATOM   1255  CB  VAL A 163      51.281 -21.440  10.653  1.00 94.86           C  
ATOM   1256  CG1 VAL A 163      50.609 -21.626   9.294  1.00 94.86           C  
ATOM   1257  CG2 VAL A 163      50.897 -20.093  11.263  1.00 94.86           C  
ATOM   1258  N   ALA A 164      52.289 -24.383  10.830  1.00 95.70           N  
ATOM   1259  CA  ALA A 164      52.578 -25.672  10.207  1.00 95.70           C  
ATOM   1260  C   ALA A 164      51.809 -26.798  10.894  1.00 95.70           C  
ATOM   1261  O   ALA A 164      51.244 -27.667  10.227  1.00 95.70           O  
ATOM   1262  CB  ALA A 164      54.077 -25.956  10.242  1.00 95.70           C  
ATOM   1263  N   LYS A 165      51.781 -26.763  12.217  1.00 96.27           N  
ATOM   1264  CA  LYS A 165      51.057 -27.765  12.993  1.00 96.27           C  
ATOM   1265  C   LYS A 165      49.563 -27.721  12.689  1.00 96.27           C  
ATOM   1266  O   LYS A 165      48.931 -28.763  12.497  1.00 96.27           O  
ATOM   1267  CB  LYS A 165      51.294 -27.560  14.490  1.00 96.27           C  
ATOM   1268  CG  LYS A 165      50.720 -28.664  15.365  1.00 96.27           C  
ATOM   1269  CD  LYS A 165      51.022 -28.424  16.838  1.00 96.27           C  
ATOM   1270  CE  LYS A 165      50.393 -29.495  17.721  1.00 96.27           C  
ATOM   1271  NZ  LYS A 165      50.674 -29.254  19.168  1.00 96.27           N1+
ATOM   1272  N   GLU A 166      49.063 -26.563  12.622  1.00 93.75           N  
ATOM   1273  CA  GLU A 166      47.645 -26.388  12.321  1.00 93.75           C  
ATOM   1274  C   GLU A 166      47.315 -26.883  10.917  1.00 93.75           C  
ATOM   1275  O   GLU A 166      46.299 -27.552  10.710  1.00 93.75           O  
ATOM   1276  CB  GLU A 166      47.241 -24.919  12.470  1.00 93.75           C  
ATOM   1277  CG  GLU A 166      47.211 -24.432  13.912  1.00 93.75           C  
ATOM   1278  CD  GLU A 166      46.873 -22.957  14.040  1.00 93.75           C  
ATOM   1279  OE1 GLU A 166      46.861 -22.433  15.178  1.00 93.75           O  
ATOM   1280  OE2 GLU A 166      46.617 -22.317  12.995  1.00 93.75           O1-
ATOM   1281  N   LEU A 167      48.116 -26.598   9.966  1.00 94.19           N  
ATOM   1282  CA  LEU A 167      47.908 -27.006   8.582  1.00 94.19           C  
ATOM   1283  C   LEU A 167      47.996 -28.522   8.441  1.00 94.19           C  
ATOM   1284  O   LEU A 167      47.225 -29.126   7.693  1.00 94.19           O  
ATOM   1285  CB  LEU A 167      48.936 -26.337   7.666  1.00 94.19           C  
ATOM   1286  CG  LEU A 167      48.748 -24.840   7.414  1.00 94.19           C  
ATOM   1287  CD1 LEU A 167      49.940 -24.276   6.648  1.00 94.19           C  
ATOM   1288  CD2 LEU A 167      47.449 -24.585   6.655  1.00 94.19           C  
ATOM   1289  N   LYS A 168      48.894 -29.086   9.226  1.00 94.74           N  
ATOM   1290  CA  LYS A 168      49.059 -30.537   9.194  1.00 94.74           C  
ATOM   1291  C   LYS A 168      47.817 -31.242   9.731  1.00 94.74           C  
ATOM   1292  O   LYS A 168      47.381 -32.251   9.173  1.00 94.74           O  
ATOM   1293  CB  LYS A 168      50.289 -30.955   9.999  1.00 94.74           C  
ATOM   1294  CG  LYS A 168      51.603 -30.799   9.248  1.00 94.74           C  
ATOM   1295  CD  LYS A 168      52.779 -31.321  10.064  1.00 94.74           C  
ATOM   1296  CE  LYS A 168      54.099 -31.128   9.330  1.00 94.74           C  
ATOM   1297  NZ  LYS A 168      55.261 -31.586  10.150  1.00 94.74           N1+
ATOM   1298  N   GLU A 169      47.342 -30.680  10.810  1.00 95.33           N  
ATOM   1299  CA  GLU A 169      46.139 -31.255  11.405  1.00 95.33           C  
ATOM   1300  C   GLU A 169      44.950 -31.150  10.456  1.00 95.33           C  
ATOM   1301  O   GLU A 169      44.187 -32.106  10.300  1.00 95.33           O  
ATOM   1302  CB  GLU A 169      45.814 -30.565  12.733  1.00 95.33           C  
ATOM   1303  CG  GLU A 169      46.782 -30.908  13.857  1.00 95.33           C  
ATOM   1304  CD  GLU A 169      46.512 -30.135  15.138  1.00 95.33           C  
ATOM   1305  OE1 GLU A 169      47.119 -30.461  16.182  1.00 95.33           O  
ATOM   1306  OE2 GLU A 169      45.685 -29.197  15.096  1.00 95.33           O1-
ATOM   1307  N   ARG A 170      44.869 -30.108   9.808  1.00 91.83           N  
ATOM   1308  CA  ARG A 170      43.792 -29.909   8.843  1.00 91.83           C  
ATOM   1309  C   ARG A 170      43.980 -30.801   7.620  1.00 91.83           C  
ATOM   1310  O   ARG A 170      43.009 -31.331   7.077  1.00 91.83           O  
ATOM   1311  CB  ARG A 170      43.715 -28.442   8.416  1.00 91.83           C  
ATOM   1312  CG  ARG A 170      43.118 -27.523   9.468  1.00 91.83           C  
ATOM   1313  CD  ARG A 170      42.973 -26.096   8.957  1.00 91.83           C  
ATOM   1314  NE  ARG A 170      42.475 -25.199   9.995  1.00 91.83           N  
ATOM   1315  CZ  ARG A 170      42.106 -23.938   9.794  1.00 91.83           C  
ATOM   1316  NH1 ARG A 170      42.173 -23.397   8.582  1.00 91.83           N1+
ATOM   1317  NH2 ARG A 170      41.667 -23.210  10.810  1.00 91.83           N  
ATOM   1318  N   ALA A 171      45.166 -30.932   7.202  1.00 92.70           N  
ATOM   1319  CA  ALA A 171      45.486 -31.775   6.053  1.00 92.70           C  
ATOM   1320  C   ALA A 171      45.121 -33.232   6.325  1.00 92.70           C  
ATOM   1321  O   ALA A 171      44.625 -33.930   5.436  1.00 92.70           O  
ATOM   1322  CB  ALA A 171      46.968 -31.658   5.704  1.00 92.70           C  
ATOM   1323  N   LYS A 172      45.338 -33.630   7.576  1.00 94.17           N  
ATOM   1324  CA  LYS A 172      45.018 -35.001   7.957  1.00 94.17           C  
ATOM   1325  C   LYS A 172      43.511 -35.242   7.927  1.00 94.17           C  
ATOM   1326  O   LYS A 172      43.054 -36.296   7.479  1.00 94.17           O  
ATOM   1327  CB  LYS A 172      45.571 -35.315   9.349  1.00 94.17           C  
ATOM   1328  CG  LYS A 172      47.083 -35.470   9.393  1.00 94.17           C  
ATOM   1329  CD  LYS A 172      47.568 -35.825  10.793  1.00 94.17           C  
ATOM   1330  CE  LYS A 172      49.086 -35.914  10.854  1.00 94.17           C  
ATOM   1331  NZ  LYS A 172      49.570 -36.203  12.238  1.00 94.17           N1+
ATOM   1332  N   LYS A 173      42.775 -34.238   8.264  1.00 93.53           N  
ATOM   1333  CA  LYS A 173      41.321 -34.359   8.330  1.00 93.53           C  
ATOM   1334  C   LYS A 173      40.698 -34.268   6.940  1.00 93.53           C  
ATOM   1335  O   LYS A 173      39.755 -34.998   6.629  1.00 93.53           O  
ATOM   1336  CB  LYS A 173      40.735 -33.278   9.239  1.00 93.53           C  
ATOM   1337  CG  LYS A 173      41.068 -33.459  10.712  1.00 93.53           C  
ATOM   1338  CD  LYS A 173      40.430 -32.372  11.568  1.00 93.53           C  
ATOM   1339  CE  LYS A 173      40.811 -32.519  13.035  1.00 93.53           C  
ATOM   1340  NZ  LYS A 173      40.245 -31.416  13.868  1.00 93.53           N1+
ATOM   1341  N   THR A 174      41.348 -33.452   6.108  1.00 90.50           N  
ATOM   1342  CA  THR A 174      40.751 -33.197   4.801  1.00 90.50           C  
ATOM   1343  C   THR A 174      41.475 -33.985   3.713  1.00 90.50           C  
ATOM   1344  O   THR A 174      41.010 -34.054   2.574  1.00 90.50           O  
ATOM   1345  CB  THR A 174      40.777 -31.697   4.456  1.00 90.50           C  
ATOM   1346  CG2 THR A 174      39.996 -30.883   5.483  1.00 90.50           C  
ATOM   1347  OG1 THR A 174      42.135 -31.241   4.434  1.00 90.50           O  
ATOM   1348  N   LYS A 175      42.594 -34.669   4.114  1.00 93.29           N  
ATOM   1349  CA  LYS A 175      43.445 -35.378   3.161  1.00 93.29           C  
ATOM   1350  C   LYS A 175      43.849 -34.469   2.004  1.00 93.29           C  
ATOM   1351  O   LYS A 175      43.880 -34.901   0.850  1.00 93.29           O  
ATOM   1352  CB  LYS A 175      42.733 -36.621   2.627  1.00 93.29           C  
ATOM   1353  CG  LYS A 175      42.421 -37.662   3.693  1.00 93.29           C  
ATOM   1354  CD  LYS A 175      41.815 -38.919   3.086  1.00 93.29           C  
ATOM   1355  CE  LYS A 175      41.489 -39.956   4.153  1.00 93.29           C  
ATOM   1356  NZ  LYS A 175      40.916 -41.201   3.560  1.00 93.29           N1+
ATOM   1357  N   ASP A 176      43.973 -33.152   2.286  1.00 91.10           N  
ATOM   1358  CA  ASP A 176      44.330 -32.135   1.302  1.00 91.10           C  
ATOM   1359  C   ASP A 176      45.844 -32.059   1.117  1.00 91.10           C  
ATOM   1360  O   ASP A 176      46.559 -31.584   2.001  1.00 91.10           O  
ATOM   1361  CB  ASP A 176      43.781 -30.769   1.719  1.00 91.10           C  
ATOM   1362  CG  ASP A 176      43.900 -29.723   0.624  1.00 91.10           C  
ATOM   1363  OD1 ASP A 176      44.772 -29.862  -0.261  1.00 91.10           O  
ATOM   1364  OD2 ASP A 176      43.116 -28.750   0.648  1.00 91.10           O1-
ATOM   1365  N   SER A 177      46.354 -32.532  -0.013  1.00 92.81           N  
ATOM   1366  CA  SER A 177      47.783 -32.586  -0.301  1.00 92.81           C  
ATOM   1367  C   SER A 177      48.386 -31.188  -0.374  1.00 92.81           C  
ATOM   1368  O   SER A 177      49.559 -30.995  -0.047  1.00 92.81           O  
ATOM   1369  CB  SER A 177      48.039 -33.330  -1.613  1.00 92.81           C  
ATOM   1370  OG  SER A 177      47.393 -32.679  -2.694  1.00 92.81           O  
ATOM   1371  N   GLU A 178      47.607 -30.264  -0.809  1.00 91.44           N  
ATOM   1372  CA  GLU A 178      48.089 -28.888  -0.887  1.00 91.44           C  
ATOM   1373  C   GLU A 178      48.397 -28.331   0.499  1.00 91.44           C  
ATOM   1374  O   GLU A 178      49.407 -27.650   0.690  1.00 91.44           O  
ATOM   1375  CB  GLU A 178      47.063 -27.999  -1.595  1.00 91.44           C  
ATOM   1376  CG  GLU A 178      47.559 -26.586  -1.869  1.00 91.44           C  
ATOM   1377  CD  GLU A 178      46.604 -25.771  -2.726  1.00 91.44           C  
ATOM   1378  OE1 GLU A 178      46.937 -24.616  -3.075  1.00 91.44           O  
ATOM   1379  OE2 GLU A 178      45.513 -26.291  -3.051  1.00 91.44           O1-
ATOM   1380  N   LEU A 179      47.505 -28.532   1.494  1.00 91.93           N  
ATOM   1381  CA  LEU A 179      47.725 -28.101   2.871  1.00 91.93           C  
ATOM   1382  C   LEU A 179      48.980 -28.747   3.449  1.00 91.93           C  
ATOM   1383  O   LEU A 179      49.720 -28.111   4.202  1.00 91.93           O  
ATOM   1384  CB  LEU A 179      46.514 -28.445   3.740  1.00 91.93           C  
ATOM   1385  CG  LEU A 179      45.253 -27.608   3.510  1.00 91.93           C  
ATOM   1386  CD1 LEU A 179      44.141 -28.055   4.453  1.00 91.93           C  
ATOM   1387  CD2 LEU A 179      45.555 -26.126   3.693  1.00 91.93           C  
ATOM   1388  N   GLU A 180      49.161 -30.035   3.134  1.00 94.42           N  
ATOM   1389  CA  GLU A 180      50.362 -30.737   3.576  1.00 94.42           C  
ATOM   1390  C   GLU A 180      51.623 -30.074   3.026  1.00 94.42           C  
ATOM   1391  O   GLU A 180      52.617 -29.932   3.740  1.00 94.42           O  
ATOM   1392  CB  GLU A 180      50.314 -32.207   3.151  1.00 94.42           C  
ATOM   1393  CG  GLU A 180      51.405 -33.064   3.774  1.00 94.42           C  
ATOM   1394  CD  GLU A 180      51.194 -34.555   3.559  1.00 94.42           C  
ATOM   1395  OE1 GLU A 180      51.938 -35.365   4.157  1.00 94.42           O  
ATOM   1396  OE2 GLU A 180      50.279 -34.914   2.786  1.00 94.42           O1-
ATOM   1397  N   ARG A 181      51.538 -29.659   1.794  1.00 95.15           N  
ATOM   1398  CA  ARG A 181      52.666 -28.977   1.168  1.00 95.15           C  
ATOM   1399  C   ARG A 181      52.945 -27.641   1.849  1.00 95.15           C  
ATOM   1400  O   ARG A 181      54.100 -27.303   2.114  1.00 95.15           O  
ATOM   1401  CB  ARG A 181      52.403 -28.760  -0.324  1.00 95.15           C  
ATOM   1402  CG  ARG A 181      53.582 -28.165  -1.077  1.00 95.15           C  
ATOM   1403  CD  ARG A 181      53.241 -27.896  -2.536  1.00 95.15           C  
ATOM   1404  NE  ARG A 181      52.713 -29.088  -3.195  1.00 95.15           N  
ATOM   1405  CZ  ARG A 181      52.179 -29.106  -4.413  1.00 95.15           C  
ATOM   1406  NH1 ARG A 181      52.090 -27.993  -5.132  1.00 95.15           N1+
ATOM   1407  NH2 ARG A 181      51.729 -30.247  -4.916  1.00 95.15           N  
ATOM   1408  N   LEU A 182      51.922 -26.895   2.097  1.00 94.50           N  
ATOM   1409  CA  LEU A 182      52.056 -25.608   2.774  1.00 94.50           C  
ATOM   1410  C   LEU A 182      52.647 -25.787   4.168  1.00 94.50           C  
ATOM   1411  O   LEU A 182      53.466 -24.976   4.607  1.00 94.50           O  
ATOM   1412  CB  LEU A 182      50.697 -24.908   2.867  1.00 94.50           C  
ATOM   1413  CG  LEU A 182      50.097 -24.413   1.551  1.00 94.50           C  
ATOM   1414  CD1 LEU A 182      48.697 -23.856   1.783  1.00 94.50           C  
ATOM   1415  CD2 LEU A 182      50.999 -23.360   0.914  1.00 94.50           C  
ATOM   1416  N   ALA A 183      52.210 -26.825   4.852  1.00 95.52           N  
ATOM   1417  CA  ALA A 183      52.755 -27.135   6.171  1.00 95.52           C  
ATOM   1418  C   ALA A 183      54.254 -27.409   6.094  1.00 95.52           C  
ATOM   1419  O   ALA A 183      55.021 -26.940   6.939  1.00 95.52           O  
ATOM   1420  CB  ALA A 183      52.029 -28.333   6.779  1.00 95.52           C  
ATOM   1421  N   LEU A 184      54.658 -28.166   5.035  1.00 96.19           N  
ATOM   1422  CA  LEU A 184      56.067 -28.488   4.840  1.00 96.19           C  
ATOM   1423  C   LEU A 184      56.881 -27.228   4.567  1.00 96.19           C  
ATOM   1424  O   LEU A 184      57.984 -27.070   5.094  1.00 96.19           O  
ATOM   1425  CB  LEU A 184      56.235 -29.477   3.683  1.00 96.19           C  
ATOM   1426  CG  LEU A 184      55.892 -30.937   3.984  1.00 96.19           C  
ATOM   1427  CD1 LEU A 184      55.824 -31.743   2.692  1.00 96.19           C  
ATOM   1428  CD2 LEU A 184      56.913 -31.540   4.943  1.00 96.19           C  
ATOM   1429  N   ALA A 185      56.337 -26.356   3.752  1.00 95.92           N  
ATOM   1430  CA  ALA A 185      57.001 -25.091   3.447  1.00 95.92           C  
ATOM   1431  C   ALA A 185      57.223 -24.268   4.713  1.00 95.92           C  
ATOM   1432  O   ALA A 185      58.310 -23.727   4.926  1.00 95.92           O  
ATOM   1433  CB  ALA A 185      56.186 -24.292   2.433  1.00 95.92           C  
ATOM   1434  N   ALA A 186      56.191 -24.176   5.546  1.00 97.18           N  
ATOM   1435  CA  ALA A 186      56.280 -23.432   6.799  1.00 97.18           C  
ATOM   1436  C   ALA A 186      57.331 -24.039   7.725  1.00 97.18           C  
ATOM   1437  O   ALA A 186      58.116 -23.318   8.341  1.00 97.18           O  
ATOM   1438  CB  ALA A 186      54.922 -23.394   7.494  1.00 97.18           C  
ATOM   1439  N   GLU A 187      57.381 -25.366   7.806  1.00 97.79           N  
ATOM   1440  CA  GLU A 187      58.354 -26.066   8.638  1.00 97.79           C  
ATOM   1441  C   GLU A 187      59.780 -25.788   8.171  1.00 97.79           C  
ATOM   1442  O   GLU A 187      60.673 -25.556   8.989  1.00 97.79           O  
ATOM   1443  CB  GLU A 187      58.083 -27.572   8.631  1.00 97.79           C  
ATOM   1444  CG  GLU A 187      56.877 -27.984   9.463  1.00 97.79           C  
ATOM   1445  CD  GLU A 187      56.589 -29.475   9.406  1.00 97.79           C  
ATOM   1446  OE1 GLU A 187      55.648 -29.939  10.089  1.00 97.79           O  
ATOM   1447  OE2 GLU A 187      57.312 -30.187   8.673  1.00 97.79           O1-
ATOM   1448  N   LEU A 188      59.906 -25.822   6.874  1.00 97.85           N  
ATOM   1449  CA  LEU A 188      61.221 -25.599   6.284  1.00 97.85           C  
ATOM   1450  C   LEU A 188      61.726 -24.195   6.595  1.00 97.85           C  
ATOM   1451  O   LEU A 188      62.879 -24.019   6.995  1.00 97.85           O  
ATOM   1452  CB  LEU A 188      61.173 -25.814   4.769  1.00 97.85           C  
ATOM   1453  CG  LEU A 188      62.519 -25.831   4.042  1.00 97.85           C  
ATOM   1454  CD1 LEU A 188      63.352 -27.024   4.500  1.00 97.85           C  
ATOM   1455  CD2 LEU A 188      62.311 -25.865   2.533  1.00 97.85           C  
ATOM   1456  N   MET A 189      60.852 -23.212   6.310  1.00 98.38           N  
ATOM   1457  CA  MET A 189      61.239 -21.835   6.605  1.00 98.38           C  
ATOM   1458  C   MET A 189      61.526 -21.659   8.092  1.00 98.38           C  
ATOM   1459  O   MET A 189      62.455 -20.942   8.469  1.00 98.38           O  
ATOM   1460  CB  MET A 189      60.144 -20.862   6.165  1.00 98.38           C  
ATOM   1461  CG  MET A 189      60.556 -19.400   6.245  1.00 98.38           C  
ATOM   1462  SD  MET A 189      62.026 -19.027   5.211  1.00 98.38           S  
ATOM   1463  CE  MET A 189      61.289 -19.131   3.557  1.00 98.38           C  
ATOM   1464  N   ALA A 190      60.733 -22.264   9.025  1.00 98.04           N  
ATOM   1465  CA  ALA A 190      60.963 -22.212  10.467  1.00 98.04           C  
ATOM   1466  C   ALA A 190      62.337 -22.772  10.824  1.00 98.04           C  
ATOM   1467  O   ALA A 190      63.060 -22.190  11.636  1.00 98.04           O  
ATOM   1468  CB  ALA A 190      59.871 -22.978  11.208  1.00 98.04           C  
ATOM   1469  N   LEU A 191      62.723 -23.907  10.229  1.00 97.82           N  
ATOM   1470  CA  LEU A 191      64.019 -24.533  10.471  1.00 97.82           C  
ATOM   1471  C   LEU A 191      65.155 -23.636   9.993  1.00 97.82           C  
ATOM   1472  O   LEU A 191      66.149 -23.455  10.700  1.00 97.82           O  
ATOM   1473  CB  LEU A 191      64.096 -25.892   9.771  1.00 97.82           C  
ATOM   1474  CG  LEU A 191      63.376 -27.053  10.462  1.00 97.82           C  
ATOM   1475  CD1 LEU A 191      63.285 -28.252   9.524  1.00 97.82           C  
ATOM   1476  CD2 LEU A 191      64.090 -27.432  11.754  1.00 97.82           C  
ATOM   1477  N   ALA A 192      64.965 -23.098   8.776  1.00 97.76           N  
ATOM   1478  CA  ALA A 192      65.977 -22.196   8.233  1.00 97.76           C  
ATOM   1479  C   ALA A 192      66.143 -20.963   9.116  1.00 97.76           C  
ATOM   1480  O   ALA A 192      67.266 -20.521   9.372  1.00 97.76           O  
ATOM   1481  CB  ALA A 192      65.611 -21.780   6.809  1.00 97.76           C  
ATOM   1482  N   ALA A 193      65.020 -20.410   9.560  1.00 96.86           N  
ATOM   1483  CA  ALA A 193      65.048 -19.246  10.441  1.00 96.86           C  
ATOM   1484  C   ALA A 193      65.781 -19.560  11.742  1.00 96.86           C  
ATOM   1485  O   ALA A 193      66.577 -18.750  12.224  1.00 96.86           O  
ATOM   1486  CB  ALA A 193      63.629 -18.767  10.735  1.00 96.86           C  
ATOM   1487  N   GLU A 194      65.544 -20.690  12.262  1.00 97.69           N  
ATOM   1488  CA  GLU A 194      66.203 -21.106  13.497  1.00 97.69           C  
ATOM   1489  C   GLU A 194      67.709 -21.251  13.297  1.00 97.69           C  
ATOM   1490  O   GLU A 194      68.495 -20.860  14.162  1.00 97.69           O  
ATOM   1491  CB  GLU A 194      65.610 -22.422  14.006  1.00 97.69           C  
ATOM   1492  CG  GLU A 194      64.209 -22.284  14.581  1.00 97.69           C  
ATOM   1493  CD  GLU A 194      63.592 -23.614  14.985  1.00 97.69           C  
ATOM   1494  OE1 GLU A 194      62.574 -23.615  15.714  1.00 97.69           O  
ATOM   1495  OE2 GLU A 194      64.131 -24.664  14.569  1.00 97.69           O1-
ATOM   1496  N   ILE A 195      68.035 -21.857  12.204  1.00 97.22           N  
ATOM   1497  CA  ILE A 195      69.443 -22.032  11.868  1.00 97.22           C  
ATOM   1498  C   ILE A 195      70.117 -20.668  11.740  1.00 97.22           C  
ATOM   1499  O   ILE A 195      71.201 -20.449  12.287  1.00 97.22           O  
ATOM   1500  CB  ILE A 195      69.617 -22.839  10.561  1.00 97.22           C  
ATOM   1501  CG1 ILE A 195      69.228 -24.305  10.785  1.00 97.22           C  
ATOM   1502  CG2 ILE A 195      71.053 -22.726  10.044  1.00 97.22           C  
ATOM   1503  CD1 ILE A 195      69.109 -25.116   9.501  1.00 97.22           C  
ATOM   1504  N   VAL A 196      69.505 -19.756  11.062  1.00 97.00           N  
ATOM   1505  CA  VAL A 196      70.058 -18.419  10.872  1.00 97.00           C  
ATOM   1506  C   VAL A 196      70.174 -17.712  12.220  1.00 97.00           C  
ATOM   1507  O   VAL A 196      71.169 -17.035  12.490  1.00 97.00           O  
ATOM   1508  CB  VAL A 196      69.196 -17.581   9.901  1.00 97.00           C  
ATOM   1509  CG1 VAL A 196      69.660 -16.125   9.889  1.00 97.00           C  
ATOM   1510  CG2 VAL A 196      69.249 -18.173   8.494  1.00 97.00           C  
ATOM   1511  N   ALA A 197      69.176 -17.810  13.026  1.00 93.80           N  
ATOM   1512  CA  ALA A 197      69.188 -17.186  14.347  1.00 93.80           C  
ATOM   1513  C   ALA A 197      70.326 -17.735  15.203  1.00 93.80           C  
ATOM   1514  O   ALA A 197      70.959 -16.991  15.956  1.00 93.80           O  
ATOM   1515  CB  ALA A 197      67.848 -17.398  15.048  1.00 93.80           C  
ATOM   1516  N   GLN A 198      70.623 -19.026  15.041  1.00 94.70           N  
ATOM   1517  CA  GLN A 198      71.626 -19.704  15.856  1.00 94.70           C  
ATOM   1518  C   GLN A 198      73.033 -19.439  15.331  1.00 94.70           C  
ATOM   1519  O   GLN A 198      73.958 -19.199  16.110  1.00 94.70           O  
ATOM   1520  CB  GLN A 198      71.355 -21.208  15.900  1.00 94.70           C  
ATOM   1521  CG  GLN A 198      72.307 -21.979  16.804  1.00 94.70           C  
ATOM   1522  CD  GLN A 198      72.015 -23.468  16.831  1.00 94.70           C  
ATOM   1523  NE2 GLN A 198      72.853 -24.224  17.532  1.00 94.70           N  
ATOM   1524  OE1 GLN A 198      71.044 -23.934  16.228  1.00 94.70           O  
ATOM   1525  N   LEU A 199      73.331 -19.560  14.034  1.00 93.62           N  
ATOM   1526  CA  LEU A 199      74.665 -19.568  13.443  1.00 93.62           C  
ATOM   1527  C   LEU A 199      75.019 -18.195  12.884  1.00 93.62           C  
ATOM   1528  O   LEU A 199      76.172 -17.945  12.521  1.00 93.62           O  
ATOM   1529  CB  LEU A 199      74.755 -20.621  12.335  1.00 93.62           C  
ATOM   1530  CG  LEU A 199      74.569 -22.077  12.768  1.00 93.62           C  
ATOM   1531  CD1 LEU A 199      74.671 -23.005  11.563  1.00 93.62           C  
ATOM   1532  CD2 LEU A 199      75.599 -22.455  13.828  1.00 93.62           C  
ATOM   1533  N   ALA A 200      74.368 -17.300  13.016  1.00 82.76           N  
ATOM   1534  CA  ALA A 200      74.449 -15.943  12.484  1.00 82.76           C  
ATOM   1535  C   ALA A 200      75.689 -15.768  11.611  1.00 82.76           C  
ATOM   1536  O   ALA A 200      76.795 -16.139  12.012  1.00 82.76           O  
ATOM   1537  CB  ALA A 200      74.455 -14.924  13.622  1.00 82.76           C  
ATOM   1538  N   ASN A 201      75.540 -15.129  10.448  1.00 84.55           N  
ATOM   1539  CA  ASN A 201      76.473 -14.648   9.436  1.00 84.55           C  
ATOM   1540  C   ASN A 201      77.430 -15.748   8.986  1.00 84.55           C  
ATOM   1541  O   ASN A 201      78.621 -15.501   8.794  1.00 84.55           O  
ATOM   1542  CB  ASN A 201      77.258 -13.443   9.959  1.00 84.55           C  
ATOM   1543  CG  ASN A 201      77.928 -12.656   8.850  1.00 84.55           C  
ATOM   1544  ND2 ASN A 201      78.719 -11.657   9.226  1.00 84.55           N  
ATOM   1545  OD1 ASN A 201      77.736 -12.942   7.666  1.00 84.55           O  
ATOM   1546  N   THR A 202      77.008 -17.047   8.978  1.00 92.70           N  
ATOM   1547  CA  THR A 202      77.851 -18.114   8.450  1.00 92.70           C  
ATOM   1548  C   THR A 202      77.414 -18.499   7.039  1.00 92.70           C  
ATOM   1549  O   THR A 202      76.275 -18.242   6.644  1.00 92.70           O  
ATOM   1550  CB  THR A 202      77.814 -19.357   9.358  1.00 92.70           C  
ATOM   1551  CG2 THR A 202      78.162 -18.996  10.798  1.00 92.70           C  
ATOM   1552  OG1 THR A 202      76.500 -19.928   9.325  1.00 92.70           O  
ATOM   1553  N   GLU A 203      78.379 -18.921   6.260  1.00 93.65           N  
ATOM   1554  CA  GLU A 203      78.083 -19.416   4.920  1.00 93.65           C  
ATOM   1555  C   GLU A 203      77.033 -20.522   4.959  1.00 93.65           C  
ATOM   1556  O   GLU A 203      76.159 -20.587   4.092  1.00 93.65           O  
ATOM   1557  CB  GLU A 203      79.358 -19.925   4.241  1.00 93.65           C  
ATOM   1558  CG  GLU A 203      79.182 -20.250   2.765  1.00 93.65           C  
ATOM   1559  CD  GLU A 203      78.774 -19.047   1.931  1.00 93.65           C  
ATOM   1560  OE1 GLU A 203      78.269 -19.234   0.801  1.00 93.65           O  
ATOM   1561  OE2 GLU A 203      78.962 -17.905   2.411  1.00 93.65           O1-
ATOM   1562  N   LEU A 204      77.156 -21.267   6.000  1.00 94.35           N  
ATOM   1563  CA  LEU A 204      76.230 -22.380   6.176  1.00 94.35           C  
ATOM   1564  C   LEU A 204      74.804 -21.877   6.371  1.00 94.35           C  
ATOM   1565  O   LEU A 204      73.865 -22.415   5.779  1.00 94.35           O  
ATOM   1566  CB  LEU A 204      76.647 -23.242   7.371  1.00 94.35           C  
ATOM   1567  CG  LEU A 204      75.886 -24.555   7.559  1.00 94.35           C  
ATOM   1568  CD1 LEU A 204      76.140 -25.488   6.379  1.00 94.35           C  
ATOM   1569  CD2 LEU A 204      76.287 -25.222   8.871  1.00 94.35           C  
ATOM   1570  N   ALA A 205      74.555 -20.891   7.194  1.00 95.26           N  
ATOM   1571  CA  ALA A 205      73.236 -20.303   7.416  1.00 95.26           C  
ATOM   1572  C   ALA A 205      72.681 -19.698   6.130  1.00 95.26           C  
ATOM   1573  O   ALA A 205      71.497 -19.853   5.824  1.00 95.26           O  
ATOM   1574  CB  ALA A 205      73.304 -19.243   8.512  1.00 95.26           C  
ATOM   1575  N   ARG A 206      73.517 -19.079   5.391  1.00 95.32           N  
ATOM   1576  CA  ARG A 206      73.115 -18.481   4.121  1.00 95.32           C  
ATOM   1577  C   ARG A 206      72.650 -19.549   3.136  1.00 95.32           C  
ATOM   1578  O   ARG A 206      71.608 -19.399   2.495  1.00 95.32           O  
ATOM   1579  CB  ARG A 206      74.267 -17.677   3.515  1.00 95.32           C  
ATOM   1580  CG  ARG A 206      74.562 -16.376   4.246  1.00 95.32           C  
ATOM   1581  CD  ARG A 206      75.669 -15.584   3.566  1.00 95.32           C  
ATOM   1582  NE  ARG A 206      76.018 -14.385   4.322  1.00 95.32           N  
ATOM   1583  CZ  ARG A 206      77.260 -13.993   4.590  1.00 95.32           C  
ATOM   1584  NH1 ARG A 206      78.301 -14.701   4.165  1.00 95.32           N1+
ATOM   1585  NH2 ARG A 206      77.464 -12.885   5.286  1.00 95.32           N  
ATOM   1586  N   GLU A 207      73.470 -20.550   3.104  1.00 96.20           N  
ATOM   1587  CA  GLU A 207      73.145 -21.651   2.202  1.00 96.20           C  
ATOM   1588  C   GLU A 207      71.842 -22.332   2.609  1.00 96.20           C  
ATOM   1589  O   GLU A 207      71.026 -22.685   1.755  1.00 96.20           O  
ATOM   1590  CB  GLU A 207      74.284 -22.672   2.167  1.00 96.20           C  
ATOM   1591  CG  GLU A 207      75.499 -22.212   1.375  1.00 96.20           C  
ATOM   1592  CD  GLU A 207      76.602 -23.257   1.307  1.00 96.20           C  
ATOM   1593  OE1 GLU A 207      77.716 -22.933   0.836  1.00 96.20           O  
ATOM   1594  OE2 GLU A 207      76.350 -24.408   1.726  1.00 96.20           O1-
ATOM   1595  N   ALA A 208      71.649 -22.532   3.881  1.00 96.39           N  
ATOM   1596  CA  ALA A 208      70.423 -23.148   4.383  1.00 96.39           C  
ATOM   1597  C   ALA A 208      69.199 -22.319   4.005  1.00 96.39           C  
ATOM   1598  O   ALA A 208      68.197 -22.860   3.533  1.00 96.39           O  
ATOM   1599  CB  ALA A 208      70.497 -23.323   5.898  1.00 96.39           C  
ATOM   1600  N   LEU A 209      69.278 -20.965   4.256  1.00 97.02           N  
ATOM   1601  CA  LEU A 209      68.179 -20.065   3.926  1.00 97.02           C  
ATOM   1602  C   LEU A 209      67.887 -20.088   2.429  1.00 97.02           C  
ATOM   1603  O   LEU A 209      66.727 -20.174   2.020  1.00 97.02           O  
ATOM   1604  CB  LEU A 209      68.501 -18.637   4.373  1.00 97.02           C  
ATOM   1605  CG  LEU A 209      67.440 -17.577   4.075  1.00 97.02           C  
ATOM   1606  CD1 LEU A 209      66.139 -17.912   4.795  1.00 97.02           C  
ATOM   1607  CD2 LEU A 209      67.938 -16.193   4.477  1.00 97.02           C  
ATOM   1608  N   GLU A 210      68.919 -19.997   1.622  1.00 96.38           N  
ATOM   1609  CA  GLU A 210      68.770 -20.003   0.169  1.00 96.38           C  
ATOM   1610  C   GLU A 210      68.121 -21.298  -0.313  1.00 96.38           C  
ATOM   1611  O   GLU A 210      67.213 -21.270  -1.147  1.00 96.38           O  
ATOM   1612  CB  GLU A 210      70.127 -19.809  -0.511  1.00 96.38           C  
ATOM   1613  CG  GLU A 210      70.040 -19.655  -2.022  1.00 96.38           C  
ATOM   1614  CD  GLU A 210      71.385 -19.375  -2.674  1.00 96.38           C  
ATOM   1615  OE1 GLU A 210      71.437 -19.215  -3.916  1.00 96.38           O  
ATOM   1616  OE2 GLU A 210      72.395 -19.315  -1.939  1.00 96.38           O1-
ATOM   1617  N   LEU A 211      68.620 -22.409   0.203  1.00 96.75           N  
ATOM   1618  CA  LEU A 211      68.093 -23.712  -0.190  1.00 96.75           C  
ATOM   1619  C   LEU A 211      66.628 -23.848   0.210  1.00 96.75           C  
ATOM   1620  O   LEU A 211      65.812 -24.349  -0.566  1.00 96.75           O  
ATOM   1621  CB  LEU A 211      68.915 -24.837   0.445  1.00 96.75           C  
ATOM   1622  CG  LEU A 211      68.616 -26.255  -0.045  1.00 96.75           C  
ATOM   1623  CD1 LEU A 211      68.808 -26.344  -1.556  1.00 96.75           C  
ATOM   1624  CD2 LEU A 211      69.502 -27.266   0.673  1.00 96.75           C  
ATOM   1625  N   ALA A 212      66.273 -23.451   1.408  1.00 96.81           N  
ATOM   1626  CA  ALA A 212      64.881 -23.482   1.853  1.00 96.81           C  
ATOM   1627  C   ALA A 212      63.997 -22.630   0.946  1.00 96.81           C  
ATOM   1628  O   ALA A 212      62.910 -23.057   0.551  1.00 96.81           O  
ATOM   1629  CB  ALA A 212      64.774 -23.002   3.299  1.00 96.81           C  
ATOM   1630  N   THR A 213      64.446 -21.464   0.594  1.00 96.06           N  
ATOM   1631  CA  THR A 213      63.694 -20.551  -0.260  1.00 96.06           C  
ATOM   1632  C   THR A 213      63.490 -21.153  -1.647  1.00 96.06           C  
ATOM   1633  O   THR A 213      62.386 -21.100  -2.195  1.00 96.06           O  
ATOM   1634  CB  THR A 213      64.407 -19.191  -0.388  1.00 96.06           C  
ATOM   1635  CG2 THR A 213      63.629 -18.245  -1.296  1.00 96.06           C  
ATOM   1636  OG1 THR A 213      64.527 -18.598   0.911  1.00 96.06           O  
ATOM   1637  N   GLU A 214      64.544 -21.716  -2.169  1.00 95.29           N  
ATOM   1638  CA  GLU A 214      64.458 -22.341  -3.486  1.00 95.29           C  
ATOM   1639  C   GLU A 214      63.494 -23.524  -3.474  1.00 95.29           C  
ATOM   1640  O   GLU A 214      62.702 -23.696  -4.403  1.00 95.29           O  
ATOM   1641  CB  GLU A 214      65.842 -22.795  -3.958  1.00 95.29           C  
ATOM   1642  CG  GLU A 214      66.760 -21.651  -4.361  1.00 95.29           C  
ATOM   1643  CD  GLU A 214      68.146 -22.113  -4.780  1.00 95.29           C  
ATOM   1644  OE1 GLU A 214      68.977 -21.262  -5.171  1.00 95.29           O  
ATOM   1645  OE2 GLU A 214      68.403 -23.336  -4.716  1.00 95.29           O1-
ATOM   1646  N   ALA A 215      63.594 -24.305  -2.445  1.00 93.69           N  
ATOM   1647  CA  ALA A 215      62.710 -25.462  -2.330  1.00 93.69           C  
ATOM   1648  C   ALA A 215      61.251 -25.031  -2.231  1.00 93.69           C  
ATOM   1649  O   ALA A 215      60.372 -25.647  -2.840  1.00 93.69           O  
ATOM   1650  CB  ALA A 215      63.096 -26.307  -1.118  1.00 93.69           C  
ATOM   1651  N   ILE A 216      60.989 -23.963  -1.501  1.00 95.19           N  
ATOM   1652  CA  ILE A 216      59.638 -23.449  -1.310  1.00 95.19           C  
ATOM   1653  C   ILE A 216      59.101 -22.904  -2.632  1.00 95.19           C  
ATOM   1654  O   ILE A 216      57.947 -23.149  -2.989  1.00 95.19           O  
ATOM   1655  CB  ILE A 216      59.600 -22.350  -0.223  1.00 95.19           C  
ATOM   1656  CG1 ILE A 216      59.858 -22.958   1.159  1.00 95.19           C  
ATOM   1657  CG2 ILE A 216      58.260 -21.607  -0.253  1.00 95.19           C  
ATOM   1658  CD1 ILE A 216      60.129 -21.928   2.248  1.00 95.19           C  
ATOM   1659  N   LYS A 217      59.926 -22.287  -3.412  1.00 91.58           N  
ATOM   1660  CA  LYS A 217      59.541 -21.705  -4.694  1.00 91.58           C  
ATOM   1661  C   LYS A 217      59.243 -22.790  -5.724  1.00 91.58           C  
ATOM   1662  O   LYS A 217      58.340 -22.639  -6.550  1.00 91.58           O  
ATOM   1663  CB  LYS A 217      60.639 -20.777  -5.213  1.00 91.58           C  
ATOM   1664  CG  LYS A 217      60.696 -19.428  -4.509  1.00 91.58           C  
ATOM   1665  CD  LYS A 217      61.768 -18.528  -5.109  1.00 91.58           C  
ATOM   1666  CE  LYS A 217      61.855 -17.197  -4.377  1.00 91.58           C  
ATOM   1667  NZ  LYS A 217      62.933 -16.326  -4.936  1.00 91.58           N1+
ATOM   1668  N   ALA A 218      59.963 -23.853  -5.656  1.00 89.11           N  
ATOM   1669  CA  ALA A 218      59.822 -24.935  -6.628  1.00 89.11           C  
ATOM   1670  C   ALA A 218      58.510 -25.686  -6.423  1.00 89.11           C  
ATOM   1671  O   ALA A 218      58.014 -26.342  -7.342  1.00 89.11           O  
ATOM   1672  CB  ALA A 218      61.004 -25.896  -6.528  1.00 89.11           C  
ATOM   1673  N   SER A 219      57.910 -25.568  -5.250  1.00 86.71           N  
ATOM   1674  CA  SER A 219      56.632 -26.157  -4.863  1.00 86.71           C  
ATOM   1675  C   SER A 219      56.590 -27.646  -5.186  1.00 86.71           C  
ATOM   1676  O   SER A 219      55.575 -28.153  -5.670  1.00 86.71           O  
ATOM   1677  CB  SER A 219      55.477 -25.441  -5.563  1.00 86.71           C  
ATOM   1678  OG  SER A 219      55.375 -24.099  -5.120  1.00 86.71           O  
ATOM   1679  N   ASP A 220      57.756 -28.365  -5.039  1.00 92.72           N  
ATOM   1680  CA  ASP A 220      57.887 -29.810  -5.205  1.00 92.72           C  
ATOM   1681  C   ASP A 220      57.956 -30.514  -3.853  1.00 92.72           C  
ATOM   1682  O   ASP A 220      58.859 -30.253  -3.056  1.00 92.72           O  
ATOM   1683  CB  ASP A 220      59.127 -30.144  -6.037  1.00 92.72           C  
ATOM   1684  CG  ASP A 220      59.257 -31.626  -6.340  1.00 92.72           C  
ATOM   1685  OD1 ASP A 220      59.660 -32.399  -5.444  1.00 92.72           O  
ATOM   1686  OD2 ASP A 220      58.955 -32.024  -7.486  1.00 92.72           O1-
ATOM   1687  N   ASP A 221      56.992 -31.541  -3.556  1.00 93.04           N  
ATOM   1688  CA  ASP A 221      56.855 -32.184  -2.253  1.00 93.04           C  
ATOM   1689  C   ASP A 221      58.139 -32.912  -1.862  1.00 93.04           C  
ATOM   1690  O   ASP A 221      58.612 -32.784  -0.731  1.00 93.04           O  
ATOM   1691  CB  ASP A 221      55.677 -33.160  -2.257  1.00 93.04           C  
ATOM   1692  CG  ASP A 221      54.328 -32.463  -2.268  1.00 93.04           C  
ATOM   1693  OD1 ASP A 221      54.257 -31.266  -1.916  1.00 93.04           O  
ATOM   1694  OD2 ASP A 221      53.326 -33.117  -2.628  1.00 93.04           O1-
ATOM   1695  N   GLU A 222      58.657 -33.613  -2.848  1.00 92.12           N  
ATOM   1696  CA  GLU A 222      59.846 -34.408  -2.560  1.00 92.12           C  
ATOM   1697  C   GLU A 222      61.053 -33.515  -2.282  1.00 92.12           C  
ATOM   1698  O   GLU A 222      61.849 -33.798  -1.385  1.00 92.12           O  
ATOM   1699  CB  GLU A 222      60.152 -35.360  -3.718  1.00 92.12           C  
ATOM   1700  CG  GLU A 222      61.235 -36.383  -3.405  1.00 92.12           C  
ATOM   1701  CD  GLU A 222      60.849 -37.343  -2.291  1.00 92.12           C  
ATOM   1702  OE1 GLU A 222      61.754 -37.928  -1.654  1.00 92.12           O  
ATOM   1703  OE2 GLU A 222      59.632 -37.512  -2.055  1.00 92.12           O1-
ATOM   1704  N   ALA A 223      61.210 -32.423  -3.009  1.00 92.69           N  
ATOM   1705  CA  ALA A 223      62.289 -31.469  -2.767  1.00 92.69           C  
ATOM   1706  C   ALA A 223      62.195 -30.881  -1.362  1.00 92.69           C  
ATOM   1707  O   ALA A 223      63.207 -30.751  -0.667  1.00 92.69           O  
ATOM   1708  CB  ALA A 223      62.259 -30.354  -3.810  1.00 92.69           C  
ATOM   1709  N   LEU A 224      60.984 -30.532  -0.966  1.00 95.32           N  
ATOM   1710  CA  LEU A 224      60.766 -29.974   0.364  1.00 95.32           C  
ATOM   1711  C   LEU A 224      61.197 -30.960   1.445  1.00 95.32           C  
ATOM   1712  O   LEU A 224      61.849 -30.575   2.418  1.00 95.32           O  
ATOM   1713  CB  LEU A 224      59.293 -29.601   0.555  1.00 95.32           C  
ATOM   1714  CG  LEU A 224      58.785 -28.408  -0.257  1.00 95.32           C  
ATOM   1715  CD1 LEU A 224      57.272 -28.281  -0.123  1.00 95.32           C  
ATOM   1716  CD2 LEU A 224      59.476 -27.123   0.191  1.00 95.32           C  
ATOM   1717  N   ARG A 225      60.893 -32.184   1.293  1.00 95.72           N  
ATOM   1718  CA  ARG A 225      61.225 -33.213   2.274  1.00 95.72           C  
ATOM   1719  C   ARG A 225      62.733 -33.419   2.361  1.00 95.72           C  
ATOM   1720  O   ARG A 225      63.284 -33.560   3.455  1.00 95.72           O  
ATOM   1721  CB  ARG A 225      60.535 -34.532   1.923  1.00 95.72           C  
ATOM   1722  CG  ARG A 225      59.029 -34.514   2.128  1.00 95.72           C  
ATOM   1723  CD  ARG A 225      58.396 -35.854   1.781  1.00 95.72           C  
ATOM   1724  NE  ARG A 225      56.939 -35.799   1.863  1.00 95.72           N  
ATOM   1725  CZ  ARG A 225      56.110 -36.140   0.881  1.00 95.72           C  
ATOM   1726  NH1 ARG A 225      56.581 -36.570  -0.284  1.00 95.72           N1+
ATOM   1727  NH2 ARG A 225      54.800 -36.052   1.065  1.00 95.72           N  
ATOM   1728  N   VAL A 226      63.376 -33.492   1.234  1.00 94.90           N  
ATOM   1729  CA  VAL A 226      64.825 -33.661   1.183  1.00 94.90           C  
ATOM   1730  C   VAL A 226      65.508 -32.491   1.886  1.00 94.90           C  
ATOM   1731  O   VAL A 226      66.400 -32.690   2.713  1.00 94.90           O  
ATOM   1732  CB  VAL A 226      65.332 -33.779  -0.272  1.00 94.90           C  
ATOM   1733  CG1 VAL A 226      66.853 -33.644  -0.327  1.00 94.90           C  
ATOM   1734  CG2 VAL A 226      64.886 -35.104  -0.888  1.00 94.90           C  
ATOM   1735  N   VAL A 227      65.055 -31.294   1.564  1.00 96.94           N  
ATOM   1736  CA  VAL A 227      65.655 -30.099   2.146  1.00 96.94           C  
ATOM   1737  C   VAL A 227      65.386 -30.066   3.649  1.00 96.94           C  
ATOM   1738  O   VAL A 227      66.250 -29.664   4.432  1.00 96.94           O  
ATOM   1739  CB  VAL A 227      65.118 -28.812   1.481  1.00 96.94           C  
ATOM   1740  CG1 VAL A 227      65.598 -27.573   2.235  1.00 96.94           C  
ATOM   1741  CG2 VAL A 227      65.548 -28.750   0.016  1.00 96.94           C  
ATOM   1742  N   LYS A 228      64.221 -30.454   4.014  1.00 96.98           N  
ATOM   1743  CA  LYS A 228      63.901 -30.510   5.438  1.00 96.98           C  
ATOM   1744  C   LYS A 228      64.875 -31.417   6.184  1.00 96.98           C  
ATOM   1745  O   LYS A 228      65.385 -31.049   7.244  1.00 96.98           O  
ATOM   1746  CB  LYS A 228      62.465 -30.997   5.647  1.00 96.98           C  
ATOM   1747  CG  LYS A 228      62.030 -31.032   7.104  1.00 96.98           C  
ATOM   1748  CD  LYS A 228      60.601 -31.539   7.248  1.00 96.98           C  
ATOM   1749  CE  LYS A 228      60.200 -31.674   8.711  1.00 96.98           C  
ATOM   1750  NZ  LYS A 228      58.817 -32.220   8.858  1.00 96.98           N1+
ATOM   1751  N   LEU A 229      65.132 -32.537   5.685  1.00 96.28           N  
ATOM   1752  CA  LEU A 229      66.058 -33.475   6.311  1.00 96.28           C  
ATOM   1753  C   LEU A 229      67.458 -32.876   6.404  1.00 96.28           C  
ATOM   1754  O   LEU A 229      68.127 -33.010   7.431  1.00 96.28           O  
ATOM   1755  CB  LEU A 229      66.104 -34.788   5.525  1.00 96.28           C  
ATOM   1756  CG  LEU A 229      64.883 -35.701   5.656  1.00 96.28           C  
ATOM   1757  CD1 LEU A 229      64.952 -36.828   4.632  1.00 96.28           C  
ATOM   1758  CD2 LEU A 229      64.786 -36.261   7.071  1.00 96.28           C  
ATOM   1759  N   ALA A 230      67.852 -32.273   5.376  1.00 96.46           N  
ATOM   1760  CA  ALA A 230      69.167 -31.638   5.349  1.00 96.46           C  
ATOM   1761  C   ALA A 230      69.269 -30.542   6.406  1.00 96.46           C  
ATOM   1762  O   ALA A 230      70.267 -30.453   7.124  1.00 96.46           O  
ATOM   1763  CB  ALA A 230      69.453 -31.064   3.963  1.00 96.46           C  
ATOM   1764  N   LEU A 231      68.235 -29.743   6.523  1.00 97.57           N  
ATOM   1765  CA  LEU A 231      68.240 -28.642   7.480  1.00 97.57           C  
ATOM   1766  C   LEU A 231      68.236 -29.167   8.912  1.00 97.57           C  
ATOM   1767  O   LEU A 231      68.851 -28.570   9.798  1.00 97.57           O  
ATOM   1768  CB  LEU A 231      67.032 -27.731   7.256  1.00 97.57           C  
ATOM   1769  CG  LEU A 231      67.031 -26.911   5.963  1.00 97.57           C  
ATOM   1770  CD1 LEU A 231      65.812 -25.996   5.917  1.00 97.57           C  
ATOM   1771  CD2 LEU A 231      68.318 -26.102   5.843  1.00 97.57           C  
ATOM   1772  N   ARG A 232      67.546 -30.170   9.099  1.00 97.07           N  
ATOM   1773  CA  ARG A 232      67.549 -30.778  10.427  1.00 97.07           C  
ATOM   1774  C   ARG A 232      68.956 -31.205  10.830  1.00 97.07           C  
ATOM   1775  O   ARG A 232      69.353 -31.042  11.985  1.00 97.07           O  
ATOM   1776  CB  ARG A 232      66.605 -31.982  10.468  1.00 97.07           C  
ATOM   1777  CG  ARG A 232      65.136 -31.608  10.591  1.00 97.07           C  
ATOM   1778  CD  ARG A 232      64.263 -32.829  10.842  1.00 97.07           C  
ATOM   1779  NE  ARG A 232      62.856 -32.465  10.990  1.00 97.07           N  
ATOM   1780  CZ  ARG A 232      61.849 -33.332  11.029  1.00 97.07           C  
ATOM   1781  NH1 ARG A 232      62.073 -34.638  10.931  1.00 97.07           N1+
ATOM   1782  NH2 ARG A 232      60.607 -32.892  11.166  1.00 97.07           N  
ATOM   1783  N   ILE A 233      69.687 -31.815   9.996  1.00 95.06           N  
ATOM   1784  CA  ILE A 233      71.073 -32.207  10.232  1.00 95.06           C  
ATOM   1785  C   ILE A 233      71.912 -30.970  10.543  1.00 95.06           C  
ATOM   1786  O   ILE A 233      72.710 -30.975  11.484  1.00 95.06           O  
ATOM   1787  CB  ILE A 233      71.660 -32.963   9.020  1.00 95.06           C  
ATOM   1788  CG1 ILE A 233      70.993 -34.336   8.872  1.00 95.06           C  
ATOM   1789  CG2 ILE A 233      73.180 -33.104   9.157  1.00 95.06           C  
ATOM   1790  CD1 ILE A 233      71.367 -35.071   7.592  1.00 95.06           C  
ATOM   1791  N   VAL A 234      71.740 -29.921   9.781  1.00 96.11           N  
ATOM   1792  CA  VAL A 234      72.480 -28.682   9.992  1.00 96.11           C  
ATOM   1793  C   VAL A 234      72.170 -28.122  11.379  1.00 96.11           C  
ATOM   1794  O   VAL A 234      73.072 -27.670  12.088  1.00 96.11           O  
ATOM   1795  CB  VAL A 234      72.150 -27.631   8.908  1.00 96.11           C  
ATOM   1796  CG1 VAL A 234      72.795 -26.287   9.243  1.00 96.11           C  
ATOM   1797  CG2 VAL A 234      72.608 -28.120   7.535  1.00 96.11           C  
ATOM   1798  N   GLN A 235      70.898 -28.147  11.691  1.00 95.46           N  
ATOM   1799  CA  GLN A 235      70.476 -27.634  12.990  1.00 95.46           C  
ATOM   1800  C   GLN A 235      71.108 -28.430  14.129  1.00 95.46           C  
ATOM   1801  O   GLN A 235      71.526 -27.858  15.137  1.00 95.46           O  
ATOM   1802  CB  GLN A 235      68.952 -27.665  13.111  1.00 95.46           C  
ATOM   1803  CG  GLN A 235      68.422 -27.025  14.387  1.00 95.46           C  
ATOM   1804  CD  GLN A 235      66.910 -27.078  14.487  1.00 95.46           C  
ATOM   1805  NE2 GLN A 235      66.305 -25.980  14.929  1.00 95.46           N  
ATOM   1806  OE1 GLN A 235      66.289 -28.097  14.170  1.00 95.46           O  
ATOM   1807  N   GLN A 236      71.290 -29.671  14.011  1.00 94.41           N  
ATOM   1808  CA  GLN A 236      71.790 -30.552  15.060  1.00 94.41           C  
ATOM   1809  C   GLN A 236      73.316 -30.531  15.115  1.00 94.41           C  
ATOM   1810  O   GLN A 236      73.904 -30.621  16.195  1.00 94.41           O  
ATOM   1811  CB  GLN A 236      71.293 -31.982  14.844  1.00 94.41           C  
ATOM   1812  CG  GLN A 236      69.798 -32.153  15.073  1.00 94.41           C  
ATOM   1813  CD  GLN A 236      69.307 -33.548  14.729  1.00 94.41           C  
ATOM   1814  NE2 GLN A 236      68.069 -33.849  15.102  1.00 94.41           N  
ATOM   1815  OE1 GLN A 236      70.035 -34.346  14.131  1.00 94.41           O  
ATOM   1816  N   LEU A 237      73.866 -30.373  13.853  1.00 91.96           N  
ATOM   1817  CA  LEU A 237      75.320 -30.420  13.760  1.00 91.96           C  
ATOM   1818  C   LEU A 237      75.852 -29.247  12.942  1.00 91.96           C  
ATOM   1819  O   LEU A 237      76.350 -29.436  11.829  1.00 91.96           O  
ATOM   1820  CB  LEU A 237      75.774 -31.742  13.132  1.00 91.96           C  
ATOM   1821  CG  LEU A 237      75.333 -33.019  13.849  1.00 91.96           C  
ATOM   1822  CD1 LEU A 237      75.540 -34.231  12.947  1.00 91.96           C  
ATOM   1823  CD2 LEU A 237      76.093 -33.186  15.160  1.00 91.96           C  
ATOM   1824  N   PRO A 238      75.800 -27.949  13.333  1.00 88.38           N  
ATOM   1825  CA  PRO A 238      76.050 -26.753  12.524  1.00 88.38           C  
ATOM   1826  C   PRO A 238      77.521 -26.596  12.143  1.00 88.38           C  
ATOM   1827  O   PRO A 238      77.835 -25.985  11.118  1.00 88.38           O  
ATOM   1828  CB  PRO A 238      75.596 -25.611  13.435  1.00 88.38           C  
ATOM   1829  CG  PRO A 238      75.629 -26.185  14.814  1.00 88.38           C  
ATOM   1830  CD  PRO A 238      75.375 -27.662  14.722  1.00 88.38           C  
ATOM   1831  N   ASP A 239      78.470 -27.296  12.753  1.00 88.83           N  
ATOM   1832  CA  ASP A 239      79.886 -27.032  12.518  1.00 88.83           C  
ATOM   1833  C   ASP A 239      80.609 -28.292  12.048  1.00 88.83           C  
ATOM   1834  O   ASP A 239      81.803 -28.462  12.305  1.00 88.83           O  
ATOM   1835  CB  ASP A 239      80.548 -26.488  13.786  1.00 88.83           C  
ATOM   1836  CG  ASP A 239      79.975 -25.152  14.227  1.00 88.83           C  
ATOM   1837  OD1 ASP A 239      79.748 -24.272  13.370  1.00 88.83           O  
ATOM   1838  OD2 ASP A 239      79.751 -24.978  15.444  1.00 88.83           O1-
ATOM   1839  N   THR A 240      79.835 -29.141  11.281  1.00 90.05           N  
ATOM   1840  CA  THR A 240      80.438 -30.397  10.854  1.00 90.05           C  
ATOM   1841  C   THR A 240      80.464 -30.494   9.331  1.00 90.05           C  
ATOM   1842  O   THR A 240      79.743 -29.768   8.645  1.00 90.05           O  
ATOM   1843  CB  THR A 240      79.684 -31.607  11.436  1.00 90.05           C  
ATOM   1844  CG2 THR A 240      79.585 -31.514  12.955  1.00 90.05           C  
ATOM   1845  OG1 THR A 240      78.362 -31.648  10.884  1.00 90.05           O  
ATOM   1846  N   GLU A 241      81.419 -31.214   8.842  1.00 90.60           N  
ATOM   1847  CA  GLU A 241      81.475 -31.565   7.426  1.00 90.60           C  
ATOM   1848  C   GLU A 241      80.171 -32.207   6.964  1.00 90.60           C  
ATOM   1849  O   GLU A 241      79.728 -31.983   5.836  1.00 90.60           O  
ATOM   1850  CB  GLU A 241      82.651 -32.507   7.152  1.00 90.60           C  
ATOM   1851  CG  GLU A 241      82.833 -32.852   5.681  1.00 90.60           C  
ATOM   1852  CD  GLU A 241      83.148 -31.642   4.815  1.00 90.60           C  
ATOM   1853  OE1 GLU A 241      82.997 -31.727   3.575  1.00 90.60           O  
ATOM   1854  OE2 GLU A 241      83.548 -30.601   5.382  1.00 90.60           O1-
ATOM   1855  N   LEU A 242      79.610 -32.901   7.854  1.00 90.69           N  
ATOM   1856  CA  LEU A 242      78.354 -33.583   7.560  1.00 90.69           C  
ATOM   1857  C   LEU A 242      77.264 -32.582   7.194  1.00 90.69           C  
ATOM   1858  O   LEU A 242      76.503 -32.804   6.250  1.00 90.69           O  
ATOM   1859  CB  LEU A 242      77.909 -34.426   8.758  1.00 90.69           C  
ATOM   1860  CG  LEU A 242      76.680 -35.312   8.546  1.00 90.69           C  
ATOM   1861  CD1 LEU A 242      76.948 -36.331   7.444  1.00 90.69           C  
ATOM   1862  CD2 LEU A 242      76.292 -36.009   9.844  1.00 90.69           C  
ATOM   1863  N   ALA A 243      77.127 -31.494   7.908  1.00 93.88           N  
ATOM   1864  CA  ALA A 243      76.150 -30.446   7.621  1.00 93.88           C  
ATOM   1865  C   ALA A 243      76.371 -29.857   6.232  1.00 93.88           C  
ATOM   1866  O   ALA A 243      75.417 -29.659   5.475  1.00 93.88           O  
ATOM   1867  CB  ALA A 243      76.222 -29.348   8.679  1.00 93.88           C  
ATOM   1868  N   ARG A 244      77.599 -29.581   5.897  1.00 94.31           N  
ATOM   1869  CA  ARG A 244      77.944 -29.026   4.592  1.00 94.31           C  
ATOM   1870  C   ARG A 244      77.593 -30.001   3.472  1.00 94.31           C  
ATOM   1871  O   ARG A 244      77.009 -29.608   2.460  1.00 94.31           O  
ATOM   1872  CB  ARG A 244      79.433 -28.675   4.533  1.00 94.31           C  
ATOM   1873  CG  ARG A 244      79.824 -27.502   5.420  1.00 94.31           C  
ATOM   1874  CD  ARG A 244      81.313 -27.199   5.327  1.00 94.31           C  
ATOM   1875  NE  ARG A 244      81.717 -26.184   6.296  1.00 94.31           N  
ATOM   1876  CZ  ARG A 244      82.967 -25.976   6.700  1.00 94.31           C  
ATOM   1877  NH1 ARG A 244      83.964 -26.712   6.223  1.00 94.31           N1+
ATOM   1878  NH2 ARG A 244      83.222 -25.025   7.586  1.00 94.31           N  
ATOM   1879  N   LEU A 245      77.942 -31.276   3.676  1.00 92.41           N  
ATOM   1880  CA  LEU A 245      77.659 -32.313   2.689  1.00 92.41           C  
ATOM   1881  C   LEU A 245      76.156 -32.508   2.521  1.00 92.41           C  
ATOM   1882  O   LEU A 245      75.670 -32.689   1.402  1.00 92.41           O  
ATOM   1883  CB  LEU A 245      78.315 -33.635   3.097  1.00 92.41           C  
ATOM   1884  CG  LEU A 245      79.835 -33.712   2.948  1.00 92.41           C  
ATOM   1885  CD1 LEU A 245      80.364 -34.999   3.570  1.00 92.41           C  
ATOM   1886  CD2 LEU A 245      80.233 -33.619   1.479  1.00 92.41           C  
ATOM   1887  N   ALA A 246      75.451 -32.459   3.614  1.00 94.53           N  
ATOM   1888  CA  ALA A 246      73.998 -32.600   3.555  1.00 94.53           C  
ATOM   1889  C   ALA A 246      73.374 -31.498   2.706  1.00 94.53           C  
ATOM   1890  O   ALA A 246      72.519 -31.765   1.858  1.00 94.53           O  
ATOM   1891  CB  ALA A 246      73.404 -32.586   4.962  1.00 94.53           C  
ATOM   1892  N   LEU A 247      73.775 -30.249   2.893  1.00 95.79           N  
ATOM   1893  CA  LEU A 247      73.242 -29.118   2.140  1.00 95.79           C  
ATOM   1894  C   LEU A 247      73.603 -29.230   0.663  1.00 95.79           C  
ATOM   1895  O   LEU A 247      72.778 -28.940  -0.205  1.00 95.79           O  
ATOM   1896  CB  LEU A 247      73.771 -27.799   2.709  1.00 95.79           C  
ATOM   1897  CG  LEU A 247      73.162 -27.339   4.035  1.00 95.79           C  
ATOM   1898  CD1 LEU A 247      73.799 -26.029   4.485  1.00 95.79           C  
ATOM   1899  CD2 LEU A 247      71.650 -27.188   3.905  1.00 95.79           C  
ATOM   1900  N   GLU A 248      74.847 -29.607   0.445  1.00 93.54           N  
ATOM   1901  CA  GLU A 248      75.305 -29.762  -0.932  1.00 93.54           C  
ATOM   1902  C   GLU A 248      74.474 -30.804  -1.676  1.00 93.54           C  
ATOM   1903  O   GLU A 248      74.077 -30.585  -2.823  1.00 93.54           O  
ATOM   1904  CB  GLU A 248      76.786 -30.149  -0.966  1.00 93.54           C  
ATOM   1905  CG  GLU A 248      77.409 -30.080  -2.353  1.00 93.54           C  
ATOM   1906  CD  GLU A 248      78.896 -30.390  -2.359  1.00 93.54           C  
ATOM   1907  OE1 GLU A 248      79.475 -30.567  -3.455  1.00 93.54           O  
ATOM   1908  OE2 GLU A 248      79.488 -30.458  -1.259  1.00 93.54           O1-
ATOM   1909  N   LEU A 249      74.260 -31.944  -1.040  1.00 92.43           N  
ATOM   1910  CA  LEU A 249      73.452 -33.002  -1.638  1.00 92.43           C  
ATOM   1911  C   LEU A 249      72.028 -32.517  -1.896  1.00 92.43           C  
ATOM   1912  O   LEU A 249      71.470 -32.763  -2.967  1.00 92.43           O  
ATOM   1913  CB  LEU A 249      73.427 -34.236  -0.733  1.00 92.43           C  
ATOM   1914  CG  LEU A 249      72.605 -35.425  -1.230  1.00 92.43           C  
ATOM   1915  CD1 LEU A 249      73.133 -35.909  -2.575  1.00 92.43           C  
ATOM   1916  CD2 LEU A 249      72.622 -36.553  -0.204  1.00 92.43           C  
ATOM   1917  N   ALA A 250      71.448 -31.846  -0.923  1.00 94.18           N  
ATOM   1918  CA  ALA A 250      70.096 -31.314  -1.080  1.00 94.18           C  
ATOM   1919  C   ALA A 250      70.031 -30.317  -2.233  1.00 94.18           C  
ATOM   1920  O   ALA A 250      69.078 -30.327  -3.017  1.00 94.18           O  
ATOM   1921  CB  ALA A 250      69.630 -30.656   0.216  1.00 94.18           C  
ATOM   1922  N   LYS A 251      71.002 -29.445  -2.298  1.00 93.57           N  
ATOM   1923  CA  LYS A 251      71.062 -28.466  -3.379  1.00 93.57           C  
ATOM   1924  C   LYS A 251      71.087 -29.152  -4.742  1.00 93.57           C  
ATOM   1925  O   LYS A 251      70.325 -28.788  -5.640  1.00 93.57           O  
ATOM   1926  CB  LYS A 251      72.290 -27.567  -3.222  1.00 93.57           C  
ATOM   1927  CG  LYS A 251      72.353 -26.426  -4.226  1.00 93.57           C  
ATOM   1928  CD  LYS A 251      73.548 -25.517  -3.964  1.00 93.57           C  
ATOM   1929  CE  LYS A 251      73.615 -24.377  -4.972  1.00 93.57           C  
ATOM   1930  NZ  LYS A 251      74.788 -23.487  -4.723  1.00 93.57           N1+
ATOM   1931  N   LYS A 252      71.897 -30.090  -4.882  1.00 88.25           N  
ATOM   1932  CA  LYS A 252      72.025 -30.814  -6.144  1.00 88.25           C  
ATOM   1933  C   LYS A 252      70.744 -31.576  -6.473  1.00 88.25           C  
ATOM   1934  O   LYS A 252      70.313 -31.605  -7.627  1.00 88.25           O  
ATOM   1935  CB  LYS A 252      73.210 -31.779  -6.091  1.00 88.25           C  
ATOM   1936  CG  LYS A 252      74.567 -31.098  -6.182  1.00 88.25           C  
ATOM   1937  CD  LYS A 252      75.702 -32.114  -6.214  1.00 88.25           C  
ATOM   1938  CE  LYS A 252      77.063 -31.432  -6.232  1.00 88.25           C  
ATOM   1939  NZ  LYS A 252      78.174 -32.416  -6.404  1.00 88.25           N1+
ATOM   1940  N   ALA A 253      70.189 -32.161  -5.459  1.00 87.57           N  
ATOM   1941  CA  ALA A 253      68.957 -32.919  -5.654  1.00 87.57           C  
ATOM   1942  C   ALA A 253      67.828 -32.014  -6.141  1.00 87.57           C  
ATOM   1943  O   ALA A 253      67.071 -32.386  -7.041  1.00 87.57           O  
ATOM   1944  CB  ALA A 253      68.552 -33.619  -4.360  1.00 87.57           C  
ATOM   1945  N   VAL A 254      67.696 -30.828  -5.602  1.00 88.41           N  
ATOM   1946  CA  VAL A 254      66.652 -29.872  -5.953  1.00 88.41           C  
ATOM   1947  C   VAL A 254      66.897 -29.331  -7.360  1.00 88.41           C  
ATOM   1948  O   VAL A 254      65.950 -29.091  -8.113  1.00 88.41           O  
ATOM   1949  CB  VAL A 254      66.582 -28.708  -4.938  1.00 88.41           C  
ATOM   1950  CG1 VAL A 254      65.684 -27.588  -5.462  1.00 88.41           C  
ATOM   1951  CG2 VAL A 254      66.082 -29.210  -3.585  1.00 88.41           C  
ATOM   1952  N   GLU A 255      68.120 -29.149  -7.808  1.00 86.67           N  
ATOM   1953  CA  GLU A 255      68.491 -28.634  -9.123  1.00 86.67           C  
ATOM   1954  C   GLU A 255      68.200 -29.657 -10.218  1.00 86.67           C  
ATOM   1955  O   GLU A 255      67.780 -29.294 -11.319  1.00 86.67           O  
ATOM   1956  CB  GLU A 255      69.970 -28.240  -9.150  1.00 86.67           C  
ATOM   1957  CG  GLU A 255      70.275 -26.945  -8.409  1.00 86.67           C  
ATOM   1958  CD  GLU A 255      71.761 -26.636  -8.331  1.00 86.67           C  
ATOM   1959  OE1 GLU A 255      72.130 -25.566  -7.797  1.00 86.67           O  
ATOM   1960  OE2 GLU A 255      72.563 -27.469  -8.809  1.00 86.67           O1-
ATOM   1961  N   MET A 256      68.347 -30.963  -9.942  1.00 78.69           N  
ATOM   1962  CA  MET A 256      68.224 -32.008 -10.953  1.00 78.69           C  
ATOM   1963  C   MET A 256      66.762 -32.383 -11.174  1.00 78.69           C  
ATOM   1964  O   MET A 256      66.356 -32.682 -12.298  1.00 78.69           O  
ATOM   1965  CB  MET A 256      69.027 -33.246 -10.548  1.00 78.69           C  
ATOM   1966  CG  MET A 256      70.532 -33.040 -10.583  1.00 78.69           C  
ATOM   1967  SD  MET A 256      71.461 -34.556 -10.132  1.00 78.69           S  
ATOM   1968  CE  MET A 256      71.249 -35.525 -11.652  1.00 78.69           C  
ATOM   1969  N   THR A 257      65.957 -32.259 -10.268  1.00 76.14           N  
ATOM   1970  CA  THR A 257      64.512 -32.447 -10.234  1.00 76.14           C  
ATOM   1971  C   THR A 257      64.145 -33.891 -10.564  1.00 76.14           C  
ATOM   1972  O   THR A 257      62.965 -34.246 -10.594  1.00 76.14           O  
ATOM   1973  CB  THR A 257      63.802 -31.497 -11.218  1.00 76.14           C  
ATOM   1974  CG2 THR A 257      64.096 -30.038 -10.882  1.00 76.14           C  
ATOM   1975  OG1 THR A 257      64.257 -31.770 -12.549  1.00 76.14           O  
ATOM   1976  N   ALA A 258      65.214 -34.831 -10.846  1.00 80.35           N  
ATOM   1977  CA  ALA A 258      64.882 -36.230 -11.103  1.00 80.35           C  
ATOM   1978  C   ALA A 258      64.375 -36.915  -9.836  1.00 80.35           C  
ATOM   1979  O   ALA A 258      65.022 -36.852  -8.788  1.00 80.35           O  
ATOM   1980  CB  ALA A 258      66.095 -36.973 -11.656  1.00 80.35           C  
ATOM   1981  N   GLN A 259      63.146 -37.455  -9.915  1.00 83.77           N  
ATOM   1982  CA  GLN A 259      62.509 -38.102  -8.772  1.00 83.77           C  
ATOM   1983  C   GLN A 259      63.430 -39.147  -8.148  1.00 83.77           C  
ATOM   1984  O   GLN A 259      63.516 -39.255  -6.923  1.00 83.77           O  
ATOM   1985  CB  GLN A 259      61.187 -38.749  -9.187  1.00 83.77           C  
ATOM   1986  CG  GLN A 259      60.363 -39.271  -8.018  1.00 83.77           C  
ATOM   1987  CD  GLN A 259      59.903 -38.167  -7.085  1.00 83.77           C  
ATOM   1988  NE2 GLN A 259      59.595 -38.529  -5.845  1.00 83.77           N  
ATOM   1989  OE1 GLN A 259      59.824 -36.997  -7.476  1.00 83.77           O  
ATOM   1990  N   GLU A 260      64.110 -39.873  -8.913  1.00 80.21           N  
ATOM   1991  CA  GLU A 260      65.010 -40.916  -8.432  1.00 80.21           C  
ATOM   1992  C   GLU A 260      66.154 -40.324  -7.613  1.00 80.21           C  
ATOM   1993  O   GLU A 260      66.527 -40.871  -6.572  1.00 80.21           O  
ATOM   1994  CB  GLU A 260      65.568 -41.726  -9.605  1.00 80.21           C  
ATOM   1995  CG  GLU A 260      64.541 -42.627 -10.275  1.00 80.21           C  
ATOM   1996  CD  GLU A 260      65.009 -43.183 -11.610  1.00 80.21           C  
ATOM   1997  OE1 GLU A 260      64.295 -44.024 -12.201  1.00 80.21           O  
ATOM   1998  OE2 GLU A 260      66.099 -42.774 -12.068  1.00 80.21           O1-
ATOM   1999  N   VAL A 261      66.659 -39.240  -8.066  1.00 82.72           N  
ATOM   2000  CA  VAL A 261      67.754 -38.580  -7.364  1.00 82.72           C  
ATOM   2001  C   VAL A 261      67.264 -38.055  -6.017  1.00 82.72           C  
ATOM   2002  O   VAL A 261      67.952 -38.191  -5.003  1.00 82.72           O  
ATOM   2003  CB  VAL A 261      68.350 -37.426  -8.201  1.00 82.72           C  
ATOM   2004  CG1 VAL A 261      69.382 -36.646  -7.388  1.00 82.72           C  
ATOM   2005  CG2 VAL A 261      68.975 -37.967  -9.486  1.00 82.72           C  
ATOM   2006  N   LEU A 262      66.100 -37.520  -6.002  1.00 84.79           N  
ATOM   2007  CA  LEU A 262      65.524 -37.007  -4.764  1.00 84.79           C  
ATOM   2008  C   LEU A 262      65.322 -38.130  -3.752  1.00 84.79           C  
ATOM   2009  O   LEU A 262      65.608 -37.962  -2.565  1.00 84.79           O  
ATOM   2010  CB  LEU A 262      64.191 -36.308  -5.041  1.00 84.79           C  
ATOM   2011  CG  LEU A 262      64.271 -34.940  -5.723  1.00 84.79           C  
ATOM   2012  CD1 LEU A 262      62.889 -34.505  -6.200  1.00 84.79           C  
ATOM   2013  CD2 LEU A 262      64.867 -33.905  -4.775  1.00 84.79           C  
ATOM   2014  N   GLU A 263      64.894 -39.261  -4.223  1.00 85.67           N  
ATOM   2015  CA  GLU A 263      64.656 -40.409  -3.353  1.00 85.67           C  
ATOM   2016  C   GLU A 263      65.963 -40.940  -2.770  1.00 85.67           C  
ATOM   2017  O   GLU A 263      66.025 -41.290  -1.590  1.00 85.67           O  
ATOM   2018  CB  GLU A 263      63.931 -41.520  -4.116  1.00 85.67           C  
ATOM   2019  CG  GLU A 263      62.471 -41.209  -4.414  1.00 85.67           C  
ATOM   2020  CD  GLU A 263      61.784 -42.286  -5.238  1.00 85.67           C  
ATOM   2021  OE1 GLU A 263      60.557 -42.187  -5.466  1.00 85.67           O  
ATOM   2022  OE2 GLU A 263      62.478 -43.239  -5.660  1.00 85.67           O1-
ATOM   2023  N   ILE A 264      66.976 -40.974  -3.605  1.00 82.97           N  
ATOM   2024  CA  ILE A 264      68.295 -41.409  -3.159  1.00 82.97           C  
ATOM   2025  C   ILE A 264      68.833 -40.437  -2.111  1.00 82.97           C  
ATOM   2026  O   ILE A 264      69.348 -40.858  -1.072  1.00 82.97           O  
ATOM   2027  CB  ILE A 264      69.283 -41.520  -4.342  1.00 82.97           C  
ATOM   2028  CG1 ILE A 264      68.884 -42.679  -5.264  1.00 82.97           C  
ATOM   2029  CG2 ILE A 264      70.717 -41.695  -3.834  1.00 82.97           C  
ATOM   2030  CD1 ILE A 264      69.650 -42.717  -6.579  1.00 82.97           C  
ATOM   2031  N   ALA A 265      68.722 -39.188  -2.433  1.00 88.33           N  
ATOM   2032  CA  ALA A 265      69.168 -38.162  -1.493  1.00 88.33           C  
ATOM   2033  C   ALA A 265      68.421 -38.271  -0.167  1.00 88.33           C  
ATOM   2034  O   ALA A 265      69.024 -38.166   0.903  1.00 88.33           O  
ATOM   2035  CB  ALA A 265      68.977 -36.771  -2.095  1.00 88.33           C  
ATOM   2036  N   ARG A 266      67.186 -38.460  -0.266  1.00 89.46           N  
ATOM   2037  CA  ARG A 266      66.377 -38.595   0.941  1.00 89.46           C  
ATOM   2038  C   ARG A 266      66.852 -39.770   1.790  1.00 89.46           C  
ATOM   2039  O   ARG A 266      67.004 -39.642   3.007  1.00 89.46           O  
ATOM   2040  CB  ARG A 266      64.900 -38.771   0.581  1.00 89.46           C  
ATOM   2041  CG  ARG A 266      63.970 -38.773   1.784  1.00 89.46           C  
ATOM   2042  CD  ARG A 266      62.511 -38.913   1.369  1.00 89.46           C  
ATOM   2043  NE  ARG A 266      61.842 -39.981   2.103  1.00 89.46           N  
ATOM   2044  CZ  ARG A 266      60.598 -40.394   1.874  1.00 89.46           C  
ATOM   2045  NH1 ARG A 266      59.861 -39.833   0.922  1.00 89.46           N1+
ATOM   2046  NH2 ARG A 266      60.087 -41.376   2.602  1.00 89.46           N  
ATOM   2047  N   ALA A 267      66.999 -40.919   1.155  1.00 84.89           N  
ATOM   2048  CA  ALA A 267      67.466 -42.105   1.867  1.00 84.89           C  
ATOM   2049  C   ALA A 267      68.820 -41.853   2.523  1.00 84.89           C  
ATOM   2050  O   ALA A 267      69.038 -42.230   3.677  1.00 84.89           O  
ATOM   2051  CB  ALA A 267      67.554 -43.296   0.915  1.00 84.89           C  
ATOM   2052  N   ALA A 268      69.697 -41.211   1.821  1.00 86.29           N  
ATOM   2053  CA  ALA A 268      71.029 -40.915   2.344  1.00 86.29           C  
ATOM   2054  C   ALA A 268      70.953 -39.957   3.528  1.00 86.29           C  
ATOM   2055  O   ALA A 268      71.635 -40.152   4.538  1.00 86.29           O  
ATOM   2056  CB  ALA A 268      71.913 -40.329   1.246  1.00 86.29           C  
ATOM   2057  N   LEU A 269      70.093 -39.016   3.446  1.00 91.12           N  
ATOM   2058  CA  LEU A 269      69.958 -38.023   4.506  1.00 91.12           C  
ATOM   2059  C   LEU A 269      69.303 -38.633   5.742  1.00 91.12           C  
ATOM   2060  O   LEU A 269      69.690 -38.322   6.871  1.00 91.12           O  
ATOM   2061  CB  LEU A 269      69.139 -36.825   4.018  1.00 91.12           C  
ATOM   2062  CG  LEU A 269      69.840 -35.877   3.045  1.00 91.12           C  
ATOM   2063  CD1 LEU A 269      68.826 -34.937   2.399  1.00 91.12           C  
ATOM   2064  CD2 LEU A 269      70.930 -35.085   3.761  1.00 91.12           C  
ATOM   2065  N   LYS A 270      68.307 -39.419   5.485  1.00 88.39           N  
ATOM   2066  CA  LYS A 270      67.690 -40.127   6.602  1.00 88.39           C  
ATOM   2067  C   LYS A 270      68.717 -40.972   7.351  1.00 88.39           C  
ATOM   2068  O   LYS A 270      68.727 -40.998   8.584  1.00 88.39           O  
ATOM   2069  CB  LYS A 270      66.543 -41.011   6.111  1.00 88.39           C  
ATOM   2070  CG  LYS A 270      65.247 -40.256   5.855  1.00 88.39           C  
ATOM   2071  CD  LYS A 270      64.106 -41.205   5.510  1.00 88.39           C  
ATOM   2072  CE  LYS A 270      62.805 -40.451   5.264  1.00 88.39           C  
ATOM   2073  NZ  LYS A 270      61.690 -41.376   4.901  1.00 88.39           N1+
ATOM   2074  N   ALA A 271      69.537 -41.625   6.555  1.00 82.41           N  
ATOM   2075  CA  ALA A 271      70.592 -42.441   7.148  1.00 82.41           C  
ATOM   2076  C   ALA A 271      71.582 -41.579   7.926  1.00 82.41           C  
ATOM   2077  O   ALA A 271      71.991 -41.937   9.033  1.00 82.41           O  
ATOM   2078  CB  ALA A 271      71.320 -43.239   6.068  1.00 82.41           C  
ATOM   2079  N   ALA A 272      71.943 -40.443   7.363  1.00 87.90           N  
ATOM   2080  CA  ALA A 272      72.895 -39.540   8.006  1.00 87.90           C  
ATOM   2081  C   ALA A 272      72.327 -38.979   9.306  1.00 87.90           C  
ATOM   2082  O   ALA A 272      73.064 -38.760  10.270  1.00 87.90           O  
ATOM   2083  CB  ALA A 272      73.272 -38.403   7.059  1.00 87.90           C  
ATOM   2084  N   GLN A 273      71.075 -38.750   9.307  1.00 87.84           N  
ATOM   2085  CA  GLN A 273      70.410 -38.247  10.505  1.00 87.84           C  
ATOM   2086  C   GLN A 273      70.401 -39.298  11.611  1.00 87.84           C  
ATOM   2087  O   GLN A 273      70.479 -38.962  12.794  1.00 87.84           O  
ATOM   2088  CB  GLN A 273      68.981 -37.809  10.183  1.00 87.84           C  
ATOM   2089  CG  GLN A 273      68.296 -37.061  11.319  1.00 87.84           C  
ATOM   2090  CD  GLN A 273      66.884 -36.630  10.972  1.00 87.84           C  
ATOM   2091  NE2 GLN A 273      66.533 -35.400  11.332  1.00 87.84           N  
ATOM   2092  OE1 GLN A 273      66.114 -37.397  10.384  1.00 87.84           O  
ATOM   2093  N   ALA A 274      70.338 -40.499  11.259  1.00 84.45           N  
ATOM   2094  CA  ALA A 274      70.285 -41.599  12.220  1.00 84.45           C  
ATOM   2095  C   ALA A 274      71.665 -41.882  12.805  1.00 84.45           C  
ATOM   2096  O   ALA A 274      71.784 -42.282  13.966  1.00 84.45           O  
ATOM   2097  CB  ALA A 274      69.722 -42.855  11.561  1.00 84.45           C  
ATOM   2098  N   PHE A 275      72.762 -41.472  12.090  1.00 82.57           N  
ATOM   2099  CA  PHE A 275      74.133 -41.677  12.540  1.00 82.57           C  
ATOM   2100  C   PHE A 275      74.977 -40.433  12.292  1.00 82.57           C  
ATOM   2101  O   PHE A 275      75.878 -40.446  11.451  1.00 82.57           O  
ATOM   2102  CB  PHE A 275      74.758 -42.885  11.834  1.00 82.57           C  
ATOM   2103  CG  PHE A 275      73.969 -44.156  11.993  1.00 82.57           C  
ATOM   2104  CD1 PHE A 275      74.131 -44.956  13.118  1.00 82.57           C  
ATOM   2105  CD2 PHE A 275      73.063 -44.551  11.017  1.00 82.57           C  
ATOM   2106  CE1 PHE A 275      73.402 -46.133  13.267  1.00 82.57           C  
ATOM   2107  CE2 PHE A 275      72.331 -45.727  11.160  1.00 82.57           C  
ATOM   2108  CZ  PHE A 275      72.502 -46.517  12.285  1.00 82.57           C  
ATOM   2109  N   PRO A 276      74.775 -39.363  13.010  1.00 80.57           N  
ATOM   2110  CA  PRO A 276      75.403 -38.084  12.673  1.00 80.57           C  
ATOM   2111  C   PRO A 276      76.898 -38.060  12.984  1.00 80.57           C  
ATOM   2112  O   PRO A 276      77.655 -37.327  12.342  1.00 80.57           O  
ATOM   2113  CB  PRO A 276      74.648 -37.079  13.545  1.00 80.57           C  
ATOM   2114  CG  PRO A 276      73.997 -37.907  14.605  1.00 80.57           C  
ATOM   2115  CD  PRO A 276      73.839 -39.307  14.086  1.00 80.57           C  
ATOM   2116  N   ASN A 277      77.444 -39.024  13.741  1.00 78.48           N  
ATOM   2117  CA  ASN A 277      78.831 -38.902  14.176  1.00 78.48           C  
ATOM   2118  C   ASN A 277      79.695 -40.032  13.623  1.00 78.48           C  
ATOM   2119  O   ASN A 277      80.734 -40.362  14.196  1.00 78.48           O  
ATOM   2120  CB  ASN A 277      78.915 -38.868  15.703  1.00 78.48           C  
ATOM   2121  CG  ASN A 277      78.214 -37.664  16.300  1.00 78.48           C  
ATOM   2122  ND2 ASN A 277      77.432 -37.892  17.349  1.00 78.48           N  
ATOM   2123  OD1 ASN A 277      78.373 -36.537  15.822  1.00 78.48           O  
ATOM   2124  N   THR A 278      79.259 -40.547  12.395  1.00 80.08           N  
ATOM   2125  CA  THR A 278      80.014 -41.680  11.871  1.00 80.08           C  
ATOM   2126  C   THR A 278      80.564 -41.367  10.482  1.00 80.08           C  
ATOM   2127  O   THR A 278      80.024 -40.517   9.772  1.00 80.08           O  
ATOM   2128  CB  THR A 278      79.145 -42.949  11.809  1.00 80.08           C  
ATOM   2129  CG2 THR A 278      78.497 -43.239  13.158  1.00 80.08           C  
ATOM   2130  OG1 THR A 278      78.118 -42.771  10.826  1.00 80.08           O  
ATOM   2131  N   GLU A 279      81.748 -41.755  10.174  1.00 83.08           N  
ATOM   2132  CA  GLU A 279      82.329 -41.708   8.835  1.00 83.08           C  
ATOM   2133  C   GLU A 279      81.396 -42.339   7.806  1.00 83.08           C  
ATOM   2134  O   GLU A 279      81.419 -41.968   6.631  1.00 83.08           O  
ATOM   2135  CB  GLU A 279      83.688 -42.412   8.815  1.00 83.08           C  
ATOM   2136  CG  GLU A 279      84.781 -41.661   9.560  1.00 83.08           C  
ATOM   2137  CD  GLU A 279      86.129 -42.363   9.517  1.00 83.08           C  
ATOM   2138  OE1 GLU A 279      87.107 -41.837  10.095  1.00 83.08           O  
ATOM   2139  OE2 GLU A 279      86.208 -43.449   8.900  1.00 83.08           O1-
ATOM   2140  N   LEU A 280      80.564 -43.245   8.418  1.00 80.78           N  
ATOM   2141  CA  LEU A 280      79.605 -43.941   7.566  1.00 80.78           C  
ATOM   2142  C   LEU A 280      78.577 -42.969   6.998  1.00 80.78           C  
ATOM   2143  O   LEU A 280      78.226 -43.049   5.819  1.00 80.78           O  
ATOM   2144  CB  LEU A 280      78.897 -45.049   8.351  1.00 80.78           C  
ATOM   2145  CG  LEU A 280      77.880 -45.885   7.573  1.00 80.78           C  
ATOM   2146  CD1 LEU A 280      78.555 -46.586   6.399  1.00 80.78           C  
ATOM   2147  CD2 LEU A 280      77.207 -46.900   8.492  1.00 80.78           C  
ATOM   2148  N   ALA A 281      78.109 -42.000   7.729  1.00 83.12           N  
ATOM   2149  CA  ALA A 281      77.143 -41.005   7.271  1.00 83.12           C  
ATOM   2150  C   ALA A 281      77.730 -40.141   6.159  1.00 83.12           C  
ATOM   2151  O   ALA A 281      77.074 -39.893   5.145  1.00 83.12           O  
ATOM   2152  CB  ALA A 281      76.690 -40.129   8.437  1.00 83.12           C  
ATOM   2153  N   GLU A 282      78.991 -39.681   6.392  1.00 84.45           N  
ATOM   2154  CA  GLU A 282      79.674 -38.886   5.376  1.00 84.45           C  
ATOM   2155  C   GLU A 282      79.824 -39.667   4.073  1.00 84.45           C  
ATOM   2156  O   GLU A 282      79.598 -39.124   2.990  1.00 84.45           O  
ATOM   2157  CB  GLU A 282      81.047 -38.435   5.880  1.00 84.45           C  
ATOM   2158  CG  GLU A 282      80.984 -37.417   7.009  1.00 84.45           C  
ATOM   2159  CD  GLU A 282      82.352 -37.046   7.560  1.00 84.45           C  
ATOM   2160  OE1 GLU A 282      82.420 -36.390   8.623  1.00 84.45           O  
ATOM   2161  OE2 GLU A 282      83.364 -37.414   6.921  1.00 84.45           O1-
ATOM   2162  N   LEU A 283      80.236 -40.917   4.243  1.00 82.81           N  
ATOM   2163  CA  LEU A 283      80.430 -41.784   3.085  1.00 82.81           C  
ATOM   2164  C   LEU A 283      79.122 -41.977   2.326  1.00 82.81           C  
ATOM   2165  O   LEU A 283      79.099 -41.919   1.094  1.00 82.81           O  
ATOM   2166  CB  LEU A 283      80.986 -43.142   3.519  1.00 82.81           C  
ATOM   2167  CG  LEU A 283      81.340 -44.120   2.398  1.00 82.81           C  
ATOM   2168  CD1 LEU A 283      82.490 -43.573   1.559  1.00 82.81           C  
ATOM   2169  CD2 LEU A 283      81.692 -45.488   2.972  1.00 82.81           C  
ATOM   2170  N   MET A 284      77.984 -42.059   3.049  1.00 82.42           N  
ATOM   2171  CA  MET A 284      76.674 -42.236   2.427  1.00 82.42           C  
ATOM   2172  C   MET A 284      76.279 -40.997   1.630  1.00 82.42           C  
ATOM   2173  O   MET A 284      75.755 -41.108   0.520  1.00 82.42           O  
ATOM   2174  CB  MET A 284      75.612 -42.540   3.484  1.00 82.42           C  
ATOM   2175  CG  MET A 284      75.687 -43.953   4.039  1.00 82.42           C  
ATOM   2176  SD  MET A 284      74.185 -44.418   4.985  1.00 82.42           S  
ATOM   2177  CE  MET A 284      74.438 -46.208   5.130  1.00 82.42           C  
ATOM   2178  N   LEU A 285      76.543 -39.859   2.144  1.00 85.62           N  
ATOM   2179  CA  LEU A 285      76.214 -38.608   1.469  1.00 85.62           C  
ATOM   2180  C   LEU A 285      77.078 -38.415   0.229  1.00 85.62           C  
ATOM   2181  O   LEU A 285      76.583 -37.991  -0.819  1.00 85.62           O  
ATOM   2182  CB  LEU A 285      76.393 -37.422   2.421  1.00 85.62           C  
ATOM   2183  CG  LEU A 285      75.374 -37.302   3.555  1.00 85.62           C  
ATOM   2184  CD1 LEU A 285      75.717 -36.117   4.452  1.00 85.62           C  
ATOM   2185  CD2 LEU A 285      73.963 -37.163   2.995  1.00 85.62           C  
ATOM   2186  N   ARG A 286      78.353 -38.641   0.412  1.00 84.59           N  
ATOM   2187  CA  ARG A 286      79.259 -38.517  -0.725  1.00 84.59           C  
ATOM   2188  C   ARG A 286      78.851 -39.457  -1.855  1.00 84.59           C  
ATOM   2189  O   ARG A 286      78.889 -39.079  -3.028  1.00 84.59           O  
ATOM   2190  CB  ARG A 286      80.700 -38.804  -0.298  1.00 84.59           C  
ATOM   2191  CG  ARG A 286      81.327 -37.698   0.537  1.00 84.59           C  
ATOM   2192  CD  ARG A 286      82.795 -37.975   0.827  1.00 84.59           C  
ATOM   2193  NE  ARG A 286      83.362 -36.979   1.733  1.00 84.59           N  
ATOM   2194  CZ  ARG A 286      84.462 -36.273   1.490  1.00 84.59           C  
ATOM   2195  NH1 ARG A 286      85.139 -36.439   0.359  1.00 84.59           N1+
ATOM   2196  NH2 ARG A 286      84.890 -35.394   2.383  1.00 84.59           N  
ATOM   2197  N   LEU A 287      78.546 -40.645  -1.464  1.00 81.62           N  
ATOM   2198  CA  LEU A 287      78.107 -41.620  -2.456  1.00 81.62           C  
ATOM   2199  C   LEU A 287      76.829 -41.156  -3.147  1.00 81.62           C  
ATOM   2200  O   LEU A 287      76.690 -41.297  -4.364  1.00 81.62           O  
ATOM   2201  CB  LEU A 287      77.882 -42.986  -1.803  1.00 81.62           C  
ATOM   2202  CG  LEU A 287      77.629 -44.159  -2.752  1.00 81.62           C  
ATOM   2203  CD1 LEU A 287      78.856 -44.410  -3.622  1.00 81.62           C  
ATOM   2204  CD2 LEU A 287      77.258 -45.412  -1.967  1.00 81.62           C  
ATOM   2205  N   ALA A 288      75.824 -40.653  -2.392  1.00 83.52           N  
ATOM   2206  CA  ALA A 288      74.590 -40.121  -2.966  1.00 83.52           C  
ATOM   2207  C   ALA A 288      74.882 -38.965  -3.919  1.00 83.52           C  
ATOM   2208  O   ALA A 288      74.240 -38.837  -4.964  1.00 83.52           O  
ATOM   2209  CB  ALA A 288      73.642 -39.667  -1.858  1.00 83.52           C  
ATOM   2210  N   GLU A 289      75.784 -38.183  -3.506  1.00 82.65           N  
ATOM   2211  CA  GLU A 289      76.201 -37.091  -4.379  1.00 82.65           C  
ATOM   2212  C   GLU A 289      76.729 -37.618  -5.710  1.00 82.65           C  
ATOM   2213  O   GLU A 289      76.389 -37.092  -6.772  1.00 82.65           O  
ATOM   2214  CB  GLU A 289      77.266 -36.231  -3.695  1.00 82.65           C  
ATOM   2215  CG  GLU A 289      77.664 -34.995  -4.489  1.00 82.65           C  
ATOM   2216  CD  GLU A 289      78.828 -34.235  -3.874  1.00 82.65           C  
ATOM   2217  OE1 GLU A 289      79.276 -33.227  -4.467  1.00 82.65           O  
ATOM   2218  OE2 GLU A 289      79.297 -34.652  -2.791  1.00 82.65           O1-
ATOM   2219  N   VAL A 290      77.625 -38.550  -5.659  1.00 78.49           N  
ATOM   2220  CA  VAL A 290      78.201 -39.157  -6.854  1.00 78.49           C  
ATOM   2221  C   VAL A 290      77.097 -39.787  -7.700  1.00 78.49           C  
ATOM   2222  O   VAL A 290      77.084 -39.640  -8.924  1.00 78.49           O  
ATOM   2223  CB  VAL A 290      79.267 -40.216  -6.494  1.00 78.49           C  
ATOM   2224  CG1 VAL A 290      79.698 -40.993  -7.738  1.00 78.49           C  
ATOM   2225  CG2 VAL A 290      80.474 -39.555  -5.831  1.00 78.49           C  
ATOM   2226  N   ALA A 291      76.182 -40.425  -6.991  1.00 78.93           N  
ATOM   2227  CA  ALA A 291      75.062 -41.033  -7.705  1.00 78.93           C  
ATOM   2228  C   ALA A 291      74.241 -39.977  -8.440  1.00 78.93           C  
ATOM   2229  O   ALA A 291      73.842 -40.181  -9.589  1.00 78.93           O  
ATOM   2230  CB  ALA A 291      74.176 -41.815  -6.738  1.00 78.93           C  
ATOM   2231  N   ALA A 292      74.002 -38.912  -7.772  1.00 78.55           N  
ATOM   2232  CA  ALA A 292      73.247 -37.817  -8.375  1.00 78.55           C  
ATOM   2233  C   ALA A 292      73.980 -37.250  -9.588  1.00 78.55           C  
ATOM   2234  O   ALA A 292      73.363 -36.981 -10.622  1.00 78.55           O  
ATOM   2235  CB  ALA A 292      72.996 -36.715  -7.346  1.00 78.55           C  
ATOM   2236  N   ARG A 293      75.236 -37.048  -9.473  1.00 77.36           N  
ATOM   2237  CA  ARG A 293      76.063 -36.545 -10.565  1.00 77.36           C  
ATOM   2238  C   ARG A 293      76.063 -37.514 -11.743  1.00 77.36           C  
ATOM   2239  O   ARG A 293      75.957 -37.095 -12.897  1.00 77.36           O  
ATOM   2240  CB  ARG A 293      77.496 -36.302 -10.087  1.00 77.36           C  
ATOM   2241  CG  ARG A 293      78.374 -35.595 -11.106  1.00 77.36           C  
ATOM   2242  CD  ARG A 293      79.782 -35.361 -10.575  1.00 77.36           C  
ATOM   2243  NE  ARG A 293      79.785 -34.429  -9.452  1.00 77.36           N  
ATOM   2244  CZ  ARG A 293      80.860 -34.106  -8.738  1.00 77.36           C  
ATOM   2245  NH1 ARG A 293      82.045 -34.639  -9.018  1.00 77.36           N1+
ATOM   2246  NH2 ARG A 293      80.751 -33.246  -7.737  1.00 77.36           N  
ATOM   2247  N   VAL A 294      76.218 -38.755 -11.514  1.00 77.37           N  
ATOM   2248  CA  VAL A 294      76.226 -39.781 -12.552  1.00 77.37           C  
ATOM   2249  C   VAL A 294      74.887 -39.784 -13.286  1.00 77.37           C  
ATOM   2250  O   VAL A 294      74.847 -39.849 -14.517  1.00 77.37           O  
ATOM   2251  CB  VAL A 294      76.515 -41.181 -11.964  1.00 77.37           C  
ATOM   2252  CG1 VAL A 294      76.265 -42.267 -13.008  1.00 77.37           C  
ATOM   2253  CG2 VAL A 294      77.948 -41.255 -11.443  1.00 77.37           C  
ATOM   2254  N   MET A 295      73.821 -39.558 -12.605  1.00 74.07           N  
ATOM   2255  CA  MET A 295      72.494 -39.545 -13.216  1.00 74.07           C  
ATOM   2256  C   MET A 295      72.332 -38.343 -14.140  1.00 74.07           C  
ATOM   2257  O   MET A 295      71.747 -38.458 -15.218  1.00 74.07           O  
ATOM   2258  CB  MET A 295      71.407 -39.529 -12.140  1.00 74.07           C  
ATOM   2259  CG  MET A 295      71.149 -40.887 -11.509  1.00 74.07           C  
ATOM   2260  SD  MET A 295      69.585 -40.931 -10.550  1.00 74.07           S  
ATOM   2261  CE  MET A 295      69.616 -42.650  -9.966  1.00 74.07           C  
ATOM   2262  N   LYS A 296      72.807 -37.241 -13.730  1.00 73.53           N  
ATOM   2263  CA  LYS A 296      72.758 -36.038 -14.557  1.00 73.53           C  
ATOM   2264  C   LYS A 296      73.565 -36.219 -15.840  1.00 73.53           C  
ATOM   2265  O   LYS A 296      73.114 -35.840 -16.923  1.00 73.53           O  
ATOM   2266  CB  LYS A 296      73.277 -34.829 -13.778  1.00 73.53           C  
ATOM   2267  CG  LYS A 296      73.073 -33.501 -14.490  1.00 73.53           C  
ATOM   2268  CD  LYS A 296      73.541 -32.331 -13.634  1.00 73.53           C  
ATOM   2269  CE  LYS A 296      73.358 -31.001 -14.355  1.00 73.53           C  
ATOM   2270  NZ  LYS A 296      73.800 -29.850 -13.514  1.00 73.53           N1+
ATOM   2271  N   GLU A 297      74.683 -36.721 -15.659  1.00 78.65           N  
ATOM   2272  CA  GLU A 297      75.552 -36.944 -16.811  1.00 78.65           C  
ATOM   2273  C   GLU A 297      74.937 -37.951 -17.779  1.00 78.65           C  
ATOM   2274  O   GLU A 297      75.058 -37.803 -18.997  1.00 78.65           O  
ATOM   2275  CB  GLU A 297      76.933 -37.426 -16.359  1.00 78.65           C  
ATOM   2276  CG  GLU A 297      77.775 -36.345 -15.698  1.00 78.65           C  
ATOM   2277  CD  GLU A 297      78.177 -35.230 -16.651  1.00 78.65           C  
ATOM   2278  OE1 GLU A 297      78.280 -34.063 -16.211  1.00 78.65           O  
ATOM   2279  OE2 GLU A 297      78.388 -35.527 -17.848  1.00 78.65           O1-
ATOM   2280  N   LEU A 298      74.239 -38.889 -17.325  1.00 75.90           N  
ATOM   2281  CA  LEU A 298      73.577 -39.887 -18.159  1.00 75.90           C  
ATOM   2282  C   LEU A 298      72.417 -39.266 -18.932  1.00 75.90           C  
ATOM   2283  O   LEU A 298      72.213 -39.578 -20.107  1.00 75.90           O  
ATOM   2284  CB  LEU A 298      73.071 -41.051 -17.303  1.00 75.90           C  
ATOM   2285  CG  LEU A 298      74.122 -42.063 -16.845  1.00 75.90           C  
ATOM   2286  CD1 LEU A 298      73.509 -43.058 -15.865  1.00 75.90           C  
ATOM   2287  CD2 LEU A 298      74.725 -42.787 -18.044  1.00 75.90           C  
ATOM   2288  N   GLU A 299      71.685 -38.465 -18.185  1.00 71.88           N  
ATOM   2289  CA  GLU A 299      70.576 -37.788 -18.850  1.00 71.88           C  
ATOM   2290  C   GLU A 299      71.075 -36.887 -19.976  1.00 71.88           C  
ATOM   2291  O   GLU A 299      70.482 -36.848 -21.056  1.00 71.88           O  
ATOM   2292  CB  GLU A 299      69.764 -36.970 -17.843  1.00 71.88           C  
ATOM   2293  CG  GLU A 299      68.690 -37.772 -17.123  1.00 71.88           C  
ATOM   2294  CD  GLU A 299      67.909 -36.954 -16.107  1.00 71.88           C  
ATOM   2295  OE1 GLU A 299      67.042 -37.524 -15.406  1.00 71.88           O  
ATOM   2296  OE2 GLU A 299      68.165 -35.732 -16.014  1.00 71.88           O1-
ATOM   2297  N   ARG A 300      72.192 -36.189 -19.715  1.00 74.01           N  
ATOM   2298  CA  ARG A 300      72.820 -35.332 -20.715  1.00 74.01           C  
ATOM   2299  C   ARG A 300      73.304 -36.147 -21.909  1.00 74.01           C  
ATOM   2300  O   ARG A 300      73.107 -35.748 -23.059  1.00 74.01           O  
ATOM   2301  CB  ARG A 300      73.989 -34.557 -20.101  1.00 74.01           C  
ATOM   2302  CG  ARG A 300      74.547 -33.468 -21.003  1.00 74.01           C  
ATOM   2303  CD  ARG A 300      75.634 -32.661 -20.306  1.00 74.01           C  
ATOM   2304  NE  ARG A 300      76.272 -31.716 -21.218  1.00 74.01           N  
ATOM   2305  CZ  ARG A 300      77.232 -30.862 -20.876  1.00 74.01           C  
ATOM   2306  NH1 ARG A 300      77.687 -30.818 -19.629  1.00 74.01           N1+
ATOM   2307  NH2 ARG A 300      77.742 -30.046 -21.786  1.00 74.01           N  
ATOM   2308  N   ASN A 301      73.940 -37.295 -21.583  1.00 77.10           N  
ATOM   2309  CA  ASN A 301      74.429 -38.172 -22.640  1.00 77.10           C  
ATOM   2310  C   ASN A 301      73.285 -38.724 -23.486  1.00 77.10           C  
ATOM   2311  O   ASN A 301      73.400 -38.814 -24.710  1.00 77.10           O  
ATOM   2312  CB  ASN A 301      75.253 -39.318 -22.049  1.00 77.10           C  
ATOM   2313  CG  ASN A 301      76.653 -38.888 -21.656  1.00 77.10           C  
ATOM   2314  ND2 ASN A 301      77.346 -39.738 -20.908  1.00 77.10           N  
ATOM   2315  OD1 ASN A 301      77.108 -37.802 -22.021  1.00 77.10           O  
ATOM   2316  N   ASP A 302      72.187 -39.007 -22.820  1.00 73.66           N  
ATOM   2317  CA  ASP A 302      71.009 -39.502 -23.526  1.00 73.66           C  
ATOM   2318  C   ASP A 302      70.455 -38.444 -24.477  1.00 73.66           C  
ATOM   2319  O   ASP A 302      70.093 -38.752 -25.615  1.00 73.66           O  
ATOM   2320  CB  ASP A 302      69.929 -39.933 -22.532  1.00 73.66           C  
ATOM   2321  CG  ASP A 302      70.095 -41.367 -22.061  1.00 73.66           C  
ATOM   2322  OD1 ASP A 302      71.017 -42.063 -22.538  1.00 73.66           O  
ATOM   2323  OD2 ASP A 302      69.295 -41.806 -21.206  1.00 73.66           O1-
ATOM   2324  N   GLU A 303      70.455 -37.151 -24.067  1.00 76.26           N  
ATOM   2325  CA  GLU A 303      69.958 -36.041 -24.874  1.00 76.26           C  
ATOM   2326  C   GLU A 303      70.893 -35.747 -26.043  1.00 76.26           C  
ATOM   2327  O   GLU A 303      70.438 -35.482 -27.158  1.00 76.26           O  
ATOM   2328  CB  GLU A 303      69.779 -34.787 -24.014  1.00 76.26           C  
ATOM   2329  CG  GLU A 303      68.541 -34.819 -23.129  1.00 76.26           C  
ATOM   2330  CD  GLU A 303      68.447 -33.630 -22.187  1.00 76.26           C  
ATOM   2331  OE1 GLU A 303      67.461 -33.541 -21.420  1.00 76.26           O  
ATOM   2332  OE2 GLU A 303      69.365 -32.780 -22.217  1.00 76.26           O1-
ATOM   2333  N   GLU A 304      72.177 -35.773 -25.732  1.00 78.35           N  
ATOM   2334  CA  GLU A 304      73.182 -35.502 -26.756  1.00 78.35           C  
ATOM   2335  C   GLU A 304      73.179 -36.585 -27.831  1.00 78.35           C  
ATOM   2336  O   GLU A 304      73.359 -36.292 -29.015  1.00 78.35           O  
ATOM   2337  CB  GLU A 304      74.573 -35.387 -26.128  1.00 78.35           C  
ATOM   2338  CG  GLU A 304      74.787 -34.106 -25.335  1.00 78.35           C  
ATOM   2339  CD  GLU A 304      76.183 -33.991 -24.746  1.00 78.35           C  
ATOM   2340  OE1 GLU A 304      76.501 -32.943 -24.139  1.00 78.35           O  
ATOM   2341  OE2 GLU A 304      76.966 -34.955 -24.893  1.00 78.35           O1-
ATOM   2342  N   ILE A 305      72.856 -37.770 -27.486  1.00 68.41           N  
ATOM   2343  CA  ILE A 305      72.822 -38.897 -28.412  1.00 68.41           C  
ATOM   2344  C   ILE A 305      71.565 -38.816 -29.276  1.00 68.41           C  
ATOM   2345  O   ILE A 305      71.612 -39.091 -30.477  1.00 68.41           O  
ATOM   2346  CB  ILE A 305      72.871 -40.247 -27.663  1.00 68.41           C  
ATOM   2347  CG1 ILE A 305      74.244 -40.445 -27.011  1.00 68.41           C  
ATOM   2348  CG2 ILE A 305      72.543 -41.403 -28.612  1.00 68.41           C  
ATOM   2349  CD1 ILE A 305      74.314 -41.638 -26.067  1.00 68.41           C  
ATOM   2350  N   LYS A 306      70.434 -38.516 -28.563  1.00 71.67           N  
ATOM   2351  CA  LYS A 306      69.218 -38.333 -29.350  1.00 71.67           C  
ATOM   2352  C   LYS A 306      69.418 -37.280 -30.435  1.00 71.67           C  
ATOM   2353  O   LYS A 306      68.852 -37.390 -31.525  1.00 71.67           O  
ATOM   2354  CB  LYS A 306      68.049 -37.938 -28.445  1.00 71.67           C  
ATOM   2355  CG  LYS A 306      67.449 -39.099 -27.667  1.00 71.67           C  
ATOM   2356  CD  LYS A 306      66.244 -38.658 -26.844  1.00 71.67           C  
ATOM   2357  CE  LYS A 306      65.689 -39.802 -26.007  1.00 71.67           C  
ATOM   2358  NZ  LYS A 306      64.535 -39.363 -25.166  1.00 71.67           N1+
ATOM   2359  N   LYS A 307      70.356 -36.366 -30.151  1.00 75.66           N  
ATOM   2360  CA  LYS A 307      70.593 -35.276 -31.092  1.00 75.66           C  
ATOM   2361  C   LYS A 307      71.612 -35.679 -32.154  1.00 75.66           C  
ATOM   2362  O   LYS A 307      71.608 -35.137 -33.262  1.00 75.66           O  
ATOM   2363  CB  LYS A 307      71.070 -34.025 -30.354  1.00 75.66           C  
ATOM   2364  CG  LYS A 307      69.993 -33.350 -29.517  1.00 75.66           C  
ATOM   2365  CD  LYS A 307      70.508 -32.070 -28.870  1.00 75.66           C  
ATOM   2366  CE  LYS A 307      69.440 -31.411 -28.007  1.00 75.66           C  
ATOM   2367  NZ  LYS A 307      69.955 -30.183 -27.331  1.00 75.66           N1+
ATOM   2368  N   SER A 308      72.476 -36.688 -31.854  1.00 69.04           N  
ATOM   2369  CA  SER A 308      73.542 -37.059 -32.779  1.00 69.04           C  
ATOM   2370  C   SER A 308      73.148 -38.270 -33.618  1.00 69.04           C  
ATOM   2371  O   SER A 308      72.467 -39.175 -33.131  1.00 69.04           O  
ATOM   2372  CB  SER A 308      74.834 -37.355 -32.015  1.00 69.04           C  
ATOM   2373  OG  SER A 308      74.876 -38.711 -31.605  1.00 69.04           O  
ATOM   2374  N   ASP A 309      72.662 -38.117 -34.851  1.00 66.41           N  
ATOM   2375  CA  ASP A 309      72.315 -39.181 -35.787  1.00 66.41           C  
ATOM   2376  C   ASP A 309      73.415 -40.238 -35.851  1.00 66.41           C  
ATOM   2377  O   ASP A 309      73.379 -41.127 -36.703  1.00 66.41           O  
ATOM   2378  CB  ASP A 309      72.055 -38.606 -37.181  1.00 66.41           C  
ATOM   2379  CG  ASP A 309      70.600 -38.234 -37.408  1.00 66.41           C  
ATOM   2380  OD1 ASP A 309      69.737 -38.624 -36.592  1.00 66.41           O  
ATOM   2381  OD2 ASP A 309      70.314 -37.548 -38.413  1.00 66.41           O1-
ATOM   2382  N   GLU A 310      74.379 -40.433 -34.899  1.00 61.65           N  
ATOM   2383  CA  GLU A 310      75.485 -41.385 -34.943  1.00 61.65           C  
ATOM   2384  C   GLU A 310      75.139 -42.668 -34.194  1.00 61.65           C  
ATOM   2385  O   GLU A 310      74.786 -42.628 -33.013  1.00 61.65           O  
ATOM   2386  CB  GLU A 310      76.756 -40.761 -34.358  1.00 61.65           C  
ATOM   2387  CG  GLU A 310      77.556 -39.942 -35.360  1.00 61.65           C  
ATOM   2388  CD  GLU A 310      78.788 -39.290 -34.754  1.00 61.65           C  
ATOM   2389  OE1 GLU A 310      79.525 -38.590 -35.484  1.00 61.65           O  
ATOM   2390  OE2 GLU A 310      79.018 -39.481 -33.539  1.00 61.65           O1-
ATOM   2391  N   LEU A 311      74.365 -43.660 -34.746  1.00 51.66           N  
ATOM   2392  CA  LEU A 311      73.727 -44.940 -34.459  1.00 51.66           C  
ATOM   2393  C   LEU A 311      74.759 -45.979 -34.033  1.00 51.66           C  
ATOM   2394  O   LEU A 311      74.457 -46.872 -33.238  1.00 51.66           O  
ATOM   2395  CB  LEU A 311      72.955 -45.442 -35.682  1.00 51.66           C  
ATOM   2396  CG  LEU A 311      71.491 -45.012 -35.784  1.00 51.66           C  
ATOM   2397  CD1 LEU A 311      71.068 -44.910 -37.245  1.00 51.66           C  
ATOM   2398  CD2 LEU A 311      70.594 -45.987 -35.029  1.00 51.66           C  
ATOM   2399  N   ASP A 312      76.126 -45.752 -34.017  1.00 60.41           N  
ATOM   2400  CA  ASP A 312      76.913 -46.910 -33.605  1.00 60.41           C  
ATOM   2401  C   ASP A 312      77.342 -46.791 -32.144  1.00 60.41           C  
ATOM   2402  O   ASP A 312      77.546 -47.802 -31.468  1.00 60.41           O  
ATOM   2403  CB  ASP A 312      78.142 -47.071 -34.503  1.00 60.41           C  
ATOM   2404  CG  ASP A 312      77.862 -47.887 -35.751  1.00 60.41           C  
ATOM   2405  OD1 ASP A 312      76.788 -48.522 -35.837  1.00 60.41           O  
ATOM   2406  OD2 ASP A 312      78.723 -47.900 -36.657  1.00 60.41           O1-
ATOM   2407  N   ASP A 313      77.099 -45.778 -31.399  1.00 60.02           N  
ATOM   2408  CA  ASP A 313      77.421 -45.527 -29.997  1.00 60.02           C  
ATOM   2409  C   ASP A 313      76.174 -45.628 -29.122  1.00 60.02           C  
ATOM   2410  O   ASP A 313      76.266 -45.584 -27.893  1.00 60.02           O  
ATOM   2411  CB  ASP A 313      78.068 -44.150 -29.835  1.00 60.02           C  
ATOM   2412  CG  ASP A 313      79.529 -44.129 -30.247  1.00 60.02           C  
ATOM   2413  OD1 ASP A 313      80.148 -45.210 -30.357  1.00 60.02           O  
ATOM   2414  OD2 ASP A 313      80.068 -43.022 -30.461  1.00 60.02           O1-
ATOM   2415  N   GLU A 314      75.102 -46.031 -29.664  1.00 59.27           N  
ATOM   2416  CA  GLU A 314      73.846 -46.064 -28.920  1.00 59.27           C  
ATOM   2417  C   GLU A 314      73.779 -47.285 -28.006  1.00 59.27           C  
ATOM   2418  O   GLU A 314      73.311 -47.190 -26.870  1.00 59.27           O  
ATOM   2419  CB  GLU A 314      72.653 -46.059 -29.879  1.00 59.27           C  
ATOM   2420  CG  GLU A 314      71.889 -44.743 -29.901  1.00 59.27           C  
ATOM   2421  CD  GLU A 314      70.722 -44.744 -30.876  1.00 59.27           C  
ATOM   2422  OE1 GLU A 314      69.999 -43.724 -30.957  1.00 59.27           O  
ATOM   2423  OE2 GLU A 314      70.527 -45.771 -31.562  1.00 59.27           O1-
ATOM   2424  N   SER A 315      74.409 -48.421 -28.471  1.00 58.08           N  
ATOM   2425  CA  SER A 315      74.278 -49.637 -27.675  1.00 58.08           C  
ATOM   2426  C   SER A 315      75.176 -49.589 -26.442  1.00 58.08           C  
ATOM   2427  O   SER A 315      74.783 -50.042 -25.365  1.00 58.08           O  
ATOM   2428  CB  SER A 315      74.619 -50.868 -28.515  1.00 58.08           C  
ATOM   2429  OG  SER A 315      75.991 -50.873 -28.868  1.00 58.08           O  
ATOM   2430  N   LEU A 316      76.453 -49.050 -26.599  1.00 58.02           N  
ATOM   2431  CA  LEU A 316      77.406 -48.971 -25.497  1.00 58.02           C  
ATOM   2432  C   LEU A 316      76.899 -48.036 -24.404  1.00 58.02           C  
ATOM   2433  O   LEU A 316      76.993 -48.353 -23.217  1.00 58.02           O  
ATOM   2434  CB  LEU A 316      78.770 -48.492 -26.001  1.00 58.02           C  
ATOM   2435  CG  LEU A 316      79.990 -48.959 -25.205  1.00 58.02           C  
ATOM   2436  CD1 LEU A 316      80.715 -50.074 -25.953  1.00 58.02           C  
ATOM   2437  CD2 LEU A 316      80.931 -47.791 -24.933  1.00 58.02           C  
ATOM   2438  N   LEU A 317      76.242 -47.046 -24.799  1.00 61.32           N  
ATOM   2439  CA  LEU A 317      75.719 -46.070 -23.849  1.00 61.32           C  
ATOM   2440  C   LEU A 317      74.484 -46.613 -23.136  1.00 61.32           C  
ATOM   2441  O   LEU A 317      74.303 -46.386 -21.938  1.00 61.32           O  
ATOM   2442  CB  LEU A 317      75.376 -44.759 -24.561  1.00 61.32           C  
ATOM   2443  CG  LEU A 317      76.432 -43.655 -24.494  1.00 61.32           C  
ATOM   2444  CD1 LEU A 317      76.458 -42.867 -25.800  1.00 61.32           C  
ATOM   2445  CD2 LEU A 317      76.166 -42.730 -23.311  1.00 61.32           C  
ATOM   2446  N   GLU A 318      73.602 -47.256 -23.884  1.00 64.31           N  
ATOM   2447  CA  GLU A 318      72.454 -47.891 -23.244  1.00 64.31           C  
ATOM   2448  C   GLU A 318      72.897 -48.878 -22.168  1.00 64.31           C  
ATOM   2449  O   GLU A 318      72.298 -48.941 -21.092  1.00 64.31           O  
ATOM   2450  CB  GLU A 318      71.586 -48.605 -24.284  1.00 64.31           C  
ATOM   2451  CG  GLU A 318      70.228 -47.953 -24.503  1.00 64.31           C  
ATOM   2452  CD  GLU A 318      69.469 -48.530 -25.688  1.00 64.31           C  
ATOM   2453  OE1 GLU A 318      68.382 -48.009 -26.025  1.00 64.31           O  
ATOM   2454  OE2 GLU A 318      69.967 -49.510 -26.285  1.00 64.31           O1-
ATOM   2455  N   ASP A 319      74.082 -49.436 -22.430  1.00 63.69           N  
ATOM   2456  CA  ASP A 319      74.614 -50.405 -21.475  1.00 63.69           C  
ATOM   2457  C   ASP A 319      75.144 -49.708 -20.224  1.00 63.69           C  
ATOM   2458  O   ASP A 319      74.944 -50.189 -19.107  1.00 63.69           O  
ATOM   2459  CB  ASP A 319      75.720 -51.242 -22.120  1.00 63.69           C  
ATOM   2460  CG  ASP A 319      75.185 -52.306 -23.064  1.00 63.69           C  
ATOM   2461  OD1 ASP A 319      73.969 -52.592 -23.033  1.00 63.69           O  
ATOM   2462  OD2 ASP A 319      75.988 -52.864 -23.842  1.00 63.69           O1-
ATOM   2463  N   ILE A 320      75.842 -48.602 -20.498  1.00 63.84           N  
ATOM   2464  CA  ILE A 320      76.381 -47.832 -19.383  1.00 63.84           C  
ATOM   2465  C   ILE A 320      75.237 -47.299 -18.523  1.00 63.84           C  
ATOM   2466  O   ILE A 320      75.283 -47.388 -17.294  1.00 63.84           O  
ATOM   2467  CB  ILE A 320      77.270 -46.669 -19.876  1.00 63.84           C  
ATOM   2468  CG1 ILE A 320      78.567 -47.209 -20.487  1.00 63.84           C  
ATOM   2469  CG2 ILE A 320      77.567 -45.695 -18.733  1.00 63.84           C  
ATOM   2470  CD1 ILE A 320      79.451 -46.139 -21.111  1.00 63.84           C  
ATOM   2471  N   VAL A 321      74.158 -46.814 -19.195  1.00 63.86           N  
ATOM   2472  CA  VAL A 321      72.999 -46.295 -18.475  1.00 63.86           C  
ATOM   2473  C   VAL A 321      72.344 -47.418 -17.674  1.00 63.86           C  
ATOM   2474  O   VAL A 321      71.992 -47.232 -16.506  1.00 63.86           O  
ATOM   2475  CB  VAL A 321      71.971 -45.659 -19.438  1.00 63.86           C  
ATOM   2476  CG1 VAL A 321      70.662 -45.361 -18.709  1.00 63.86           C  
ATOM   2477  CG2 VAL A 321      72.541 -44.385 -20.059  1.00 63.86           C  
ATOM   2478  N   GLU A 322      72.249 -48.625 -18.331  1.00 65.85           N  
ATOM   2479  CA  GLU A 322      71.661 -49.777 -17.654  1.00 65.85           C  
ATOM   2480  C   GLU A 322      72.497 -50.193 -16.447  1.00 65.85           C  
ATOM   2481  O   GLU A 322      71.953 -50.515 -15.389  1.00 65.85           O  
ATOM   2482  CB  GLU A 322      71.514 -50.953 -18.623  1.00 65.85           C  
ATOM   2483  CG  GLU A 322      70.211 -51.722 -18.463  1.00 65.85           C  
ATOM   2484  CD  GLU A 322      69.836 -52.530 -19.696  1.00 65.85           C  
ATOM   2485  OE1 GLU A 322      68.754 -53.160 -19.702  1.00 65.85           O  
ATOM   2486  OE2 GLU A 322      70.632 -52.534 -20.661  1.00 65.85           O1-
ATOM   2487  N   LEU A 323      73.861 -50.162 -16.630  1.00 61.73           N  
ATOM   2488  CA  LEU A 323      74.765 -50.523 -15.544  1.00 61.73           C  
ATOM   2489  C   LEU A 323      74.640 -49.541 -14.383  1.00 61.73           C  
ATOM   2490  O   LEU A 323      74.618 -49.948 -13.220  1.00 61.73           O  
ATOM   2491  CB  LEU A 323      76.213 -50.561 -16.041  1.00 61.73           C  
ATOM   2492  CG  LEU A 323      76.804 -51.947 -16.300  1.00 61.73           C  
ATOM   2493  CD1 LEU A 323      77.702 -51.919 -17.534  1.00 61.73           C  
ATOM   2494  CD2 LEU A 323      77.577 -52.437 -15.082  1.00 61.73           C  
ATOM   2495  N   LEU A 324      74.515 -48.346 -14.726  1.00 66.19           N  
ATOM   2496  CA  LEU A 324      74.395 -47.315 -13.700  1.00 66.19           C  
ATOM   2497  C   LEU A 324      73.075 -47.449 -12.949  1.00 66.19           C  
ATOM   2498  O   LEU A 324      73.029 -47.273 -11.730  1.00 66.19           O  
ATOM   2499  CB  LEU A 324      74.501 -45.922 -14.326  1.00 66.19           C  
ATOM   2500  CG  LEU A 324      75.915 -45.410 -14.605  1.00 66.19           C  
ATOM   2501  CD1 LEU A 324      75.867 -44.182 -15.507  1.00 66.19           C  
ATOM   2502  CD2 LEU A 324      76.636 -45.093 -13.299  1.00 66.19           C  
ATOM   2503  N   LYS A 325      72.036 -47.775 -13.698  1.00 67.71           N  
ATOM   2504  CA  LYS A 325      70.747 -48.023 -13.059  1.00 67.71           C  
ATOM   2505  C   LYS A 325      70.829 -49.205 -12.098  1.00 67.71           C  
ATOM   2506  O   LYS A 325      70.238 -49.173 -11.015  1.00 67.71           O  
ATOM   2507  CB  LYS A 325      69.666 -48.277 -14.111  1.00 67.71           C  
ATOM   2508  CG  LYS A 325      69.180 -47.019 -14.815  1.00 67.71           C  
ATOM   2509  CD  LYS A 325      68.067 -47.328 -15.808  1.00 67.71           C  
ATOM   2510  CE  LYS A 325      67.570 -46.069 -16.503  1.00 67.71           C  
ATOM   2511  NZ  LYS A 325      66.534 -46.376 -17.533  1.00 67.71           N1+
ATOM   2512  N   GLU A 326      71.637 -50.199 -12.542  1.00 67.37           N  
ATOM   2513  CA  GLU A 326      71.846 -51.366 -11.691  1.00 67.37           C  
ATOM   2514  C   GLU A 326      72.621 -50.998 -10.429  1.00 67.37           C  
ATOM   2515  O   GLU A 326      72.320 -51.495  -9.341  1.00 67.37           O  
ATOM   2516  CB  GLU A 326      72.584 -52.466 -12.459  1.00 67.37           C  
ATOM   2517  CG  GLU A 326      71.695 -53.629 -12.874  1.00 67.37           C  
ATOM   2518  CD  GLU A 326      72.432 -54.691 -13.675  1.00 67.37           C  
ATOM   2519  OE1 GLU A 326      71.791 -55.670 -14.119  1.00 67.37           O  
ATOM   2520  OE2 GLU A 326      73.661 -54.543 -13.860  1.00 67.37           O1-
ATOM   2521  N   ILE A 327      73.716 -50.130 -10.612  1.00 67.02           N  
ATOM   2522  CA  ILE A 327      74.512 -49.663  -9.484  1.00 67.02           C  
ATOM   2523  C   ILE A 327      73.620 -48.912  -8.497  1.00 67.02           C  
ATOM   2524  O   ILE A 327      73.718 -49.112  -7.284  1.00 67.02           O  
ATOM   2525  CB  ILE A 327      75.677 -48.759  -9.947  1.00 67.02           C  
ATOM   2526  CG1 ILE A 327      76.737 -49.589 -10.680  1.00 67.02           C  
ATOM   2527  CG2 ILE A 327      76.290 -48.015  -8.758  1.00 67.02           C  
ATOM   2528  CD1 ILE A 327      77.861 -48.761 -11.286  1.00 67.02           C  
ATOM   2529  N   ILE A 328      72.674 -48.216  -9.012  1.00 65.26           N  
ATOM   2530  CA  ILE A 328      71.736 -47.454  -8.195  1.00 65.26           C  
ATOM   2531  C   ILE A 328      70.816 -48.409  -7.439  1.00 65.26           C  
ATOM   2532  O   ILE A 328      70.549 -48.213  -6.250  1.00 65.26           O  
ATOM   2533  CB  ILE A 328      70.905 -46.475  -9.054  1.00 65.26           C  
ATOM   2534  CG1 ILE A 328      71.790 -45.337  -9.574  1.00 65.26           C  
ATOM   2535  CG2 ILE A 328      69.720 -45.926  -8.254  1.00 65.26           C  
ATOM   2536  CD1 ILE A 328      71.103 -44.432 -10.588  1.00 65.26           C  
ATOM   2537  N   LYS A 329      70.318 -49.427  -8.204  1.00 69.94           N  
ATOM   2538  CA  LYS A 329      69.492 -50.450  -7.568  1.00 69.94           C  
ATOM   2539  C   LYS A 329      70.237 -51.122  -6.419  1.00 69.94           C  
ATOM   2540  O   LYS A 329      69.662 -51.367  -5.357  1.00 69.94           O  
ATOM   2541  CB  LYS A 329      69.053 -51.498  -8.592  1.00 69.94           C  
ATOM   2542  CG  LYS A 329      67.703 -51.208  -9.233  1.00 69.94           C  
ATOM   2543  CD  LYS A 329      67.285 -52.323 -10.184  1.00 69.94           C  
ATOM   2544  CE  LYS A 329      66.002 -51.974 -10.925  1.00 69.94           C  
ATOM   2545  NZ  LYS A 329      65.610 -53.046 -11.889  1.00 69.94           N1+
ATOM   2546  N   LEU A 330      71.470 -51.470  -6.630  1.00 67.45           N  
ATOM   2547  CA  LEU A 330      72.294 -52.133  -5.624  1.00 67.45           C  
ATOM   2548  C   LEU A 330      72.483 -51.243  -4.402  1.00 67.45           C  
ATOM   2549  O   LEU A 330      72.469 -51.726  -3.267  1.00 67.45           O  
ATOM   2550  CB  LEU A 330      73.657 -52.510  -6.211  1.00 67.45           C  
ATOM   2551  CG  LEU A 330      73.666 -53.658  -7.222  1.00 67.45           C  
ATOM   2552  CD1 LEU A 330      75.042 -53.785  -7.869  1.00 67.45           C  
ATOM   2553  CD2 LEU A 330      73.264 -54.966  -6.548  1.00 67.45           C  
ATOM   2554  N   TRP A 331      72.416 -50.105  -4.624  1.00 69.31           N  
ATOM   2555  CA  TRP A 331      72.514 -49.113  -3.559  1.00 69.31           C  
ATOM   2556  C   TRP A 331      71.248 -49.100  -2.709  1.00 69.31           C  
ATOM   2557  O   TRP A 331      71.318 -49.032  -1.480  1.00 69.31           O  
ATOM   2558  CB  TRP A 331      72.767 -47.720  -4.143  1.00 69.31           C  
ATOM   2559  CG  TRP A 331      73.057 -46.671  -3.111  1.00 69.31           C  
ATOM   2560  CD1 TRP A 331      74.263 -46.402  -2.525  1.00 69.31           C  
ATOM   2561  CD2 TRP A 331      72.121 -45.753  -2.540  1.00 69.31           C  
ATOM   2562  CE2 TRP A 331      72.829 -44.955  -1.614  1.00 69.31           C  
ATOM   2563  CE3 TRP A 331      70.750 -45.526  -2.723  1.00 69.31           C  
ATOM   2564  NE1 TRP A 331      74.133 -45.371  -1.624  1.00 69.31           N  
ATOM   2565  CZ2 TRP A 331      72.210 -43.945  -0.872  1.00 69.31           C  
ATOM   2566  CZ3 TRP A 331      70.137 -44.520  -1.983  1.00 69.31           C  
ATOM   2567  CH2 TRP A 331      70.869 -43.744  -1.071  1.00 69.31           C  
ATOM   2568  N   LYS A 332      70.116 -48.898  -3.390  1.00 66.11           N  
ATOM   2569  CA  LYS A 332      68.852 -48.938  -2.662  1.00 66.11           C  
ATOM   2570  C   LYS A 332      68.802 -50.130  -1.709  1.00 66.11           C  
ATOM   2571  O   LYS A 332      68.331 -50.006  -0.577  1.00 66.11           O  
ATOM   2572  CB  LYS A 332      67.673 -48.997  -3.635  1.00 66.11           C  
ATOM   2573  CG  LYS A 332      67.085 -47.635  -3.978  1.00 66.11           C  
ATOM   2574  CD  LYS A 332      65.859 -47.766  -4.873  1.00 66.11           C  
ATOM   2575  CE  LYS A 332      65.293 -46.402  -5.249  1.00 66.11           C  
ATOM   2576  NZ  LYS A 332      64.113 -46.524  -6.157  1.00 66.11           N1+
ATOM   2577  N   ILE A 333      69.485 -51.138  -2.222  1.00 67.72           N  
ATOM   2578  CA  ILE A 333      69.534 -52.364  -1.434  1.00 67.72           C  
ATOM   2579  C   ILE A 333      70.444 -52.165  -0.224  1.00 67.72           C  
ATOM   2580  O   ILE A 333      70.101 -52.562   0.892  1.00 67.72           O  
ATOM   2581  CB  ILE A 333      70.022 -53.561  -2.280  1.00 67.72           C  
ATOM   2582  CG1 ILE A 333      68.995 -53.902  -3.365  1.00 67.72           C  
ATOM   2583  CG2 ILE A 333      70.300 -54.775  -1.389  1.00 67.72           C  
ATOM   2584  CD1 ILE A 333      69.473 -54.945  -4.366  1.00 67.72           C  
ATOM   2585  N   LEU A 334      71.582 -51.580  -0.493  1.00 69.01           N  
ATOM   2586  CA  LEU A 334      72.530 -51.335   0.588  1.00 69.01           C  
ATOM   2587  C   LEU A 334      71.905 -50.467   1.673  1.00 69.01           C  
ATOM   2588  O   LEU A 334      72.084 -50.729   2.864  1.00 69.01           O  
ATOM   2589  CB  LEU A 334      73.796 -50.665   0.048  1.00 69.01           C  
ATOM   2590  CG  LEU A 334      75.115 -51.078   0.704  1.00 69.01           C  
ATOM   2591  CD1 LEU A 334      75.945 -51.920  -0.259  1.00 69.01           C  
ATOM   2592  CD2 LEU A 334      75.895 -49.847   1.157  1.00 69.01           C  
ATOM   2593  N   VAL A 335      71.100 -49.436   1.288  1.00 65.64           N  
ATOM   2594  CA  VAL A 335      70.428 -48.541   2.226  1.00 65.64           C  
ATOM   2595  C   VAL A 335      69.354 -49.309   2.993  1.00 65.64           C  
ATOM   2596  O   VAL A 335      69.212 -49.144   4.206  1.00 65.64           O  
ATOM   2597  CB  VAL A 335      69.801 -47.328   1.501  1.00 65.64           C  
ATOM   2598  CG1 VAL A 335      68.886 -46.549   2.445  1.00 65.64           C  
ATOM   2599  CG2 VAL A 335      70.893 -46.420   0.940  1.00 65.64           C  
ATOM   2600  N   GLU A 336      68.636 -50.134   2.249  1.00 70.40           N  
ATOM   2601  CA  GLU A 336      67.596 -50.940   2.882  1.00 70.40           C  
ATOM   2602  C   GLU A 336      68.191 -51.900   3.908  1.00 70.40           C  
ATOM   2603  O   GLU A 336      67.618 -52.107   4.980  1.00 70.40           O  
ATOM   2604  CB  GLU A 336      66.804 -51.719   1.831  1.00 70.40           C  
ATOM   2605  CG  GLU A 336      65.802 -50.870   1.061  1.00 70.40           C  
ATOM   2606  CD  GLU A 336      65.088 -51.636  -0.041  1.00 70.40           C  
ATOM   2607  OE1 GLU A 336      64.213 -51.049  -0.718  1.00 70.40           O  
ATOM   2608  OE2 GLU A 336      65.404 -52.832  -0.228  1.00 70.40           O1-
ATOM   2609  N   VAL A 337      69.364 -52.490   3.507  1.00 69.22           N  
ATOM   2610  CA  VAL A 337      70.062 -53.397   4.413  1.00 69.22           C  
ATOM   2611  C   VAL A 337      70.515 -52.636   5.658  1.00 69.22           C  
ATOM   2612  O   VAL A 337      70.405 -53.142   6.777  1.00 69.22           O  
ATOM   2613  CB  VAL A 337      71.273 -54.065   3.726  1.00 69.22           C  
ATOM   2614  CG1 VAL A 337      72.111 -54.839   4.742  1.00 69.22           C  
ATOM   2615  CG2 VAL A 337      70.806 -54.987   2.601  1.00 69.22           C  
ATOM   2616  N   SER A 338      70.934 -51.424   5.436  1.00 71.04           N  
ATOM   2617  CA  SER A 338      71.349 -50.618   6.579  1.00 71.04           C  
ATOM   2618  C   SER A 338      70.172 -50.317   7.500  1.00 71.04           C  
ATOM   2619  O   SER A 338      70.323 -50.295   8.723  1.00 71.04           O  
ATOM   2620  CB  SER A 338      71.988 -49.310   6.110  1.00 71.04           C  
ATOM   2621  OG  SER A 338      73.193 -49.562   5.409  1.00 71.04           O  
ATOM   2622  N   ASP A 339      68.911 -50.157   6.837  1.00 66.66           N  
ATOM   2623  CA  ASP A 339      67.682 -49.937   7.595  1.00 66.66           C  
ATOM   2624  C   ASP A 339      67.347 -51.150   8.461  1.00 66.66           C  
ATOM   2625  O   ASP A 339      66.942 -51.001   9.615  1.00 66.66           O  
ATOM   2626  CB  ASP A 339      66.519 -49.626   6.652  1.00 66.66           C  
ATOM   2627  CG  ASP A 339      65.531 -48.632   7.237  1.00 66.66           C  
ATOM   2628  OD1 ASP A 339      65.891 -47.900   8.184  1.00 66.66           O  
ATOM   2629  OD2 ASP A 339      64.381 -48.582   6.748  1.00 66.66           O1-
ATOM   2630  N   VAL A 340      67.503 -52.358   7.887  1.00 67.48           N  
ATOM   2631  CA  VAL A 340      67.250 -53.606   8.599  1.00 67.48           C  
ATOM   2632  C   VAL A 340      68.244 -53.755   9.750  1.00 67.48           C  
ATOM   2633  O   VAL A 340      67.865 -54.132  10.861  1.00 67.48           O  
ATOM   2634  CB  VAL A 340      67.342 -54.827   7.656  1.00 67.48           C  
ATOM   2635  CG1 VAL A 340      67.236 -56.129   8.447  1.00 67.48           C  
ATOM   2636  CG2 VAL A 340      66.253 -54.756   6.587  1.00 67.48           C  
ATOM   2637  N   MET A 341      69.538 -53.464   9.359  1.00 72.05           N  
ATOM   2638  CA  MET A 341      70.543 -53.550  10.416  1.00 72.05           C  
ATOM   2639  C   MET A 341      70.207 -52.604  11.564  1.00 72.05           C  
ATOM   2640  O   MET A 341      70.366 -52.960  12.734  1.00 72.05           O  
ATOM   2641  CB  MET A 341      71.933 -53.229   9.864  1.00 72.05           C  
ATOM   2642  CG  MET A 341      72.552 -54.363   9.064  1.00 72.05           C  
ATOM   2643  SD  MET A 341      74.357 -54.144   8.815  1.00 72.05           S  
ATOM   2644  CE  MET A 341      74.965 -54.610  10.461  1.00 72.05           C  
ATOM   2645  N   LEU A 342      69.440 -51.545  11.300  1.00 62.29           N  
ATOM   2646  CA  LEU A 342      68.975 -50.517  12.225  1.00 62.29           C  
ATOM   2647  C   LEU A 342      67.869 -51.055  13.125  1.00 62.29           C  
ATOM   2648  O   LEU A 342      67.847 -50.771  14.325  1.00 62.29           O  
ATOM   2649  CB  LEU A 342      68.474 -49.291  11.456  1.00 62.29           C  
ATOM   2650  CG  LEU A 342      69.546 -48.373  10.869  1.00 62.29           C  
ATOM   2651  CD1 LEU A 342      68.922 -47.386   9.889  1.00 62.29           C  
ATOM   2652  CD2 LEU A 342      70.284 -47.635  11.982  1.00 62.29           C  
ATOM   2653  N   LYS A 343      66.872 -51.628  12.550  1.00 68.30           N  
ATOM   2654  CA  LYS A 343      65.767 -52.205  13.310  1.00 68.30           C  
ATOM   2655  C   LYS A 343      66.258 -53.300  14.251  1.00 68.30           C  
ATOM   2656  O   LYS A 343      65.741 -53.451  15.360  1.00 68.30           O  
ATOM   2657  CB  LYS A 343      64.699 -52.764  12.366  1.00 68.30           C  
ATOM   2658  CG  LYS A 343      63.809 -51.701  11.741  1.00 68.30           C  
ATOM   2659  CD  LYS A 343      62.746 -52.322  10.841  1.00 68.30           C  
ATOM   2660  CE  LYS A 343      61.899 -51.256  10.159  1.00 68.30           C  
ATOM   2661  NZ  LYS A 343      60.928 -51.855   9.195  1.00 68.30           N1+
ATOM   2662  N   LEU A 344      67.359 -53.936  13.831  1.00 71.12           N  
ATOM   2663  CA  LEU A 344      67.881 -55.021  14.654  1.00 71.12           C  
ATOM   2664  C   LEU A 344      68.610 -54.476  15.877  1.00 71.12           C  
ATOM   2665  O   LEU A 344      68.499 -55.031  16.972  1.00 71.12           O  
ATOM   2666  CB  LEU A 344      68.824 -55.908  13.836  1.00 71.12           C  
ATOM   2667  CG  LEU A 344      68.163 -56.966  12.952  1.00 71.12           C  
ATOM   2668  CD1 LEU A 344      69.144 -57.460  11.894  1.00 71.12           C  
ATOM   2669  CD2 LEU A 344      67.651 -58.127  13.798  1.00 71.12           C  
ATOM   2670  N   ILE A 345      69.290 -53.450  15.691  1.00 69.71           N  
ATOM   2671  CA  ILE A 345      69.997 -52.872  16.828  1.00 69.71           C  
ATOM   2672  C   ILE A 345      69.006 -52.163  17.747  1.00 69.71           C  
ATOM   2673  O   ILE A 345      69.133 -52.223  18.973  1.00 69.71           O  
ATOM   2674  CB  ILE A 345      71.099 -51.890  16.368  1.00 69.71           C  
ATOM   2675  CG1 ILE A 345      72.186 -52.636  15.587  1.00 69.71           C  
ATOM   2676  CG2 ILE A 345      71.696 -51.150  17.568  1.00 69.71           C  
ATOM   2677  CD1 ILE A 345      73.226 -51.724  14.951  1.00 69.71           C  
ATOM   2678  N   SER A 346      67.949 -51.481  17.224  1.00 60.50           N  
ATOM   2679  CA  SER A 346      67.012 -50.797  18.109  1.00 60.50           C  
ATOM   2680  C   SER A 346      65.997 -51.770  18.699  1.00 60.50           C  
ATOM   2681  O   SER A 346      65.480 -51.548  19.796  1.00 60.50           O  
ATOM   2682  CB  SER A 346      66.284 -49.679  17.360  1.00 60.50           C  
ATOM   2683  OG  SER A 346      65.511 -50.207  16.297  1.00 60.50           O  
ATOM   2684  N   GLY A 347      65.597 -52.830  17.952  1.00 51.72           N  
ATOM   2685  CA  GLY A 347      64.700 -53.782  18.587  1.00 51.72           C  
ATOM   2686  C   GLY A 347      65.412 -54.736  19.528  1.00 51.72           C  
ATOM   2687  O   GLY A 347      64.788 -55.316  20.420  1.00 51.72           O  
ATOM   2688  N   SER A 348      66.696 -54.906  19.594  1.00 49.86           N  
ATOM   2689  CA  SER A 348      67.373 -55.728  20.592  1.00 49.86           C  
ATOM   2690  C   SER A 348      67.601 -54.952  21.886  1.00 49.86           C  
ATOM   2691  O   SER A 348      67.955 -55.535  22.912  1.00 49.86           O  
ATOM   2692  CB  SER A 348      68.710 -56.236  20.051  1.00 49.86           C  
ATOM   2693  OG  SER A 348      68.853 -57.626  20.293  1.00 49.86           O  
ATOM   2694  N   HIS A 349      66.949 -53.675  22.125  1.00 39.02           N  
ATOM   2695  CA  HIS A 349      67.012 -53.055  23.443  1.00 39.02           C  
ATOM   2696  C   HIS A 349      65.642 -53.050  24.114  1.00 39.02           C  
ATOM   2697  O   HIS A 349      65.498 -52.557  25.236  1.00 39.02           O  
ATOM   2698  CB  HIS A 349      67.550 -51.627  23.337  1.00 39.02           C  
ATOM   2699  CG  HIS A 349      68.788 -51.391  24.141  1.00 39.02           C  
ATOM   2700  CD2 HIS A 349      69.741 -50.434  24.047  1.00 39.02           C  
ATOM   2701  ND1 HIS A 349      69.160 -52.204  25.190  1.00 39.02           N  
ATOM   2702  CE1 HIS A 349      70.292 -51.754  25.707  1.00 39.02           C  
ATOM   2703  NE2 HIS A 349      70.664 -50.681  25.032  1.00 39.02           N  
ATOM   2704  N   HIS A 350      64.557 -53.786  23.690  1.00 40.74           N  
ATOM   2705  CA  HIS A 350      63.372 -53.981  24.519  1.00 40.74           C  
ATOM   2706  C   HIS A 350      63.209 -55.445  24.909  1.00 40.74           C  
ATOM   2707  O   HIS A 350      62.295 -55.794  25.660  1.00 40.74           O  
ATOM   2708  CB  HIS A 350      62.121 -53.489  23.789  1.00 40.74           C  
ATOM   2709  CG  HIS A 350      61.800 -52.052  24.051  1.00 40.74           C  
ATOM   2710  CD2 HIS A 350      61.591 -51.019  23.201  1.00 40.74           C  
ATOM   2711  ND1 HIS A 350      61.664 -51.540  25.323  1.00 40.74           N  
ATOM   2712  CE1 HIS A 350      61.383 -50.250  25.243  1.00 40.74           C  
ATOM   2713  NE2 HIS A 350      61.333 -49.909  23.967  1.00 40.74           N  
ATOM   2714  N   HIS A 351      64.283 -56.273  24.934  1.00 40.37           N  
ATOM   2715  CA  HIS A 351      64.000 -57.547  25.586  1.00 40.37           C  
ATOM   2716  C   HIS A 351      65.099 -57.916  26.575  1.00 40.37           C  
ATOM   2717  O   HIS A 351      65.212 -59.074  26.981  1.00 40.37           O  
ATOM   2718  CB  HIS A 351      63.835 -58.657  24.546  1.00 40.37           C  
ATOM   2719  CG  HIS A 351      62.421 -58.861  24.105  1.00 40.37           C  
ATOM   2720  CD2 HIS A 351      61.849 -58.770  22.881  1.00 40.37           C  
ATOM   2721  ND1 HIS A 351      61.412 -59.201  24.979  1.00 40.37           N  
ATOM   2722  CE1 HIS A 351      60.276 -59.311  24.309  1.00 40.37           C  
ATOM   2723  NE2 HIS A 351      60.515 -59.054  23.034  1.00 40.37           N  
ATOM   2724  N   HIS A 352      65.740 -56.936  27.371  1.00 36.36           N  
ATOM   2725  CA  HIS A 352      66.385 -57.619  28.486  1.00 36.36           C  
ATOM   2726  C   HIS A 352      66.070 -56.932  29.810  1.00 36.36           C  
ATOM   2727  O   HIS A 352      66.887 -56.171  30.330  1.00 36.36           O  
ATOM   2728  CB  HIS A 352      67.899 -57.679  28.274  1.00 36.36           C  
ATOM   2729  CG  HIS A 352      68.359 -58.920  27.577  1.00 36.36           C  
ATOM   2730  CD2 HIS A 352      69.030 -59.089  26.413  1.00 36.36           C  
ATOM   2731  ND1 HIS A 352      68.134 -60.183  28.080  1.00 36.36           N  
ATOM   2732  CE1 HIS A 352      68.648 -61.077  27.254  1.00 36.36           C  
ATOM   2733  NE2 HIS A 352      69.198 -60.440  26.234  1.00 36.36           N  
ATOM   2734  N   HIS A 353      64.822 -56.411  30.013  1.00 32.31           N  
ATOM   2735  CA  HIS A 353      64.570 -56.303  31.446  1.00 32.31           C  
ATOM   2736  C   HIS A 353      63.528 -57.320  31.900  1.00 32.31           C  
ATOM   2737  O   HIS A 353      62.343 -57.181  31.591  1.00 32.31           O  
ATOM   2738  CB  HIS A 353      64.114 -54.888  31.805  1.00 32.31           C  
ATOM   2739  CG  HIS A 353      65.240 -53.951  32.106  1.00 32.31           C  
ATOM   2740  CD2 HIS A 353      65.737 -52.904  31.406  1.00 32.31           C  
ATOM   2741  ND1 HIS A 353      66.000 -54.046  33.252  1.00 32.31           N  
ATOM   2742  CE1 HIS A 353      66.916 -53.093  33.244  1.00 32.31           C  
ATOM   2743  NE2 HIS A 353      66.779 -52.387  32.135  1.00 32.31           N  
ATOM   2744  N   HIS A 354      63.730 -58.543  31.682  1.00 35.68           N  
ATOM   2745  CA  HIS A 354      63.519 -59.556  32.710  1.00 35.68           C  
ATOM   2746  C   HIS A 354      64.821 -60.275  33.049  1.00 35.68           C  
ATOM   2747  O   HIS A 354      65.569 -60.670  32.153  1.00 35.68           O  
ATOM   2748  CB  HIS A 354      62.464 -60.567  32.257  1.00 35.68           C  
ATOM   2749  CG  HIS A 354      61.099 -60.293  32.803  1.00 35.68           C  
ATOM   2750  CD2 HIS A 354      59.982 -59.811  32.207  1.00 35.68           C  
ATOM   2751  ND1 HIS A 354      60.766 -60.518  34.122  1.00 35.68           N  
ATOM   2752  CE1 HIS A 354      59.500 -60.185  34.312  1.00 35.68           C  
ATOM   2753  NE2 HIS A 354      59.003 -59.754  33.166  1.00 35.68           N  
TER   
END
